# Supplementary material for: MScanner: a classifier for retrieving Medline citations
Source: BMC Bioinformatics. 2008 Feb 19;9:108. doi: 10.1186/1471-2105-9-108 (PMC2263023; doi:10.1186/1471-2105-9-108)
Supplement: Additional file 2 — Corpora used in the IEDB comparison. iedb.zip is a ZIP archive containing text files, where each line contains the PubMed ID and completion date of a Medline record. iedb-all-relevant.txt and iedb-all-irrelevant.txt are the relevant and irrelevant cross validation corpora used in the IEDB cross validation. iedb-pre2004-relevant.txt are the relevant training examples for the retrieval comparison. iedb-2004-relevant.txt and iedb-2004-irrelevant.txt are the manually evaluated IEDB query results from 2004 Medline. PubMed IDs for 2004 Medline may be obtained using the PubMed query 2004 [DateCompleted] AND medline [sb]. [file 1471-2105-9-108-S2.zip]

Archive with 5 entries (5 files):
- iedb-2004-irrelevant.txt
- iedb-2004-relevant.txt
- iedb-all-irrelevant.txt
- iedb-all-relevant.txt
- iedb-pre2004-relevant.txt
