# Supplementary material for: MScanner: a classifier for retrieving Medline citations
Source: BMC Bioinformatics. 2008 Feb 19;9:108. doi: 10.1186/1471-2105-9-108 (PMC2263023; doi:10.1186/1471-2105-9-108)
Supplement: Additional file 2 — Corpora used in the IEDB comparison. iedb.zip is a ZIP archive containing text files, where each line contains the PubMed ID and completion date of a Medline record. iedb-all-relevant.txt and iedb-all-irrelevant.txt are the relevant and irrelevant cross validation corpora used in the IEDB cross validation. iedb-pre2004-relevant.txt are the relevant training examples for the retrieval comparison. iedb-2004-relevant.txt and iedb-2004-irrelevant.txt are the manually evaluated IEDB query results from 2004 Medline. PubMed IDs for 2004 Medline may be obtained using the PubMed query 2004 [DateCompleted] AND medline [sb]. [file 1471-2105-9-108-S2.zip › iedb-2004-irrelevant.txt]

14610200	20040105
14610196	20040105
12744864	20040105
12744886	20040105
12744894	20040105
12744896	20040105
12744903	20040105
12952957	20040105
14595439	20040105
14530354	20040106
14530349	20040106
14530323	20040106
14530351	20040106
14530328	20040106
14530310	20040106
14644615	20040106
14500662	20040107
14500658	20040107
14500630	20040107
14500643	20040107
14641863	20040107
14639442	20040108
14639619	20040108
14639611	20040108
14638779	20040112
14638775	20040112
14638819	20040112
14645590	20040113
13678828	20040120
14691173	20040120
14691161	20040120
14691146	20040120
14671107	20040120
12706666	20040121
12706689	20040121
12706688	20040121
14576774	20040121
14575717	20040121
14722149	20040121
14659904	20040122
12750360	20040122
14677692	20040122
14663102	20040122
14659914	20040122
14679224	20040122
14657392	20040123
14700344	20040123
14691424	20040123
14516279	20040123
14512432	20040123
14645714	20040123
14713301	20040126
14688225	20040126
14688212	20040126
12865208	20040128
14702318	20040128
14675186	20040129
14665857	20040129
14568951	20040130
14568949	20040130
14568950	20040130
14568974	20040130
14568934	20040130
14715959	20040130
14715956	20040130
14659751	20040130
14659750	20040130
14659749	20040130
14500264	20040130
14615141	20040202
14616872	20040202
14688134	20040202
14688097	20040202
14688092	20040202
14688089	20040202
14688075	20040202
14675415	20040202
14532093	20040203
14566646	20040203
14724564	20040203
14678797	20040203
14678781	20040203
14714397	20040204
14696121	20040205
14696120	20040205
14696119	20040205
14696114	20040205
14740952	20040210
14707463	20040210
12781699	20040210
14698295	20040210
14684153	20040210
14684150	20040210
14583622	20040210
14581467	20040210
14694134	20040211
14715871	20040211
14694132	20040211
14694094	20040211
14694087	20040211
14744892	20040212
14635006	20040212
14593097	20040212
14585221	20040217
14554249	20040217
14730619	20040217
14730600	20040217
14713920	20040217
14706948	20040217
14697234	20040217
14678199	20040217
14630076	20040217
14512314	20040217
12969981	20040217
14607951	20040218
14742544	20040218
14742571	20040218
14742528	20040218
14607958	20040218
14607918	20040218
14510716	20040218
14742548	20040218
14742524	20040218
14742522	20040218
14742521	20040218
14678277	20040218
14600790	20040219
12541282	20040219
12911506	20040220
12911501	20040220
12599177	20040220
14722887	20040220
12826054	20040223
14568150	20040223
12796290	20040224
14722311	20040224
14722265	20040224
14739853	20040224
14738862	20040224
14722307	20040224
14722287	20040224
14722274	20040224
14718875	20040224
14716739	20040224
14696098	20040224
14688205	20040224
14662514	20040224
14561589	20040224
12829451	20040224
14749671	20040225
14725905	20040226
14702155	20040226
14597486	20040226
12706971	20040226
14732346	20040227
12804850	20040227
14570624	20040227
14679003	20040227
12751840	20040227
14656357	20040227
14732490	20040227
14696198	20040227
14634078	20040301
14634074	20040301
14634115	20040301
14592711	20040301
14634075	20040301
14702108	20040301
14634072	20040301
14634139	20040301
14634137	20040301
14634082	20040301
14723725	20040301
14644099	20040301
14644097	20040301
12882660	20040302
12730613	20040302
14698843	20040302
14597096	20040302
14872499	20040302
14872497	20040302
14872485	20040302
14741214	20040302
14698855	20040302
14672834	20040302
14670592	20040302
14576163	20040303
14573593	20040303
14570881	20040303
14559903	20040303
14557255	20040303
14551184	20040303
14738602	20040304
12823126	20040304
12823123	20040304
14700533	20040304
14738766	20040304
14700536	20040304
14699585	20040304
14706633	20040305
14747561	20040305
14747547	20040305
14747527	20040305
14733948	20040305
14733916	20040305
14715748	20040305
14706657	20040305
14706643	20040305
14692341	20040308
14963122	20040308
14963170	20040308
14963161	20040308
14963135	20040308
14963129	20040308
14963123	20040308
14963115	20040308
14700728	20040308
14745033	20040309
14734804	20040309
14983931	20040309
14768658	20040309
14751710	20040309
14751672	20040309
14745040	20040309
14742866	20040309
14733599	20040309
14733590	20040309
14733585	20040309
14733579	20040309
14731392	20040309
14695527	20040309
14686931	20040309
14570817	20040310
14736419	20040310
14965380	20040310
14738463	20040310
14738462	20040310
14736429	20040310
14736427	20040310
14736422	20040310
14736411	20040310
14732231	20040310
14723629	20040310
14691456	20040310
14534160	20040310
14512323	20040310
14512309	20040310
14504104	20040310
14504096	20040310
14872173	20040311
14769732	20040311
14768008	20040311
14759508	20040311
14742242	20040311
14742202	20040311
14729065	20040311
14683556	20040311
14678475	20040311
14612434	20040311
14604995	20040311
14968086	20040312
14656466	20040312
14662890	20040315
14662832	20040315
14662882	20040315
14662831	20040315
14967148	20040315
14755530	20040315
14737089	20040315
14737083	20040315
14689277	20040315
14648018	20040315
14971045	20040316
12738648	20040316
12738642	20040316
14769936	20040316
14985706	20040316
14971033	20040316
14762166	20040316
14760258	20040316
14755342	20040316
14745601	20040316
14729277	20040316
14732455	20040317
14759602	20040317
14759158	20040317
14741715	20040317
14741692	20040317
14687950	20040317
14983503	20040318
14725618	20040318
14689480	20040318
14563646	20040318
14563644	20040318
14563641	20040318
14563634	20040318
14557578	20040319
14612385	20040319
14670325	20040319
14670324	20040319
14637036	20040319
12810349	20040319
14970610	20040319
14769892	20040319
14728688	20040319
14670320	20040319
14670314	20040319
12842050	20040319
14736162	20040322
14967496	20040322
14978248	20040323
14973033	20040323
14962311	20040323
14592810	20040323
12860208	20040324
12833519	20040324
14967443	20040324
14718396	20040324
12922126	20040325
12922123	20040325
12922102	20040325
12922097	20040325
12922136	20040325
14989398	20040325
14667528	20040325
14573924	20040325
12922133	20040325
14989349	20040326
14984202	20040326
14970863	20040326
14767829	20040326
14725790	20040326
14725787	20040326
14597728	20040326
14871533	20040329
14970495	20040329
14966425	20040329
14871540	20040329
14871539	20040329
14871535	20040329
14871534	20040329
14871532	20040329
14734021	20040329
14527517	20040330
14604991	20040330
14768036	20040330
14768057	20040330
14768052	20040330
14757364	20040330
14722354	20040330
14712331	20040330
14656739	20040330
14627696	20040330
14617633	20040330
14594799	20040330
14990605	20040331
14982862	20040331
14980484	20040401
14623872	20040401
14768499	20040401
14677865	20040401
15015765	20040401
14988002	20040401
14980493	20040401
14980480	20040401
14978690	20040401
14972518	20040401
14966271	20040401
14965261	20040401
14747289	20040401
14745228	20040401
14745227	20040401
14739580	20040401
14729627	20040401
14627699	20040401
14688334	20040402
14688332	20040402
15023038	20040402
15019095	20040402
14973056	20040402
14744752	20040402
14714874	20040402
14688384	20040402
14688383	20040402
14688375	20040402
14688368	20040402
14688364	20040402
14688339	20040402
14688336	20040402
14688325	20040402
14688314	20040402
14688307	20040402
14688305	20040402
14745707	20040405
14977158	20040405
14975587	20040405
14975581	20040405
14972569	20040405
14972538	20040405
14972532	20040405
14745713	20040405
14673600	20040405
12798645	20040406
12866421	20040406
12798605	20040406
15040690	20040406
15005353	20040406
14749177	20040406
14745522	20040406
14741361	20040406
14741340	20040406
14735325	20040406
14732747	20040406
14722686	20040406
14702406	20040406
14617694	20040406
14751770	20040407
15016874	20040408
15026357	20040408
14999601	20040408
15016880	20040408
14990739	20040408
15016881	20040408
14604567	20040408
15016886	20040408
15036307	20040408
15026359	20040408
15026347	20040408
15016898	20040408
15016879	20040408
15016854	20040408
15016844	20040408
14990736	20040408
14990722	20040408
14709031	20040408
14574453	20040408
15016861	20040408
12973032	20040409
12973034	20040409
14983044	20040409
15022329	20040409
15022325	20040409
15022317	20040409
15022313	20040409
15022312	20040409
14999688	20040409
14983010	20040409
14871854	20040409
14757830	20040409
14743436	20040412
14996198	20040412
14996197	20040412
14991819	20040412
14988818	20040412
14668569	20040413
14741162	20040413
14741175	20040413
14741164	20040413
14962499	20040413
15030774	20040413
15030773	20040413
15013788	20040413
15013783	20040413
15006350	20040413
14741155	20040413
14602837	20040413
12896874	20040413
15036919	20040414
15036912	20040414
14595118	20040414
14980432	20040415
14977932	20040415
14630810	20040415
14630815	20040415
14965778	20040415
12921711	20040415
14959833	20040415
14997933	20040415
14980440	20040415
14980439	20040415
14980431	20040415
14977950	20040415
14959841	20040415
14959840	20040415
14959827	20040415
14959825	20040415
14715567	20040415
14715543	20040415
14604956	20040415
14646147	20040415
12889995	20040416
14734856	20040416
14991896	20040416
14764633	20040416
14732260	20040416
14701678	20040416
15041613	20040419
15031033	20040419
14969746	20040419
14698444	20040419
14707085	20040420
14707063	20040420
14707073	20040420
12833070	20040420
14707082	20040420
15046049	20040420
15030573	20040420
15008967	20040420
14985103	20040420
14985099	20040420
14717786	20040420
14707106	20040420
14707080	20040420
14707076	20040420
14707075	20040420
14707070	20040420
14707061	20040420
14707050	20040420
14707047	20040420
14625200	20040420
14615377	20040420
14592824	20040420
14592819	20040420
12928595	20040422
15042175	20040422
15004112	20040422
14964535	20040422
14695674	20040422
14689519	20040422
14681696	20040422
14624870	20040422
14602046	20040422
14583091	20040422
14572308	20040422
14610077	20040423
15042940	20040423
15001705	20040423
14976605	20040423
14742635	20040423
14594814	20040423
14576153	20040423
14570869	20040423
15057906	20040426
14680965	20040427
14633944	20040427
15020332	20040427
15020225	20040427
15019791	20040427
15012917	20040427
15009196	20040427
14999777	20040427
14971813	20040427
14962962	20040427
14962958	20040427
14680969	20040427
12895231	20040428
15002739	20040428
14720332	20040428
14598168	20040428
15003637	20040429
15039228	20040429
15039222	20040429
15039217	20040429
15039206	20040429
15003660	20040429
14744451	20040429
12853404	20040430
12853387	20040430
12946862	20040430
14981773	20040430
14730712	20040430
12853388	20040430
15098255	20040430
15084923	20040430
15043574	20040430
14987049	20040430
14981775	20040430
14730711	20040430
14660667	20040430
14660626	20040430
14660623	20040430
14660617	20040430
14634817	20040430
14623894	20040430
14618325	20040430
14604981	20040430
15067325	20040503
15034000	20040503
15030334	20040503
15027904	20040503
15027901	20040503
14770274	20040503
14718522	20040503
14660637	20040503
14660570	20040503
14660564	20040503
14660557	20040503
15054806	20040504
15048937	20040504
15048935	20040504
15039533	20040504
15022835	20040504
14995152	20040504
14981510	20040504
12882835	20040505
12882832	20040505
15081654	20040505
15077902	20040505
15077035	20040505
15003872	20040505
15047818	20040506
15047824	20040506
15049861	20040506
15047829	20040506
15047819	20040506
15046222	20040506
15026149	20040506
15013764	20040506
15013754	20040506
15000699	20040506
14968119	20040506
14766091	20040506
14734740	20040507
14734761	20040507
15039324	20040507
14734762	20040507
14734757	20040507
14734754	20040507
15104254	20040507
15104248	20040507
15083620	20040507
15048885	20040507
14966520	20040507
14770175	20040507
14755631	20040507
14734745	20040507
14734741	20040507
14734736	20040507
14734733	20040507
14734729	20040507
14734727	20040507
14734713	20040507
14734711	20040507
14734710	20040507
14722084	20040507
14718531	20040507
14711821	20040507
14701828	20040507
15020060	20040510
14993304	20040510
15027863	20040510
15025403	20040510
15025400	20040510
15024131	20040510
15024060	20040510
15020066	20040510
14766321	20040510
14738985	20040510
14720616	20040510
14736870	20040511
15077289	20040511
15070923	20040511
15062541	20040511
15047171	20040511
15044018	20040511
15044001	20040511
15018659	20040511
14736876	20040511
14734552	20040511
14724285	20040511
14724270	20040511
14722123	20040511
14688280	20040511
14525789	20040511
14504837	20040511
14722079	20040511
15033567	20040512
14760511	20040512
15099026	20040512
15033560	20040512
14963620	20040512
14872064	20040512
15104123	20040513
14978223	20040513
14575762	20040514
14607685	20040514
14733673	20040517
14698589	20040517
15064241	20040517
15050914	20040517
14760793	20040517
14760787	20040517
14517859	20040519
15085759	20040519
15081897	20040519
15077623	20040519
15059906	20040519
15043529	20040519
15018709	20040519
15006756	20040519
14960228	20040519
14769517	20040519
14701848	20040519
14681220	20040519
14679198	20040519
14662755	20040519
14624311	20040519
15093751	20040520
15093737	20040520
15086239	20040520
15060741	20040520
15047612	20040520
15033482	20040520
15033456	20040520
15033446	20040520
15032920	20040520
15019140	20040520
14722346	20040520
15094017	20040521
15015594	20040521
12834978	20040521
15125090	20040521
15099522	20040521
15090789	20040521
15075554	20040521
15066440	20040521
15066434	20040521
15066433	20040521
15048779	20040521
15048730	20040521
15048714	20040521
15048705	20040521
15015592	20040521
15122762	20040524
15122754	20040524
15078555	20040524
15053924	20040524
15008843	20040524
14999223	20040524
14973540	20040524
15109416	20040525
15113859	20040525
15086557	20040525
15073673	20040525
15057307	20040525
15057306	20040525
15015971	20040525
15001312	20040525
14763930	20040525
14738389	20040525
15051507	20040526
15051492	20040526
14758460	20040526
15009425	20040527
15070691	20040527
15068376	20040527
15113888	20040527
15152949	20040527
15113908	20040527
15106826	20040527
15093564	20040527
15093557	20040527
15084277	20040527
15084275	20040527
15084269	20040527
15070692	20040527
15070688	20040527
15070687	20040527
15057648	20040527
15043714	20040527
15009431	20040527
15009426	20040527
15005742	20040527
14980100	20040527
14871616	20040527
14707125	20040527
14699122	20040527
14699104	20040527
15078949	20040601
14760129	20040601
15078937	20040601
15078939	20040601
15078927	20040601
15063787	20040601
15063121	20040601
15003415	20040601
14754884	20040601
14749336	20040601
14732708	20040601
14722100	20040601
14704149	20040601
14667524	20040601
14564491	20040601
15127837	20040602
15102802	20040602
15102795	20040602
15102762	20040602
15069688	20040602
15042660	20040602
14990068	20040602
15124757	20040603
15124756	20040603
15109522	20040603
15107075	20040603
15107071	20040603
15098933	20040603
15094038	20040603
15088313	20040603
15064755	20040603
14990159	20040603
14980723	20040603
14714996	20040603
14654729	20040603
15107837	20040603
15140185	20040604
15116300	20040604
15082586	20040604
15075520	20040604
15019533	20040604
14982375	20040604
14766592	20040604
15060434	20040607
15123309	20040607
15111119	20040607
15060431	20040607
15059139	20040607
15020090	20040607
15017568	20040607
15165062	20040608
15165077	20040608
15165064	20040608
15129771	20040608
15105140	20040608
15090827	20040608
15084288	20040608
15072838	20040608
15056236	20040608
14756561	20040608
15093539	20040608
14646037	20040609
14518720	20040609
15137476	20040609
14594513	20040609
12962633	20040609
15147121	20040610
12912944	20040610
14988414	20040610
14747475	20040610
15148914	20040610
15141000	20040610
15140992	20040610
15140962	20040610
15140955	20040610
15110533	20040610
15082790	20040610
15016325	20040610
14997391	20040610
14970230	20040610
14960589	20040610
14761958	20040610
14747465	20040610
14730078	20040610
14715656	20040610
14960581	20040610
14621031	20040614
15095296	20040614
15040302	20040614
14718010	20040614
15166379	20040615
14764726	20040615
15146440	20040615
15122581	20040615
15079077	20040615
15073331	20040615
15064743	20040615
15059322	20040615
15059299	20040615
15059298	20040615
15004028	20040615
15004023	20040615
15001580	20040615
14998993	20040615
14990586	20040615
14990121	20040615
14988411	20040615
14981075	20040615
14976189	20040615
14764731	20040615
14764722	20040615
14764720	20040615
14764714	20040615
14764710	20040615
14764706	20040615
14764697	20040615
14764692	20040615
14764679	20040615
14764678	20040615
14764676	20040615
14764667	20040615
14764665	20040615
15054451	20040616
15030132	20040616
14963236	20040617
15172408	20040617
15146245	20040617
15131081	20040617
15121843	20040617
15099761	20040617
15099760	20040617
15099755	20040617
15063559	20040617
15048132	20040617
15004788	20040617
14997355	20040617
14981236	20040617
14970329	20040617
14769016	20040617
14729510	20040617
14695241	20040617
14672921	20040617
14981267	20040617
15087226	20040618
15128357	20040618
15121305	20040618
15090038	20040618
15087235	20040618
15087232	20040618
15087230	20040618
15087229	20040618
15043894	20040618
14578528	20040618
14978138	20040621
14978084	20040621
15096191	20040621
15096189	20040621
15096184	20040621
15096181	20040621
15051410	20040621
14985267	20040621
14978142	20040621
14978101	20040621
14978094	20040621
14978092	20040621
14978082	20040621
14978075	20040621
14970885	20040621
14871312	20040621
14967035	20040622
15167587	20040622
15140572	20040622
15053953	20040622
14967043	20040622
14967033	20040622
15155649	20040623
15155641	20040623
15155640	20040623
15155636	20040623
15135045	20040623
15126333	20040623
15126325	20040623
15183624	20040623
15166422	20040624
15165138	20040624
15142683	20040624
15041534	20040624
14988039	20040624
14730661	20040624
14640983	20040624
15147346	20040625
15102085	20040625
15117455	20040628
15059202	20040628
15016954	20040628
14961070	20040628
14730400	20040628
14727086	20040628
14724670	20040628
14558993	20040629
14599846	20040629
14599843	20040629
15163747	20040629
15173881	20040629
15168731	20040629
15163704	20040629
15128030	20040629
15192947	20040629
14992575	20040629
15146564	20040630
15146563	20040630
15146562	20040630
15195572	20040630
15033992	20040630
15033977	20040630
15031298	20040630
15026421	20040630
14993226	20040630
14982935	20040630
14740212	20040630
15164626	20040701
14626512	20040701
15166537	20040701
15166527	20040701
15131870	20040701
15082709	20040701
15060063	20040701
15056662	20040701
15048684	20040701
15170610	20040702
15157248	20040702
15157245	20040702
15151559	20040702
15108625	20040702
15077682	20040702
15053454	20040702
14976374	20040702
14976361	20040702
15136748	20040706
15126875	20040706
15123792	20040706
15105893	20040706
15178256	20040706
15008811	20040706
14701822	20040706
14684742	20040706
14676203	20040706
15136729	20040706
15178254	20040706
15038723	20040707
15210535	20040708
12604370	20040708
15161628	20040708
15150330	20040708
15140878	20040708
15192315	20040708
15192309	20040708
15188376	20040708
15188352	20040708
15181562	20040708
15069068	20040708
15069064	20040708
15067004	20040708
15066986	20040708
15060077	20040708
15056663	20040708
15044472	20040708
15024009	20040708
14988154	20040708
14982880	20040708
14982874	20040708
14976057	20040708
14976053	20040708
14764522	20040708
15171797	20040709
15161345	20040709
15073313	20040709
15149168	20040712
15164384	20040712
15184024	20040712
15005622	20040712
15003549	20040712
14982950	20040712
14652666	20040712
15004177	20040713
15004149	20040713
15004140	20040713
15130949	20040713
15127593	20040713
15234837	20040713
15227983	20040713
15201675	20040713
15004205	20040713
15004204	20040713
15004203	20040713
15004202	20040713
15004188	20040713
15004167	20040713
15004163	20040713
15004157	20040713
15004147	20040713
15004142	20040713
15150289	20040714
15134637	20040714
15225244	20040714
15095369	20040714
15026015	20040714
15194761	20040715
14678644	20040715
15194801	20040715
15159064	20040715
15138113	20040715
15121084	20040715
15194783	20040715
15194749	20040715
15182249	20040715
14977885	20040715
14740213	20040715
15096611	20040716
15170678	20040716
15147915	20040716
15028885	20040716
15018653	20040716
14963009	20040716
14614000	20040719
15158677	20040719
14613986	20040719
15162530	20040719
15163460	20040719
15161033	20040719
15158019	20040719
15147962	20040719
15141385	20040719
15183114	20040719
15070723	20040719
15064139	20040719
15037715	20040719
14762577	20040719
15068841	20040720
15080809	20040720
15211476	20040720
15208356	20040720
15183073	20040720
15178451	20040720
15086326	20040720
15086325	20040720
15080805	20040720
15068865	20040720
15068860	20040720
15068850	20040720
15038614	20040720
15103076	20040721
15078344	20040721
15016832	20040721
15010472	20040721
15004010	20040721
15143481	20040722
15143468	20040722
14701842	20040722
15157622	20040722
15143474	20040722
15224545	20040722
15202637	20040722
15182630	20040722
15182621	20040722
15182617	20040722
15178323	20040722
15060175	20040722
15052767	20040722
15050194	20040722
15043885	20040722
14764606	20040722
14764590	20040722
14764587	20040722
14749337	20040722
14742432	20040722
14728599	20040722
14631075	20040723
14695478	20040723
15084587	20040723
15060062	20040723
15039447	20040723
14988065	20040723
14998514	20040726
14987732	20040726
15173016	20040726
15173012	20040726
15160396	20040726
15247345	20040726
15191546	20040726
14978337	20040726
15067048	20040727
14645158	20040727
15239090	20040727
15067070	20040727
15128562	20040727
15113654	20040727
15270112	20040727
15223807	20040727
15205239	20040727
15196927	20040727
15196914	20040727
15080704	20040727
15067095	20040727
15067092	20040727
15067091	20040727
15067090	20040727
15067089	20040727
15067062	20040727
15067052	20040727
15067049	20040727
15020795	20040727
15020788	20040727
15020779	20040727
14634804	20040727
15205935	20040728
15157362	20040728
15153634	20040728
15148641	20040728
15133506	20040728
15039078	20040728
14747946	20040728
14715087	20040728
15018768	20040729
15162444	20040729
15162423	20040729
15259699	20040729
15193915	20040729
15191354	20040729
15184489	20040729
15184438	20040729
15086722	20040729
15039444	20040729
14996700	20040729
15034033	20040730
15034059	20040730
15220475	20040730
15219464	20040730
15219460	20040730
15207642	20040730
15207637	20040730
15203315	20040730
15034078	20040730
15034070	20040730
15034060	20040730
15034046	20040730
15034042	20040730
15034039	20040730
15034026	20040730
15034014	20040730
15034012	20040730
14769211	20040730
15150127	20040802
14688061	20040802
15164090	20040802
15163542	20040802
15163540	20040802
15163536	20040802
15224362	20040802
15214787	20040802
15183146	20040802
14688065	20040802
14688062	20040802
15231072	20040803
15096801	20040803
15220439	20040803
15212288	20040803
15186129	20040803
15151144	20040805
15059788	20040805
15197776	20040805
15197767	20040805
15192341	20040805
15178754	20040805
15077238	20040805
15213158	20040806
15213116	20040806
15153547	20040806
15153490	20040806
15153485	20040806
15153479	20040806
15120447	20040806
15254206	20040806
15254190	20040806
15213161	20040806
15199385	20040806
15210357	20040809
15210356	20040809
15196013	20040809
15080836	20040809
15184172	20040810
15223907	20040810
15214052	20040810
15214028	20040810
15192275	20040810
15192273	20040810
15183081	20040810
15028149	20040810
14967845	20040810
15170340	20040811
15123715	20040811
15123702	20040811
15123686	20040811
15117943	20040811
15188074	20040812
15210961	20040812
15109593	20040812
15219833	20040812
15109264	20040812
15107547	20040812
15107546	20040812
15107540	20040812
15266112	20040812
15237965	20040812
15237935	20040812
15221911	20040812
15219858	20040812
15218414	20040812
15214950	20040812
15210954	20040812
15194421	20040812
15059519	20040812
15216468	20040813
15248208	20040813
15216475	20040813
15207713	20040813
15085260	20040813
15056671	20040813
14685257	20040813
15174097	20040816
15246868	20040816
15065606	20040816
15210801	20040817
15100266	20040817
15210808	20040817
15100274	20040817
15210780	20040817
15100263	20040817
15302659	20040817
12907692	20040817
15136562	20040817
15044252	20040817
15169957	20040817
15131016	20040817
15107357	20040817
15100301	20040817
15100300	20040817
15100299	20040817
15100295	20040817
15100283	20040817
15100276	20040817
15100265	20040817
15100262	20040817
15100257	20040817
15100252	20040817
15287195	20040817
15257058	20040817
15257036	20040817
15210800	20040817
15210788	20040817
15059848	20040817
15054039	20040817
14715298	20040817
12955454	20040817
15160275	20040818
15272534	20040818
15240418	20040818
15210488	20040818
15135175	20040819
15250500	20040819
15250497	20040819
15250487	20040819
15236276	20040819
15222026	20040819
15067168	20040819
15271888	20040820
15271932	20040820
15271907	20040820
15247016	20040820
15223957	20040820
15231794	20040823
15147213	20040823
15109734	20040823
15231809	20040823
15206937	20040823
15201433	20040823
15197283	20040823
15197262	20040823
15135512	20040824
15263031	20040824
15263025	20040824
14573857	20040824
15145501	20040824
15267249	20040824
15238076	20040824
15156034	20040824
15156021	20040824
15145494	20040824
15135513	20040824
15131124	20040824
15123697	20040824
15123665	20040824
15105429	20040824
15305398	20040824
15277229	20040824
15245438	20040824
15238083	20040824
15197738	20040824
15059369	20040824
14725768	20040824
15286806	20040825
15225616	20040825
15113098	20040825
15286809	20040825
15266714	20040825
14699083	20040825
14705990	20040826
15135864	20040826
15103318	20040826
15294095	20040826
15249686	20040826
15221946	20040826
15191742	20040826
14996481	20040826
14705986	20040826
14705983	20040826
14692801	20040826
15240742	20040827
15240729	20040827
15240717	20040827
15240725	20040827
15240693	20040827
15240658	20040827
15239135	20040827
15239134	20040827
15001473	20040827
15103320	20040830
15266023	20040830
15245391	20040830
15202707	20040830
15196249	20040830
15196240	20040830
15090455	20040830
15073035	20040830
15073030	20040830
15054043	20040830
15133059	20040831
15277494	20040831
15277481	20040831
15277479	20040831
15262930	20040831
15254584	20040831
15245599	20040831
15233784	20040831
15225786	20040831
15188046	20040831
15078075	20040831
15078073	20040831
15078070	20040831
15067547	20040831
14695293	20040831
15109096	20040901
15128799	20040902
15128786	20040902
15128821	20040902
15128800	20040902
15128795	20040902
15128839	20040902
15128818	20040902
15128805	20040902
15128804	20040902
15128802	20040902
15128797	20040902
15128796	20040902
15128793	20040902
15128791	20040902
15128788	20040902
15128787	20040902
15128776	20040902
15128767	20040902
15128765	20040902
15309923	20040902
15078897	20040902
15067036	20040902
15067030	20040902
15183872	20040903
15280462	20040903
14734525	20040903
15280476	20040903
15280475	20040903
15240887	20040903
15314691	20040903
15296087	20040903
15280502	20040903
15280474	20040903
15276838	20040903
15260970	20040903
15231417	20040903
15229323	20040903
15228606	20040903
15228592	20040903
15227740	20040903
15226496	20040903
15222762	20040903
15215161	20040903
15210747	20040903
15186532	20040903
15186531	20040903
15186528	20040903
15176054	20040903
15203914	20040907
15158598	20040907
15301244	20040907
15215094	20040907
15193416	20040907
15193404	20040907
15193402	20040907
15193396	20040907
14734604	20040907
14668966	20040907
15122910	20040908
15116774	20040908
15270572	20040908
15222015	20040908
14734208	20040908
15225293	20040909
15297743	20040909
15289353	20040909
15289352	20040909
15289332	20040909
15282306	20040909
15256471	20040909
15256470	20040909
15256432	20040909
15248748	20040909
15187261	20040909
15246261	20040910
15255931	20040910
15173165	20040910
15166222	20040910
15166220	20040910
15148322	20040910
15303282	20040910
15303277	20040910
15274294	20040910
15274292	20040910
15273992	20040910
15273290	20040910
15273288	20040910
15057142	20040910
14981091	20040910
14759738	20040910
15202948	20040913
14642892	20040913
15285523	20040914
15170926	20040914
15312769	20040914
15308530	20040914
15308523	20040914
15300809	20040914
15300794	20040914
15300588	20040914
15253109	20040914
15190800	20040914
15081253	20040914
15081251	20040914
15067017	20040914
14995001	20040914
14506092	20040914
15307924	20040915
15307923	20040915
15307922	20040915
14755800	20040915
15187142	20040916
15187127	20040916
15308731	20040916
14607866	20040916
15187104	20040916
15187120	20040916
15167538	20040916
15134454	20040916
15316374	20040916
15308736	20040916
15308724	20040916
15308718	20040916
15308713	20040916
15308701	20040916
15288792	20040916
15288788	20040916
15272399	20040916
15247914	20040916
15223249	20040916
15223245	20040916
15220192	20040916
15196828	20040916
15187134	20040916
15187130	20040916
15187126	20040916
15187099	20040916
14989094	20040916
14760948	20040916
14698884	20040916
15318858	20040917
15306709	20040917
15295710	20040917
15295704	20040917
15234558	20040917
15234553	20040917
14759804	20040917
14717973	20040917
14717970	20040917
15265676	20040920
15161081	20040920
15161073	20040920
15357080	20040920
15357060	20040920
15293282	20040920
15287954	20040920
15287953	20040920
15287951	20040920
15270849	20040920
15270731	20040920
15270725	20040920
15270723	20040920
15265668	20040920
15265659	20040920
15260472	20040920
15257714	20040920
15198739	20040920
15308097	20040921
15322195	20040921
15173636	20040921
15145951	20040921
15322219	20040921
15322189	20040921
15322167	20040921
15317797	20040921
15308106	20040921
15308096	20040921
15306300	20040921
14706238	20040921
14706237	20040921
14690685	20040921
14563935	20040921
14962380	20040921
15271066	20040922
15330269	20040923
15330175	20040923
15330154	20040923
15328682	20040923
15314084	20040923
15313217	20040923
15302942	20040923
15248566	20040923
15246069	20040923
15175329	20040924
15166223	20040924
15334476	20040924
15322036	20040924
15274619	20040924
15184393	20040924
15184367	20040924
14972325	20040924
14748706	20040924
14729449	20040924
14647261	20040924
15319492	20040924
15294968	20040928
15331731	20040928
15294974	20040928
15294981	20040928
15294930	20040928
15294964	20040928
14984266	20040928
15294977	20040928
15331742	20040928
15331739	20040928
15331691	20040928
15314068	20040928
15304338	20040928
15295006	20040928
15295003	20040928
15295001	20040928
15294998	20040928
15294997	20040928
15294993	20040928
15294989	20040928
15294952	20040928
15294948	20040928
15294931	20040928
15223303	20040928
15198645	20040928
15198644	20040928
15195115	20040928
15178645	20040928
15033921	20040928
14989720	20040928
14989709	20040928
14978016	20040928
14978012	20040928
14735152	20040928
14735150	20040928
14735146	20040928
14675041	20040928
15286279	20040929
15300247	20040930
15262502	20040930
15113002	20040930
15326289	20040930
15314159	20040930
15314152	20040930
15313928	20040930
15313927	20040930
15313910	20040930
15313888	20040930
15302208	20040930
15287749	20040930
15265819	20040930
15262497	20040930
15234260	20040930
15197494	20040930
15185007	20040930
15061649	20040930
14995990	20040930
14995985	20040930
14750859	20040930
14704716	20040930
14657951	20040930
15261463	20041001
15261455	20041001
15250541	20041001
15232286	20041001
15155468	20041004
15150076	20041004
15150075	20041004
15128098	20041004
15322543	20041004
15286768	20041004
15265700	20041004
15197236	20041005
14990970	20041005
15349100	20041005
15342421	20041005
15342412	20041005
15342405	20041005
15250239	20041006
14638632	20041006
15166034	20041006
15208327	20041006
15199070	20041006
14991714	20041006
14709389	20041006
14693909	20041006
15307191	20041007
15326157	20041007
15117851	20041007
15342244	20041007
15326139	20041007
15307188	20041007
15307182	20041007
15307181	20041007
15307178	20041007
15307177	20041007
15274432	20041007
15269430	20041007
15269418	20041007
15201476	20041007
15197511	20041007
15094169	20041007
15065736	20041007
15011756	20041007
14767511	20041007
15359996	20041008
15337727	20041008
15038390	20041008
15006609	20041008
15006607	20041008
14747703	20041008
15147451	20041012
15373960	20041012
15312135	20041012
15302953	20041012
15302952	20041012
15177114	20041012
15177111	20041012
15232200	20041013
15232160	20041013
15009534	20041013
14872538	20041013
14683641	20041013
15357306	20041014
15302163	20041014
15175902	20041014
15354736	20041014
15336858	20041014
15320895	20041014
15313630	20041014
15313615	20041014
15302165	20041014
15285502	20041014
15238009	20041014
15208649	20041014
15200156	20041014
15041052	20041014
15001458	20041014
14997384	20041014
15201193	20041015
15308370	20041018
15013997	20041018
15246624	20041018
15246618	20041018
15246611	20041018
15308356	20041018
15308344	20041018
15304650	20041018
15283971	20041018
15283964	20041018
15247984	20041018
15246598	20041018
15027895	20041018
15013979	20041018
14998369	20041018
14987258	20041018
14967067	20041018
15356133	20041019
15270745	20041019
15247271	20041019
15247241	20041019
14672611	20041019
15102013	20041019
15356159	20041019
15356146	20041019
15356140	20041019
15356131	20041019
15356124	20041019
15356119	20041019
15356116	20041019
15356110	20041019
15356109	20041019
15350516	20041019
15350515	20041019
15322779	20041019
15322777	20041019
15270874	20041019
15262964	20041019
15252037	20041019
15247301	20041019
15247295	20041019
15247290	20041019
15247256	20041019
15247253	20041019
15231829	20041019
15231819	20041019
15009179	20041019
14961152	20041019
14961148	20041019
15356565	20041020
15345313	20041020
15345304	20041020
15314077	20041020
15276601	20041020
15448374	20041021
15350129	20041021
15367644	20041021
15448373	20041021
15101022	20041021
15448355	20041021
15448351	20041021
15448341	20041021
15448337	20041021
15383025	20041021
15381730	20041021
15378059	20041021
15367647	20041021
15367639	20041021
15334558	20041021
15306025	20041021
15306015	20041021
15288954	20041021
15283992	20041021
15269395	20041021
15257131	20041021
15072692	20041021
15042334	20041021
15009122	20041021
15005694	20041021
14762114	20041021
14762110	20041021
14724209	20041021
15308600	20041022
15000871	20041022
14994370	20041022
14984595	20041022
15382175	20041025
15172885	20041025
15161926	20041025
15140888	20041025
15385499	20041025
15385477	20041025
15385462	20041025
15353550	20041025
15320993	20041025
15320989	20041025
15320988	20041025
15320987	20041025
15258154	20041025
15252052	20041025
15252019	20041025
15247275	20041025
15090745	20041025
15053864	20041025
14871934	20041025
15347807	20041026
15342913	20041026
15159506	20041026
15457443	20041026
15457442	20041026
15454798	20041026
15380527	20041026
15342916	20041026
15331539	20041026
15317586	20041026
15280392	20041026
15277521	20041026
15271997	20041026
15258145	20041026
15226360	20041026
15226359	20041026
15034101	20041026
15032324	20041026
15020418	20041026
14978303	20041026
14969582	20041026
14766303	20041026
14766012	20041026
15369136	20041027
15357405	20041027
15344576	20041027
15341529	20041027
15325239	20041027
15178821	20041027
15049001	20041027
15019294	20041027
15010302	20041027
15357948	20041028
15325750	20041028
14987745	20041028
15468432	20041028
15332267	20041028
15019215	20041028
15163622	20041028
15130125	20041028
15109955	20041028
15354579	20041028
15325760	20041028
15265390	20041028
15228667	20041028
15188558	20041028
15078206	20041028
15024989	20041028
15006368	20041028
14712311	20041028
14690617	20041028
14668790	20041028
15356422	20041029
15349973	20041029
15211517	20041101
15362658	20041101
15362869	20041101
15359643	20041101
15336534	20041101
15280778	20041101
15265934	20041102
15265952	20041102
15452235	20041102
15386335	20041102
15374777	20041102
15364775	20041102
15265949	20041102
15265933	20041102
15265928	20041102
15265926	20041102
15265920	20041102
15265902	20041102
15265896	20041102
15265891	20041102
15265882	20041102
15265046	20041102
15199314	20041102
15199166	20041102
14999087	20041102
14962290	20041102
14962289	20041102
14962288	20041102
15470017	20041103
15470057	20041103
15470036	20041103
15480164	20041103
15470050	20041103
15470023	20041103
15470019	20041103
15461447	20041103
15358154	20041103
15009463	20041103
15009459	20041103
15217493	20041104
14749478	20041104
15107016	20041104
15371592	20041104
15367293	20041104
15327289	20041104
15295070	20041104
15217499	20041104
15205264	20041104
15187028	20041104
15178577	20041104
15081839	20041104
15025564	20041104
15009805	20041104
14709414	20041104
14579108	20041104
15475739	20041106
[truncated: 465 more rows]
