# Supplementary material for: MScanner: a classifier for retrieving Medline citations
Source: BMC Bioinformatics. 2008 Feb 19;9:108. doi: 10.1186/1471-2105-9-108 (PMC2263023; doi:10.1186/1471-2105-9-108)
Supplement: Additional file 2 — Corpora used in the IEDB comparison. iedb.zip is a ZIP archive containing text files, where each line contains the PubMed ID and completion date of a Medline record. iedb-all-relevant.txt and iedb-all-irrelevant.txt are the relevant and irrelevant cross validation corpora used in the IEDB cross validation. iedb-pre2004-relevant.txt are the relevant training examples for the retrieval comparison. iedb-2004-relevant.txt and iedb-2004-irrelevant.txt are the manually evaluated IEDB query results from 2004 Medline. PubMed IDs for 2004 Medline may be obtained using the PubMed query 2004 [DateCompleted] AND medline [sb]. [file 1471-2105-9-108-S2.zip › iedb-2004-relevant.txt]

12744898	20040105
12882983	20040105
14583147	20040105
14566059	20040105
12733969	20040106
14530309	20040106
14500649	20040107
12969871	20040108
14638756	20040112
14638811	20040112
12668200	20040112
14638816	20040112
14638774	20040112
12651070	20040112
12738742	20040112
12972510	20040114
12765303	20040116
14671105	20040120
14671100	20040120
14556263	20040120
14671086	20040120
12706709	20040121
12706711	20040121
14635037	20040122
14635041	20040122
14676299	20040122
14635038	20040122
12717023	20040122
14659901	20040122
14659906	20040122
14632649	20040127
14643299	20040129
14611728	20040129
12753654	20040129
14568922	20040130
14617769	20040202
14615154	20040202
14724640	20040202
14688137	20040202
14625588	20040202
14675417	20040202
14696122	20040205
14633910	20040209
12753806	20040209
14561737	20040210
14739451	20040210
14698294	20040210
14574331	20040210
14527957	20040210
14694109	20040211
14694118	20040211
12967479	20040217
12833570	20040217
14678196	20040217
14607945	20040218
14742557	20040218
14607917	20040218
14510715	20040218
14607910	20040218
14742560	20040218
14678279	20040218
14678267	20040218
14678262	20040218
14724439	20040219
14712500	20040219
14712489	20040219
12865946	20040220
14602621	20040220
14722889	20040220
12826368	20040220
12843798	20040223
14704908	20040223
14722270	20040224
12862314	20040224
14722288	20040224
14710238	20040224
14696095	20040224
14695827	20040224
14694197	20040225
12702515	20040226
14748001	20040226
14512301	20040226
12947002	20040226
12804838	20040227
14662919	20040227
12804842	20040227
14743001	20040227
14634106	20040301
14872486	20040302
14717708	20040302
14551186	20040303
14555655	20040303
14962097	20040304
14700534	20040304
12853165	20040305
14695448	20040305
14747540	20040305
14747559	20040305
14747542	20040305
14963174	20040308
14742868	20040309
14723617	20040310
14675870	20040310
14738452	20040310
14736425	20040310
14736416	20040310
14723622	20040310
14723619	20040310
14871296	20040311
14593100	20040311
14871300	20040311
14871288	20040311
14678468	20040311
14656464	20040312
12682728	20040312
14662829	20040315
14689280	20040315
14985767	20040315
14971054	20040316
14971042	20040316
14769915	20040316
14769912	20040316
14755339	20040316
14741703	20040317
14759610	20040317
14687948	20040317
14687940	20040317
14739465	20040318
14648025	20040318
14576061	20040318
14769905	20040319
14670335	20040319
14670326	20040319
14967485	20040322
14962308	20040323
14630711	20040323
14981526	20040324
14961577	20040324
14704453	20040324
14991617	20040325
14991613	20040325
14991605	20040325
14725792	20040326
14976987	20040326
14871536	20040329
14748062	20040329
14966409	20040329
14871538	20040329
14871530	20040329
14748060	20040329
14970513	20040329
14975760	20040330
14768065	20040330
14768043	20040330
14722359	20040330
14630913	20040330
14996751	20040331
14996715	20040331
14972527	20040401
15015764	20040401
14988012	20040401
14729650	20040401
14688358	20040402
14688321	20040402
15009721	20040402
14973071	20040402
14973049	20040402
14744788	20040402
14688379	20040402
14688378	20040402
14688366	20040402
14688347	20040402
14688327	20040402
14688322	20040402
15014500	20040405
14972550	20040405
12798632	20040406
14981132	20040406
14871354	20040406
14741362	20040406
15016852	20040408
15026358	20040408
15026353	20040408
15013451	20040409
15013436	20040409
14871853	20040409
14871852	20040409
14687883	20040412
14743435	20040412
15003333	20040413
14760764	20040413
14760758	20040413
15024391	20040414
15036911	20040414
14715573	20040415
14980436	20040415
14728804	20040415
14977987	20040415
14977962	20040415
14977961	20040415
14977941	20040415
14959826	20040415
15021835	20040416
14734858	20040416
15010837	20040416
15010829	20040416
14715255	20040419
14673119	20040420
15030586	20040420
15030576	20040420
15008973	20040420
15008970	20040420
14985134	20040420
14766224	20040420
14707109	20040420
14707107	20040420
14707099	20040420
14707072	20040420
14592836	20040420
14742302	20040421
14741138	20040421
15004040	20040422
15044802	20040422
15004059	20040422
14624873	20040422
14976597	20040423
14976596	20040423
14976609	20040423
14991920	20040426
14633945	20040427
15019787	20040427
14999785	20040427
14976389	20040427
14738776	20040428
14720331	20040428
15003659	20040429
15003638	20040429
14997204	20040429
14610621	20040429
14605764	20040429
14605762	20040429
12853399	20040430
14981753	20040430
14993639	20040430
12853385	20040430
14981760	20040430
14981767	20040430
14687482	20040503
14973499	20040503
14960498	20040503
15048929	20040504
15014293	20040504
15012616	20040504
14993609	20040505
15003861	20040505
15003311	20040505
14988508	20040505
14988501	20040505
14965360	20040505
15047807	20040506
15102483	20040506
15085202	20040506
15085201	20040506
15049781	20040506
15027125	20040506
15026146	20040506
15039346	20040507
15039340	20040507
14734739	20040507
15039330	20040507
14734726	20040507
15039371	20040507
14734738	20040507
15001714	20040507
15086273	20040507
14764598	20040507
14734778	20040507
14734756	20040507
14734748	20040507
14699123	20040507
15009028	20040510
15024101	20040510
15020763	20040510
14993317	20040510
14871250	20040510
15018662	20040511
15070946	20040511
15033231	20040511
15018660	20040511
15033572	20040512
14963618	20040512
15100687	20040513
15100669	20040513
14997051	20040513
14505924	20040514
14505908	20040514
14607711	20040514
14575768	20040514
15085136	20040514
15084917	20040517
15051384	20040517
15084913	20040517
15084912	20040517
14584927	20040519
14500876	20040519
15059918	20040519
15051516	20040519
14730963	20040519
14624313	20040519
15051513	20040519
15010223	20040520
15056384	20040520
13679388	20040521
15101418	20040521
15066441	20040521
15048720	20040521
15125094	20040521
12965105	20040524
14728723	20040524
14720274	20040524
15128040	20040525
15057302	20040525
15116427	20040525
15072853	20040525
15083186	20040526
15113903	20040527
15068378	20040527
15093548	20040527
15113902	20040527
15113889	20040527
15093562	20040527
15093552	20040527
15093551	20040527
15045567	20040527
14575146	20040528
14762859	20040528
15094380	20040601
15078962	20040601
15102821	20040602
15102774	20040602
15102772	20040602
15098030	20040602
15069689	20040602
14965808	20040602
15086403	20040604
15111310	20040604
15034567	20040608
15030525	20040608
15030524	20040608
15030523	20040608
15019992	20040608
14756564	20040608
15037737	20040610
15140958	20040610
15040030	20040610
15110524	20040610
15140995	20040610
15140979	20040610
15140968	20040610
15140953	20040610
15136638	20040610
15087407	20040610
15087405	20040610
14766745	20040610
14754898	20040610
15105530	20040614
14555284	20040614
14555282	20040614
15095306	20040614
14764717	20040615
14764701	20040615
15166378	20040615
14764694	20040615
14764691	20040615
15146423	20040615
15129427	20040615
14764745	20040615
14764741	20040615
14764736	20040615
14764718	20040615
14969843	20040615
15138490	20040616
15063561	20040617
15099758	20040617
15063584	20040617
15063567	20040617
15146248	20040617
15099763	20040617
15099754	20040617
15099753	20040617
15099751	20040617
15063574	20040617
14976256	20040617
14670917	20040617
14577912	20040618
15121311	20040618
14978120	20040621
14978121	20040621
14978079	20040621
15166263	20040621
14985264	20040621
14978140	20040621
14978137	20040621
14978130	20040621
14978113	20040621
14978097	20040621
14978095	20040621
14978089	20040621
14978085	20040621
15140580	20040622
14967044	20040622
14963725	20040622
15155654	20040623
15155617	20040623
15155686	20040623
15155661	20040623
15155652	20040623
15166455	20040624
15156101	20040624
14555959	20040624
15166436	20040624
15140061	20040624
15122524	20040624
15175751	20040624
15146180	20040624
15154646	20040624
15147575	20040625
15147567	20040625
15147356	20040625
15140242	20040625
15120630	20040625
15102096	20040625
15102083	20040625
14726386	20040625
14740174	20040628
14634796	20040628
15163726	20040629
15114660	20040629
15163751	20040629
15163414	20040629
15114658	20040629
15146937	20040629
15017081	20040629
15120417	20040630
15104695	20040630
15060072	20040630
15010453	20040630
15047693	20040701
14600204	20040702
15009616	20040702
14976363	20040702
15181568	20040708
15188377	20040708
15181578	20040708
15060075	20040708
15039446	20040708
14976054	20040708
14629978	20040708
15192306	20040708
15056783	20040709
15118850	20040712
15004143	20040713
12971971	20040713
15004197	20040713
15162148	20040713
15178491	20040713
15004196	20040713
15004176	20040713
15004170	20040713
15004169	20040713
15004150	20040713
15004144	20040713
15054081	20040714
15150281	20040714
15225240	20040714
15194781	20040715
15194798	20040715
15194770	20040715
15150594	20040715
15149495	20040715
15170671	20040716
15199410	20040716
15084739	20040716
15071006	20040719
15037698	20040719
15180353	20040719
15162529	20040719
15160996	20040719
15068842	20040720
12974795	20040720
15068848	20040720
15135145	20040720
15181344	20040720
15080822	20040720
15080815	20040720
15068857	20040720
15068856	20040720
15068852	20040720
15232106	20040721
15157618	20040722
15119547	20040722
14757758	20040722
15146485	20040726
15239629	20040726
15239626	20040726
15031530	20040726
14996305	20040726
15113650	20040727
15223797	20040727
15196922	20040727
15067096	20040727
15067093	20040727
15139293	20040727
15069731	20040728
15184408	20040729
15162437	20040729
15162424	20040729
15184458	20040729
15049712	20040729
15004033	20040729
14988155	20040729
14976043	20040729
15034030	20040730
15207612	20040730
15207641	20040730
15184071	20040730
15185369	20040730
15034075	20040730
15034074	20040730
15034073	20040730
15034034	20040730
15034020	20040730
15163539	20040802
15163538	20040802
15144470	20040802
15050296	20040802
15195247	20040803
15075357	20040803
14642620	20040803
15223322	20040803
15207649	20040803
15231073	20040803
14719063	20040803
15184663	20040805
14985857	20040805
14745515	20040805
14735319	20040805
15213154	20040806
15213124	20040806
15153510	20040806
15153483	20040806
15213142	20040806
15136809	20040806
15218176	20040806
15153475	20040806
15230475	20040806
15153546	20040806
15153512	20040806
15153496	20040806
15153481	20040806
15153480	20040806
15144205	20040806
15254185	20040806
15218188	20040806
15218166	20040806
15213134	20040806
15213111	20040806
14675560	20040806
14624761	20040810
15249326	20040810
15214032	20040810
15214031	20040810
15183093	20040810
15183088	20040810
15066208	20040810
15170333	20040811
15096515	20040811
15084610	20040811
15123676	20040813
15157087	20040816
15135981	20040817
15100292	20040817
15100298	20040817
15140886	20040817
15100253	20040817
15131117	20040817
15123538	20040817
15100313	20040817
15100304	20040817
15100291	20040817
15100271	20040817
15257033	20040817
15210798	20040817
15183932	20040817
15075331	20040817
15048588	20040817
15039278	20040817
14997347	20040817
15210822	20040817
15210805	20040817
15210799	20040817
15210773	20040817
14959892	20040817
15145608	20040818
15243086	20040819
15243046	20040819
15222033	20040819
15213716	20040819
15207780	20040819
15265128	20040819
15199397	20040819
15271954	20040820
15271943	20040820
15271929	20040820
15271893	20040820
15186505	20040820
15197275	20040823
15147191	20040823
15197261	20040823
15039099	20040824
14624152	20040824
15289502	20040824
15269380	20040824
15173207	20040824
15131131	20040824
15289501	20040824
15269378	20040824
15263029	20040824
15197740	20040824
14675285	20040824
14719110	20040824
15263085	20040825
15236968	20040825
14699084	20040825
15145457	20040826
15252201	20040826
15240118	20040826
15016646	20040827
15240703	20040827
15240740	20040827
15240739	20040827
15240697	20040827
15031203	20040827
15196263	20040830
15294004	20040830
15215883	20040830
15196252	20040830
15193156	20040830
15064123	20040830
15254592	20040831
15264237	20040831
15252841	20040831
14676634	20040901
14676633	20040901
14676632	20040901
15128810	20040902
15051762	20040902
15148340	20040902
15148339	20040902
15136590	20040902
15128842	20040902
15128838	20040902
15128832	20040902
15128789	20040902
15128782	20040902
15128778	20040902
15096539	20040902
15280506	20040903
15240877	20040903
15314696	20040903
15314692	20040903
15280455	20040903
15280453	20040903
15280452	20040903
15183869	20040903
15182995	20040903
15176050	20040903
15084406	20040903
14734527	20040903
14769854	20040907
15158588	20040907
15219945	20040907
15193395	20040907
14769850	20040907
14750901	20040907
14734618	20040907
14734614	20040907
15297752	20040909
15169938	20040909
15289358	20040909
15289355	20040909
15256474	20040909
15256473	20040909
15256472	20040909
15246937	20040910
15279709	20040913
15225558	20040913
15279707	20040913
15259019	20040914
15308518	20040914
15264933	20040914
15259031	20040914
15259004	20040914
15081244	20040914
15045628	20040914
15115307	20040914
15285016	20040915
14697795	20040916
15308714	20040916
15272409	20040916
14607874	20040916
14607870	20040916
15308717	20040916
15308721	20040916
15308705	20040916
15308699	20040916
15223242	20040916
15316527	20040916
15272416	20040916
15251169	20040916
15223246	20040916
15223236	20040916
15223233	20040916
15187128	20040916
15187125	20040916
15187117	20040916
15024047	20040916
15277377	20040917
15234557	20040917
15328616	20040920
15270858	20040920
15270840	20040920
15270727	20040920
15279884	20040921
14962388	20040921
14960470	20040921
15163496	20040923
15291817	20040923
15280546	20040923
15241001	20040923
15201452	20040923
15015828	20040923
15322045	20040924
15322003	20040924
15311942	20040924
15184366	20040924
15294984	20040928
15111089	20040928
15331755	20040928
15327905	20040928
15304362	20040928
15294969	20040928
15294960	20040928
14978014	20040928
14871991	20040928
14871984	20040928
14871964	20040928
14871958	20040928
14735143	20040928
14726960	20040928
15368434	20040929
15368433	20040929
15367572	20040929
15292514	20040929
15292513	20040929
15312175	20040930
15133631	20040930
15331779	20040930
15326311	20040930
15322540	20040930
15313182	20040930
15287746	20040930
15277669	20040930
14996009	20040930
14995993	20040930
14995992	20040930
15261460	20041001
15306584	20041004
15306583	20041004
15212827	20041004
14760090	20041004
15358179	20041006
15327953	20041007
15307183	20041007
15094167	20041007
14747723	20041008
15302958	20041012
15302948	20041012
14691215	20041012
15232176	20041013
15232173	20041013
15232170	20041013
15320877	20041014
15351212	20041014
15358100	20041014
15320899	20041014
15302161	20041014
15289269	20041015
15215217	20041015
15161967	20041018
15308364	20041018
15026021	20041018
15246610	20041018
15308350	20041018
15013974	20041018
15246612	20041018
15308376	20041018
15306681	20041018
15246605	20041018
15013973	20041018
14652667	20041018
15356154	20041019
15190071	20041019
15356141	20041019
15362047	20041019
15150267	20041019
15366945	20041019
15350520	20041019
15350519	20041019
15336783	20041019
15336780	20041019
15309343	20041019
15202505	20041019
15027033	20041019
14672620	20041019
14638629	20041019
14983240	20041019
15345312	20041020
15345307	20041020
15379861	20041021
15448365	20041021
15272196	20041021
15473148	20041021
15367651	20041021
15448372	20041021
15367636	20041021
14750134	20041021
15269394	20041021
15385509	20041025
15173183	20041025
15344223	20041025
15184372	20041025
15382680	20041025
15382678	20041025
15325505	20041026
15457470	20041026
15457462	20041026
15283866	20041026
14978300	20041026
15010303	20041027
15342203	20041027
15342198	20041027
15019288	20041027
15019286	20041027
15019281	20041027
15109961	20041028
15305339	20041028
14987746	20041028
15302529	20041101
15029263	20041101
15265931	20041102
15452215	20041102
15452242	20041102
15265910	20041102
15265906	20041102
15265905	20041102
15265898	20041102
15187193	20041102
15001843	20041102
15001840	20041102
14962296	20041102
15203941	20041102
15470058	20041103
15480991	20041103
15470071	20041103
15470026	20041103
15298664	20041103
15009467	20041103
15327370	20041103
15368525	20041104
15368520	20041104
15070397	20041104
15452345	20041104
15374983	20041104
15374949	20041104
15009806	20041104
14709416	20041104
14709413	20041104
15310064	20041104
15373771	20041108
15004565	20041108
15349703	20041109
15309347	20041109
15082070	20041109
15063005	20041109
15063002	20041109
15026991	20041109
15297047	20041110
15297073	20041110
15456243	20041110
15053232	20041110
15162918	20041112
15449947	20041115
15383610	20041115
15383583	20041115
15383580	20041115
15383569	20041115
15289844	20041115
15358815	20041116
15230855	20041116
15131313	20041116
15451434	20041116
15451427	20041116
15382048	20041116
15218358	20041116
15003261	20041116
15451471	20041119
15373909	20041119
15472215	20041119
15373922	20041119
15368308	20041119
15368300	20041119
15368298	20041119
15368281	20041119
15081621	20041119
15081620	20041119
14726703	20041119
15316343	20041122
15386470	20041122
14770079	20041122
15507655	20041123
15474522	20041123
15465600	20041123
15465592	20041123
15375045	20041123
15265797	20041123
15231579	20041123
15217835	20041123
15217832	20041123
15217824	20041123
15357906	20041123
15494519	20041124
15115181	20041124
15494539	20041124
15494515	20041124
15494496	20041124
15494481	20041124
15494541	20041124
15494540	20041124
15494538	20041124
15494518	20041124
15494511	20041124
15494483	20041124
15164233	20041124
15288697	20041124
15528444	20041126
15388324	20041126
15388462	20041129
15478077	20041130
15491748	20041130
15476240	20041130
15464847	20041130
15297445	20041130
15303982	20041201
15501759	20041202
15531528	20041202
15514588	20041202
15501783	20041202
15501782	20041202
15482403	20041202
15471558	20041202
15451614	20041202
15382068	20041202
15206581	20041202
12955276	20041202
15481973	20041203
15112296	20041203
15365188	20041203
15096491	20041203
15096482	20041203
15096478	20041203
15542644	20041206
15542679	20041206
15491474	20041207
15491471	20041207
15562563	20041207
15498156	20041208
15542798	20041208
15506800	20041208
15347317	20041208
15347315	20041208
15489266	20041209
15380274	20041209
15536424	20041209
15511629	20041209
15099208	20041209
15099204	20041209
15378777	20041209
15315831	20041209
15483241	20041210
15483236	20041210
15161714	20041210
15161683	20041210
15102695	20041210
15102666	20041210
15465060	20041210
15386194	20041210
15075268	20041210
14991764	20041210
15517871	20041210
15520861	20041213
15247124	20041213
15328335	20041214
15541288	20041214
15541287	20041214
15541278	20041214
15541041	20041214
15506793	20041214
15500626	20041214
15498046	20041214
15302863	20041214
15297463	20041214
15217826	20041214
15557222	20041215
15077224	20041215
15547083	20041216
15073134	20041216
15351848	20041216
15529360	20041217
15528367	20041217
15529349	20041217
15528342	20041217
15528338	20041217
15528336	20041217
15480432	20041217
15454634	20041217
15325638	20041217
15312310	20041217
15312306	20041217
15474494	20041220
15311276	20041220
15468058	20041221
15483387	20041221
15384049	20041221
15368271	20041221
15350972	20041221
15312960	20041221
15076139	20041221
15076134	20041221
15041735	20041221
15002034	20041221
15352213	20041222
15364114	20041223
15564505	20041223
15564450	20041223
15525838	20041223
15564506	20041223
15564494	20041223
15364109	20041223
15269714	20041223
15526989	20041223
15474725	20041227
15534202	20041227
15474707	20041227
15173072	20041227
15128595	20041227
15496238	20041228
15476815	20041228
15075237	20041228
15000851	20041228
15000848	20041228
15000847	20041228
15000846	20041228
15138582	20041228
15507310	20041229
15507309	20041229
15120760	20041229
15120759	20041229
15120754	20041229
15209158	20041229
15557649	20041230
15557669	20041230
15557652	20041230
15557617	20041230
15557613	20041230
15347336	20041230
15183295	20041230
14975355	20041230
15314258	20041230
