# Supplementary material for: MScanner: a classifier for retrieving Medline citations
Source: BMC Bioinformatics. 2008 Feb 19;9:108. doi: 10.1186/1471-2105-9-108 (PMC2263023; doi:10.1186/1471-2105-9-108)
Supplement: Additional file 2 — Corpora used in the IEDB comparison. iedb.zip is a ZIP archive containing text files, where each line contains the PubMed ID and completion date of a Medline record. iedb-all-relevant.txt and iedb-all-irrelevant.txt are the relevant and irrelevant cross validation corpora used in the IEDB cross validation. iedb-pre2004-relevant.txt are the relevant training examples for the retrieval comparison. iedb-2004-relevant.txt and iedb-2004-irrelevant.txt are the manually evaluated IEDB query results from 2004 Medline. PubMed IDs for 2004 Medline may be obtained using the PubMed query 2004 [DateCompleted] AND medline [sb]. [file 1471-2105-9-108-S2.zip › iedb-all-irrelevant.txt]

1167412 19750326
46135 19750416
46024 19750423
46176 19750504
46214 19750509
46260 19750510
1112460 19750517
163575 19750519
46272 19750521
803524 19750521
163277 19750521
46914 19750527
1090687 19750528
46880 19750609
46850 19750609
46847 19750609
1119940 19750613
1119943 19750613
47354 19750618
164675 19750621
1124754 19750629
47313 19750702
47312 19750702
47335 19750707
1092407 19750714
47887 19750718
48264 19750728
47881 19750728
47877 19750728
47750 19750730
47751 19750730
47752 19750730
47824 19750731
47825 19750731
47901 19750804
1168531 19750804
48503 19750822
48502 19750822
48487 19750822
48553 19750826
48507 19750826
48524 19750909
49931 19750924
1170566 19750929
167376 19750929
49379 19751003
49993 19751010
49990 19751010
1170802 19751010
1142554 19751010
50026 19751011
49392 19751011
49385 19751011
50362 19751028
50748 19751028
1097743 19751028
1097742 19751028
50368 19751028
50252 19751105
50725 19751105
50327 19751106
50358 19751106
50351 19751106
50350 19751106
50469 19751106
50755 19751108
51040 19751122
808500 19751122
51514 19751122
51009 19751122
50854 19751126
51110 19751204
51000 19751204
51109 19751204
1080669 19751211
51883 19751220
51876 19751220
170542 19751230
52235 19751230
1176627 19760102
52214 19760102
53013 19760108
53012 19760108
52626 19760108
1103066 19760114
52683 19760116
52680 19760129
52419 19760130
52610 19760130
52674 19760202
52672 19760202
52668 19760202
810417 19760202
1200844 19760209
1196767 19760213
1106233 19760219
1200251 19760219
172527 19760220
53204 19760220
1059709 19760221
1059705 19760221
53984 19760301
1206372 19760311
54384 19760311
55055 19760311
1247410 19760315
54343 19760315
54434 19760315
54633 19760318
54396 19760320
173762 19760320
1107354 19760324
54335 19760330
54337 19760330
54336 19760330
54897 19760330
942811 19760330
54208 19760401
54332 19760402
56172 19760410
56171 19760410
55454 19760415
55438 19760415
1212534 19760415
55446 19760415
55952 19760419
55393 19760430
55781 19760430
55957 19760430
1259224 19760520
56226 19760525
56318 19760525
56396 19760602
56767 19760602
176478 19760602
56831 19760602
1255868 19760602
56833 19760602
57056 19760706
57114 19760706
57199 19760706
57070 19760706
57101 19760706
57198 19760706
57967 19760802
58033 19760802
57823 19760802
58048 19760802
57934 19760802
57970 19760802
57930 19760802
57929 19760802
57927 19760802
57969 19760802
773733 19760802
1084697 19760823
58933 19760823
58833 19760823
58944 19760823
59529 19760823
59518 19760901
179952 19760901
59520 19760901
132504 19760901
58958 19760901
59566 19760902
59567 19760902
946973 19760902
819767 19760902
59360 19760902
181497 19760925
59639 19760925
59787 19760925
945973 19760925
59707 19761001
985835 19761001
59667 19761001
59706 19761001
59814 19761002
181868 19761002
59734 19761002
60810 19761020
60760 19761020
60873 19761020
182898 19761020
956360 19761101
182594 19761101
60844 19761101
782966 19761101
60840 19761101
60452 19761101
61718 19761121
61300 19761121
61735 19761201
61705 19761201
61719 19761201
788581 19761201
61622 19761201
61243 19761203
61176 19761203
62070 19761223
62016 19761223
62020 19761223
62437 19761230
185150 19761230
61999 19761230
61994 19761230
62484 19770103
61875 19770103
62645 19770125
63276 19770125
62898 19770125
63210 19770125
63197 19770128
63196 19770128
826205 19770128
62789 19770129
62730 19770129
993993 19770129
62803 19770129
62802 19770129
63905 19770216
63526 19770216
63530 19770216
63553 19770224
63379 19770224
1087335 19770224
401512 19770226
63329 19770226
63711 19770226
64458 19770315
13126 19770315
64456 19770315
65141 19770315
64255 19770315
1016128 19770315
65167 19770321
13643 19770321
65118 19770321
188953 19770331
188952 19770331
188951 19770331
833447 19770331
188595 19770331
64584 19770331
64326 19770331
65070 19770331
64587 19770331
65374 19770415
65423 19770415
65428 19770415
842780 19770425
190910 19770425
402863 19770425
65314 19770425
65330 19770425
65844 19770430
65811 19770430
66238 19770512
557758 19770520
66161 19770520
66275 19770520
66742 19770520
66213 19770525
844895 19770525
66202 19770525
191397 19770525
300413 19770525
66864 19770527
851275 19770527
850080 19770527
66243 19770527
66195 19770527
321363 19770527
66206 19770527
66203 19770527
67152 19770611
67220 19770622
67213 19770622
323278 19770622
67085 19770630
300754 19770630
300779 19770630
870434 19770630
67101 19770630
67084 19770630
67102 19770630
67639 19770630
66985 19770630
192809 19770630
67147 19770630
67145 19770630
67141 19770630
67745 19770630
404370 19770630
67104 19770630
67177 19770630
68764 19770718
68766 19770718
68699 19770718
301177 19770718
864845 19770718
68669 19770723
67998 19770723
67988 19770729
68114 19770729
68074 19770729
68012 19770729
68005 19770729
68932 19770812
68972 19770812
68825 19770812
68930 19770812
195370 19770812
326357 19770825
69040 19770825
872449 19770825
69255 19770825
68925 19770902
68785 19770902
68921 19770902
69542 19770917
69611 19770922
69630 19770922
69610 19770922
69608 19770922
70199 19770929
407312 19770929
69670 19770929
69612 19770929
70788 19771014
70364 19771014
70408 19771014
70409 19771014
70496 19771020
70749 19771020
70293 19771028
70485 19771031
70502 19771031
198873 19771125
903673 19771125
20766 19771125
71795 19771125
903672 19771125
71880 19771125
71190 19771130
269197 19771130
72471 19771229
335024 19771229
72115 19771229
72114 19771229
73370 19780127
72759 19780127
336543 19780127
72786 19780127
72778 19780127
411834 19780127
72724 19780127
412790 19780218
74236 19780218
74235 19780218
591002 19780223
73520 19780223
73511 19780223
73504 19780223
75000 19780310
203186 19780321
74980 19780321
74398 19780321
74362 19780321
74984 19780321
74347 19780321
203217 19780329
75188 19780417
75590 19780417
204207 19780417
75189 19780417
75222 19780426
415648 19780426
606769 19780426
75183 19780426
75074 19780426
75229 19780426
632346 19780508
76332 19780508
75801 19780508
205198 19780508
632561 19780517
76334 19780517
75846 19780517
75947 19780517
305329 19780517
75844 19780517
75978 19780520
77150 19780612
77089 19780617
76662 19780628
76608 19780628
77539 19780715
77604 19780715
77549 19780715
77552 19780724
77298 19780726
77271 19780726
77654 19780726
207952 19780828
77718 19780901
78951 19780915
79329 19780915
78955 19780925
78867 19780925
97392 19780929
79251 19780929
78854 19780929
78853 19780929
78906 19780929
78894 19780929
78891 19780930
78902 19780930
79617 19781018
80024 19781018
79605 19781025
98587 19781025
79974 19781025
80011 19781025
79511 19781027
355011 19781027
355016 19781027
680387 19781027
98373 19781027
680382 19781027
355012 19781027
680385 19781027
79545 19781027
79547 19781027
80092 19781027
80091 19781027
79546 19781027
79624 19781027
681333 19781027
80446 19781118
80434 19781118
80941 19781127
80443 19781129
690611 19781202
100506 19781220
81267 19781220
81188 19781220
81221 19781220
81187 19781220
81152 19781227
81194 19781229
81606 19781229
81215 19781229
81316 19781229
81787 19790115
81789 19790115
82370 19790115
81808 19790124
81809 19790124
717629 19790126
717877 19790126
81845 19790126
722285 19790212
102702 19790212
82994 19790212
83093 19790212
83107 19790221
82606 19790223
82995 19790223
82576 19790223
82565 19790223
82592 19790223
83110 19790226
83309 19790324
736342 19790324
83154 19790324
83301 19790328
83237 19790328
83332 19790328
83331 19790328
83234 19790328
84327 19790425
84032 19790425
84024 19790425
283276 19790425
739588 19790426
84043 19790428
84857 19790516
84803 19790516
84800 19790516
84792 19790526
85438 19790526
747816 19790611
86164 19790611
85734 19790611
85674 19790626
86314 19790626
86310 19790626
86320 19790626
85632 19790629
219345 19790629
85633 19790629
85686 19790629
87123 19790716
87125 19790725
86520 19790725
453656 19790816
87327 19790816
221400 19790816
87416 19790816
88002 19790829
87440 19790829
312854 19790829
87441 19790829
87285 19790829
453438 19790901
453437 19790901
453450 19790901
87459 19790901
87455 19790901
88199 19790901
87487 19790901
87484 19790901
87426 19790901
448292 19790901
87427 19790901
88548 19790917
88679 19790917
88726 19790925
88878 19790925
224222 19791024
89064 19791024
89090 19791024
89088 19791024
89051 19791024
223986 19791024
89035 19791024
89094 19791024
89174 19791026
89165 19791026
474568 19791026
467803 19791026
90457 19791121
90458 19791121
90115 19791121
90120 19791121
90116 19791121
479638 19791129
385806 19791218
91291 19791218
91164 19791218
91327 19791220
90656 19791220
90710 19791220
90666 19791227
489960 19791229
226625 19791229
90705 19791229
90704 19791229
92300 19800119
115958 19800119
91632 19800119
92207 19800119
91657 19800119
91656 19800119
91526 19800119
91663 19800124
91573 19800128
91572 19800128
91571 19800128
387971 19800128
91583 19800128
91584 19800128
92975 19800215
92976 19800215
92511 19800215
92489 19800215
92802 19800215
92512 19800215
6153123 19800226
6153112 19800226
6153125 19800226
92903 19800226
92902 19800226
92519 19800226
92517 19800226
6153110 19800226
92455 19800228
6153094 19800228
6153077 19800228
92528 19800228
6153100 19800228
93399 19800317
230364 19800317
93126 19800317
521807 19800317
522230 19800317
93084 19800317
93087 19800317
6153169 19800324
6153170 19800324
523182 19800324
93111 19800324
6153236 19800327
6153199 19800327
6766173 19800327
7356715 19800327
528788 19800417
93776 19800417
93611 19800417
93606 19800423
93960 19800425
6153472 19800425
93961 19800425
94098 19800514
6766982 19800514
6153674 19800514
6153673 19800514
94065 19800514
6153643 19800523
94234 19800523
94003 19800530
94001 19800530
535391 19800530
94146 19800530
6154425 19800616
6154087 19800616
6154428 19800616
94536 19800616
6154010 19800616
6154011 19800616
94460 19800625
541676 19800625
6154128 19800625
94462 19800625
6154109 19800625
94493 19800625
94351 19800625
541521 19800625
94461 19800625
6154241 19800625
6154434 19800625
6154035 19800625
6153930 19800627
94539 19800627
6154445 19800627
6154649 19800712
94651 19800712
6154763 19800722
6154762 19800722
6154764 19800722
94703 19800726
6154580 19800726
94599 19800728
6246152 19800728
6154643 19800728
94774 19800728
6155775 19800815
6155774 19800815
6155422 19800815
6155333 19800815
94905 19800825
6155397 19800825
6155271 19800825
6155759 19800825
6155411 19800825
6155384 19800825
6155326 19800828
6155583 19800828
6155327 19800828
6155432 19800828
6155436 19800828
6155342 19800828
6155190 19800828
6156220 19800926
6156914 19801021
7399703 19801021
6995335 19801021
6156846 19801021
6157375 19801024
6157333 19801024
6157332 19801024
6996504 19801024
6772581 19801024
7399741 19801024
6156850 19801027
7403787 19801027
6156980 19801027
6157196 19801027
6995713 19801027
6157322 19801027
6157838 19801120
6158285 19801120
6158091 19801120
6157534 19801120
6158089 19801120
6967924 19801124
6157463 19801124
6158138 19801124
6157778 19801124
6158255 19801125
6157741 19801125
6157766 19801125
6157746 19801125
6157743 19801125
6157735 19801125
6158896 19801216
6158486 19801216
6158484 19801216
6158351 19801216
7419603 19801218
7000687 19810116
6159749 19810116
6159508 19810116
6159305 19810126
6159325 19810126
6968816 19810126
6159450 19810126
6159521 19810129
6159520 19810129
6968914 19810129
6159810 19810129
6159422 19810129
6159400 19810129
7003867 19810219
7002790 19810219
6255192 19810224
6160612 19810224
7446829 19810224
6160402 19810224
6160775 19810224
6160091 19810224
6160358 19810224
6160623 19810226
6969158 19810226
6256329 19810324
233418 19810324
6161184 19810324
6161172 19810324
6161372 19810324
6161326 19810327
6257935 19810413
6161944 19810413
6162407 19810413
6257423 19810413
6162237 19810421
6162101 19810421
7463005 19810421
6162061 19810421
6161917 19810424
6161952 19810424
6161886 19810424
6161898 19810424
6259384 19810513
6111231 19810521
6162874 19810521
6162872 19810521
6162650 19810521
6162649 19810521
6162855 19810521
6162978 19810521
6162850 19810526
6162800 19810526
6162824 19810528
7216469 19810613
6163830 19810613
6163827 19810613
6163876 19810613
6163734 19810613
6164034 19810613
6163987 19810613
6163725 19810623
7011983 19810623
7012172 19810623
6163642 19810623
6260867 19810623
6784299 19810623
6163521 19810625
6164246 19810625
6164688 19810709
6164710 19810709
7232255 19810720
6165230 19810720
7016079 19810720
6165106 19810720
6165112 19810720
6165110 19810720
6164749 19810723
6164722 19810723
6164748 19810723
6164734 19810723
6164735 19810723
6264168 19810810
6264020 19810810
6165679 19810810
6165800 19810810
6166227 19810810
6166225 19810810
6166052 19810810
6165580 19810810
6165762 19810820
6166185 19810820
6165395 19810820
6940896 19810820
6787132 19810820
6165774 19810820
6165769 19810820
6165765 19810820
7240388 19810827
7240597 19810827
6165799 19810827
6166681 19810915
6166842 19810915
6166710 19810915
7258486 19810915
6166717 19810915
6166557 19810915
6166683 19810915
6265549 19810915
6166705 19810915
6166571 19810915
6166670 19810915
6166708 19810922
7019166 19810925
6168044 19811014
6167660 19811025
6168245 19811025
6167565 19811025
6167577 19811025
6167838 19811025
6167549 19811025
6167451 19811025
6167582 19811025
6167653 19811025
6167519 19811025
6167621 19811029
6167991 19811029
6167628 19811029
6167602 19811029
6455381 19811029
6168650 19811118
6169266 19811118
6168772 19811118
6168472 19811118
6168643 19811118
6168688 19811122
6168504 19811124
6169765 19811215
6169649 19811215
6169783 19811215
7288409 19811221
6170156 19811221
6169664 19811221
7027990 19811221
7295038 19811221
7026027 19811222
7303138 19820109
7299954 19820109
6795262 19820120
6170680 19820120
6975354 19820120
6170982 19820128
6170699 19820128
6170702 19820128
6170986 19820128
6170592 19820128
6170590 19820128
6117855 19820128
6945991 19820128
6171610 19820212
6171580 19820212
6171614 19820212
6171585 19820212
6172048 19820212
6171369 19820212
6172046 19820212
7314087 19820212
6171709 19820212
6171516 19820222
6171313 19820222
6171992 19820222
6171993 19820222
6171517 19820222
6172480 19820313
6172472 19820313
6172485 19820313
6172483 19820313
6172473 19820313
6459397 19820313
6172597 19820313
7317354 19820313
6172393 19820322
6172559 19820322
6172553 19820322
7054296 19820326
6172503 19820326
6172500 19820326
6173038 19820326
6174071 19820412
6173557 19820412
6173469 19820412
6173235 19820412
6173227 19820412
7330920 19820412
6173431 19820420
6173437 19820420
6173456 19820420
6173426 19820420
6173339 19820420
6173338 19820420
6173337 19820420
6173331 19820420
6173311 19820420
7058786 19820422
6173917 19820422
6174449 19820512
6175220 19820512
7061241 19820512
6174254 19820512
6174253 19820512
6174880 19820512
6174682 19820521
7061992 19820521
6175167 19820521
6174976 19820521
6174668 19820521
6977484 19820521
6174425 19820521
7061744 19820521
6175243 19820521
6175242 19820521
6175241 19820521
6174666 19820521
6174686 19820521
6174601 19820527
6174627 19820527
6174665 19820527
6174420 19820527
7333719 19820527
6802901 19820614
7068208 19820614
7040247 19820614
6176086 19820614
6175722 19820621
6978374 19820621
6279490 19820621
6176149 19820621
6175566 19820621
7068249 19820621
6175581 19820621
6175440 19820621
6176132 19820624
6176542 19820708
6176644 19820708
6176594 19820708
6176752 19820708
6176838 19820719
7200574 19820719
6805156 19820719
6176667 19820719
6176549 19820719
7077095 19820719
6176532 19820722
6177259 19820722
6952217 19820722
6804400 19820722
6176609 19820722
6176725 19820722
6176857 19820722
6177762 19820807
6177756 19820807
6177751 19820807
6177628 19820814
6177818 19820814
6178324 19820814
6979605 19820814
6123679 19820814
6177636 19820826
6177775 19820826
6177743 19820826
6177633 19820826
6177780 19820826
6177787 19820826
7045310 19820826
6177771 19820826
7047558 19820910
6178604 19820910
6178701 19820910
6178951 19820917
7047670 19820917
6212625 19820917
6178685 19820917
7346039 19820924
6178608 19820924
6178607 19820924
7048123 19820924
6179991 19821012
6809813 19821012
6179654 19821012
6180687 19821021
6179664 19821021
6179663 19821021
6179974 19821021
6179874 19821029
6180010 19821029
6286492 19821029
6179882 19821029
6180020 19821029
6179876 19821029
6180013 19821029
6181756 19821202
6181555 19821202
6181089 19821202
6749685 19821202
6181037 19821202
6181759 19821202
6180987 19821202
7118184 19821202
6180904 19821202
6181724 19821203
6180978 19821203
6181364 19821203
6182265 19821216
6182103 19821216
6182102 19821216
6182266 19821216
6215354 19821216
6752278 19821216
6181921 19821216
6182816 19821216
6182813 19821216
6752042 19821216
6182812 19821216
6181949 19821218
6182824 19821218
6290850 19821221
6290612 19821221
7128074 19821221
7128067 19821221
6181927 19821221
6181929 19821221
6184032 19830107
6183343 19830107
6183341 19830107
6183722 19830107
6183023 19830107
6183022 19830107
6183938 19830107
7148889 19830107
7141686 19830119
6128900 19830119
6890766 19830119
6183214 19830119
6183749 19830119
6183216 19830119
6182966 19830119
6183212 19830119
6183210 19830119
6183306 19830119
6183804 19830119
7150121 19830119
6183223 19830119
6183222 19830119
6183450 19830119
6755686 19830127
6184237 19830214
6184065 19830214
6184988 19830214
6184422 19830214
6185012 19830214
6184436 19830225
6600257 19830225
6184408 19830225
6184720 19830225
6336773 19830225
6185422 19830311
6824120 19830311
6185694 19830311
6186153 19830311
6185554 19830311
6185605 19830311
6186196 19830311
6401915 19830317
6186015 19830317
6185262 19830317
6185250 19830317
6185411 19830324
7154991 19830324
6823748 19830324
6186653 19830407
6186920 19830407
6187129 19830407
6298141 19830407
6186373 19830407
6131256 19830407
6186895 19830407
6827249 19830407
6186612 19830415
6186749 19830415
6600708 19830421
6187324 19830421
6187247 19830421
6187062 19830421
6187688 19830505
6132541 19830505
6188211 19830505
6187831 19830505
6601143 19830505
6187817 19830505
6187816 19830505
6187880 19830505
6187879 19830505
6187698 19830505
6187503 19830505
6339404 19830505
6339253 19830527
6187672 19830527
6300303 19830527
6187854 19830527
6220086 19830527
6187855 19830527
6187851 19830527
6187850 19830527
6187839 19830527
6187838 19830527
6187836 19830527
6339571 19830527
6187484 19830527
6187696 19830527
6187695 19830527
7166231 19830527
6187866 19830527
6189287 19830610
6188705 19830610
6188704 19830610
6188681 19830610
6188530 19830610
6188957 19830617
6842006 19830617
6188694 19830623
6189904 19830708
6190261 19830708
6190310 19830708
6189897 19830708
6190308 19830708
6602175 19830708
6189898 19830708
6189892 19830708
6853555 19830708
6189937 19830708
6189946 19830708
6190181 19830715
6189809 19830715
6303962 19830715
6406900 19830715
6853928 19830715
6189784 19830715
6190093 19830729
6190090 19830729
6189957 19830729
6189956 19830729
6191411 19830811
6191220 19830811
6190923 19830811
6190901 19830811
6191416 19830811
6190597 19830811
6190758 19830811
6190929 19830811
6190928 19830811
6190920 19830811
6190912 19830811
6190755 19830811
6409087 19830811
6190594 19830811
6191210 19830817
6191738 19830817
6191616 19830826
6191341 19830826
6191381 19830826
6190943 19830826
6223095 19830826
6135665 19830909
6192589 19830909
6192087 19830909
6348770 19830909
6191897 19830909
6192318 19830920
6192305 19830920
6192487 19830920
6192678 19830920
6192738 19830920
6192736 19830920
6192147 19830920
6880605 19830920
6347481 19830920
6192679 19830923
6193180 19831008
6192838 19831008
6193634 19831008
6193239 19831008
6193234 19831008
6193193 19831008
6193191 19831008
6193190 19831008
6193175 19831008
6193198 19831008
6192954 19831008
6193168 19831021
6613976 19831021
6193618 19831021
6192959 19831021
6193750 19831021
6309958 19831021
6310928 19831021
6193288 19831028
6309523 19831028
6194208 19831123
6194118 19831123
6194531 19831123
6626137 19831123
6311964 19831123
6193967 19831123
6619814 19831123
6624826 19831123
6352709 19831123
6226134 19831123
6194212 19831123
6194557 19831123
6194707 19831123
6985281 19831123
6619583 19831123
6193912 19831123
6194791 19831123
6194214 19831123
6195899 19831217
6195900 19831217
6195269 19831217
6195814 19831217
6195308 19831217
6195096 19831217
6195254 19831217
6195205 19831217
6195771 19831217
6195091 19831217
6605428 19831217
6415061 19831217
6195273 19831220
6195379 19831220
6194915 19831220
6195703 19831220
6313709 19831221
6580621 19840107
6605933 19840107
6196909 19840107
6196911 19840107
6196292 19840107
6227663 19840107
6196297 19840107
6643673 19840107
6196409 19840107
6196396 19840107
6196129 19840107
6196515 19840107
6196415 19840107
6357414 19840107
6196408 19840107
6196432 19840126
6196202 19840126
6196999 19840127
6581226 19840214
6197455 19840214
6197217 19840214
6197453 19840214
6197444 19840214
6197219 19840214
6197664 19840214
6197426 19840214
6690402 19840215
6317766 19840215
6581383 19840215
6418662 19840215
6197538 19840215
6655288 19840215
6197867 19840220
6689229 19840222
6197469 19840223
6198440 19840227
6198398 19840228
6198450 19840301
6198119 19840301
6607294 19840312
6198405 19840312
6198292 19840312
6198290 19840312
6198787 19840314
6199002 19840316
6198181 19840316
6198430 19840316
6198429 19840316
6198432 19840316
6197989 19840319
6198102 19840321
6607288 19840323
6198278 19840323
6198286 19840323
6198382 19840323
6363537 19840323
6198397 19840323
6198378 19840323
6199334 19840329
6199138 19840330
6200089 19840330
6199211 19840404
6199121 19840406
6200002 19840406
6670743 19840406
6199310 19840410
6199675 19840412
6230668 19840412
6321911 19840412
6699428 19840416
6199313 19840419
6199307 19840424
6365779 19840424
6199892 19840424
6322187 19840424
6199305 19840424
6199146 19840426
6200252 19840427
6200438 19840502
6200780 19840502
6200439 19840502
6200968 19840504
6200932 19840510
6200151 19840510
6200225 19840511
6706377 19840511
6200428 19840511
6707086 19840511
6200565 19840514
6200590 19840514
6200542 19840516
6200993 19840518
6200990 19840518
6200444 19840522
6200139 19840523
6201061 19840524
6370092 19840524
6201060 19840524
6201037 19840524
6201434 19840530
6201291 19840605
6202289 19840606
6201315 19840606
6326725 19840606
6202173 19840607
6201733 19840607
6201310 19840608
6609119 19840608
6202228 19840608
6609369 19840611
6201558 19840612
6715049 19840613
6201186 19840614
6715898 19840618
6201437 19840618
6201448 19840618
6370390 19840618
6202074 19840620
6202761 19840627
6202775 19840627
6427331 19840627
6202778 19840627
6202774 19840627
6202763 19840627
6722244 19840702
6202427 19840703
6203387 19840709
6202714 19840710
6203216 19840711
6202874 19840711
6327765 19840713
6203114 19840716
6373934 19840718
6202788 19840718
6609990 19840718
6202779 19840718
6202792 19840718
6202781 19840718
6202629 19840723
6203193 19840723
6233223 19840723
6203841 19840727
6203830 19840727
6203834 19840727
6203833 19840727
6203998 19840801
6204042 19840801
6330272 19840801
6376701 19840802
6376649 19840803
6203835 19840807
6376360 19840807
6203838 19840807
6610569 19840807
6203673 19840807
6203839 19840807
6203918 19840807
6610639 19840807
6204197 19840808
6203953 19840813
6203977 19840820
6203963 19840820
6204374 19840822
6086707 19840827
6205018 19840827
6205574 19840827
6204794 19840828
6204795 19840828
6204929 19840829
6204733 19840904
6205625 19840905
6204776 19840906
6204948 19840907
6205036 19840911
6205501 19840913
6205480 19840913
6086829 19840914
6205482 19840914
6087801 19840917
6205069 19840918
6205091 19840918
6205088 19840918
6746000 19840919
6204933 19840919
6204797 19840919
6204800 19840919
6206738 19840924
6476215 19840924
6206058 19840928
6206190 19841001
6205987 19841002
6678804 19841002
6432534 19841003
6206143 19841015
6206155 19841015
6206147 19841015
6206142 19841015
6206132 19841015
6089546 19841016
6206181 19841017
6205801 19841019
6205790 19841019
6206073 19841024
6206074 19841024
6206075 19841024
6207110 19841106
6207310 19841109
6207031 19841109
6207030 19841109
6207029 19841109
6207322 19841109
6207263 19841113
6148855 19841114
6383601 19841114
6207222 19841121
6207808 19841121
6207240 19841121
6207232 19841121
6207231 19841121
6207223 19841121
6481502 19841121
6208332 19841126
6208313 19841128
6208377 19841128
6496446 19841128
6492318 19841128
6208601 19841130
6208833 19841130
6333715 19841205
6208845 19841205
6208682 19841206
6208284 19841207
6208208 19841210
6208071 19841214
6208036 19841217
6093664 19841218
6208147 19841218
6496880 19841218
6208279 19841219
6208275 19841219
6208271 19841219
6208278 19841219
6209219 19841224
6209362 19841228
6209334 19841228
6209162 19841231
6209224 19841231
6437991 19841231
6209814 19850109
6209813 19850109
6388971 19850109
6209057 19850109
6209051 19850109
6680096 19850110
6390667 19850110
6507732 19850114
6209266 19850114
6209202 19850114
6209323 19850115
6209206 19850117
6209283 19850117
3871112 19850122
3155459 19850122
2578051 19850122
6334239 19850124
6083472 19850204
3880811 19850213
6210167 19850214
2578218 19850215
2578264 19850215
6516214 19850219
2578238 19850219
3155532 19850220
2578154 19850220
2981435 19850221
6210345 19850221
6083601 19850221
2578225 19850221
2578494 19850225
2578328 19850228
3871365 19850228
3917986 19850305
6084369 19850306
6440908 19850306
6335095 19850308
2981768 19850308
2578750 19850308
2578438 19850308
2578479 19850311
2578478 19850311
2578480 19850311
2578400 19850314
2578432 19850319
2578510 19850320
2578525 19850320
2578512 19850320
2578513 19850320
2578733 19850321
2578496 19850321
2578427 19850321
3973426 19850325
2579020 19850328
2983417 19850328
6084611 19850328
6084613 19850328
2578893 19850401
2579373 19850404
3919144 19850404
2578965 19850404
2579187 19850404
2579394 19850405
2579166 19850408
2579058 19850408
6098647 19850410
3972812 19850411
6084640 19850418
2579026 19850419
6084953 19850419
2579151 19850423
2579156 19850423
2579154 19850423
2579142 19850423
2579141 19850423
2579139 19850423
2579133 19850423
2579117 19850425
3981146 19850426
2579753 19850429
2858987 19850501
3980697 19850508
2579940 19850509
2580304 19850510
2580040 19850513
6531959 19850516
2579894 19850520
3856613 19850523
2580006 19850523
3989285 19850528
2580887 19850528
2580924 19850531
6398315 19850606
6533439 19850607
2581481 19850607
2580915 19850610
2859845 19850610
6085466 19850610
2581528 19850610
2580776 19850610
3921651 19850612
6085447 19850614
2580878 19850617
2580782 19850619
2580906 19850620
2581251 19850620
3157519 19850620
2580893 19850620
2581706 19850624
2582415 19850625
3889368 19850702
2581604 19850702
2581998 19850703
3923119 19850705
2582056 19850705
2582105 19850708
2408304 19850709
2408398 19850709
3923129 19850711
4003669 19850716
3873407 19850716
2986878 19850716
2408574 19850717
3923482 19850722
2582049 19850724
2582050 19850724
2582035 19850724
2582032 19850724
4003724 19850724
3890150 19850724
2408277 19850725
2409965 19850729
3874165 19850729
2409024 19850729
2409199 19850729
2409200 19850729
2408946 19850730
2989203 19850730
4007398 19850731
2409287 19850801
2409285 19850801
2409174 19850801
3159676 19850805
2409852 19850805
2409032 19850805
2408787 19850806
2409602 19850809
2408992 19850812
4010703 19850812
4008982 19850813
2409180 19850813
2409716 19850813
2409206 19850815
3159824 19850815
2409088 19850816
2408769 19850819
2409152 19850819
2409135 19850819
2408905 19850819
2409160 19850819
3925015 19850819
2409434 19850820
2409851 19850820
2408814 19850820
2409671 19850821
2408799 19850822
2409170 19850822
2991564 19850827
2410628 19850827
2410550 19850904
2410141 19850904
2410549 19850904
2410552 19850904
4017623 19850904
2410445 19850906
4020110 19850911
3927760 19850911
2991071 19850912
2991439 19850916
2410559 19850916
2991448 19850916
2411049 19850916
2410372 19850916
2410530 19850916
2411170 19850919
2411245 19850920
2410356 19850923
2410357 19850923
2410632 19850924
4020967 19850924
2410424 19850925
2411036 19850926
2411422 19850927
2411368 19850930
2411903 19851003
2411956 19851003
2411429 19851004
3896524 19851004
2412403 19851007
2412267 19851007
2411447 19851007
2412336 19851008
4036270 19851009
4036271 19851009
2411701 19851010
2411466 19851010
2411670 19851010
2411827 19851010
2411777 19851011
2411733 19851011
4037740 19851015
2411815 19851016
3928755 19851016
2411808 19851016
2412342 19851016
2411595 19851017
2411841 19851017
2994502 19851017
2864037 19851018
3898484 19851021
4032536 19851022
2411947 19851022
2411432 19851022
2412538 19851022
2411653 19851024
3875859 19851024
2412961 19851029
2412962 19851029
2413363 19851030
2412741 19851030
2995536 19851101
2413076 19851104
2412835 19851106
2412707 19851107
3876476 19851107
2413641 19851108
2413164 19851108
4044019 19851112
2413656 19851112
2413789 19851112
2412956 19851112
2413143 19851115
2413141 19851115
2413612 19851118
2412632 19851119
2413162 19851120
3876388 19851121
2413123 19851121
2413107 19851121
2412977 19851121
4055081 19851125
2414229 19851125
2414686 19851127
2415061 19851129
2932386 19851204
4060842 19851205
2414248 19851209
3932081 19851210
2414904 19851211
2414912 19851211
2414905 19851211
2865210 19851212
2414938 19851213
2414937 19851213
2414939 19851213
2414940 19851213
4056998 19851213
2414353 19851218
2414414 19851218
2415127 19851220
2414224 19851220
2415581 19851223
2415603 19851223
3934266 19851223
3877753 19851223
2415601 19851223
2415595 19851223
2415968 19851224
2415464 19851226
2415463 19851226
2415460 19851226
2415642 19851230
2415155 19851231
2415445 19860108
2933264 19860109
2999200 19860116
3079613 19860121
2416114 19860121
2415814 19860121
2415630 19860121
2415627 19860121
2415813 19860121
2415623 19860121
3510006 19860121
2415453 19860122
2416027 19860122
3905611 19860122
2415664 19860123
2415658 19860123
4065091 19860123
3941011 19860131
2416697 19860131
2416821 19860205
2416816 19860205
2416810 19860205
2416820 19860205
2417414 19860206
2417235 19860212
2416849 19860213
2416852 19860213
2417363 19860213
3002002 19860214
3510397 19860214
2417123 19860214
2417162 19860214
2417417 19860218
2416842 19860218
2416841 19860218
2416840 19860218
2416839 19860218
2416836 19860218
2416835 19860218
2416831 19860218
2416692 19860219
2416489 19860219
3510393 19860219
2416738 19860220
2418496 19860224
3944375 19860228
2418713 19860228
2418088 19860228
2417961 19860228
2417959 19860228
2418107 19860307
2418115 19860307
3510979 19860307
3936734 19860307
2418210 19860310
2417762 19860312
3511074 19860313
2418604 19860317
3944585 19860320
3945825 19860324
3947352 19860324
3511461 19860326
2417893 19860326
3512722 19860328
2419449 19860328
2420191 19860328
2419246 19860328
2418880 19860328
2419411 19860401
3949384 19860401
2419415 19860401
2419406 19860401
2419405 19860401
2419404 19860401
2418949 19860401
2419278 19860402
3512759 19860402
3004740 19860403
3512922 19860403
2419255 19860404
3950578 19860408
2419739 19860408
2419422 19860411
2419430 19860415
2419385 19860415
2419384 19860415
2419383 19860415
3485149 19860415
2419503 19860416
3004953 19860423
3004944 19860423
3953951 19860424
3485173 19860424
3957360 19860425
2421153 19860425
3868962 19860428
2421106 19860428
3082761 19860501
2420721 19860501
3514456 19860501
2421739 19860502
2420882 19860502
2420867 19860502
2420865 19860502
2420883 19860502
2937993 19860505
2420923 19860505
3485933 19860505
3913611 19860505
2420852 19860506
2421479 19860507
3083412 19860508
2421288 19860508
2420473 19860509
2420611 19860512
2420609 19860512
2420818 19860514
2420484 19860514
2420821 19860514
3514475 19860519
2420709 19860522
2420712 19860522
2420711 19860522
2420707 19860522
2420715 19860522
3007619 19860522
3009863 19860527
3701055 19860530
2423056 19860530
3700615 19860530
3009535 19860530
3084793 19860530
2422256 19860603
2422257 19860606
3458258 19860606
2422284 19860610
2871039 19860611
2422266 19860613
2422281 19860613
2422546 19860616
2422813 19860616
2422541 19860616
2422967 19860618
2422968 19860618
2422725 19860623
2422287 19860623
2422045 19860624
3706629 19860625
3706630 19860625
2423107 19860627
2423271 19860627
2424254 19860627
2424208 19860627
2423286 19860627
2423362 19860630
2423440 19860630
3708911 19860630
2872607 19860630
3708902 19860630
2424405 19860701
2423534 19860701
2423517 19860702
3486905 19860707
3486906 19860707
2423595 19860707
2424261 19860710
3519735 19860716
2423450 19860716
3086569 19860717
2423444 19860718
2423608 19860718
2423445 19860718
2423640 19860722
3724258 19860725
3522677 19860728
2424769 19860730
2425032 19860801
3522437 19860801
2424845 19860801
3087868 19860806
2425431 19860808
2424839 19860811
3522553 19860811
3719460 19860811
2424932 19860812
3755163 19860813
2425229 19860813
2873189 19860818
2425549 19860818
2424996 19860819
2424983 19860819
2424833 19860821
3734433 19860917
3730865 19860917
2426542 19860917
2426361 19860917
2426185 19860917
2426183 19860917
2426296 19860917
2426020 19860917
2426862 19860917
2426201 19860917
2942602 19860917
2426355 19860917
2426353 19860917
3090150 19860917
2426597 19860917
2426204 19860917
2426203 19860917
2426043 19860917
2426200 19860917
2426206 19860917
2426470 19860917
2426589 19860917
3089935 19860917
3525366 19860917
3525740 19860917
2426875 19860918
3016727 19860925
2426321 19860925
3525693 19860925
3018080 19860926
2427125 19860929
2427347 19860930
2427335 19861001
2427101 19861003
3528377 19861006
2427212 19861006
2427257 19861006
2427216 19861007
2427206 19861007
2427221 19861008
2427220 19861008
3527703 19861009
2427591 19861010
2427451 19861015
2427449 19861015
2943732 19861015
3744551 19861015
2428088 19861015
2427713 19861015
3092727 19861021
3091558 19861022
3462742 19861022
2427370 19861022
3091713 19861023
2427745 19861023
2428743 19861030
3532115 19861030
2429568 19861030
3531327 19861030
2428742 19861030
2428738 19861030
3531213 19861030
2429440 19861031
3532813 19861031
2428517 19861103
2428857 19861104
2428855 19861104
2428751 19861107
2428494 19861107
3489768 19861107
3093103 19861107
2428531 19861107
2428522 19861107
2428888 19861107
3767091 19861113
2428744 19861117
3489674 19861117
2428929 19861117
2429534 19861118
2428875 19861118
2429535 19861118
2430550 19861124
3772077 19861124
3490689 19861125
3533766 19861125
2429970 19861126
2429983 19861202
2430108 19861203
3490581 19861203
2429930 19861203
2430050 19861204
2429918 19861216
2429917 19861216
2429988 19861216
2429923 19861216
2431037 19861224
2430887 19861230
2431051 19870105
2431045 19870105
2431041 19870105
2431115 19870105
2430831 19870107
3097949 19870113
3789330 19870114
2946703 19870115
2431667 19870116
2430978 19870121
2431057 19870121
3024366 19870122
2432163 19870128
3792659 19870202
3099387 19870203
2432269 19870205
3025097 19870205
3793234 19870205
2432759 19870206
2432055 19870206
2431994 19870211
2431997 19870211
2431996 19870211
2432811 19870212
2431808 19870212
3540122 19870218
2432125 19870218
2432057 19870218
2432159 19870219
2432081 19870219
2432180 19870219
3539978 19870219
3810159 19870224
2880522 19870225
3812881 19870225
2433383 19870226
3804452 19870226
2433216 19870227
2433335 19870302
3811228 19870302
3542319 19870302
3027086 19870304
3542806 19870305
2433464 19870309
3100465 19870310
2433388 19870311
2433214 19870313
3468194 19870317
2433673 19870317
3810042 19870317
3101534 19870317
2433344 19870318
2433448 19870319
3543013 19870323
2433467 19870324
3100636 19870324
3492554 19870324
2433347 19870324
3819695 19870401
3819696 19870401
3548679 19870401
2434414 19870406
3548412 19870406
2434413 19870406
3102674 19870406
3815902 19870406
2434274 19870406
2434463 19870406
2434430 19870408
2434585 19870410
3821721 19870410
3102673 19870413
6765521 19870414
2434522 19870415
3819227 19870416
2434551 19870416
2434550 19870416
3826503 19870417
3029309 19870420
3819700 19870420
2434611 19870420
3818668 19870420
3493215 19870421
2434666 19870422
2435058 19870422
2950171 19870422
2434561 19870422
3102763 19870423
3820426 19870423
2434252 19870423
2434249 19870423
2434845 19870423
2434843 19870423
2434841 19870423
2435796 19870430
2881894 19870430
2435802 19870506
2435559 19870508
2436027 19870511
2435808 19870512
2435824 19870513
2436563 19870513
2435825 19870513
2435775 19870514
2951791 19870519
3549790 19870521
3556774 19870521
2437324 19870526
3494812 19870526
2437628 19870527
3106059 19870529
3106488 19870529
3032839 19870529
2952729 19870529
2437203 19870529
3571457 19870601
2437148 19870601
3552391 19870605
3106214 19870605
3106236 19870605
2883864 19870608
3553237 19870609
2437735 19870609
2437739 19870609
3553326 19870610
2437188 19870610
2437189 19870610
2437390 19870612
2436842 19870612
2436841 19870612
3032879 19870612
2437890 19870616
2437036 19870619
3033094 19870619
3553005 19870619
3033011 19870622
2437060 19870623
2437057 19870623
3573154 19870625
2438443 19870626
2438212 19870626
2438068 19870626
3035070 19870626
3035082 19870629
2953625 19870702
3473474 19870708
3587068 19870708
3585411 19870710
3108232 19870710
2438629 19870714
2438209 19870717
2437947 19870717
3592986 19870723
2439911 19870724
3596583 19870728
2439622 19870729
2440275 19870729
2440272 19870729
2439463 19870729
3110147 19870729
3037813 19870805
2440178 19870805
2439270 19870805
3496342 19870805
2440354 19870807
3300520 19870810
2439893 19870812
2439638 19870813
2440235 19870817
2439561 19870819
2440414 19870820
2440326 19870820
2440038 19870820
2885384 19870825
3298457 19870825
2439596 19870826
2440986 19870828
2440987 19870828
3301895 19870828
3112243 19870828
3038734 19870828
2441477 19870828
3608984 19870831
3617187 19870831
2440811 19870901
2956498 19870901
2440463 19870902
2441512 19870909
2441710 19870909
2440690 19870910
2441234 19870911
3617501 19870915
3475856 19870915
2441520 19870915
2440816 19870915
2440815 19870915
2441394 19870918
2440984 19870918
3612957 19870921
2441683 19870921
3611539 19870921
2440933 19870921
3609177 19870921
2441141 19870921
2441838 19870928
3497881 19870929
2442103 19870929
3305365 19870930
3620450 19871001
3307005 19871002
2442247 19871005
2443035 19871005
2442286 19871006
2442285 19871006
3304738 19871009
2443047 19871013
3040615 19871013
3114866 19871014
3497984 19871015
3114384 19871015
2442257 19871015
3305664 19871016
2442393 19871020
3624278 19871021
2959169 19871027
3116439 19871027
3308705 19871028
2443453 19871028
2444157 19871028
2443450 19871028
2443704 19871102
2444087 19871102
3651890 19871102
2821399 19871103
3652513 19871103
2443566 19871104
2443287 19871109
3115792 19871109
2443567 19871109
2443366 19871109
3498585 19871109
3498590 19871110
2443598 19871112
3308080 19871112
2444130 19871116
2443824 19871118
2888826 19871118
3655404 19871118
2443550 19871119
3655728 19871120
2443531 19871120
3309858 19871120
2443426 19871120
2444705 19871124
2445335 19871124
3666953 19871125
2444646 19871125
3674066 19871127
2822951 19871130
2444235 19871130
3665201 19871130
2444340 19871130
3117906 19871201
2445124 19871202
2445123 19871202
3499427 19871207
2822597 19871208
3667050 19871208
2444577 19871209
2444578 19871209
3118852 19871210
3117138 19871211
2445014 19871215
3673207 19871216
2445119 19871216
2445127 19871216
3664498 19871217
2444623 19871217
2824827 19871221
2445775 19871221
2446004 19871221
2824609 19871222
2890655 19871223
2890654 19871223
2445666 19871223
2824602 19871223
2891163 19871229
2960605 19871230
3314910 19880104
3118905 19880104
2445696 19880104
2445486 19880104
3680962 19880104
2445910 19880105
3119499 19880106
2445686 19880106
2960642 19880107
3318271 19880107
3500277 19880115
2445926 19880115
3678557 19880115
2824863 19880120
3681014 19880121
3499979 19880121
2446424 19880121
3119453 19880121
2447158 19880125
3693899 19880125
2826578 19880125
2447490 19880125
2446650 19880125
2447032 19880128
2826418 19880129
2447145 19880202
2446779 19880202
2447201 19880203
2447310 19880203
2447223 19880203
2827298 19880205
2447095 19880205
2447017 19880209
3426399 19880209
3335828 19880209
3335830 19880209
2961843 19880209
3693907 19880210
2447167 19880212
2447169 19880212
2447170 19880212
2961492 19880217
3336945 19880220
3480536 19880220
2447812 19880222
3335020 19880223
2448968 19880229
2448246 19880302
2829637 19880302
2449089 19880302
2892795 19880302
2448946 19880302
2829638 19880302
3257463 19880302
2448244 19880302
3427891 19880302
2448242 19880302
2448230 19880303
2448229 19880303
3341117 19880311
2963535 19880311
2448333 19880314
2448337 19880314
3276780 19880315
2448373 19880315
3428378 19880316
3123711 19880318
2448867 19880318
2448250 19880321
2448249 19880321
3123105 19880323
3325544 19880325
2449811 19880329
2449891 19880330
2449409 19880401
2449498 19880405
3343328 19880407
2449456 19880407
2450033 19880411
3126643 19880411
3345569 19880412
2449982 19880412
2450161 19880413
2450423 19880418
3258136 19880419
2450127 19880420
2450134 19880420
3346489 19880420
3279115 19880420
2450677 19880422
2451275 19880426
2450921 19880426
3258504 19880427
2965022 19880427
2450845 19880427
2451483 19880427
2451112 19880428
2450834 19880429
3354209 19880502
2894908 19880502
2450950 19880502
3442663 19880503
3128102 19880505
3280109 19880505
2832540 19880510
3258337 19880511
3127474 19880511
2450939 19880511
2450866 19880512
2451247 19880512
2451245 19880512
2451681 19880516
2965731 19880518
2451694 19880518
2965737 19880520
2451644 19880520
2451569 19880523
3356784 19880524
2451643 19880526
2833606 19880526
2451641 19880526
3356912 19880526
2452019 19880601
2966202 19880603
2452198 19880603
3258791 19880603
3283236 19880609
2896212 19880609
2452443 19880609
3360466 19880609
3362865 19880609
3285540 19880614
3369944 19880614
2835329 19880616
3259256 19880616
2452742 19880623
2452788 19880623
2836335 19880624
3377770 19880624
2453607 19880624
3259549 19880624
2453475 19880624
2453464 19880630
2453469 19880630
2967247 19880630
3374584 19880701
2453454 19880701
3259572 19880708
3287381 19880708
3259787 19880711
3372999 19880712
3372823 19880712
3371072 19880714
3286334 19880714
2968011 19880718
3380095 19880725
2454255 19880726
2454232 19880727
2454643 19880729
3291388 19880729
2454670 19880801
3385406 19880802
2454999 19880803
2454989 19880803
3384364 19880808
3389570 19880808
2455455 19880811
2455454 19880811
2455744 19880818
2455743 19880818
3394159 19880818
2839718 19880819
2455603 19880819
3260521 19880819
3330965 19880824
3292438 19880825
3135794 19880826
2456385 19880829
2456467 19880830
3260926 19880830
2456466 19880830
3396269 19880830
2456269 19880831
3135266 19880831
2456334 19880831
2456332 19880831
2456639 19880831
2456272 19880831
3396195 19880901
2456171 19880901
3260837 19880902
2456085 19880902
2456608 19880902
3260935 19880902
3398857 19880906
2899978 19880907
2456266 19880907
3404565 19880912
2456857 19880912
2456992 19880912
2457375 19880913
3401928 19880920
2900544 19880921
2457042 19880921
2457041 19880921
2457140 19880922
2457809 19880926
3261752 19880926
2457618 19880926
2842526 19880926
2458087 19880927
2458086 19880927
3165961 19881004
2457553 19881004
2970642 19881006
2457599 19881011
2457601 19881011
2458060 19881012
3045013 19881012
2971137 19881017
3138913 19881017
2458487 19881019
2843672 19881019
3048009 19881025
2843594 19881025
2458318 19881026
2458387 19881026
2459213 19881103
3262645 19881103
2459210 19881103
2459206 19881103
3139751 19881103
2459993 19881104
2459155 19881104
2460007 19881104
3171549 19881108
2459224 19881109
2459220 19881109
3262669 19881109
3262758 19881115
3332144 19881115
2458870 19881117
2971487 19881117
2458875 19881121
2459051 19881121
2459050 19881121
2459238 19881122
3048621 19881122
2459247 19881122
2459237 19881122
3262708 19881122
2902011 19881123
3189702 19881125
3263447 19881130
3141428 19881201
2460467 19881201
2460273 19881205
3180511 19881205
3053778 19881206
3053029 19881206
2460756 19881206
2460541 19881208
2460542 19881208
2460527 19881208
2460864 19881209
2973118 19881212
2461135 19881212
2460997 19881214
2847397 19881214
2460583 19881215
3188617 19881216
2903628 19881216
2460438 19881216
2461004 19881216
2461007 19881216
2460122 19881219
2903124 19881220
3184276 19881220
3182080 19881220
3263440 19881220
3141552 19881220
2460556 19881220
3181436 19881220
2847316 19881222
2460873 19881222
2460872 19881222
3180476 19881222
3194702 19881227
2461582 19881227
2461697 19881229
2461565 19881230
2461661 19881230
3263919 19881230
2461519 19890103
2461315 19890103
2461504 19890104
3194150 19890104
3263948 19890104
2461252 19890109
2973521 19890110
3264318 19890117
2462007 19890117
2535742 19890118
2461987 19890118
2974058 19890118
2461945 19890119
2462013 19890123
3201754 19890124
3504546 19890124
2462305 19890124
2462252 19890126
2462335 19890126
3199425 19890126
3198658 19890126
2462251 19890126
2909617 19890201
2462592 19890201
2462588 19890201
2462587 19890201
3203966 19890201
2462543 19890201
2521232 19890201
2462540 19890203
2909489 19890203
2462798 19890206
3206092 19890209
2462503 19890209
2462609 19890209
3206083 19890209
2642529 19890209
3206090 19890209
3264884 19890213
2850498 19890213
2463482 19890213
3061412 19890216
2562982 19890221
2642876 19890222
2911277 19890223
2643917 19890228
2464032 19890301
2912898 19890301
2783608 19890302
2464037 19890307
2783587 19890307
2913137 19890309
2913133 19890309
2464196 19890309
2492300 19890309
2464645 19890313
2783706 19890313
3146509 19890314
3065448 19890317
2464654 19890321
2464610 19890323
2464885 19890323
2465277 19890327
2465341 19890328
3147153 19890329
2917778 19890329
2465271 19890329
3147152 19890329
2465110 19890329
3066649 19890329
2917369 19890403
2465173 19890403
3265693 19890405
2918908 19890406
3265856 19890406
3228052 19890406
2537273 19890406
2784112 19890407
2466191 19890411
2466103 19890411
2852792 19890411
2466354 19890414
2537866 19890417
2466077 19890417
2466005 19890417
2466453 19890418
2784196 19890419
2921609 19890419
2466047 19890420
2465993 19890420
2646301 19890420
2920104 19890420
3507467 19890421
2466872 19890421
2466689 19890421
2467191 19890425
2466834 19890425
2467164 19890427
2466773 19890427
2467343 19890427
2494654 19890428
3148817 19890428
2466897 19890502
2466892 19890502
2926082 19890503
2538519 19890505
2466795 19890505
2466793 19890505
2494108 19890505
2925242 19890505
2466910 19890505
2926155 19890508
2466869 19890510
3235662 19890510
2466545 19890511
2522501 19890511
2702679 19890512
2650593 19890515
2468182 19890515
2468264 19890515
2467813 19890515
3242381 19890516
2522970 19890522
2467730 19890522
2467775 19890523
2649258 19890523
2522832 19890523
2468089 19890525
3072795 19890526
3245292 19890526
2469094 19890526
3508340 19890526
2708737 19890530
2708735 19890530
2565354 19890531
2468709 19890531
2785135 19890531
2540236 19890531
2468550 19890602
2707881 19890602
2468615 19890602
2468614 19890602
2468427 19890602
2523387 19890602
2540272 19890602
2468501 19890605
2523415 19890605
2540000 19890605
2469345 19890606
2469326 19890607
2469081 19890608
2523955 19890609
2713166 19890612
2655274 19890613
2469709 19890615
2497068 19890616
2719554 19890616
2470134 19890616
2713136 19890616
2469719 19890619
2785644 19890619
2469644 19890619
2469641 19890619
318539 19890622
2715324 19890622
2654177 19890622
2523865 19890622
2469431 19890622
2470676 19890623
2656522 19890623
2658055 19890623
2470639 19890626
2542594 19890627
2470919 19890627
2470518 19890628
2786244 19890630
2470832 19890630
2541747 19890703
2470398 19890703
2470618 19890705
2498428 19890706
2786032 19890706
2470822 19890706
2470502 19890706
2470689 19890707
2471451 19890711
2470786 19890712
2655936 19890712
2542966 19890712
2471266 19890713
2498667 19890713
2499494 19890714
2471559 19890714
2472004 19890718
2472078 19890718
2543637 19890718
2731989 19890718
2471771 19890719
2471775 19890719
2659369 19890720
2659671 19890720
2471792 19890721
2471801 19890721
2567343 19890721
2471808 19890721
2471798 19890721
2471787 19890721
2471803 19890721
2471781 19890721
2732406 19890721
2855085 19890721
2471786 19890721
2499630 19890721
2471794 19890721
2472022 19890724
2499661 19890724
2471814 19890724
2659170 19890725
2786496 19890727
2786764 19890728
2736327 19890728
2472437 19890731
2545040 19890802
2741340 19890802
2472390 19890802
2738156 19890803
2786777 19890808
2525436 19890808
2472660 19890809
3252595 19890810
2501445 19890811
2472806 19890814
2546250 19890816
2568827 19890816
2568676 19890816
2473113 19890818
2743967 19890818
2473112 19890818
2473035 19890818
2473037 19890818
2473639 19890821
2748916 19890821
2472859 19890822
2747587 19890822
2473090 19890823
2473092 19890823
2473093 19890823
2472986 19890823
2745698 19890823
2744788 19890825
2569208 19890825
2787412 19890825
2473163 19890825
2473130 19890825
2473117 19890825
2474170 19890825
2472849 19890825
2473803 19890829
2473979 19890830
2978221 19890831
2751770 19890831
2474122 19890901
2474032 19890901
3151097 19890901
2666233 19890901
2787715 19890901
2527008 19890907
2666863 19890907
2760480 19890908
2668688 19890911
2474896 19890912
2474602 19890913
2474629 19890913
2474504 19890915
2474506 19890915
2474507 19890915
2474502 19890915
2668183 19890915
2760108 19890915
2474668 19890918
2475004 19890921
2503963 19890921
2474453 19890921
2474593 19890921
2474592 19890921
2475764 19890922
2475582 19890925
2549181 19890925
2570533 19890927
2475768 19890927
2475116 19890928
2773592 19890929
2475738 19891003
2475573 19891003
2527805 19891003
2671582 19891003
2475436 19891003
2476050 19891005
2527850 19891012
2767423 19891012
2476133 19891012
2551102 19891016
2476144 19891017
2476566 19891017
2476569 19891017
2476484 19891018
2476492 19891018
2776243 19891020
2789261 19891020
2506131 19891023
2476399 19891023
2476396 19891023
2789192 19891023
2476812 19891024
2476886 19891025
2476441 19891025
2779474 19891026
2789433 19891026
2478044 19891101
2478043 19891101
2793877 19891101
2508265 19891102
2793222 19891103
2529219 19891103
2477333 19891103
2477331 19891103
2552875 19891106
2552654 19891107
2478047 19891107
2677950 19891107
2508085 19891108
2551962 19891109
2794530 19891113
2477052 19891114
2794553 19891115
2572086 19891120
2676561 19891122
2479185 19891128
2572553 19891201
2479359 19891201
2681463 19891204
2478486 19891205
2478323 19891205
2478322 19891205
2478325 19891205
2807580 19891205
2807579 19891205
2814489 19891206
2478300 19891207
2807270 19891208
2815979 19891208
2807427 19891212
2478887 19891212
2478888 19891212
2807425 19891212
2684096 19891213
2478457 19891215
2479386 19891215
2478326 19891215
2478617 19891215
2509554 19891215
2573006 19891218
2816178 19891219
2681843 19891219
2807552 19891221
2509372 19891221
2583222 19891222
2586721 19891222
2685982 19891226
2479749 19891227
2479713 19900103
2479634 19900104
2479689 19900105
2479688 19900105
2479578 19900108
2590174 19900108
2584933 19900108
2479655 19900109
2685022 19900109
2555389 19900109
2596200 19900112
2480384 19900119
2480604 19900119
2592373 19900119
2480378 19900119
2596975 19900122
2480728 19900123
2595079 19900124
2688300 19900124
2688298 19900124
2556374 19900125
2152774 19900125
2480990 19900126
2481336 19900126
1688420 19900201
12227327 19900201
1688421 19900201
1967170 19900201
2104599 19900201
1688422 19900201
2104598 19900201
2481235 19900201
2689460 19900202
2480861 19900202
2602582 19900205
2481038 19900206
2481425 19900206
1967268 19900209
2404064 19900209
2295795 19900209
2295860 19900213
1688601 19900213
2481802 19900213
1688534 19900213
2481633 19900213
2153188 19900214
2607166 19900215
1688691 19900215
2605214 19900215
1967486 19900221
1688544 19900221
2481876 19900221
2692131 19900221
2514159 19900222
1688523 19900222
2481714 19900222
2136903 19900222
2558155 19900222
2575138 19900222
2482336 19900301
2482558 19900307
1689091 19900308
2482564 19900314
1967528 19900314
2297575 19900314
2482559 19900315
1968056 19900319
2406371 19900319
2482756 19900320
1689560 19900320
6400923 19900320
2482831 19900321
1689484 19900322
1689367 19900323
1689351 19900323
2154594 19900326
2154521 19900327
2407653 19900330
1689629 19900402
1689757 19900402
2306670 19900402
2106442 19900406
2308936 19900406
2308951 19900406
1689976 19900406
1689660 19900406
1689989 19900410
1689990 19900410
2178481 19900410
2697108 19900411
2483276 19900411
2483275 19900411
2483053 19900412
1690181 19900416
1690235 19900416
2179409 19900416
2313089 19900416
2483413 19900419
2316774 19900419
2315996 19900420
1690136 19900423
1690259 19900423
2138210 19900423
2179465 19900423
2107646 19900424
1690429 19900425
2138330 19900425
3078575 19900426
2483345 19900426
2313472 19900426
2138653 19900427
1690703 19900502
2138558 19900503
1690606 19900504
1690984 19900507
2483677 19900514
2108859 19900514
2325627 19900516
2139075 19900517
1691264 19900517
2483695 19900517
2109605 19900518
2158098 19900524
1691504 19900524
2324539 19900524
1691202 19900524
2108928 19900524
2323824 19900524
1691145 19900524
2158698 19900525
2332879 19900601
1970577 19900604
2332806 19900606
1692156 19900606
1692048 19900607
2159678 19900611
1692336 19900611
2186565 19900612
1692251 19900612
2186035 19900613
2483955 19900614
1692258 19900614
2160199 19900620
2338729 19900620
2338240 19900621
1692809 19900625
2111283 19900625
2576866 19900625
2187807 19900625
1692811 19900625
1692847 19900625
1692724 19900626
2636260 19900627
2342577 19900628
2341720 19900628
2140390 19900628
1692858 19900628
2341194 19900628
1692814 19900628
1693100 19900629
1693132 19900629
1693159 19900702
1693220 19900703
1693165 19900703
1693162 19900703
1693163 19900703
2161045 19900703
1693493 19900711
2190094 19900712
2636896 19900712
1693623 19900713
1693675 19900716
1693655 19900716
1693653 19900716
1693641 19900718
1693805 19900718
2161873 19900718
1693661 19900719
1693911 19900724
2355159 19900726
1369991 19900726
1694126 19900727
2193057 19900727
2358681 19900727
2360967 19900808
2362605 19900808
2362935 19900808
1694543 19900808
1694428 19900808
1694896 19900813
2365459 19900813
1694826 19900813
2194963 19900813
1694732 19900813
1694828 19900813
2366148 19900816
2372216 19900820
1695412 19900821
2164732 19900821
1695203 19900821
1695207 19900821
2371553 19900821
2196301 19900822
2374400 19900824
2373517 19900828
1695648 19900828
1695631 19900830
2116104 19900831
2198317 19900904
2378055 19900906
1695869 19900906
2377209 19900906
2377208 19900906
2382872 19900907
2116796 19900910
2200356 19900910
1696376 19900912
2380745 19900912
1696280 19900912
2380360 19900912
2380551 19900913
1696684 19900917
2200782 19900918
2143516 19900920
2200844 19900920
1696725 19900920
2200824 19900920
2201027 19900920
1696895 19900921
1697126 19900924
2167298 19900925
1696956 19900927
2117568 19900927
1697039 19900927
2117869 19900927
1696955 19900927
1697332 19901001
2144016 19901003
1975377 19901004
1697427 19901004
1697546 19901005
1697574 19901009
1697727 19901010
2395877 19901011
1697721 19901011
2203827 19901011
2168687 19901011
1697644 19901011
2118387 19901011
1975849 19901012
2398539 19901017
2398279 19901017
1697877 19901017
1697781 19901018
1697780 19901018
1697854 19901018
2401792 19901019
1698205 19901019
1698346 19901019
1698206 19901019
1698182 19901024
1698216 19901024
2402872 19901026
1699108 19901027
2120065 19901102
1698711 19901102
2145164 19901102
2210803 19901102
1698924 19901105
1698921 19901105
1698812 19901105
2120332 19901108
1698856 19901108
2120330 19901108
2145362 19901108
1698520 19901109
1699266 19901109
1699265 19901109
1698581 19901113
1698740 19901113
2208558 19901113
2208792 19901113
1698376 19901114
2221594 19901115
1698803 19901115
2120471 19901115
2210876 19901120
2210872 19901120
1698725 19901120
2120067 19901121
2170446 19901121
2145169 19901121
2170147 19901121
2240367 19901204
2230735 19901204
1700065 19901204
1700634 19901204
1699782 19901204
1699985 19901204
1699796 19901204
1700422 19901204
2225976 19901205
2230286 19901205
2240784 19901206
2230656 19901206
1700435 19901207
2228030 19901207
1700613 19901211
1700296 19901211
1700009 19901212
2230121 19901212
2230123 19901212
1699969 19901213
2121788 19901213
1699832 19901214
2229340 19901220
1700542 19901221
1699882 19901226
1700830 19901231
2243381 19901231
2173686 19901231
2146988 19910102
1700805 19910103
2243835 19910103
2147196 19910107
2247948 19910108
2246080 19910109
2123452 19910111
2250189 19910111
1701087 19910114
2249183 19910114
1701170 19910117
1701304 19910118
2147649 19910118
2253091 19910118
1701416 19910122
1979346 19910122
1701473 19910122
1701474 19910122
1701479 19910122
2256458 19910123
1701448 19910124
2254413 19910124
2175194 19910125
1845810 19910125
1670601 19910128
1824606 19910129
1984665 19910129
1701821 19910131
2147948 19910131
2258184 19910131
2258710 19910131
2258705 19910131
2260516 19910131
1898661 19910201
1985119 19910201
2262793 19910207
1985202 19910207
2263227 19910207
2175766 19910207
2266147 19910214
1986378 19910214
1986357 19910214
2176673 19910219
1702748 19910219
1898971 19910219
1987067 19910220
1702760 19910220
1987047 19910220
1702766 19910220
1703371 19910222
1824904 19910222
1671003 19910222
1703057 19910222
1703203 19910225
1703184 19910225
1988499 19910225
1988539 19910225
1703213 19910227
1703190 19910227
1703158 19910227
1703186 19910227
2271595 19910228
1824876 19910228
1824934 19910301
1703553 19910301
2276844 19910306
1703516 19910306
1703658 19910307
2487295 19910308
1704015 19910308
1704016 19910308
2280505 19910311
1704123 19910311
1704004 19910311
1704213 19910314
1704024 19910314
1704661 19910315
1704638 19910315
1704409 19910318
2178052 19910318
1704383 19910320
1704325 19910320
1704412 19910321
1993811 19910321
1995103 19910325
1704884 19910326
1847481 19910327
1996403 19910327
1671715 19910327
1995475 19910327
1847299 19910327
1705238 19910402
1705246 19910402
2290448 19910402
1705237 19910404
2001177 19910408
1999353 19910408
1705751 19910409
1847939 19910410
1705686 19910411
2001278 19910415
1705952 19910415
1705990 19910417
1705995 19910417
1848172 19910417
1706239 19910419
1706388 19910422
1706408 19910422
2005396 19910422
1706370 19910422
1706460 19910424
1706319 19910425
1706750 19910426
1706729 19910501
2008798 19910501
1849160 19910506
1901335 19910506
2081738 19910508
2012255 19910508
1901519 19910510
1707401 19910510
1849426 19910513
1707332 19910514
1707568 19910515
1707530 19910515
2014239 19910515
1707508 19910516
1964681 19910516
1708168 19910517
1708164 19910517
1850041 19910520
2017657 19910520
1707626 19910520
1707912 19910521
1707909 19910521
1707865 19910523
1707934 19910523
2128339 19910523
1707660 19910523
2016542 19910523
2016540 19910523
1708357 19910528
2021254 19910528
1708279 19910529
2089223 19910529
2019745 19910529
2019743 19910529
2019285 19910530
2022336 19910531
2021876 19910604
2021874 19910604
1708933 19910606
1709165 19910610
2027387 19910610
1709138 19910611
2026879 19910611
1902762 19910611
2025949 19910611
1709193 19910611
2026442 19910611
2026875 19910611
2031302 19910618
1851807 19910621
2033246 19910625
1709736 19910625
1709664 19910625
1709692 19910626
2032306 19910626
1709698 19910626
2033678 19910626
2031689 19910627
1903769 19910628
1903772 19910628
1645269 19910628
1709921 19910628
1709828 19910701
1709894 19910702
2094432 19910702
1903878 19910703
2039690 19910705
1645899 19910708
2041484 19910708
1710246 19910710
2040430 19910710
1710247 19910710
1904071 19910710
1710240 19910710
1710221 19910710
1674967 19910711
2045616 19910712
2045611 19910712
1710804 19910715
1710803 19910715
1710566 19910715
1710529 19910715
1646613 19910715
1904624 19910716
1710649 19910717
1710648 19910717
1710651 19910717
1710602 19910718
1646846 19910723
2051021 19910723
1711086 19910723
1711078 19910723
1711066 19910723
1710957 19910723
1711015 19910724
2052753 19910724
1711016 19910724
1711017 19910724
2049338 19910725
1675680 19910725
2098930 19910729
1711716 19910729
2057018 19910729
2059045 19910729
2098632 19910731
1905336 19910801
2056278 19910801
1711499 19910801
1711878 19910807
1712068 19910807
2060976 19910807
1711875 19910807
1711876 19910807
1712142 19910807
2099338 19910808
1905934 19910812
2069504 19910814
1648569 19910815
1906113 19910815
2071985 19910816
1712857 19910819
1712856 19910819
1712859 19910819
1852478 19910820
1712929 19910820
1830065 19910820
1830062 19910820
2071166 19910822
2071164 19910822
2071555 19910822
1713199 19910823
1858138 19910823
1859088 19910823
1713215 19910823
1713284 19910826
1713261 19910827
1856631 19910828
1857201 19910828
1856171 19910829
1713751 19910830
1650370 19910830
1713710 19910830
1983180 19910904
1714060 19910906
1714093 19910909
2101488 19910909
1714080 19910910
1714099 19910911
1865360 19910911
1830787 19910911
1713793 19910911
1713972 19910911
1713917 19910912
1714110 19910912
1651275 19910913
1907999 19910916
1869833 19910916
1869825 19910916
1869287 19910918
1714373 19910918
1651286 19910918
1870151 19910918
1871129 19910918
1871954 19910918
1714926 19910920
1877884 19910925
1714846 19910925
1715027 19910925
1877710 19910926
1875195 19910926
1714901 19910926
1678779 19910926
1831652 19910927
1652312 19910927
1882187 19911001
1715602 19911001
1715605 19911001
1715198 19911001
1715319 19911002
1715321 19911002
1715324 19911002
1715326 19911002
1715358 19911003
1715888 19911004
1909255 19911004
1653306 19911007
1715994 19911008
1887676 19911008
1652969 19911008
1716213 19911011
1889472 19911015
1653661 19911015
1716273 19911016
1716289 19911017
1890303 19911017
1716290 19911017
1716651 19911018
1894367 19911021
1894308 19911021
1716614 19911021
1716513 19911021
1716695 19911022
1654453 19911022
2129501 19911022
1716640 19911023
1892827 19911023
1716669 19911023
1716807 19911024
1680243 19911024
1893957 19911024
1833451 19911028
1718101 19911029
1913274 19911029
1913269 19911029
1717118 19911029
1916894 19911030
1717367 19911030
1920150 19911030
1916849 19911031
1910673 19911031
1681539 19911031
1717511 19911101
1717434 19911104
1718213 19911104
1833342 19911104
1911549 19911105
1833316 19911106
1716948 19911107
1911213 19911112
1680693 19911113
1928574 19911113
1717838 19911113
1717839 19911113
1717283 19911113
1717268 19911114
1833769 19911115
1717165 19911115
1924393 19911115
1717571 19911118
1717560 19911118
1717531 19911118
1919525 19911119
1681414 19911120
1926792 19911121
1913823 19911121
1718084 19911121
1833595 19911121
1718146 19911121
1719690 19911125
1937942 19911127
1950096 19911202
1950097 19911202
1657756 19911202
1657250 19911202
1658936 19911206
1718851 19911206
1940310 19911211
1937589 19911213
1718759 19911213
1940353 19911216
1682377 19911216
1834733 19911216
1719694 19911216
1939433 19911217
1935349 19911217
1719096 19911218
1719095 19911218
1940373 19911218
1683134 19911219
1940386 19911220
1719026 19911223
1834579 19911223
1718876 19911224
1718874 19911224
1682264 19911224
1937804 19911224
1682266 19911224
1719555 19911226
1946464 19911226
1835090 19911226
1955465 19911227
1956293 19911230
1955635 19911230
1957993 19911230
1954569 19911230
1954312 19911231
1958130 19920102
1720137 19920102
1309200 19920106
1720591 19920107
1720408 19920108
1720614 19920108
1720356 19920109
1959978 19920109
1720424 19920109
1720803 19920110
1720886 19920110
1744585 19920115
1742480 19920116
1370088 19920117
1727494 19920117
1370094 19920117
1747950 19920121
1747948 19920121
1721012 19920121
1721010 19920121
1727610 19920122
1309271 19920122
1749770 19920122
1836187 19920123
1836217 19920123
1753884 19920124
1753087 19920124
1727876 19920127
1530792 19920127
1727862 19920127
1661175 19920129
1721591 19920129
1752694 19920129
1752693 19920129
1721609 19920129
1752697 19920129
1753704 19920130
1684688 19920203
1755920 19920204
1758034 19920204
1756294 19920205
1722089 19920206
1370367 19920207
1763045 19920207
1729984 19920207
1345917 19920210
1729275 19920210
1729372 19920211
1729361 19920211
1370314 19920211
1370348 19920212
1370276 19920212
1722099 19920213
1530961 19920214
1309852 19920214
1722654 19920214
1370411 19920218
1370573 19920218
1730488 19920218
1730266 19920218
1730497 19920218
1370583 19920218
1530929 19920218
1370434 19920218
1309843 19920219
1370536 19920219
1309847 19920220
1768463 19920221
1722676 19920224
1310146 19920224
1771968 19920224
1722776 19920225
1769742 19920225
1346282 19920225
1769740 19920225
1769687 19920226
1769689 19920226
1370681 19920227
1768568 19920227
1370682 19920227
1370684 19920227
1370850 19920302
1310320 19920303
1774298 19920303
1685553 19920304
1837789 19920304
1775837 19920305
1723073 19920305
1723070 19920305
1774194 19920305
2133214 19920309
1370951 19920310
1370953 19920310
1778619 19920311
1777012 19920311
1310475 19920311
1736535 19920312
1371026 19920312
1735192 19920312
1777830 19920312
1735196 19920312
1736177 19920312
1531349 19920316
1723736 19920319
1739988 19920320
1724058 19920320
1786991 19920323
1724012 19920325
1740660 19920326
1371303 19920326
1311365 19920327
1371542 19920327
1538752 19920327
1540150 19920327
1311366 19920327
1371496 19920330
1371494 19920330
1539971 19920330
1538123 19920330
1311490 19920330
1539465 19920330
1371521 19920330
1531635 19920401
1371656 19920402
1724154 19920402
1371485 19920402
1371766 19920403
1541533 19920403
1541265 19920407
1541397 19920408
1371693 19920409
1371791 19920409
1796212 19920409
1544163 19920410
1371953 19920413
1312102 19920415
1532003 19920415
1531998 19920415
1797266 19920415
1347547 19920415
1372041 19920416
1312127 19920416
1548761 19920417
1686961 19920417
1724789 19920420
1372332 19920420
1800605 19920421
1548802 19920421
1372201 19920421
1548096 19920423
1372364 19920423
1372299 19920423
1548078 19920423
1549418 19920423
1372360 19920423
1372285 19920423
1372523 19920424
1348081 19920424
1802548 19920424
1372618 19920429
1803412 19920430
1348026 19920430
1554706 19920501
1804793 19920501
1805576 19920505
1557046 19920505
1373027 19920506
1373048 19920507
1725178 19920507
1348595 19920508
1725289 19920508
1373282 19920508
1560753 19920512
1313862 19920512
1560197 19920513
1560207 19920513
1373204 19920514
1373162 19920514
1373161 19920514
1565634 19920515
1373553 19920515
1314389 19920515
1373594 19920515
1373399 19920519
1564325 19920519
1373601 19920519
1373358 19920520
1725552 19920520
1373339 19920521
1569399 19920526
1373889 19920528
1570174 19920528
1373939 19920528
1570312 19920528
1570316 19920528
1315339 19920529
1811117 19920529
1374053 19920601
1374056 19920601
1573300 19920601
1374097 19920602
1349448 19920602
1315470 19920602
1574920 19920602
1572097 19920602
1725820 19920604
1574080 19920604
1374584 19920611
1315622 19920611
1585626 19920612
1582697 19920612
1585290 19920615
1374720 19920616
1584815 19920616
1375004 19920616
1812932 19920616
1374813 19920616
1316670 19920617
1374830 19920617
1585630 19920617
1581981 19920617
1584074 19920617
1350170 19920618
1375127 19920622
1375187 19920623
1375193 19920623
1375196 19920623
1375398 19920623
1588277 19920623
1375461 19920623
1375278 19920625
1375249 19920625
1375439 19920625
1375131 19920625
1816113 19920626
1317343 19920626
1687770 19920626
1594629 19920626
1375704 19920629
1375647 19920701
1595063 19920702
1376103 19920706
1350908 19920707
1376002 19920707
1534853 19920710
1376368 19920710
1604242 19920710
1376367 19920710
1604245 19920710
1376365 19920710
1318118 19920710
1376392 19920713
1603091 19920713
1376395 19920713
1726328 19920714
1376293 19920714
1601046 19920714
1376266 19920714
1601036 19920714
1818211 19920714
1602993 19920714
1376352 19920715
1601469 19920715
1726337 19920716
1376136 19920716
1376756 19920720
1535085 19920721
1607551 19920721
1608962 19920721
1376770 19920723
1376951 19920723
1606135 19920723
1606318 19920723
1319403 19920724
1351882 19920724
1726398 19920724
1819367 19920724
1319406 19920724
1611548 19920724
1611545 19920724
1377093 19920724
1377092 19920724
1319456 19920729
1535368 19920729
1377285 19920729
1614517 19920730
1819454 19920730
1319712 19920731
1619397 19920805
1377474 19920806
1622267 19920806
1619377 19920806
1623553 19920807
1378251 19920807
1626810 19920807
1320820 19920807
1626421 19920811
1378078 19920811
1378072 19920811
1378018 19920811
1377930 19920812
1378262 19920813
1629238 19920814
1628894 19920819
1627496 19920819
1627497 19920819
1629317 19920820
1378700 19920820
1634878 19920821
1634619 19920824
1634767 19920825
1379008 19920825
1726568 19920825
1378816 19920825
1378804 19920825
1633270 19920826
1379212 19920828
1379121 19920828
1639512 19920828
1639159 19920828
1386408 19920828
1379394 19920828
1641587 19920828
1379185 19920901
1353448 19920901
1822510 19920902
1642658 19920903
1379278 19920903
1496381 19920904
1644254 19920909
1379611 19920909
1643437 19920910
1497905 19920911
1498083 19920911
1354230 19920914
1380045 19920914
1498419 19920915
1502196 19920915
1502498 19920915
1380019 19920915
1380180 19920915
1502191 19920915
1323730 19920916
1500187 19920917
1380181 19920917
1379984 19920917
1379902 19920917
1380784 19920921
1380782 19920921
1503687 19920921
1380531 19920922
1508676 19920923
1324601 19920923
1380491 19920924
1324630 19920924
1506244 19920924
1726675 19920925
1380955 19920925
1381167 19920925
1512869 19920925
1514029 19920929
1325026 19920929
1380979 19920930
1512550 19920930
1381256 19921002
1516624 19921007
1381299 19921007
1381311 19921007
1517219 19921007
1518862 19921007
1381303 19921007
1355602 19921007
1381541 19921008
1516491 19921008
1524210 19921013
1520968 19921013
1522241 19921013
1381914 19921014
1381804 19921014
1381911 19921014
1381907 19921014
1381802 19921014
1523877 19921015
1381739 19921015
1387921 19921015
1526648 19921019
1382141 19921019
1382240 19921022
1401939 19921026
1357082 19921026
1328579 19921026
1390654 19921026
1382743 19921026
1405600 19921029
1417126 19921029
1383270 19921030
1383269 19921030
1401186 19921102
1841431 19921103
1390168 19921103
1402818 19921104
1391185 19921106
1383308 19921106
1329674 19921106
1409586 19921110
1389107 19921112
1383126 19921113
1406078 19921113
1390437 19921116
1413516 19921116
1329336 19921116
1382870 19921117
1382820 19921117
1382819 19921117
1409679 19921117
1383564 19921118
1400422 19921118
1413995 19921119
1402917 19921120
1357883 19921123
1400590 19921125
1402673 19921125
1357073 19921125
1383158 19921125
1331804 19921127
1296611 19921201
1435747 19921201
1436060 19921201
1385332 19921201
1429042 19921203
1429005 19921203
1279109 19921204
1331309 19921204
1385540 19921207
1331245 19921207
1421343 19921207
1385524 19921208
1358970 19921208
1279962 19921209
1431559 19921209
1359802 19921210
1279106 19921210
1279100 19921210
1279682 19921211
1279666 19921211
1299222 19921216
1332225 19921216
1443448 19921217
1420897 19921217
1385115 19921218
1432488 19921218
1426983 19921218
1358187 19921221
1385526 19921221
1384646 19921222
1385547 19921222
1385311 19921223
1446706 19921229
1280272 19921229
1333136 19921229
1280384 19921230
1280248 19921230
1446976 19921230
1280430 19921230
1452343 19930104
1280626 19930104
1452333 19930104
1452650 19930106
1456889 19930106
1455912 19930106
1452651 19930106
1452645 19930106
1360667 19930107
1452711 19930107
1456186 19930107
1462121 19930108
1281212 19930108
1281399 19930108
1460429 19930108
1462120 19930108
1458683 19930108
1334131 19930108
1281207 19930108
1281104 19930108
1460432 19930108
1459408 19930108
8416224 19930111
1457206 19930112
1460197 19930112
1281169 19930112
1360994 19930114
8093218 19930115
8380078 19930115
1281590 19930115
7677960 19930115
1281459 19930115
1465432 19930119
1281444 19930119
1466496 19930119
1281678 19930122
1281869 19930125
1471780 19930125
8417115 19930125
7678032 19930125
7678048 19930127
1281835 19930127
1469104 19930127
1281655 19930128
1281749 19930128
1474999 19930129
1335636 19930201
1473160 19930201
8369019 19930202
1472331 19930202
1369067 19930202
8418166 19930202
1474379 19930203
1282051 19930203
1476035 19930203
1335483 19930203
1282022 19930204
1478706 19930205
8419484 19930205
1362200 19930205
8419472 19930205
8419485 19930205
1282810 19930208
8419921 19930208
8419168 19930208
8419192 19930208
1480824 19930209
8419638 19930211
1362324 19930211
7678303 19930211
8380463 19930211
8419649 19930211
7678310 19930211
1484388 19930212
7678427 19930212
1283062 19930216
8421052 19930217
8421909 19930217
1483060 19930217
1282840 19930217
7678464 19930218
1283004 19930218
7678456 19930218
1283094 19930219
1283126 19930219
8423405 19930219
8423072 19930222
7678586 19930222
7678617 19930222
8423052 19930223
7678636 19930224
7678638 19930224
8093891 19930301
8426105 19930301
1337231 19930301
8093840 19930301
8381157 19930301
7678849 19930301
7678773 19930302
7678752 19930302
1336994 19930303
1283437 19930304
8094248 19930305
7679145 19930305
8429302 19930308
8428511 19930308
8428937 19930308
1493050 19930309
7679132 19930309
1283601 19930309
7679259 19930309
7679128 19930309
8428168 19930309
8428167 19930309
7679021 19930309
1286880 19930315
8432974 19930315
7679432 19930315
7679426 19930315
8432821 19930316
8432834 19930316
8381771 19930318
8432587 19930318
1287035 19930318
8432600 19930318
8432584 19930318
7679648 19930322
8436170 19930322
7679643 19930322
7679651 19930322
7679745 19930323
8094932 19930323
8437215 19930323
8438617 19930323
7679664 19930323
8437221 19930323
8438620 19930323
7679694 19930324
8436404 19930324
1289621 19930325
8095059 19930330
8440931 19930330
8382894 19930330
7679958 19930330
8440937 19930330
7679942 19930401
8445256 19930402
8446959 19930406
7680433 19930406
7680253 19930406
1293215 19930408
8383390 19930408
8445734 19930408
7680387 19930408
8383333 19930408
7680330 19930408
7680364 19930408
7680686 19930413
7680587 19930413
8095457 19930413
7680611 19930413
7680636 19930413
7680694 19930413
8450192 19930413
8449218 19930413
7680688 19930413
7680687 19930413
7680689 19930413
1295086 19930415
7680599 19930415
7680933 19930416
8454791 19930419
7681083 19930420
8454878 19930420
8454874 19930420
8454852 19930420
8455930 19930420
8384397 19930420
7681036 19930420
8453672 19930420
8452813 19930421
1726936 19930421
7681148 19930422
8454357 19930422
8096062 19930422
7681088 19930422
8460145 19930423
1369209 19930426
7681478 19930427
8384628 19930427
7681359 19930428
1284283 19930429
7681448 19930429
8466102 19930430
8464662 19930503
8466498 19930503
1297405 19930503
8464875 19930504
8096436 19930504
8464986 19930506
7682041 19930506
7682257 19930507
8385844 19930507
8385886 19930510
8468553 19930510
8469931 19930511
8469935 19930511
7682283 19930511
7682234 19930512
8468120 19930512
7682160 19930513
7682280 19930513
7682557 19930514
7682632 19930517
7682709 19930517
7682587 19930520
7682467 19930520
7682465 19930520
8473751 19930520
8386207 19930520
8473753 19930520
1299344 19930520
7682994 19930524
7683028 19930524
8478095 19930524
7682998 19930524
7682893 19930525
8478024 19930527
7683158 19930527
7683162 19930527
8483886 19930528
8257479 19930601
8482842 19930603
7683325 19930603
8097752 19930603
8482854 19930603
7683696 19930604
7683694 19930604
8486937 19930604
7683488 19930610
8487039 19930610
8497058 19930621
7684463 19930621
8496682 19930621
7684462 19930621
7684466 19930621
7684430 19930621
8495481 19930622
7684417 19930622
7684398 19930622
1303324 19930622
7684544 19930624
7684726 19930628
7684894 19930628
8500880 19930628
7684730 19930628
8499778 19930629
8499770 19930629
7684705 19930630
8507047 19930702
8504497 19930702
7685044 19930706
1284698 19930706
7685043 19930706
7685119 19930707
8506338 19930707
8099471 19930708
7685075 19930708
8389498 19930708
7685040 19930708
8505855 19930708
1338978 19930708
7685368 19930709
7685413 19930712
8507700 19930713
8509408 19930713
7685217 19930714
8509645 19930715
1305771 19930719
7685707 19930719
8515072 19930720
7685794 19930720
8513510 19930720
8512706 19930720
8515079 19930720
8517791 19930721
8517793 19930721
1305405 19930721
8517015 19930722
7685965 19930722
7685738 19930722
8317762 19930723
8315377 19930723
7686313 19930723
7686137 19930726
8391001 19930727
7686281 19930727
8314979 19930728
8315008 19930728
8315480 19930729
7686559 19930730
8319129 19930730
8320132 19930730
8320307 19930730
8391645 19930803
8319893 19930805
8323556 19930805
8391306 19930805
7686385 19930805
7686374 19930805
8323541 19930805
7686978 19930806
8325202 19930806
7687088 19930806
8325342 19930809
8325339 19930809
8391985 19930809
7687099 19930809
8100773 19930809
8324385 19930810
8325130 19930810
7686797 19930810
1284867 19930811
7686822 19930811
1284868 19930811
8100719 19930811
8392095 19930812
8327863 19930812
7687195 19930818
8333584 19930819
8333964 19930820
7687802 19930820
8336526 19930820
7687647 19930825
7687648 19930825
7687620 19930825
8335366 19930826
7687528 19930826
8337941 19930826
7688170 19930827
8342319 19930827
7688123 19930830
7688130 19930830
8393504 19930830
8340758 19930830
8341284 19930830
8340760 19930830
8340234 19930830
7688200 19930831
8340058 19930831
8339887 19930831
8339800 19930901
7688186 19930902
8339920 19930902
8344359 19930903
8393798 19930903
8344364 19930903
8344338 19930903
8344720 19930903
7688508 19930907
7688488 19930908
8345184 19930908
8345202 19930908
7688717 19930910
7688715 19930910
8350066 19930913
8102388 19930913
8349820 19930915
8352659 19930915
8349810 19930915
8352391 19930916
8352392 19930916
7688607 19930916
8354464 19930917
8102559 19930917
8355619 19930917
8395077 19930921
8354400 19930921
8356938 19930921
8354481 19930921
8354899 19930921
8394760 19930923
8353465 19930923
8353459 19930923
8353458 19930923
8355341 19930923
8103147 19930927
8362493 19930927
8360482 19930928
7689596 19930928
7689586 19930928
8359821 19930928
7689541 19930929
7689507 19930930
7689509 19930930
7689847 19931004
8364212 19931005
8367485 19931005
8366858 19931005
8364521 19931005
8364522 19931005
8368734 19931006
8366167 19931007
8366091 19931007
8366100 19931007
8368845 19931007
8103337 19931007
7690201 19931007
8369976 19931012
8370396 19931012
8396676 19931012
8396680 19931012
8372961 19931014
7690528 19931014
8376957 19931018
8397282 19931018
1285010 19931018
7690804 19931020
8397250 19931020
7690769 19931020
8376416 19931020
8379850 19931021
8376809 19931021
1308988 19931021
8212835 19931026
8398982 19931028
8401292 19931029
7691994 19931101
8400887 19931101
7691296 19931101
7691293 19931101
8397785 19931102
7691874 19931102
8412628 19931104
7691299 19931104
8413319 19931105
8402950 19931105
8104537 19931110
7691683 19931110
8405059 19931112
8408621 19931112
7691730 19931112
8405068 19931112
8406824 19931116
8406844 19931116
8406810 19931116
7691749 19931116
8403465 19931116
8104894 19931116
8409948 19931116
7691278 19931118
7764112 19931118
8401426 19931118
8105655 19931119
7692772 19931119
8214366 19931119
8405375 19931123
8405360 19931123
7691767 19931123
7692083 19931124
7692305 19931124
8411378 19931124
8219235 19931126
8228800 19931129
7693827 19931129
7693687 19931129
7694085 19931129
7694084 19931129
7693313 19931129
8219778 19931129
7694051 19931201
8236648 19931201
7693678 19931201
8238795 19931201
7694060 19931203
8223570 19931203
7692894 19931203
8236775 19931203
7693346 19931206
8217346 19931208
8239226 19931208
7693811 19931210
8228213 19931210
8228264 19931210
8228251 19931210
8226971 19931213
8240013 19931213
7693478 19931214
8220585 19931214
7693481 19931214
8232338 19931215
8227856 19931216
8227983 19931216
7694562 19931217
1340304 19931220
1340285 19931220
8223403 19931220
1285084 19931220
1340317 19931220
8230429 19931221
7693941 19931221
7692877 19931222
7693598 19931222
7693597 19931222
7693599 19931222
7693752 19931222
8225588 19931222
7504075 19931227
8245523 19931228
8245524 19931228
7694701 19931228
8244443 19931229
7504283 19931229
7504321 19931229
8244934 19940103
7504112 19940104
8245009 19940104
7503987 19940104
7504295 19940104
7694648 19940104
7504314 19940105
8245470 19940106
8253951 19940110
7504661 19940111
7903015 19940112
8256507 19940112
7504633 19940113
7504738 19940113
8253153 19940113
8258321 19940114
8258336 19940114
8258689 19940114
8258711 19940114
8258720 19940114
8258334 19940114
8258318 19940114
8259655 19940118
8257803 19940119
8258618 19940119
8258612 19940119
8263915 19940124
7505513 19940124
7505255 19940124
7505512 19940124
7505514 19940124
7505257 19940124
7505140 19940125
8260851 19940125
8262382 19940125
8265302 19940125
8263503 19940126
8266229 19940127
8263178 19940127
8263165 19940127
7505614 19940131
7505588 19940131
8268136 19940201
8270879 19940202
7505793 19940202
8269616 19940203
8270103 19940203
8278341 19940204
7506344 19940204
7506316 19940204
8276447 19940207
7506528 19940207
8276846 19940208
8277292 19940210
8277183 19940210
8277196 19940210
8279236 19940210
8283049 19940214
8280475 19940214
7506734 19940214
8283058 19940214
8284602 19940214
1285268 19940216
7506576 19940217
8280702 19940217
8282780 19940217
7506767 19940217
7507089 19940218
7507088 19940218
8288881 19940218
7507199 19940222
8290546 19940222
7507139 19940222
1342895 19940222
1342888 19940222
7507127 19940222
7507154 19940223
8291229 19940224
7507283 19940224
8290894 19940224
8294846 19940301
8292905 19940303
8295901 19940303
7507369 19940303
7905462 19940304
7507901 19940304
7905415 19940309
1343344 19940310
8308104 19940311
8310759 19940311
7508458 19940311
7508416 19940315
8307609 19940315
7906005 19940316
7905794 19940316
8309946 19940316
7508461 19940317
7508670 19940317
8311112 19940317
7509097 19940318
8107781 19940321
8109246 19940322
8106439 19940322
8106183 19940323
7509005 19940323
8106278 19940324
8109719 19940324
8114006 19940328
8113740 19940329
8113751 19940330
7509360 19940330
8113671 19940330
7509363 19940330
7509539 19940331
7509219 19940331
7764430 19940331
7764434 19940331
8118876 19940401
8123000 19940401
7510086 19940404
7906956 19940404
7510085 19940404
7510082 19940404
8118891 19940406
8117935 19940406
1344006 19940407
7509836 19940407
8124708 19940408
8126105 19940411
8125145 19940412
8125140 19940412
7510322 19940412
7510238 19940412
8128249 19940413
8128625 19940414
8128623 19940414
7510434 19940414
7510505 19940415
8132209 19940418
8132224 19940418
7510749 19940419
8133061 19940419
7510747 19940419
8134624 19940420
8133798 19940420
7510666 19940421
7510669 19940421
7907603 19940421
8132322 19940421
8140290 19940422
8136781 19940422
7511178 19940425
8136491 19940425
8138996 19940425
8139580 19940426
7510999 19940426
8144928 19940429
7511810 19940502
8143975 19940502
7511396 19940503
7511632 19940504
7511628 19940504
8145001 19940505
8147495 19940505
8144579 19940505
8144980 19940505
7511986 19940506
7512065 19940506
7512311 19940506
8154628 19940506
8152435 19940506
7512097 19940506
8150554 19940506
7512061 19940509
8151302 19940509
7512036 19940509
7512102 19940509
8152486 19940509
8151064 19940509
8152483 19940509
8154940 19940510
7908702 19940512
7908700 19940512
8149670 19940512
7512105 19940512
8155600 19940513
8157954 19940513
7512578 19940513
8157953 19940513
7512710 19940516
7512605 19940516
8160053 19940516
8157267 19940517
7908925 19940517
7512529 19940517
7512525 19940517
8157290 19940517
8158110 19940517
7513131 19940520
8162593 19940524
8163939 19940524
8163352 19940525
7512931 19940526
8163533 19940526
8170971 19940601
8169406 19940602
7513313 19940602
8168959 19940602
7513311 19940602
7513281 19940602
7513589 19940603
8177316 19940603
7513922 19940606
8178551 19940606
7513923 19940606
8172893 19940608
8176208 19940609
8176216 19940609
7514130 19940614
8179960 19940614
7514134 19940614
7514126 19940614
8179909 19940614
8181966 19940614
8179901 19940615
8183371 19940615
8181710 19940615
8183284 19940616
7514270 19940616
8182236 19940616
8182227 19940616
8190995 19940620
8186197 19940620
8188812 19940620
7514675 19940620
7514680 19940620
7514808 19940620
7514677 19940620
8189053 19940621
8190129 19940622
7514558 19940622
7514578 19940623
8188376 19940623
7514517 19940623
8188383 19940623
8188356 19940623
8188369 19940623
8191006 19940623
7515165 19940624
8195696 19940624
8197122 19940627
7515086 19940627
7515022 19940627
8195362 19940630
8198203 19940630
8198244 19940630
7515043 19940630
7515330 19940701
8200040 19940701
8200655 19940705
7515594 19940705
7515294 19940705
8203456 19940705
8199462 19940705
8198873 19940706
7911028 19940706
8203127 19940707
7515604 19940707
8206101 19940708
8206103 19940708
8205641 19940708
7911335 19940711
8207794 19940713
8209761 19940713
7515908 19940713
7515913 19940713
8207203 19940713
7516147 19940713
8207402 19940713
7516039 19940714
8207005 19940714
8002991 19940714
8006936 19940718
8009176 19940719
8009173 19940719
7911781 19940719
7516423 19940719
8005691 19940720
7516312 19940720
8006585 19940721
8004056 19940721
7516406 19940721
8007661 19940721
7517111 19940722
8017027 19940725
8013468 19940726
1727027 19940726
8013005 19940726
7516667 19940727
8016129 19940728
7516814 19940728
8013959 19940728
8011411 19940728
7517441 19940729
7517518 19940729
7517562 19940801
7517498 19940801
7517550 19940801
8023162 19940802
7517375 19940803
7517569 19940804
8021497 19940804
7517602 19940804
8020478 19940804
7517357 19940804
8021602 19940804
8018917 19940804
7517907 19940805
7517905 19940805
8027303 19940805
8026524 19940809
7517978 19940809
8027541 19940809
8028602 19940809
8027585 19940811
8034974 19940812
7518464 19940812
8036821 19940815
7518531 19940815
7913359 19940815
7518534 19940815
7518270 19940815
7518268 19940815
7518267 19940815
8036830 19940815
7913566 19940815
8036824 19940815
7518529 19940815
7913511 19940815
7518487 19940816
7518310 19940816
8032539 19940817
8033884 19940817
8035021 19940818
8033802 19940818
8033426 19940818
7518715 19940822
8038616 19940822
7518792 19940823
7518802 19940823
8039911 19940824
8039910 19940824
8041301 19940824
7518804 19940825
7518731 19940825
8038173 19940825
8039625 19940825
7519303 19940826
8046940 19940826
7519226 19940830
8047001 19940830
8046415 19940830
8047838 19940830
7519243 19940830
8046228 19940901
7519222 19940901
8051246 19940902
7519785 19940902
8050318 19940902
8050777 19940906
8050780 19940906
7519643 19940906
8051219 19940906
8051292 19940908
8056044 19940909
8057427 19940909
7520089 19940909
7520001 19940909
7520237 19940912
7519893 19940913
8054855 19940913
7520152 19940914
8058766 19940914
7914901 19940916
8061902 19940919
8062870 19940920
8062448 19940920
8063710 19940921
7520389 19940921
8063407 19940921
7520664 19940922
8063793 19940922
8064836 19940922
8062186 19940922
8064839 19940922
8071101 19940926
7915442 19940926
8073593 19940926
8071358 19940929
7520815 19940929
8068617 19940929
8068314 19940929
7521508 19940930
8077945 19941003
8077939 19941003
7521390 19941003
8077917 19941003
8078904 19941004
7521507 19941006
7521355 19941006
8081878 19941010
7521836 19941011
8080842 19941011
7521858 19941012
7916023 19941012
7916022 19941012
8085382 19941013
7521806 19941013
7521918 19941013
7521889 19941013
8091134 19941014
8091127 19941014
7522258 19941014
8090768 19941014
8088338 19941018
7522170 19941018
7522164 19941018
7522160 19941018
7522071 19941018
8086831 19941018
8086830 19941018
8087657 19941019
7522020 19941019
7522083 19941020
7522373 19941020
7522383 19941020
8086379 19941020
8091614 19941020
7522182 19941020
8091650 19941020
7927499 19941021
7927493 19941021
7522729 19941025
7937753 19941027
7925389 19941027
7944341 19941027
7935059 19941028
7929569 19941031
7522944 19941031
7917992 19941031
7922777 19941031
7930718 19941101
7926454 19941101
7923138 19941103
7941313 19941103
7927675 19941104
7927693 19941104
7925559 19941107
7945040 19941107
7523765 19941109
7930576 19941110
7522854 19941110
7928800 19941110
7523447 19941114
7930302 19941114
7943572 19941115
7942272 19941115
7939952 19941117
7933075 19941117
7524259 19941117
7917232 19941118
7522846 19941121
7927555 19941121
7927754 19941122
7927779 19941122
7927577 19941122
7523227 19941122
7927774 19941122
7939424 19941122
7930603 19941123
7937990 19941123
7523517 19941123
7925475 19941123
7950406 19941128
7962206 19941129
7526822 19941129
7526839 19941129
7525843 19941201
7963718 19941201
7963713 19941201
7964468 19941201
7964601 19941201
7966295 19941201
7526829 19941206
7947462 19941206
7963521 19941207
7525337 19941207
7525336 19941207
7525339 19941207
7525693 19941208
7525680 19941209
7525991 19941212
7525819 19941212
7524528 19941213
7965438 19941213
7966308 19941213
7946386 19941215
7526806 19941219
7526135 19941220
7526134 19941220
7966212 19941221
7957797 19941221
7526493 19941221
7525305 19941221
7964513 19941223
7525850 19941223
7525413 19941227
7972129 19941227
7972070 19941227
7954465 19941227
7524984 19941228
7957259 19941228
7525489 19941229
7960123 19941229
7971950 19941229
7526891 19950103
7981611 19950103
7982125 19950104
7527087 19950105
7527364 19950112
7986333 19950112
7527365 19950112
7989122 19950112
7997854 19950113
7995984 19950113
7527839 19950113
7527836 19950113
7527840 19950113
7997881 19950113
7997880 19950113
7995959 19950119
7995962 19950119
7995942 19950119
7998665 19950119
7994905 19950119
7999253 19950120
7802726 19950124
7999958 19950124
8001585 19950126
7528672 19950127
7805733 19950127
7805725 19950127
7807026 19950130
7528768 19950130
7528747 19950130
7810058 19950130
7528719 19950130
7528788 19950131
7528759 19950201
7809095 19950202
7810933 19950202
7529419 19950203
7816902 19950206
7529246 19950206
7815482 19950209
7814864 19950209
7529242 19950209
7814484 19950209
7529335 19950209
7529291 19950209
7529479 19950209
7814618 19950209
7814491 19950209
7815542 19950209
7529515 19950210
7818810 19950213
7529635 19950215
7529807 19950216
7822779 19950216
7822785 19950216
7822012 19950216
7822025 19950216
7529806 19950216
7529792 19950216
7529757 19950216
7819741 19950216
7826326 19950216
7822006 19950216
7530391 19950217
7828371 19950221
7827404 19950222
7827408 19950222
7530867 19950224
7836913 19950224
7836910 19950224
7836742 19950227
7530598 19950228
7839581 19950301
7837321 19950301
7835588 19950301
7836068 19950302
7835986 19950302
7530692 19950302
7843911 19950306
7531218 19950307
7531110 19950308
7844816 19950309
7853439 19950310
7856829 19950313
7853513 19950313
7853476 19950313
7531745 19950314
7851959 19950315
7531921 19950316
7856302 19950316
7856292 19950316
7531919 19950316
7852672 19950316
7531732 19950316
7531755 19950316
7860362 19950321
7863757 19950321
7532256 19950322
7860097 19950322
7532176 19950322
7532154 19950322
7859793 19950323
7869040 19950324
7869051 19950324
7867307 19950324
7869052 19950324
7865888 19950324
7871374 19950324
7869956 19950327
7871261 19950327
7871730 19950328
7532596 19950329
7865336 19950330
7868250 19950330
7868272 19950330
7532431 19950330
7875747 19950331
7875739 19950331
7533282 19950403
7877965 19950404
7533114 19950404
7533125 19950404
7873541 19950404
7878011 19950404
7875333 19950406
7876560 19950406
7875220 19950406
7874032 19950406
7533001 19950406
7882562 19950410
7884863 19950410
7533861 19950410
7884908 19950410
7533684 19950411
7533744 19950412
7883596 19950412
7881636 19950413
7887516 19950413
7533839 19950413
7887013 19950413
7890816 19950417
7890298 19950418
7534268 19950418
7889402 19950420
7892188 19950420
7534723 19950421
7695060 19950421
7535020 19950421
7899823 19950425
7896786 19950425
7535014 19950425
7897200 19950427
7897352 19950427
7534811 19950427
7897375 19950427
7696973 19950501
7699331 19950502
7699322 19950502
7696213 19950503
7696848 19950504
7535518 19950504
7697498 19950504
7704904 19950505
7704842 19950508
7705408 19950509
7705397 19950509
7706435 19950509
7705934 19950509
7706499 19950509
7707549 19950510
7708432 19950510
7708765 19950511
7535997 19950511
7535980 19950511
7713939 19950515
7536130 19950515
7715537 19950518
7726760 19950519
7720079 19950522
7719150 19950522
7536421 19950523
7723693 19950523
7722008 19950524
7722309 19950524
7722317 19950524
7722298 19950524
7722315 19950524
7722164 19950524
7720569 19950525
7536912 19950525
7536491 19950525
7537004 19950525
7721329 19950525
7724606 19950525
7537218 19950530
7731733 19950530
7730610 19950531
7729907 19950601
7732018 19950601
7537350 19950601
7537253 19950601
7537171 19950601
7537703 19950602
7537706 19950602
7737565 19950605
7740760 19950607
7734420 19950607
7537536 19950607
7735930 19950607
7741191 19950608
7747434 19950609
7538215 19950609
7747966 19950612
7743549 19950613
7538189 19950613
7745696 19950613
7746326 19950614
7746959 19950614
7751014 19950619
7538422 19950620
7754674 19950621
7751161 19950622
7538543 19950622
7538509 19950622
7753193 19950622
7751642 19950622
7751518 19950622
7538518 19950622
7751004 19950622
7538507 19950622
7751634 19950622
7760008 19950623
7756999 19950626
7756583 19950626
7763083 19950626
7755912 19950627
7759610 19950627
7539012 19950627
7539199 19950628
7759540 19950628
7756490 19950629
7758109 19950629
7539133 19950629
7539089 19950629
7539143 19950629
7770634 19950705
7768592 19950705
7768593 19950705
7769041 19950706
7539599 19950706
7769706 19950706
7779079 19950710
7777330 19950711
7539750 19950713
7773101 19950713
7783679 19950714
7540060 19950714
7781906 19950717
7783755 19950717
7540211 19950718
7779362 19950720
7788572 19950724
7540654 19950725
7790826 19950725
7788514 19950725
7540726 19950726
7790045 19950727
7786584 19950727
7540592 19950727
7788293 19950727
7796085 19950731
7797791 19950731
7541050 19950801
7796956 19950801
7540941 19950802
7797238 19950803
7794819 19950803
7797268 19950803
7541135 19950803
7602101 19950807
7541500 19950807
7541507 19950808
7604935 19950809
7604933 19950809
7598800 19950809
7600282 19950810
7541532 19950810
7541270 19950810
7541431 19950810
7603985 19950810
7541844 19950811
7609044 19950811
7611562 19950815
7542003 19950818
7613641 19950818
7542418 19950818
7615682 19950822
7614978 19950822
7615835 19950824
7615794 19950824
7613150 19950824
7542081 19950824
7542079 19950824
7542076 19950824
7542069 19950824
7542062 19950824
7542350 19950824
7622205 19950825
7542855 19950825
7622202 19950825
7542842 19950828
7625372 19950828
7623012 19950829
7542626 19950829
7620904 19950830
7621062 19950830
7620464 19950831
7619904 19950831
7625107 19950831
7542584 19950831
7619494 19950831
7631147 19950905
7631144 19950905
7629514 19950907
7543135 19950907
7628431 19950907
7636237 19950908
7635522 19950911
7543497 19950911
7637866 19950911
7543519 19950912
7543346 19950913
7543469 19950913
7543584 19950914
7637024 19950914
7639108 19950914
7543971 19950915
7544048 19950918
7543907 19950920
7544077 19950920
7642208 19950921
7543788 19950921
7642277 19950921
7642212 19950921
7543885 19950921
7544247 19950922
7650400 19950922
7544180 19950925
7544405 19950925
7648459 19950927
7544229 19950928
7544352 19950928
7648466 19950928
7650492 19950928
7544426 19950928
7544428 19950928
7650479 19950928
7648392 19950928
7657790 19951004
7654360 19951004
7544755 19951004
7544621 19951005
7665864 19951006
7545048 19951010
7666046 19951010
7664784 19951010
7664498 19951010
7545117 19951010
7545033 19951011
7666542 19951012
7545170 19951012
7545343 19951012
7667286 19951012
7545162 19951012
7665632 19951012
7664123 19951012
7664109 19951012
7545588 19951013
7676919 19951013
7545852 19951017
7670192 19951017
7673167 19951018
7674335 19951018
7669268 19951019
7676942 19951019
7545882 19951019
7545880 19951019
7545879 19951019
7545499 19951019
7562987 19951023
7552928 19951023
7560833 19951023
7557322 19951023
7565713 19951025
7560644 19951026
7560639 19951026
7560637 19951026
7554446 19951027
7558291 19951030
7558303 19951030
7558304 19951030
7558278 19951030
7549498 19951031
7561133 19951101
7573835 19951102
7573833 19951102
7573831 19951102
7558917 19951102
7552174 19951103
7557851 19951103
7547682 19951106
7558134 19951106
7558131 19951106
7554400 19951107
11362802 19951107
7573842 19951109
7561783 19951113
7568216 19951114
7561163 19951114
7561155 19951114
7574651 19951114
7562998 19951120
7551032 19951120
7562999 19951120
7567789 19951121
7553913 19951122
7561095 19951122
7580833 19951127
7483270 19951127
7478186 19951128
7591082 19951130
7581338 19951130
7581337 19951130
7483779 19951130
7591059 19951130
7483777 19951130
7591075 19951130
7590770 19951130
7586719 19951130
7591088 19951130
7582536 19951201
7595215 19951204
7590974 19951207
7590928 19951207
7478651 19951207
7590927 19951207
7578859 19951207
7582894 19951207
7592366 19951207
7594639 19951208
7589089 19951212
7583920 19951212
7583150 19951212
7590891 19951212
7577802 19951212
7590791 19951212
7589104 19951212
7589092 19951212
7485699 19951213
7581725 19951213
7585718 19951214
7485969 19951214
7594593 19951214
7594575 19951214
7590565 19951214
7592766 19951214
7581274 19951215
7582031 19951215
7478814 19951215
7594479 19951218
7594477 19951218
7473734 19951218
7476200 19951218
7594514 19951218
7586676 19951219
7482535 19951219
7479867 19951221
7483789 19951226
7590886 19951226
7583867 19951226
7590339 19951226
7590873 19951226
7576714 19951226
7590332 19951226
7582905 19951228
7585151 19951228
7591155 19951228
7483762 19951228
7591112 19951228
7483768 19951228
7586744 19951228
7582973 19951228
7491817 19960102
7491815 19960102
7491816 19960102
7489751 19960104
7490122 19960104
7494337 19960111
7494319 19960111
7495075 19960111
7494645 19960111
7494644 19960111
7494258 19960111
7492354 19960111
7492353 19960111
7494028 19960111
7496963 19960116
7496934 19960116
7496948 19960116
7499680 19960116
7496939 19960116
7503672 19960116
7500037 19960117
7500019 19960117
7499254 19960117
7499502 19960117
7500029 19960117
7501455 19960117
7502488 19960118
7496149 19960118
8524053 19960119
8525269 19960119
8522171 19960122
8520735 19960122
8520733 19960122
8525373 19960122
8524826 19960124
8521182 19960125
8521178 19960125
8527403 19960129
8527939 19960130
8533267 19960130
8533459 19960130
8537463 19960205
8537970 19960206
8537046 19960206
8537105 19960206
8537658 19960206
8537487 19960208
8534485 19960208
8534484 19960208
8544230 19960212
8546039 19960212
8543763 19960212
8543762 19960212
8544857 19960212
8542988 19960213
8542101 19960213
8543754 19960213
8543750 19960213
8542262 19960213
8546268 19960213
8543845 19960214
8546008 19960214
8548765 19960216
8553576 19960216
8547680 19960216
8552415 19960220
8552407 19960220
8548845 19960220
8550069 19960220
8549154 19960220
8548530 19960221
8551601 19960222
8550200 19960222
8552612 19960222
8553582 19960222
8551224 19960222
8556520 19960223
8556474 19960223
8556531 19960223
8556475 19960223
8556477 19960223
8556491 19960223
8556487 19960223
8557352 19960226
8557331 19960226
8557349 19960226
8560780 19960227
8557112 19960227
8554908 19960227
8557976 19960227
8556571 19960227
8556555 19960227
8556554 19960227
8560188 19960228
8554739 19960228
8560198 19960228
8566030 19960301
8564722 19960301
8566039 19960301
8563489 19960301
8566008 19960301
8564724 19960301
8566033 19960301
8566035 19960301
8570627 19960301
8565304 19960305
8571549 19960305
8572662 19960305
8568294 19960305
8568293 19960305
8567971 19960305
8568277 19960306
8568252 19960306
8568133 19960306
8566741 19960306
8567988 19960307
8567900 19960307
8576126 19960311
8578845 19960312
8578998 19960312
8575791 19960312
8577267 19960314
8576319 19960314
8578924 19960314
8580070 19960318
8585293 19960319
8585291 19960319
8585285 19960319
8581031 19960321
8581844 19960321
8589449 19960327
8586535 19960327
8586685 19960327
8588696 19960327
8588685 19960327
8586532 19960327
8592368 19960401
8592354 19960401
8592381 19960404
8595541 19960412
8598298 19960422
8599066 19960423
8599210 19960425
8601789 19960503
8601642 19960507
8601714 19960507
8601597 19960509
8601290 19960509
8603809 19960510
8603805 19960510
8604546 19960513
8604544 19960513
8604117 19960513
8603431 19960515
8605921 19960520
8605940 19960520
8605929 19960520
8605904 19960522
8606114 19960523
8606105 19960523
8606106 19960523
8606109 19960523
8606069 19960523
8610164 19960524
8610163 19960524
8610159 19960524
8610384 19960524
8608642 19960528
8608645 19960528
8609246 19960529
8609371 19960529
8610016 19960530
8613635 19960603
8613482 19960606
8615442 19960606
8611677 19960606
8612113 19960606
8615456 19960606
8618866 19960607
8618870 19960607
8618887 19960607
8618863 19960607
8617868 19960607
8618805 19960607
8617343 19960611
8617314 19960613
8617957 19960613
8617955 19960613
8617292 19960613
8623161 19960614
8621241 19960614
8622912 19960618
8621856 19960618
8621854 19960618
8621849 19960618
8621848 19960618
8623555 19960619
8621721 19960619
8623532 19960619
8621918 19960620
8627787 19960621
8625982 19960624
8625534 19960624
8627941 19960624
8625970 19960624
8624581 19960625
8626990 19960625
8627696 19960627
8627224 19960627
8627156 19960627
8627162 19960627
8627493 19960627
8627171 19960627
8633206 19960628
8631379 19960628
8633196 19960701
8633000 19960701
8632058 19960702
8631714 19960703
8630735 19960703
8631734 19960703
8631370 19960703
8634249 19960708
8634519 19960709
8634518 19960709
8637903 19960710
8636231 19960711
8645171 19960715
8642281 19960716
8642290 19960716
8641786 19960716
8641796 19960716
8642250 19960716
8643633 19960717
8640862 19960717
8643693 19960717
8642326 19960718
8642352 19960718
8647835 19960722
8645976 19960722
8645975 19960722
8648710 19960723
8647230 19960725
8649445 19960725
8648115 19960725
8648022 19960725
8647957 19960725
8647165 19960725
8649452 19960725
8658528 19960726
8655892 19960729
8653082 19960731
8655954 19960731
8659117 19960801
8654047 19960801
8660368 19960801
8657015 19960801
8658175 19960801
8666912 19960805
8666895 19960805
8666902 19960805
8666906 19960805
8666920 19960805
8669890 19960806
8664444 19960807
8666780 19960808
8676893 19960809
8676891 19960809
8675306 19960812
8675320 19960812
8675319 19960812
8675332 19960812
8675298 19960812
8676069 19960815
8676511 19960815
8676508 19960815
8672551 19960815
8676084 19960815
8683137 19960816
8683152 19960816
8683218 19960816
8683212 19960816
8687436 19960816
8686790 19960819
8686742 19960821
8660941 19960822
8686315 19960822
8688677 19960823
8688676 19960823
8690540 19960826
8693289 19960826
8690902 19960826
8690907 19960826
8692010 19960827
8690207 19960828
8690208 19960828
8663142 19960829
8690525 19960829
8692983 19960829
8701579 19960903
8663281 19960903
8699027 19960903
8698497 19960904
8695821 19960905
8698376 19960905
8700831 19960905
8699064 19960905
8705675 19960906
8712926 19960906
8712923 19960906
8766578 19960916
8778027 19960916
8766571 19960916
8766552 19960916
8766544 19960916
8727789 19960917
8759762 19960917
8759760 19960917
8759743 19960917
8760415 19960918
8759320 19960919
8786307 19960920
8754857 19960920
8785726 19960920
8751445 19960923
8760278 19960924
8770643 19960925
8787409 19960925
8719513 19960925
8756045 19960925
8719516 19960925
8768806 19960925
8768803 19960925
8768802 19960925
8765834 19960925
8765833 19960925
8765820 19960925
8769094 19960925
8770639 19960925
8757600 19960926
8757622 19960926
8757990 19960926
8720456 19960930
8801519 19960930
8756700 19960930
8760943 19960930
8744561 19961002
8744560 19961002
8744555 19961002
8751906 19961003
8781541 19961004
8814978 19961008
8757748 19961009
8703025 19961010
8770906 19961010
8758893 19961010
8770862 19961010
8702771 19961011
8773525 19961011
8748286 19961011
8784350 19961015
8830483 19961016
8717402 19961016
8767357 19961016
8717396 19961016
8744688 19961016
8795222 19961017
8783516 19961017
8735549 19961017
8780395 19961017
8745401 19961017
8748724 19961017
8784519 19961018
8846769 19961021
8847514 19961021
8789051 19961021
8812621 19961021
8806590 19961022
8787721 19961022
8757201 19961022
8748256 19961023
8748244 19961023
8746562 19961023
8794741 19961023
8822688 19961023
8671619 19961023
8790404 19961024
8765019 19961024
8765034 19961024
8765044 19961024
8814240 19961024
8722292 19961024
8766738 19961024
8730428 19961024
8746541 19961024
8719964 19961024
8814249 19961024
8755503 19961029
8780564 19961030
8806496 19961031
8806508 19961031
8797681 19961101
8806796 19961101
8814323 19961104
8718669 19961104
8810996 19961105
8743292 19961106
8752913 19961107
8752934 19961107
8752909 19961107
8752951 19961107
8752908 19961107
8799932 19961107
8810004 19961108
8729671 19961108
8729668 19961108
8736235 19961112
8849701 19961112
8718532 19961113
8926065 19961114
8926090 19961114
8926101 19961114
8926069 19961114
8743469 19961115
8833919 19961119
8862128 19961119
8810306 19961119
8862130 19961119
8803616 19961120
8928749 19961120
8761847 19961121
8794311 19961122
8794293 19961122
8871584 19961122
8757307 19961122
8810948 19961122
8757308 19961122
8816382 19961125
8858161 19961125
8671638 19961125
8855294 19961125
8855287 19961125
8855262 19961125
8722638 19961125
8671643 19961125
8816390 19961125
8900437 19961126
8828541 19961126
8828535 19961126
8896505 19961127
8809128 19961127
8876658 19961127
8790600 19961127
8876557 19961127
8876556 19961127
8890902 19961202
8874202 19961202
8731214 19961202
8807010 19961203
8964082 19961203
8812850 19961203
8828127 19961203
8795007 19961204
8876215 19961204
8890774 19961204
8965675 19961204
8813737 19961204
8781309 19961204
8780814 19961205
8911139 19961205
8837887 19961205
8825782 19961205
8835130 19961205
8835124 19961205
8834761 19961205
8769477 19961205
8740004 19961205
8835353 19961205
8825781 19961205
8852937 19961206
8852405 19961206
8964896 19961209
8855375 19961209
8811075 19961209
8870699 19961210
8898963 19961210
8735108 19961210
8735092 19961210
8917122 19961210
8964983 19961210
8824464 19961210
8863925 19961210
8898955 19961210
8805852 19961210
8834543 19961210
8900231 19961211
8713475 19961211
8748024 19961212
8805637 19961212
8932776 19961212
8932771 19961212
8918588 19961212
8918583 19961212
8805629 19961212
8805648 19961212
8892660 19961213
8879229 19961213
8892632 19961213
8879218 19961213
8861957 19961216
8871618 19961217
8864826 19961217
8871642 19961217
8871674 19961217
8871665 19961217
8831850 19961217
8837660 19961217
8882408 19961217
8864202 19961223
8916902 19961224
8731017 19961224
8901616 19961224
8878025 19961224
8910399 19961226
8780877 19961226
8943375 19961227
8940992 19961227
8940981 19961227
8943401 19961227
8943386 19961227
8943398 19961227
8943403 19961227
8920857 19961230
8869754 19961230
8892946 19961230
8842558 19961230
8906815 19961231
8906826 19961231
8827214 19970102
8942647 19970102
8873412 19970102
8957113 19970102
8858285 19970102
8900533 19970102
8827220 19970102
8958061 19970103
8950201 19970103
8914260 19970106
8890208 19970106
8958253 19970107
8938109 19970107
8910576 19970107
8946858 19970107
8921944 19970108
8945590 19970108
8945575 19970108
8952964 19970108
8873002 19970108
8940217 19970108
8970444 19970110
8828213 19970113
8939161 19970113
8939159 19970113
8939158 19970113
8939157 19970113
8939153 19970113
8920702 19970114
8991626 19970114
8991942 19970114
8991941 19970114
8962116 19970115
8919742 19970115
8817160 19970115
8874623 19970116
8872112 19970116
8837379 19970116
8978820 19970117
8943278 19970117
8805101 19970121
8895919 19970121
8811651 19970121
8980288 19970121
8671672 19970121
8811650 19970121
8955410 19970122
8977507 19970122
8977502 19970122
8871049 19970122
8873387 19970122
8972900 19970122
8970972 19970123
8955138 19970123
8955217 19970123
8941651 19970123
8812859 19970124
8985192 19970127
8973633 19970128
8880512 19970128
8892059 19970129
8976170 19970130
8976191 19970130
8977193 19970130
8977198 19970130
8993364 19970131
8985412 19970131
8986747 19970131
8890035 19970131
8870834 19970203
8874070 19970203
8975887 19970203
8874657 19970203
8792563 19970203
8854083 19970203
8877140 19970204
8879105 19970204
8889055 19970204
8977284 19970204
8877126 19970204
8977293 19970204
8839772 19970204
8977275 19970204
8843629 19970205
8900068 19970205
8998077 19970205
8843632 19970205
8915688 19970206
8865965 19970206
8844860 19970206
8915678 19970206
8890457 19970207
8894803 19970207
8921433 19970210
8921429 19970210
9000043 19970211
8993001 19970211
9001414 19970211
8861033 19970211
8992998 19970211
8992984 19970211
8861037 19970211
8993003 19970211
8995434 19970212
8904998 19970212
8904997 19970212
9005958 19970213
8990184 19970213
9003813 19970213
9003758 19970213
8912001 19970214
8922953 19970218
9002993 19970218
8995676 19970218
8914753 19970218
8911011 19970218
8839759 19970219
9013982 19970219
9013979 19970219
9003217 19970219
8911704 19970219
9013964 19970219
8908277 19970220
9014810 19970220
8899056 19970221
9009287 19970221
9009345 19970221
9009322 19970221
9009330 19970221
9009325 19970221
8931995 19970221
9009303 19970221
9010244 19970221
8915880 19970221
8915883 19970221
9010298 19970224
9010282 19970224
9010294 19970224
8904405 19970225
9021919 19970226
9016723 19970227
8987541 19970227
9024493 19970227
9020525 19970228
8950425 19970303
8955577 19970303
9021964 19970303
9018134 19970304
8906986 19970304
9021999 19970305
8905616 19970305
9022008 19970305
9029137 19970305
9029117 19970305
9022037 19970305
9029093 19970305
9029103 19970305
9022003 19970305
8982618 19970306
8972045 19970306
9024068 19970306
9033639 19970306
9012859 19970306
9038712 19970307
8923684 19970307
8941465 19970307
8959541 19970307
8881566 19970307
9038715 19970307
8997715 19970310
8897185 19970310
8823909 19970310
8956979 19970310
9054123 19970311
9036973 19970311
9037002 19970311
9036993 19970311
9036960 19970311
9036955 19970311
9031638 19970311
9039295 19970311
8933376 19970311
9031621 19970311
9031631 19970311
8979276 19970313
9030092 19970313
8953655 19970313
8936599 19970313
8883111 19970313
9053447 19970313
8981346 19970314
8957677 19970314
8892093 19970314
8892086 19970314
8842712 19970314
8938597 19970314
8792379 19970314
9032092 19970314
8910772 19970317
8982769 19970318
8982773 19970318
8968887 19970319
8968882 19970319
9064359 19970320
9052717 19970320
9049377 19970320
9047377 19970320
9049379 19970320
9045917 19970321
9045925 19970321
9045946 19970321
9004033 19970325
8968960 19970325
9004446 19970326
9037057 19970327
9038842 19970328
9068288 19970328
9065554 19970328
9066515 19970328
9066510 19970328
9000332 19970328
8986942 19970328
9066359 19970328
9049409 19970328
9052739 19970328
9049335 19970331
9043141 19970331
9014299 19970401
9014294 19970401
9070666 19970401
9058731 19970402
8896239 19970403
8836921 19970403
8886832 19970403
9002072 19970404
9091063 19970404
9058695 19970404
9058694 19970404
9070253 19970407
9008280 19970408
9008276 19970408
9015782 19970409
8819160 19970410
9014015 19970410
9102470 19970411
8859901 19970411
9073390 19970411
9015273 19970415
9102161 19970415
9027975 19970415
9021712 19970415
9073543 19970416
9012438 19970416
9086127 19970417
9062075 19970417
9084140 19970417
9115577 19970418
9065461 19970418
9117886 19970422
9117882 19970422
9115756 19970423
9120278 19970424
9120011 19970424
9119471 19970424
9116499 19970424
9119454 19970424
9122222 19970424
9121125 19970424
9118711 19970424
9116348 19970424
9094641 19970425
9094608 19970425
9094649 19970425
9043935 19970428
9079795 19970429
9087157 19970429
9087154 19970429
9034639 19970429
9079821 19970429
9037611 19970430
9104786 19970430
9079671 19970502
9103423 19970505
9103420 19970505
9103433 19970505
9099940 19970505
9139487 19970508
9096390 19970508
9096385 19970508
9032896 19970509
9148018 19970509
9111501 19970509
9148019 19970509
9051918 19970512
9051925 19970512
9129224 19970513
9104817 19970514
9104816 19970514
9104811 19970514
9129591 19970515
9130566 19970515
9130536 19970515
9130527 19970515
9130523 19970515
9130498 19970515
9130497 19970515
9130496 19970515
9130494 19970515
9130492 19970515
8833354 19970515
9125553 19970515
8892291 19970516
9135543 19970516
9157085 19970519
8945726 19970519
9108270 19970519
9157016 19970519
9157149 19970520
9129163 19970520
9145692 19970520
9140095 19970521
9040005 19970522
9108081 19970522
8899550 19970522
9130647 19970522
9040003 19970522
9108020 19970522
9066083 19970522
9114042 19970527
9055966 19970527
9107037 19970527
9162741 19970527
9020422 19970528
9145104 19970528
9141445 19970528
9061352 19970529
9035363 19970529
9049041 19970529
9113127 19970529
9066101 19970529
9134455 19970530
9158050 19970602
9041387 19970602
9144471 19970602
9144523 19970602
9151900 19970602
9149807 19970603
9093902 19970603
9067645 19970603
9032075 19970603
9008799 19970603
9173543 19970603
9144179 19970605
9143282 19970605
9143294 19970605
9066029 19970605
9061584 19970609
9088656 19970610
9075479 19970612
9155832 19970612
9159491 19970616
9099910 19970617
9164957 19970619
9170506 19970619
9169755 19970619
9169792 19970619
9164938 19970619
9169724 19970619
9108553 19970619
9164940 19970619
9041664 19970619
9169776 19970619
9152432 19970619
9041661 19970619
9175842 19970620
9095527 19970620
9052868 19970623
9128867 19970623
9176114 19970623
9046027 19970623
9126248 19970624
9076810 19970624
9171888 19970625
9140519 19970626
9129980 19970626
9166413 19970630
9175771 19970630
9138022 19970701
9107026 19970701
9138021 19970701
9130236 19970702
9141215 19970703
9141210 19970703
9191928 19970703
9191856 19970707
9190945 19970707
9190921 19970707
9185850 19970707
9176130 19970708
9188848 19970708
9087966 19970708
9188620 19970710
9163458 19970710
9163446 19970710
9200464 19970714
9200491 19970714
9200462 19970714
9200438 19970714
9191070 19970714
9085550 19970716
9182675 19970717
9207344 19970717
9182685 19970717
9196091 19970717
9142809 19970717
9144367 19970718
9179423 19970718
9161697 19970718
9192659 19970721
9154457 19970721
9160527 19970721
9160523 19970721
9153666 19970721
9160528 19970721
9046440 19970721
9192662 19970721
9201304 19970721
9209512 19970722
9207458 19970722
9207436 19970722
9202707 19970722
9210936 19970724
9212834 19970724
9201219 19970724
9188927 19970724
9129999 19970724
9095269 19970724
9095250 19970724
9095246 19970724
9095231 19970724
9188864 19970724
9181647 19970724
9175583 19970725
9215251 19970725
9215247 19970725
9208844 19970728
9140976 19970728
9140197 19970731
9223510 19970731
9223463 19970731
9178472 19970731
9164640 19970731
9206995 19970801
9212111 19970804
9210481 19970804
9207121 19970805
9218569 19970805
9196180 19970805
9218624 19970805
9196183 19970805
9195560 19970806
9218719 19970807
9224968 19970807
9209348 19970807
9218820 19970807
9218799 19970808
9236498 19970811
9236496 19970811
9186829 19970811
9197389 19970812
9225039 19970812
9186014 19970813
9240695 19970814
9233636 19970814
9230599 19970814
9234793 19970814
9236743 19970814
9233651 19970814
9233648 19970814
9234802 19970814
9236555 19970814
9236125 19970815
9236189 19970815
9220317 19970818
9244347 19970818
9218428 19970818
9098892 19970819
9249029 19970821
9246215 19970821
9246211 19970821
9246203 19970821
9197382 19970822
9197385 19970822
9208453 19970822
9247580 19970825
9247573 19970825
9247587 19970825
9247571 19970825
9184918 19970826
9195127 19970826
9208051 19970826
9208049 19970826
9184909 19970826
9114409 19970827
9202478 19970828
9257828 19970828
9177824 19970828
9257870 19970828
9257833 19970828
9267411 19970902
9235982 19970902
9257797 19970903
9252455 19970903
9220399 19970904
9239403 19970904
9252418 19970904
9253413 19970904
9260762 19970904
9241614 19970904
9241609 19970904
9242664 19970905
9250600 19970905
9267006 19970908
9268170 19970909
9276538 19970909
9223162 19970909
9176716 19970909
9220161 19970910
9220158 19970910
9248660 19970911
9274403 19970911
9254646 19970911
9262376 19970911
9196550 19970911
9234241 19970915
9250775 19970916
9252875 19970917
9278330 19970919
9284147 19970919
9275151 19970919
9275145 19970919
9275142 19970919
9268502 19970919
9249276 19970919
9291417 19970923
9263123 19970925
9208133 19970925
9208143 19970925
9261963 19970926
9285407 19970929
9246568 19970929
9301531 19970930
9295029 19970930
9295020 19970930
9263014 19970930
9301520 19970930
9278220 19971002
9278431 19971002
9215580 19971002
9290619 19971002
9291300 19971003
9298937 19971006
9305226 19971006
9267615 19971007
9300673 19971008
9300701 19971008
9261954 19971008
9303510 19971008
9300045 19971009
9279984 19971010
9315123 19971014
9255789 19971014
9315114 19971014
9307065 19971014
9225247 19971015
9232422 19971015
9088977 19971016
9294419 19971016
9286045 19971016
9286041 19971016
9299566 19971016
9313600 19971016
9276388 19971017
9311870 19971020
9258612 19971020
9311836 19971020
9311825 19971020
9234482 19971020
9317153 19971021
9317117 19971021
9300387 19971021
9294167 19971021
9331264 19971022
9008346 19971022
9008343 19971022
9314349 19971022
9314348 19971022
9314344 19971022
9291294 19971022
9017866 19971022
9282991 19971023
9281512 19971023
9302762 19971023
9298663 19971023
9234541 19971023
9300530 19971023
9282328 19971027
9279722 19971028
9310829 19971028
9309981 19971028
9310843 19971028
9310825 19971028
9335453 19971029
9317035 19971030
9327748 19971030
9298176 19971030
9310940 19971030
9328586 19971031
9293475 19971031
9336342 19971103
9306154 19971104
9337082 19971105
9322083 19971105
9309425 19971106
9333173 19971106
9333162 19971106
9378506 19971107
9378497 19971107
9379695 19971107
9378995 19971107
9376991 19971107
9382740 19971110
9379014 19971112
9379042 19971112
9379016 19971112
9353022 19971113
9314557 19971113
9343195 19971113
9353047 19971113
9353046 19971113
9353041 19971113
9341786 19971114
9286391 19971114
9341787 19971114
9286384 19971114
9324946 19971117
9349462 19971117
9346849 19971118
9363912 19971118
9363909 19971118
9302551 19971118
9353162 19971120
9348305 19971120
9311570 19971120
9316916 19971120
9316896 19971120
9322069 19971121
9354475 19971121
9357849 19971121
9353122 19971121
9325147 19971121
9334370 19971121
9334362 19971121
9349306 19971121
9345295 19971124
9326638 19971124
9366401 19971125
9366424 19971125
9366397 19971125
9366403 19971125
9357376 19971125
9314448 19971125
9363892 19971125
9358084 19971125
9347689 19971126
9341123 19971128
9358100 19971128
9341911 19971128
9356355 19971202
9364137 19971202
9362533 19971203
9362532 19971203
9362524 19971203
9370918 19971204
9370937 19971204
9342362 19971204
9363917 19971204
9364698 19971205
9367357 19971208
9308175 19971208
9336879 19971208
9345773 19971208
9357938 19971209
9347934 19971209
9331800 19971209
9368610 19971210
9368607 19971210
9373319 19971210
9360989 19971211
9353335 19971212
9375012 19971215
9383251 19971215
9372648 19971216
9392590 19971217
9369317 19971218
9348535 19971222
9374479 19971222
9373254 19971223
9394788 19971223
9371609 19971224
9393626 19971229
9328663 19971231
9393781 19980102
9393827 19980102
9393823 19980102
9383639 19980102
9394808 19980102
9394822 19980102
9393804 19980102
9352358 19980105
9389291 19980105
9393965 19980105
9393963 19980105
9406799 19980106
9384299 19980107
9384281 19980107
9407964 19980108
9282816 19980108
9413256 19980108
9388260 19980108
9398008 19980108
9367779 19980112
9412580 19980114
9395536 19980115
9345663 19980115
9414967 19980115
9414130 19980116
9356250 19980120
9405443 19980122
9422426 19980122
9422405 19980122
9405420 19980122
9407313 19980123
9413522 19980126
9426603 19980126
9388028 19980127
9423842 19980127
9423841 19980127
9361901 19980127
9404077 19980127
9420233 19980128
9420213 19980128
9344335 19980130
9420176 19980202
9405662 19980202
9438477 19980202
9425941 19980202
9432975 19980203
9432977 19980203
9417088 19980203
9440542 19980203
9350727 19980203
9367541 19980204
9449503 19980205
9449501 19980205
9365890 19980205
9365889 19980205
9448041 19980206
9448037 19980206
9425150 19980210
9364677 19980211
9418186 19980211
9453617 19980212
9382984 19980212
9449948 19980217
9420478 19980217
9452289 19980218
9425633 19980218
9467387 19980218
9418125 19980220
9418128 19980220
9429669 19980220
9461077 19980220
9413087 19980223
9470908 19980223
9446568 19980223
9394009 19980225
9451427 19980225
9420136 19980225
9420135 19980225
9420129 19980225
9463684 19980226
9469415 19980226
9469449 19980226
9460915 19980226
9460927 19980226
9466661 19980226
9469466 19980226
9427737 19980226
9482704 19980227
9472665 19980303
9442041 19980303
9435338 19980304
9476917 19980304
9452504 19980305
9426125 19980305
9490596 19980305
9467655 19980305
9467653 19980305
9467652 19980305
9467657 19980305
9466539 19980306
9466550 19980306
9466515 19980306
9458273 19980306
9452887 19980310
9448305 19980311
9499083 19980312
9488376 19980312
9488384 19980312
9486398 19980313
9472806 19980313
9466316 19980313
9466314 19980313
9496372 19980316
9474017 19980316
9497492 19980317
9497502 19980317
9480775 19980317
9498751 19980318
9498779 19980318
9502588 19980318
9498744 19980318
9498747 19980318
9465081 19980319
9491894 19980319
9485218 19980319
9485193 19980319
9485184 19980319
9454913 19980323
9500761 19980323
9500762 19980323
9500760 19980323
9500759 19980323
9500752 19980323
9480978 19980324
9510252 19980324
9480986 19980324
9494451 19980324
9498442 19980326
9510187 19980326
9477476 19980326
9527500 19980327
9521056 19980331
9521066 19980331
9501911 19980331
9500785 19980402
9520299 19980402
9492175 19980402
9501038 19980403
9537779 19980403
9537777 19980403
9537773 19980403
9466767 19980406
9508786 19980408
9519763 19980408
9529081 19980409
9529066 19980409
9523846 19980409
9491416 19980410
9494732 19980410
9491228 19980413
9491498 19980415
9516163 19980415
9491504 19980415
9495779 19980415
9498615 19980416
9525453 19980416
9529152 19980416
9525459 19980416
9516389 19980416
9525610 19980417
9525646 19980417
9548464 19980420
9526540 19980421
9534976 19980421
9531962 19980421
9531166 19980421
9531163 19980421
9512758 19980421
9541573 19980423
9519825 19980423
9550428 19980423
9550370 19980423
9550373 19980423
9541586 19980423
9541598 19980423
9541579 19980423
9550434 19980423
9502782 19980423
9523689 19980423
9514739 19980423
9550391 19980423
9514118 19980424
9514121 19980424
9551927 19980430
9540866 19980430
9551891 19980430
9551921 19980430
9551895 19980430
9551943 19980430
9504899 19980430
9520474 19980501
9520469 19980501
9540967 19980504
9559361 19980505
9533439 19980506
9547350 19980506
9515589 19980506
9551954 19980507
9544780 19980507
9551960 19980507
9564806 19980507
9564805 19980507
9564803 19980507
9563750 19980507
9551975 19980507
9545200 19980508
9504176 19980511
9568959 19980512
9568962 19980512
9568958 19980512
9524957 19980513
9565374 19980513
9524710 19980513
9524937 19980513
9565363 19980513
9565361 19980513
9566350 19980513
9570557 19980514
9570544 19980514
9570532 19980514
9546800 19980514
9533272 19980514
9533265 19980514
9535844 19980514
9573101 19980514
9544808 19980515
9548730 19980518
9557291 19980519
9557664 19980520
9542904 19980520
9549861 19980520
9542940 19980520
9542898 19980520
9557633 19980520
9514309 19980521
9553775 19980521
9574556 19980521
9542609 19980521
9542603 19980521
9494090 19980521
9586648 19980521
9574543 19980521
9548621 19980521
9524835 19980521
9578718 19980521
9581778 19980522
9521142 19980526
9573260 19980527
9573228 19980527
9573234 19980527
9512544 19980528
9590233 19980528
9598690 19980528
9590271 19980528
9562686 19980529
9585234 19980529
9593008 19980529
9598457 19980601
9499377 19980602
9565635 19980604
9565631 19980604
9561778 19980604
9600217 19980604
9595626 19980608
9583596 19980608
9572854 19980608
9589610 19980609
9584144 19980609
9579662 19980610
9605175 19980611
9605140 19980611
9605171 19980611
9605156 19980611
9605143 19980611
9605133 19980611
9570284 19980611
9570395 19980611
9561560 19980612
9575188 19980612
9606985 19980615
9597774 19980615
9579072 19980615
9566494 19980618
9607317 19980618
9620024 19980618
9566518 19980623
9617836 19980623
9533839 19980624
9557949 19980625
9554290 19980625
9596734 19980625
9580890 19980625
9554270 19980625
9580883 19980625
9596732 19980625
9616206 19980626
9623506 19980626
9607033 19980629
9607018 19980629
9451019 19980629
9591709 19980630
9621093 19980701
9593717 19980701
9641677 19980701
9645882 19980702
9627012 19980707
9611794 19980707
9615953 19980707
9632623 19980709
9632629 19980709
9632608 19980709
9625536 19980709
9632603 19980709
9649218 19980715
9645361 19980715
9648712 19980715
9648704 19980715
9633098 19980716
9649196 19980720
9628729 19980720
9637531 19980720
9659270 19980720
9645755 19980720
9653456 19980721
9619765 19980723
9649562 19980723
9676707 19980724
9652307 19980724
9652305 19980724
9652302 19980724
9661660 19980727
9659217 19980727
9650301 19980728
9670958 19980730
9670986 19980730
9658019 19980730
9670970 19980730
9620594 19980730
9619486 19980730
9657118 19980730
9657115 19980730
9632660 19980803
9668364 19980804
9658108 19980805
9658144 19980805
9671122 19980805
9626937 19980806
9642261 19980806
9636187 19980806
9653169 19980806
9271469 19980810
9610614 19980810
9686580 19980812
9686586 19980812
9690574 19980813
9677201 19980813
9671553 19980813
9685265 19980814
9679856 19980817
9673271 19980820
9673269 19980820
9673244 19980820
9671761 19980820
9632538 19980821
9701249 19980825
9624579 19980826
9662964 19980826
9691100 19980826
9712080 19980827
9712031 19980827
9712042 19980827
9712018 19980827
9712075 19980827
9691222 19980828
9703016 19980901
9641566 19980902
9700112 19980903
9710234 19980903
9698550 19980903
9697710 19980904
9720491 19980908
9645616 19980908
9715863 19980909
9725229 19980910
9725238 19980910
9725210 19980910
9725208 19980910
9725203 19980910
9645591 19980910
9636813 19980911
9636812 19980911
9705385 19980916
9731502 19980917
9707609 19980917
9664038 19980917
9707598 19980917
9731577 19980917
9605937 19980923
9714407 19980923
9677315 19980923
9674227 19980925
9656391 19980925
9723675 19980925
9678835 19980925
9678832 19980925
9672171 19980925
9650959 19980928
9728545 19980929
9737722 19980929
9747766 19980929
9712688 19980929
9738942 19980929
9686871 19980930
9740130 19981001
9738916 19981001
9744755 19981002
9712802 19981002
9712788 19981002
9736651 19981002
9719635 19981002
9743380 19981006
9743362 19981006
9743330 19981006
9705177 19981007
9707417 19981007
9733870 19981007
9733840 19981007
9677600 19981007
9733874 19981007
9734393 19981008
9741333 19981008
9684187 19981008
9741336 19981008
9681127 19981008
9665946 19981009
9682345 19981009
9689731 19981013
9673951 19981013
9754558 19981013
9754560 19981013
9743615 19981013
9740773 19981013
9716646 19981013
9689340 19981013
9740774 19981013
9768618 19981015
9682392 19981015
9733734 19981015
9733645 19981015
9701023 19981016
9743560 19981016
9701038 19981016
9745761 19981016
9704148 19981019
9765820 19981020
9689288 19981020
9751844 19981021
9759834 19981022
9713943 19981022
9769246 19981022
9774149 19981022
9759868 19981022
9713762 19981022
9759844 19981022
9719237 19981022
9760183 19981026
9776573 19981027
9761778 19981028
9771749 19981028
9679694 19981028
9742688 19981029
9746587 19981029
9708825 19981103
9780183 19981104
9780187 19981104
9796511 19981104
9765468 19981105
9765454 19981105
9768591 19981105
9722226 19981105
9755251 19981105
9762566 19981106
9788623 19981106
9794466 19981106
9788602 19981106
9698112 19981109
9747935 19981110
9758894 19981110
9770519 19981112
9767604 19981112
9770525 19981112
9808416 19981113
9784660 19981116
9784655 19981116
9784654 19981116
9784653 19981116
9782126 19981117
9736452 19981117
9756209 19981117
9756208 19981117
9794447 19981118
9794422 19981118
9798651 19981118
9798650 19981118
9782782 19981119
9802379 19981119
9802371 19981119
9802365 19981119
9784578 19981123
9784539 19981123
9784519 19981123
9784554 19981123
9727563 19981124
9727869 19981124
9822234 19981124
9789051 19981124
9788973 19981124
9745714 19981124
9811707 19981130
9770652 19981130
9785376 19981203
9787118 19981203
9718579 19981203
9753694 19981203
9797218 19981204
9820537 19981207
9820498 19981207
9820133 19981207
9820495 19981207
9820488 19981207
9831397 19981207
9780256 19981210
9792655 19981210
9780259 19981210
9766885 19981210
9809424 19981214
9822277 19981214
9808168 19981215
9783261 19981215
9808179 19981215
9766076 19981216
9811883 19981216
9839930 19981216
9727640 19981216
9784661 19981216
9792850 19981217
9762356 19981218
9856769 19981221
9850162 19981221
9834074 19981221
9813018 19981221
9789683 19981222
9778746 19981223
9801349 19981223
9778799 19981223
9826337 19981224
9826368 19981224
9826373 19981224
9826703 19981228
9786434 19981230
9856836 19990104
9837804 19990104
9834224 19990105
9862368 19990105
9862326 19990105
9619635 19990105
9795391 19990106
9795392 19990106
9826003 19990107
9820592 19990108
9791038 19990112
9802026 19990113
9782357 19990113
9752997 19990119
9875849 19990119
9847442 19990119
9841914 19990120
9886376 19990121
9886429 19990121
9886439 19990121
9886248 19990121
9886378 19990121
9858507 19990122
9810648 19990122
9883889 19990122
9862740 19990122
9862728 19990122
9862697 19990122
9862691 19990122
9825262 19990125
9814589 19990127
9767468 19990128
9864239 19990128
9878612 19990128
9767459 19990128
9767456 19990128
9864212 19990128
9864192 19990128
9837729 19990128
9833853 19990129
9854051 19990201
9827424 19990201
9831325 19990202
9835559 19990203
9831804 19990203
9824417 19990203
9824415 19990203
9862870 19990203
9833040 19990204
9833035 19990204
9893044 19990205
9874102 19990208
9916723 19990208
9916683 19990208
9916684 19990208
9918789 19990209
9854112 19990210
9858567 19990210
9847091 19990211
9933084 19990216
9930187 19990216
9933117 19990216
9851605 19990216
9893160 19990216
9918887 19990217
9916877 19990218
9876298 19990218
9882347 19990218
9878045 19990218
9876224 19990219
9876223 19990219
9892624 19990223
9952108 19990223
9929594 19990224
9988319 19990224
9889237 19990224
9988189 19990225
9916140 19990225
9860236 19990225
9853954 19990225
10048922 19990225
9874566 19990225
9874659 19990301
9952242 19990301
9874677 19990301
10022381 19990302
9973817 19990302
9862215 19990303
9858461 19990303
9815614 19990303
9916060 19990309
9916088 19990309
9934705 19990310
9881777 19990310
9972259 19990311
9949328 19990311
9922215 19990311
9927575 19990312
9667385 19990312
9881374 19990312
9879768 19990316
9852214 19990316
9879069 19990317
9988715 19990318
9853680 19990318
9872496 19990318
9846694 19990318
10029624 19990322
9988476 19990323
9885900 19990324
10078533 19990325
10072072 19990325
10071524 19990325
9667512 19990330
10066669 19990330
10066656 19990330
10071501 19990401
10102295 19990402
10069887 19990402
10069866 19990402
10049335 19990405
9973492 19990413
10092797 19990413
10092767 19990413
10072689 19990413
9973380 19990413
9930593 19990413
9892500 19990413
9973474 19990413
9973507 19990413
10206697 19990413
10092832 19990413
9894851 19990413
10072509 19990414
10072535 19990414
9879614 19990414
9879611 19990414
10051626 19990415
10051623 19990415
10037215 19990419
10029244 19990419
10037223 19990419
10068591 19990421
10068585 19990421
10193413 19990421
9918404 19990422
10069952 19990422
10085003 19990426
10095785 19990426
10085033 19990426
10085030 19990426
9931308 19990427
10195227 19990427
10091380 19990427
10200564 19990429
10210259 19990429
10202361 19990429
10196773 19990429
10194445 19990503
10029914 19990504
9987177 19990505
10074120 19990506
10218949 19990506
10202019 19990506
10091667 19990506
10201992 19990506
10201994 19990506
9987156 19990507
10075166 19990510
10088028 19990510
10214873 19990510
10201942 19990513
10229083 19990513
10215867 19990517
10209686 19990517
10209685 19990517
10209039 19990517
10200178 19990517
10225867 19990518
10225898 19990518
10225881 19990518
10196308 19990519
10229229 19990519
10229540 19990519
10227339 19990519
10216147 19990519
9719104 19990519
10228018 19990520
10228020 19990520
10228021 19990520
10063538 19990520
10228004 19990520
10227999 19990520
10077630 19990520
10235217 19990520
10228002 19990520
10227988 19990520
10094975 19990520
10229190 19990520
10198218 19990524
10078593 19990525
10231308 19990526
9974372 19990527
10067695 19990527
10067673 19990527
10067696 19990527
10229756 19990527
10203052 19990601
10195616 19990602
10049946 19990602
10195621 19990602
9989985 19990603
10212221 19990603
10337024 19990603
10344219 19990604
10233911 19990607
10191221 19990607
10225412 19990607
10233979 19990607
10220507 19990607
10195766 19990608
10353581 19990608
10329823 19990608
10329825 19990608
10195792 19990608
10195780 19990608
10231639 19990609
10075910 19990609
10353588 19990610
10224461 19990610
10224374 19990610
10224369 19990610
10224358 19990610
10225969 19990610
10227731 19990611
10333723 19990614
10224291 19990615
9831193 19990615
9831181 19990615
10341498 19990615
10224290 19990615
10352261 19990616
10352246 19990616
10318876 19990617
10366536 19990617
10365787 19990622
10365780 19990622
10320639 19990623
10330289 19990623
10320637 19990623
10330269 19990623
10325334 19990623
10230031 19990624
10206144 19990624
10358727 19990624
10347895 19990625
10338505 19990628
10338503 19990628
10365448 19990628
10338514 19990628
10223335 19990629
10223332 19990629
10376874 19990629
10374967 19990629
10330302 19990629
10359110 19990630
10358170 19990630
10347183 19990701
10378866 19990701
10378686 19990706
10366577 19990706
10209738 19990707
10359907 19990707
10359583 19990708
10217584 19990708
10217610 19990708
10198288 19990709
10386592 19990712
10335482 19990712
10408978 19990712
10363722 19990712
10354367 19990713
10222028 19990713
10344794 19990714
10336603 19990714
10336602 19990714
10336601 19990714
10336594 19990714
10384102 19990715
10384132 19990715
10384109 19990715
10384115 19990715
10096089 19990715
10384131 19990715
10384151 19990715
10384091 19990715
10225208 19990715
10344539 19990716
10361725 19990719
10403487 19990720
10403757 19990720
10384911 19990721
10233717 19990721
10349993 19990721
10377097 19990722
10377103 19990722
10377145 19990722
10377093 19990722
10364354 19990723
10364301 19990723
10377193 19990726
10377183 19990726
10388649 19990727
10353886 19990729
10395663 19990729
10381359 19990729
9870657 19990729
10395690 19990729
10372817 19990729
10395654 19990729
9988308 19990730
10390345 19990730
10375451 19990730
10359643 19990802
10403383 19990802
10383601 19990802
10383600 19990802
10383599 19990802
10400865 19990803
10235424 19990804
10405180 19990805
10412341 19990805
10397734 19990805
10375640 19990805
10392775 19990806
10411639 19990806
10427978 19990809
10402464 19990809
10393498 19990809
10407562 19990809
9923743 19990809
10385589 19990809
10423130 19990810
10435579 19990811
10415046 19990812
10360963 19990812
10417173 19990812
10411545 19990812
10417146 19990812
10411546 19990812
10417139 19990812
10416378 19990812
10410979 19990813
10369865 19990816
10069411 19990817
10409120 19990818
10444265 19990819
10444257 19990819
10404051 19990819
10369660 19990819
10430630 19990819
10405355 19990824
10400794 19990824
10450998 19990825
10378413 19990826
10393952 19990826
10395378 19990826
10378425 19990826
10323210 19990826
10406939 19990826
10403033 19990831
10403038 19990831
10391877 19990831
10431098 19990831
10413358 19990831
10231095 19990831
10433946 19990831
10391863 19990831
10065633 19990902
10428838 19990902
10405888 19990902
10400824 19990902
10463057 19990902
10380775 19990903
10377244 19990903
10414520 19990903
10438842 19990907
10438839 19990907
10438846 19990907
10425204 19990908
10441117 19990908
10424648 19990908
10430945 19990909
10438926 19990909
10438968 19990909
10441484 19990909
10438915 19990909
10412681 19990909
10438903 19990909
10357375 19990910
10398848 19990910
10415171 19990913
10408628 19990914
10452991 19990914
10447924 19990914
10466742 19990914
10453043 19990914
10447919 19990914
10458754 19990914
10466959 19990915
10388266 19990916
10388671 19990917
10383936 19990917
10482300 19990917
10435471 19990917
10383948 19990917
10463670 19990921
10463681 19990921
10428210 19990922
10461832 19990922
10485265 19990923
10433792 19990924
10485708 19990927
10466789 19990927
10471277 19990928
10469297 19990930
10452774 19990930
10452642 19990930
10477587 19991004
10477612 19991004
10487780 19991004
10477575 19991004
10467997 19991004
10456909 19991005
10359214 19991005
10376996 19991005
10425162 19991005
10456870 19991005
10403593 19991006
10497980 19991007
10497982 19991007
10488186 19991007
10480762 19991007
10463862 19991007
10482571 19991012
10497116 19991012
10477723 19991012
10476057 19991012
10491405 19991013
10486104 19991013
10496903 19991014
10496899 19991014
10496913 19991014
10485384 19991014
10471611 19991014
10467147 19991014
10496931 19991014
10479527 19991018
10486922 19991018
10474195 19991018
10501835 19991019
10487316 19991019
10474031 19991019
10500047 19991020
10490965 19991021
10490961 19991021
10490970 19991021
10447317 19991021
10440804 19991021
10459585 19991022
10459578 19991022
10508253 19991026
10508263 19991026
10508277 19991026
10507292 19991026
10457111 19991026
10473516 19991027
10482836 19991027
10482829 19991027
10439420 19991028
10484385 19991028
10505458 19991028
10455034 19991101
10524252 19991102
10510394 19991104
10519409 19991104
10475958 19991104
10515999 19991104
10520182 19991104
10504443 19991104
10498616 19991104
10516047 19991104
10479147 19991108
10549650 19991108
10521657 19991108
10479174 19991108
10479175 19991108
10463177 19991108
10469033 19991109
10523614 19991112
10482252 19991115
10540338 19991116
10548306 19991116
10548295 19991116
10540353 19991116
10508491 19991118
10528198 19991119
10528184 19991119
10540168 19991119
10438054 19991122
10515891 19991122
10549628 19991123
10514907 19991123
10544091 19991126
10544203 19991130
10556213 19991130
10558996 19991130
10524496 19991201
10525659 19991201
10553081 19991202
10512878 19991202
10553075 19991202
10464167 19991207
10446006 19991207
10528794 19991207
10517906 19991207
10536301 19991208
10536304 19991208
10479098 19991209
10417720 19991209
10544219 19991209
10519957 19991209
9892405 19991209
9892404 19991209
10575639 19991210
10520080 19991210
10520079 19991210
10535999 19991210
10582702 19991214
10527381 19991214
10582722 19991214
10580060 19991215
10556691 19991215
10583948 19991216
10462246 19991216
10528070 19991216
10540282 19991217
10520252 19991217
10570297 19991220
10569782 19991220
10559335 19991220
10569769 19991220
10593489 19991222
10592827 19991222
10550757 19991222
10550744 19991222
10591649 19991223
10506656 19991228
10545767 19991228
10545765 19991228
10604555 19991230
10602016 20000104
10602010 20000104
10599081 20000104
10549816 20000104
10603315 20000104
10572140 20000105
10588727 20000105
10592464 20000106
10586068 20000106
10586049 20000106
10586035 20000106
10586042 20000106
10586065 20000106
10570178 20000106
10595544 20000107
10600399 20000107
10565920 20000107
10558929 20000110
10603393 20000111
10603391 20000111
10603390 20000111
10596408 20000111
10603401 20000111
10603398 20000111
10603381 20000111
10603362 20000111
10603377 20000111
10534724 20000112
10519946 20000113
10619345 20000113
10611929 20000113
10589734 20000113
10567640 20000113
10519937 20000113
10607430 20000118
10605013 20000119
10605035 20000119
10605015 20000119
10605047 20000119
10568767 20000119
10605004 20000119
10608444 20000120
10602055 20000124
10578144 20000124
10488766 20000124
10636481 20000127
10611360 20000127
10590326 20000128
10590335 20000128
10592282 20000128
10590325 20000128
10547427 20000128
10617666 20000131
10620703 20000131
10626904 20000201
10616757 20000201
10626895 20000203
10626671 20000203
10627517 20000207
10629461 20000208
10623806 20000210
10623826 20000210
10623864 20000210
10623798 20000210
10651937 20000210
10656667 20000210
10651939 20000210
10618412 20000210
10644817 20000210
10639430 20000210
10594536 20000211
10588652 20000214
10660050 20000214
10644089 20000214
10631569 20000215
10628818 20000215
10601054 20000216
10659054 20000218
10664395 20000222
10637285 20000222
10617786 20000224
10617795 20000224
10607754 20000224
10643563 20000224
10663609 20000224
10640733 20000224
10648465 20000224
10674571 20000224
10640766 20000224
10674028 20000224
10636860 20000224
10639319 20000229
10644694 20000229
10672836 20000301
10644369 20000302
10644345 20000302
10652309 20000302
10644331 20000302
10678432 20000302
10620501 20000302
10618280 20000302
10627390 20000302
10618271 20000302
10661406 20000302
10685629 20000303
10608749 20000303
10451500 20000306
10650211 20000307
10651806 20000308
10657659 20000309
10657652 20000309
10644857 20000309
10657629 20000309
10693872 20000309
10679245 20000310
10696905 20000310
10707946 20000313
10666212 20000314
10671226 20000314
10675275 20000314
10664933 20000314
10651777 20000314
10680744 20000314
10692032 20000315
10692040 20000315
10692049 20000315
10669764 20000316
10696406 20000316
10704064 20000316
10669752 20000316
10655354 20000316
10669778 20000316
10706088 20000320
10651924 20000320
10594898 20000321
10664845 20000321
10649615 20000322
10688430 20000322
10682272 20000322
10675752 20000323
10679072 20000323
10679112 20000323
10679066 20000323
10679080 20000323
10711437 20000323
10706699 20000328
10683342 20000329
10719782 20000330
10694469 20000331
10675546 20000331
10669848 20000331
10684264 20000403
10684276 20000403
10684319 20000403
10702228 20000403
10684268 20000403
10728810 20000404
10447750 20000404
10447728 20000404
10698995 20000405
10726729 20000405
10708416 20000407
10683618 20000407
10708445 20000407
10698957 20000410
10713346 20000412
10699334 20000413
10699319 20000413
10719302 20000413
10684962 20000413
10713352 20000414
10704333 20000418
10704349 20000418
10725198 20000418
10662799 20000418
10686594 20000418
10741405 20000419
10727452 20000419
10738534 20000419
10696855 20000419
10722620 20000420
10728834 20000420
10743343 20000420
10699255 20000421
10691908 20000424
10691677 20000424
10688894 20000425
10712349 20000425
10729170 20000426
10614495 20000426
10729140 20000426
10749372 20000427
10720546 20000427
10702485 20000428
10702505 20000428
10716687 20000428
10727301 20000502
10699588 20000502
10725721 20000504
10725733 20000504
10725727 20000504
10733940 20000504
10725731 20000504
10684997 20000504
10725702 20000504
10754284 20000509
10783892 20000509
10731605 20000509
10754299 20000509
10780529 20000509
10754340 20000509
10699345 20000509
10708809 20000510
10775580 20000511
10727888 20000511
10756233 20000511
10756231 20000511
10775621 20000511
10775589 20000511
10791949 20000512
10772578 20000512
10757794 20000515
10767352 20000516
10772979 20000516
10795656 20000516
10747134 20000517
10756038 20000518
10776846 20000518
10765562 20000518
10756011 20000518
10756059 20000518
10756020 20000518
10722444 20000519
10779808 20000522
10798448 20000522
10779748 20000522
10772962 20000522
10754247 20000524
10760793 20000525
10760812 20000525
10802716 20000525
10767539 20000531
10792511 20000531
10733169 20000531
10741704 20000601
10741699 20000601
10764710 20000601
10781814 20000602
10782527 20000605
10800093 20000606
10758241 20000606
10718854 20000606
10718853 20000606
10718848 20000606
10799877 20000607
10808184 20000607
10808178 20000607
10808177 20000607
10799884 20000607
10799895 20000607
10748241 20000608
10764332 20000608
10748235 20000608
10797379 20000609
10802618 20000612
10811869 20000612
10768951 20000613
10768958 20000613
10742148 20000613
10742155 20000613
10757124 20000614
10845601 20000614
10820375 20000621
10820272 20000621
10820254 20000621
10820288 20000621
10820263 20000621
10820231 20000621
10782834 20000621
10779281 20000621
10799800 20000621
10779306 20000622
10779305 20000622
10816505 20000623
10816511 20000623
10816528 20000623
10816482 20000623
10816471 20000623
10760246 20000626
10844525 20000627
10799457 20000627
10851531 20000629
10792843 20000629
10823874 20000629
10768730 20000629
10823951 20000630
10864251 20000703
10803879 20000706
10805975 20000706
10860729 20000707
10781852 20000711
10835319 20000711
10823919 20000713
10831320 20000713
10607222 20000713
10738096 20000717
10859864 20000719
10889906 20000719
10873759 20000719
10843664 20000720
10843704 20000720
10843700 20000720
10858196 20000720
10823770 20000720
10843673 20000720
10768845 20000721
10879241 20000721
10768836 20000721
10821956 20000721
10745230 20000724
10859340 20000725
10875615 20000725
10875616 20000725
10871747 20000725
10859329 20000725
10859466 20000726
10776956 20000727
10594975 20000727
10865116 20000728
10865115 20000728
10861053 20000731
10861072 20000731
10861092 20000731
10861048 20000731
10861095 20000731
10828721 20000801
10828718 20000801
10865193 20000802
10828090 20000802
10886789 20000803
10878387 20000803
10878350 20000803
10878355 20000803
10839809 20000803
10886779 20000803
10892762 20000807
10856158 20000808
10856151 20000808
10852986 20000808
10854805 20000809
10898500 20000809
10886236 20000809
10886248 20000809
10846055 20000810
10888616 20000810
10846099 20000810
10846081 20000810
10888642 20000810
10884430 20000810
10887335 20000810
10848921 20000810
10848914 20000810
10846070 20000810
10859362 20000810
10891414 20000811
10801215 20000815
10937573 20000815
10937570 20000815
10886512 20000815
10856817 20000815
10858461 20000816
10787420 20000816
10937771 20000817
10914488 20000817
10848900 20000817
10792359 20000821
10864646 20000822
10903715 20000822
10903743 20000822
10775789 20000824
10856791 20000824
10890914 20000824
10775785 20000824
10856792 20000824
10899880 20000824
10903861 20000825
10900343 20000825
10882580 20000828
10937299 20000829
10812224 20000830
10812222 20000830
10889408 20000831
10899767 20000905
10877820 20000905
10875803 20000906
10950153 20000906
10950151 20000906
10910733 20000906
10837410 20000907
10961608 20000907
10832648 20000907
10948102 20000908
10948140 20000908
10948118 20000908
10948106 20000908
10882659 20000912
10930316 20000912
10961847 20000913
10966770 20000913
10969797 20000914
10969791 20000914
10925281 20000914
10947843 20000914
10925249 20000914
10951144 20000914
10932086 20000914
10932081 20000914
10925279 20000914
10925273 20000914
10960457 20000914
10960455 20000914
10925320 20000914
10925292 20000914
10900029 20000914
11367310 20000915
10934091 20000915
10972226 20000918
10946320 20000919
10946266 20000919
10851030 20000919
10946264 20000919
10964261 20000919
10946323 20000919
10946321 20000919
10946315 20000919
10944464 20000921
10784617 20000921
10936090 20000925
10954580 20000927
10999462 20000927
10843426 20000927
10910974 20000927
10982366 20001004
10931316 20001010
10860501 20001010
10975870 20001010
10975818 20001010
10924794 20001011
10924783 20001011
11009083 20001012
11000242 20001012
11009085 20001012
10930684 20001012
11013012 20001012
10996219 20001012
10993799 20001012
10885659 20001012
10942637 20001013
10971119 20001013
10971113 20001013
11012761 20001016
11021528 20001018
10969020 20001018
10986116 20001018
10879993 20001019
11003730 20001019
10973448 20001020
10944356 20001023
11030278 20001026
10858989 20001027
11037676 20001030
11012594 20001030
10993908 20001030
11017790 20001031
10971478 20001031
10971477 20001031
10913821 20001103
11034383 20001103
11037976 20001103
11034391 20001103
11034370 20001103
11017908 20001103
11045376 20001103
10892999 20001107
10972852 20001107
11059776 20001108
10984374 20001108
11054081 20001109
11027354 20001109
11031336 20001109
11022008 20001113
11030743 20001113
11006012 20001113
11038322 20001113
11018161 20001113
11044430 20001113
10933608 20001113
11054279 20001113
11035065 20001114
11035076 20001114
10993946 20001115
11012618 20001116
10986387 20001116
10990454 20001116
11012625 20001116
11024117 20001120
11057959 20001121
11061856 20001121
11044100 20001121
11041848 20001121
11027613 20001121
10878555 20001121
11046071 20001130
11046053 20001130
11046023 20001130
11046011 20001130
11033021 20001130
11046052 20001130
11046035 20001130
11046008 20001130
11033024 20001130
10945449 20001201
11083477 20001201
11015234 20001201
10952262 20001201
11000468 20001204
11069984 20001204
11000455 20001204
11000461 20001204
11082062 20001207
10928459 20001207
11069066 20001207
10905591 20001207
11069085 20001207
11070175 20001207
11068041 20001207
10941925 20001211
10888353 20001212
10888355 20001212
11083833 20001213
11083848 20001213
10879917 20001214
11060485 20001215
11060484 20001215
11027812 20001219
11027818 20001219
11067928 20001222
11067887 20001222
11058576 20001222
11106928 20001222
11067893 20001222
10921466 20001222
11054025 20001222
10984400 20010104
11099326 20010104
11093131 20010104
11090245 20010104
10956655 20010104
11119624 20010104
11084618 20010108
11086068 20010111
11113226 20010111
11086036 20010111
11086046 20010111
11086085 20010111
11112360 20010111
11087916 20010111
11128497 20010111
11112362 20010111
11090695 20010111
11086111 20010111
11086061 20010111
11086051 20010111
11090176 20010111
11090158 20010111
11086118 20010111
11086043 20010111
11060501 20010111
11024354 20010111
11120778 20010118
11072043 20010118
11119555 20010118
11119532 20010118
11112864 20010118
11112861 20010118
11108940 20010118
11106410 20010118
11119566 20010118
11134285 20010125
11112499 20010125
11147792 20010125
11120806 20010125
11120845 20010125
11120853 20010125
11120849 20010125
10955696 20010125
11093165 20010126
11118365 20010126
11169405 20010126
11118361 20010126
10981707 20010201
11193662 20010201
11196163 20010201
11007786 20010201
10991941 20010201
10989698 20010201
11152533 20010202
11072230 20010202
11152514 20010202
11115700 20010208
11123323 20010208
11131808 20010208
11193052 20010208
11150003 20010208
11149995 20010208
11123294 20010208
11123293 20010208
11123291 20010208
11123273 20010208
10990166 20010208
10982250 20010208
11120947 20010208
11024006 20010208
11062437 20010215
11121060 20010215
11133750 20010215
11040432 20010215
11071274 20010215
11200676 20010215
11146385 20010215
11121123 20010215
11101805 20010222
11210877 20010222
11133832 20010222
11123691 20010222
11185964 20010301
11192286 20010301
11195972 20010301
11145275 20010301
11161443 20010301
11030372 20010301
11178745 20010301
11125172 20010301
11071262 20010308
11145669 20010308
11145652 20010308
11168007 20010308
11161446 20010308
11145709 20010308
11145706 20010308
11145678 20010308
11145673 20010308
11145670 20010308
11063495 20010308
11161453 20010308
11063511 20010308
11161284 20010315
11176877 20010315
11174468 20010315
11219392 20010322
11139213 20010322
11160750 20010329
11265647 20010329
11265648 20010329
11160735 20010329
11160718 20010329
11160726 20010329
11164488 20010329
11175728 20010329
11235559 20010329
11169203 20010329
11168362 20010329
11245465 20010329
11214926 20010329
11199369 20010329
11261785 20010329
11105099 20010405
11238834 20010405
11270086 20010405
11213224 20010405
11174203 20010405
11159181 20010405
11238522 20010405
11237800 20010405
11213218 20010405
11197760 20010412
11254572 20010412
11254604 20010412
11240034 20010412
11162827 20010412
11254570 20010412
11279610 20010412
11251887 20010412
11222115 20010412
11254638 20010412
11166904 20010419
11156242 20010419
11166885 20010419
11175852 20010419
11160292 20010419
11160196 20010419
11160319 20010419
11160304 20010419
11166898 20010419
11277420 20010419
11254670 20010419
11167355 20010419
11160278 20010419
11160232 20010419
11290341 20010419
11207295 20010426
11208144 20010426
11207263 20010426
11207297 20010426
11207288 20010426
11207301 20010426
11257186 20010426
11207317 20010426
11259190 20010426
11207293 20010426
11285118 20010426
11240949 20010426
11150645 20010426
11274646 20010426
11241295 20010426
11192519 20010426
11207241 20010426
11182236 20010503
11304054 20010503
11034297 20010503
11298124 20010503
11291423 20010503
11274438 20010503
11292703 20010510
11298343 20010510
11286628 20010510
11287644 20010510
11211916 20010510
11200834 20010510
11182146 20010510
11309156 20010510
11292343 20010510
11296304 20010510
11292744 20010510
11292710 20010510
11139584 20010510
11318557 20010517
11215307 20010517
11233852 20010517
11277926 20010517
11238607 20010517
11208863 20010517
11287596 20010517
11238677 20010517
11302738 20010517
11285310 20010517
11238668 20010517
11181179 20010517
11148134 20010517
11310839 20010517
11307031 20010517
11307025 20010517
11306988 20010517
11306930 20010517
11306927 20010517
11306926 20010517
11301110 20010517
11329135 20010517
11282752 20010521
11304560 20010521
11179342 20010524
11164494 20010524
11069289 20010524
11274001 20010524
11069294 20010524
11273882 20010524
11257713 20010524
11179355 20010524
11179348 20010524
11179306 20010524
11152682 20010524
11152467 20010524
11345313 20010531
11152396 20010531
11292486 20010531
11323694 20010531
11278655 20010531
11353812 20010607
11089647 20010607
11157050 20010607
11238207 20010607
11167959 20010607
11163098 20010607
11007139 20010607
11352643 20010607
11293453 20010607
11159921 20010607
11238230 20010607
11333895 20010614
11333896 20010614
11379806 20010614
11379802 20010614
11389081 20010621
11282998 20010621
11254689 20010621
11282986 20010621
11298654 20010621
11254703 20010621
11206937 20010621
11385285 20010621
11344362 20010621
11344351 20010621
11343213 20010621
11355874 20010628
11401504 20010628
11290770 20010628
11349098 20010628
11312535 20010628
11217964 20010628
11349048 20010628
11330545 20010628
11290810 20010628
11292526 20010628
11267676 20010628
11180562 20010628
11390433 20010628
11349068 20010628
11337475 20010628
11391537 20010628
11290765 20010628
11286821 20010628
11284677 20010628
11278405 20010705
11410873 20010705
11384522 20010705
11428188 20010712
11407402 20010712
11251387 20010712
11357064 20010712
11242143 20010712
11251388 20010712
11279216 20010712
11395467 20010712
11260476 20010712
11367574 20010712
11402706 20010712
11360243 20010712
11303273 20010712
11413313 20010719
11024052 20010719
11344265 20010719
11257351 20010719
11422906 20010719
11313400 20010719
11257358 20010719
11272492 20010719
11228380 20010719
11412312 20010719
11371360 20010719
11313425 20010719
11313420 20010719
11313399 20010719
11230413 20010719
11404254 20010719
11402074 20010719
11401970 20010719
11380794 20010719
11257418 20010719
11316044 20010726
11243072 20010726
11404475 20010726
11358875 20010726
11312255 20010726
11408328 20010726
11266629 20010726
11312024 20010802
11244028 20010802
11404391 20010802
11404377 20010802
11438472 20010802
11358512 20010802
11413363 20010809
11369203 20010809
11477559 20010809
11369698 20010809
11342598 20010809
11454066 20010809
11413386 20010809
11342644 20010809
11385622 20010809
11465104 20010809
11465115 20010809
11465089 20010809
11454061 20010809
11433380 20010809
11342661 20010809
11342623 20010809
11342613 20010809
11342612 20010809
11342605 20010809
11432818 20010809
11342670 20010809
11456137 20010809
11359837 20010816
11438429 20010816
11348664 20010816
11306588 20010816
11444833 20010816
11272849 20010816
11251633 20010816
11445175 20010816
11445162 20010816
11442357 20010816
11438174 20010816
11438171 20010816
11421902 20010816
11359806 20010816
11335723 20010816
11359827 20010816
11465709 20010816
11464879 20010816
11477407 20010823
11390521 20010823
11403775 20010823
11282637 20010823
11289221 20010823
11467142 20010823
11382776 20010823
11390443 20010823
11431010 20010823
11390449 20010823
11342716 20010823
11306142 20010823
11390471 20010823
11447153 20010823
11422454 20010823
11390491 20010823
11376033 20010823
11395137 20010823
11410315 20010830
11389291 20010830
11308365 20010830
11468113 20010830
11508393 20010906
11332279 20010906
11501499 20010906
11239934 20010906
11378367 20010906
11483771 20010906
11501500 20010906
11414845 20010906
11496252 20010906
11487881 20010906
11487873 20010906
11472433 20010906
11380611 20010906
11308031 20010906
11507642 20010906
11502861 20010906
11483723 20010906
11500448 20010913
11522640 20010913
11341173 20010913
11338287 20010913
11418353 20010913
11427575 20010920
11522664 20010920
11418656 20010920
11485300 20010920
11237153 20010920
11418677 20010920
11418671 20010920
11418647 20010920
11514732 20010920
11551575 20010920
11529923 20010920
11529912 20010920
11513548 20010920
11467996 20010920
11467990 20010920
11418681 20010920
11427556 20010920
11418689 20010920
11354274 20010920
11507192 20010927
11570576 20010927
11520079 20010927
11353411 20010927
11457557 20010927
11160810 20010927
11529936 20010927
11333127 20010927
11483278 20010927
11524479 20010927
11441073 20011004
11441098 20011004
11330351 20011004
11334483 20011004
11441123 20011004
11049059 20011004
11484339 20011004
11441076 20011004
11370701 20011004
11427256 20011011
11495285 20011011
11544464 20011011
11544459 20011011
11531941 20011011
11511511 20011011
11422159 20011011
11543655 20011011
11531949 20011011
11397806 20011011
11293477 20011018
11555403 20011018
11144437 20011018
11529901 20011018
11529900 20011018
11498769 20011018
11369867 20011018
11270603 20011018
11466353 20011025
11553596 20011025
11466348 20011025
11271781 20011025
11509003 20011025
11466402 20011025
11466398 20011025
11466358 20011025
11455197 20011025
11420056 20011025
11330693 20011025
11581662 20011101
11407315 20011101
11431420 20011101
11559827 20011101
11390686 20011101
11560956 20011101
11514219 20011101
11535166 20011101
11581322 20011101
11600571 20011101
11576077 20011101
11501889 20011101
11470767 20011101
11431418 20011101
11550127 20011101
11676398 20011101
11248073 20011204
11551641 20011204
11606721 20011204
11699594 20011204
11695270 20011204
11602782 20011204
11602636 20011204
11580972 20011204
11580228 20011204
11248069 20011204
11683953 20011204
11678893 20011204
11641254 20011204
11602620 20011204
11598151 20011204
11588010 20011204
11585623 20011204
11564796 20011204
11559436 20011204
11527808 20011204
11422137 20011204
11673417 20011204
11564805 20011204
11460208 20011204
11394572 20011204
11509600 20011205
11467372 20011205
11490022 20011205
11509579 20011205
11551631 20011205
11673535 20011205
11489989 20011205
11673557 20011205
11509619 20011205
11673487 20011205
11689474 20011205
11676821 20011205
11673306 20011205
11641054 20011205
11591192 20011205
11489981 20011205
11419723 20011205
11419720 20011205
11419719 20011205
11419713 20011205
11408776 20011205
11591474 20011205
11601288 20011207
11698433 20011207
11602047 20011207
11716091 20011207
11689430 20011207
11716093 20011207
11461048 20011207
11678853 20011207
11678850 20011207
11641606 20011207
11606193 20011207
11591801 20011207
11591739 20011207
11502176 20011207
11486819 20011207
11440161 20011207
11396628 20011207
11683574 20011207
11675335 20011207
11594765 20011207
11468349 20011207
11453495 20011207
11563881 20011207
11705940 20011212
11719454 20011212
11582513 20011212
11544300 20011212
11544299 20011212
11544297 20011212
11544331 20011212
11544292 20011212
11705931 20011212
11440231 20011213
11684128 20011214
11722640 20011214
11687240 20011214
11684131 20011214
11694329 20011219
11719389 20011220
11497216 20011221
11596100 20011221
11692115 20011221
11523658 20011221
11698289 20011221
11551937 20011226
11717287 20011226
11726138 20011226
11739541 20011227
11739503 20011227
11739518 20011227
11455955 20011231
11714768 20020102
11714781 20020102
11714774 20020102
11714785 20020102
11733563 20020103
11761121 20020103
11733554 20020103
11535306 20020107
11535329 20020107
11677085 20020107
11698667 20020108
11739684 20020110
11726970 20020110
11739181 20020111
11510991 20020114
11713830 20020114
11748177 20020114
11713814 20020114
11604112 20020117
11641838 20020117
11726505 20020117
11712862 20020117
11742086 20020122
11752876 20020122
11742287 20020122
11742279 20020122
11752878 20020122
11747372 20020122
11600389 20020123
11495298 20020123
11773885 20020123
11785448 20020123
11737065 20020123
11748962 20020124
11745362 20020124
11641406 20020124
11687464 20020125
11687456 20020125
11754819 20020125
11687460 20020125
11567757 20020129
11772038 20020129
11567739 20020129
11791974 20020130
11777958 20020131
11744830 20020131
11685506 20020131
11777987 20020131
11737260 20020131
11696045 20020131
11696044 20020131
11641394 20020131
11604402 20020131
11730845 20020201
11721468 20020201
11731800 20020205
11780392 20020205
11469582 20020205
11748653 20020205
11437331 20020206
11750653 20020206
11741697 20020206
11400946 20020207
11696676 20020207
11581174 20020207
11595301 20020208
11722636 20020208
11713682 20020211
11801672 20020212
11801668 20020212
11801655 20020212
11801664 20020212
11801635 20020212
11756957 20020212
11773394 20020212
11688903 20020212
11717199 20020214
11717188 20020214
11724847 20020214
11690712 20020214
11570498 20020215
11741241 20020215
11752703 20020219
11732189 20020219
11752717 20020219
11805135 20020219
11791573 20020219
11697082 20020220
11741401 20020221
11796642 20020221
11782963 20020221
11777540 20020221
11556408 20020222
11696549 20020225
11704673 20020225
11780368 20020225
11737670 20020226
11846523 20020227
11777832 20020228
11529299 20020301
11515545 20020301
11849317 20020304
11823519 20020304
11823488 20020304
11602807 20020304
11684316 20020305
11807000 20020306
11806998 20020306
11797174 20020306
11831906 20020307
11807230 20020307
11807300 20020311
11800581 20020312
11605990 20020312
11746691 20020312
11742196 20020313
11865404 20020315
11859112 20020315
11869687 20020315
11836392 20020315
11854360 20020321
11872096 20020325
11842303 20020325
11708681 20020328
11572636 20020329
11886075 20020401
11854259 20020401
11854230 20020401
11724798 20020401
11862420 20020402
11883007 20020402
11888250 20020402
11720025 20020402
11877487 20020402
11728016 20020404
11878915 20020404
11873074 20020405
11894925 20020408
11858821 20020409
11914340 20020411
11914354 20020411
11895975 20020411
11895958 20020411
11895955 20020411
11895984 20020411
11738764 20020412
11720173 20020412
11738747 20020412
11738742 20020412
11738755 20020412
11738749 20020412
11884478 20020415
11884485 20020415
11884457 20020415
11765716 20020416
11763743 20020416
11898001 20020418
11893853 20020418
11893850 20020418
11880145 20020418
11907221 20020419
11907218 20020419
11907219 20020419
11862219 20020423
11927022 20020423
11828554 20020424
11741891 20020424
11741926 20020424
11830471 20020425
11870617 20020429
11911594 20020429
11870633 20020429
11861064 20020429
11842438 20020429
11760166 20020430
11956426 20020430
11919076 20020430
11886247 20020501
11851322 20020502
11895781 20020502
11851313 20020502
11809732 20020502
11882357 20020503
11676012 20020506
11760126 20020507
11920320 20020507
11971090 20020507
11907098 20020508
11918713 20020508
11927625 20020509
11956062 20020509
11932387 20020510
11929409 20020510
11956290 20020513
11805518 20020514
11893412 20020514
11982870 20020515
11856579 20020515
11930327 20020516
11970989 20020517
11971030 20020517
11971005 20020517
11932923 20020520
11920563 20020520
11981413 20020521
11906451 20020521
11766964 20020522
11880045 20020522
11771955 20020522
11937549 20020523
11937529 20020523
11937544 20020523
11958641 20020523
11937528 20020523
11993341 20020524
11906363 20020524
11727818 20020524
11762750 20020528
11985669 20020528
11854038 20020529
11803060 20020529
11803066 20020529
11912011 20020529
12015894 20020529
11835758 20020530
11849705 20020531
11956085 20020531
11956096 20020531
11836254 20020531
12000738 20020604
11860551 20020604
11858712 20020605
11967314 20020607
11967321 20020607
11967231 20020607
11991976 20020610
11972634 20020610
11992156 20020610
11992146 20020610
11991980 20020610
11994715 20020611
11982595 20020611
11874884 20020611
12023353 20020612
12023332 20020612
12023381 20020612
11874563 20020612
11861653 20020613
11959974 20020614
11981809 20020614
11981814 20020614
11997460 20020618
12021176 20020618
11994457 20020619
11994451 20020619
11994431 20020619
11882707 20020620
12044272 20020620
11896050 20020624
11811160 20020625
12011020 20020626
12010984 20020626
12010965 20020626
12010982 20020626
12053998 20020627
11983230 20020628
12021347 20020701
12021371 20020701
12021373 20020701
11914375 20020702
12054635 20020705
12037397 20020705
11943332 20020709
12095105 20020711
12029162 20020711
12054778 20020712
12021136 20020712
11972478 20020712
12047747 20020715
12047753 20020715
12084159 20020715
12042582 20020715
11825896 20020716
12055266 20020716
12055211 20020716
12055272 20020716
11884417 20020716
12050400 20020717
11906335 20020718
11994165 20020722
11826970 20020722
12090785 20020723
11709286 20020723
12077416 20020723
12082054 20020724
12072518 20020725
12036330 20020725
11982897 20020725
11912192 20020725
12071842 20020726
12070024 20020726
12047372 20020726
12055624 20020730
12088412 20020730
12065502 20020730
11852116 20020731
11843216 20020731
12131678 20020731
11916133 20020731
12089659 20020801
12060766 20020802
11929498 20020802
12120463 20020802
12132769 20020805
12135278 20020806
12046080 20020806
12061081 20020808
11931021 20020808
12097563 20020809
11948109 20020812
12077262 20020813
12077263 20020813
12133940 20020813
12133969 20020813
12133971 20020813
12133970 20020813
12133982 20020813
12077274 20020813
12133967 20020813
12115622 20020813
12077255 20020813
11913793 20020814
12119346 20020814
12049630 20020815
12007803 20020815
11967065 20020816
12105832 20020816
12071974 20020819
12002726 20020819
12007619 20020820
12139219 20020820
11860186 20020820
12044299 20020822
12091874 20020823
12134053 20020823
12134010 20020823
12089262 20020826
12089279 20020826
12164297 20020827
12119501 20020827
12119500 20020827
12120593 20020828
12097392 20020828
12097366 20020828
12097383 20020828
11885933 20020829
12151319 20020829
12065403 20020829
11960289 20020830
12165527 20020903
12165974 20020903
12075087 20020903
12165499 20020903
12191516 20020903
12154002 20020903
12075086 20020903
12111820 20020904
12110836 20020904
12110835 20020904
12117924 20020904
12146977 20020905
12176749 20020909
11972603 20020909
12121189 20020912
12044966 20020917
12196292 20020917
12195370 20020917
12181675 20020919
12209640 20020919
11940078 20020919
11940077 20020919
11940066 20020919
12209629 20020919
12170260 20020920
12144778 20020923
12048187 20020923
12133630 20020925
11909838 20020926
12010568 20020926
12225814 20020926
11847286 20020926
12193698 20020927
12123447 20020927
11858863 20020927
11858875 20020927
12193710 20020927
12177434 20020927
12193692 20020927
12193686 20020927
12161033 20020927
12116031 20020930
12240888 20021001
12186901 20021002
12218370 20021002
11952138 20021003
11908949 20021004
11908941 20021004
12209105 20021007
12209103 20021007
12209088 20021007
11934878 20021008
11934876 20021008
12186782 20021009
11975982 20021009
11737869 20021010
12231495 20021011
11926064 20021011
12322954 20021011
12103436 20021016
12239309 20021017
12082105 20021017
12213186 20021017
12350354 20021018
12163908 20021018
12101292 20021021
12218148 20021023
12218104 20021023
12218132 20021023
12352968 20021024
12207923 20021024
12183028 20021028
11810022 20021029
12180923 20021030
12385411 20021030
12206358 20021104
12372997 20021104
12225895 20021104
12220894 20021104
12215389 20021104
12019648 20021105
12199693 20021105
12355355 20021108
12379673 20021108
12354382 20021108
12038143 20021108
12244153 20021112
12356578 20021112
12234258 20021112
12296850 20021113
12239343 20021113
12232042 20021113
12296858 20021113
12296853 20021113
11962613 20021113
12202579 20021114
12049457 20021114
12044043 20021114
12022358 20021119
12207341 20021120
12028116 20021122
12419218 20021125
12055657 20021125
12135637 20021126
12380231 20021126
12370388 20021127
12057610 20021127
12370352 20021127
12057599 20021127
12019028 20021202
12366838 20021203
12388726 20021203
12101185 20021203
12009957 20021203
12391173 20021203
12366837 20021203
12356717 20021204
12185085 20021209
12391242 20021210
11999339 20021210
12391206 20021210
12391238 20021210
12391256 20021210
12391187 20021210
12406328 20021210
12406326 20021210
12391226 20021210
12391250 20021210
12378408 20021211
12107474 20021211
12218234 20021212
12392544 20021213
12414933 20021213
12392549 20021213
12377224 20021213
12397015 20021213
12408987 20021217
12471579 20021217
12144566 20021217
12144555 20021217
12144552 20021217
12144549 20021217
12039913 20021217
12389645 20021219
12417885 20021219
12031101 20021220
12388801 20021220
12095165 20021224
12444130 20021224
12444118 20021224
12039521 20021226
12399599 20021227
12009292 20021231
12009282 20021231
12009276 20021231
12455878 20021231
12447748 20030102
12150448 20030102
12100052 20030102
12161431 20030102
12483989 20030103
12081016 20030106
12487228 20030106
12484704 20030106
12438358 20030107
12438334 20030107
12324465 20030107
12438356 20030107
12445194 20030108
12439610 20030109
12477849 20030109
12439622 20030109
12439613 20030109
12472672 20030110
12067407 20030110
12472669 20030110
12368450 20030110
12498371 20030110
12487198 20030110
12153000 20030113
12432095 20030114
12421944 20030114
12421990 20030114
12421961 20030114
12421986 20030114
12421974 20030114
12421942 20030114
12421922 20030114
12421921 20030114
12047442 20030115
12047428 20030115
12490386 20030116
12504547 20030116
12190095 20030116
12447771 20030121
12447754 20030121
12502884 20030122
12502867 20030122
12502833 20030122
12466894 20030123
12471104 20030123
12471126 20030123
12471132 20030123
12170946 20030127
12444318 20030128
12221895 20030128
12031081 20030128
12516551 20030130
12432567 20030130
12121676 20030130
12516565 20030130
12508141 20030130
12203970 20030130
12438447 20030131
12485451 20030131
12498814 20030203
12483033 20030203
12409186 20030203
12421304 20030204
12409389 20030206
12218064 20030206
12091915 20030207
12475905 20030210
12409286 20030210
12486101 20030211
12431393 20030211
12525620 20030211
12525607 20030211
12505709 20030213
12555658 20030213
12126905 20030219
12126913 20030219
12126895 20030219
12533480 20030220
12445941 20030220
12542532 20030224
12398215 20030224
12529646 20030225
12507769 20030225
12200110 20030225
12454155 20030225
12095710 20030226
12543737 20030227
12554698 20030228
12540481 20030228
12363016 20030303
12452827 20030303
12065897 20030303
12135428 20030303
12524400 20030303
12511594 20030303
12456757 20030303
12218782 20030303
12162551 20030303
12135424 20030303
12528932 20030303
12517951 20030304
12517968 20030304
12517942 20030304
12517976 20030304
12517940 20030304
11994099 20030304
12496410 20030305
12496398 20030305
12496394 20030305
12496432 20030305
12496400 20030305
12496447 20030305
12496440 20030305
12496423 20030305
12496414 20030305
12220472 20030306
12562014 20030311
12610629 20030311
12147621 20030312
12536239 20030312
12551977 20030314
12520022 20030314
12429022 20030314
12610298 20030314
12034111 20030318
12034096 20030318
12359001 20030318
12358997 20030318
12034087 20030318
12570225 20030318
12595418 20030320
12584337 20030320
12595472 20030320
12584309 20030320
12595453 20030320
12477694 20030320
12569574 20030321
12514015 20030321
12580383 20030324
12436484 20030324
12213396 20030324
12589362 20030325
12372128 20030325
12372126 20030325
12637607 20030326
12641416 20030327
12538688 20030327
12538679 20030327
12538706 20030327
12538702 20030327
12538691 20030327
12163261 20030328
12163269 20030328
12531296 20030328
12163267 20030328
12618454 20030331
12526045 20030331
12411306 20030401
12574503 20030401
12599085 20030401
12610141 20030402
12495043 20030402
12610117 20030402
12630721 20030402
12616495 20030402
12616485 20030402
12144811 20030402
12620792 20030403
12215456 20030403
12562331 20030407
12354937 20030407
12493775 20030408
12602351 20030415
12602361 20030415
12566700 20030415
12199676 20030417
12642836 20030418
12621086 20030418
12522518 20030422
12423964 20030422
12471033 20030422
12604050 20030422
12190923 20030423
12190920 20030423
12634382 20030425
12660934 20030425
12634387 20030425
12574347 20030425
12660426 20030425
12574331 20030425
12574324 20030425
12586411 20030428
12666498 20030429
12697873 20030430
12435106 20030430
12376380 20030430
12667089 20030501
12389035 20030501
12548558 20030501
12662928 20030501
12470205 20030502
12515290 20030502
12450059 20030505
12672063 20030507
12407020 20030507
12569984 20030507
12534552 20030507
12534548 20030507
12534546 20030507
12407026 20030507
12705852 20030508
12697738 20030508
12385971 20030508
12705850 20030508
12705857 20030508
12704369 20030508
12697742 20030508
12667795 20030508
12270544 20030508
12654825 20030512
12654776 20030512
12615052 20030513
12601154 20030513
12573914 20030513
12445118 20030513
12522135 20030514
12423801 20030514
12704105 20030515
12675902 20030515
12704107 20030515
12729185 20030516
12714635 20030519
12423758 20030520
12096042 20030520
12096030 20030520
12594279 20030521
12594278 20030521
12594287 20030521
12594281 20030521
12562767 20030522
12533537 20030522
12678710 20030523
12693542 20030528
12296386 20030528
12568496 20030528
12737322 20030528
12661726 20030528
12706077 20030529
12706074 20030529
12680636 20030530
12508769 20030530
12667644 20030603
12692274 20030603
12668268 20030605
12452800 20030606
12426577 20030606
12677443 20030606
12718837 20030611
12655469 20030612
12731052 20030612
12107459 20030612
12650765 20030613
12445798 20030613
12689715 20030613
12730501 20030616
12399234 20030616
12740529 20030617
12740526 20030617
12532110 20030617
12686504 20030618
12761108 20030619
12761113 20030619
12761107 20030619
12743567 20030620
12743565 20030620
12759485 20030623
12759484 20030623
12738355 20030624
12738362 20030624
12738358 20030624
12740334 20030624
12626563 20030625
12626539 20030625
12648843 20030625
12637572 20030625
12709019 20030627
12530538 20030630
12530543 20030630
12771338 20030701
12749990 20030701
12798303 20030702
12767067 20030702
11856463 20030702
12696126 20030703
12768024 20030703
12789236 20030703
12646607 20030708
12646620 20030708
12760969 20030710
12531788 20030711
12750039 20030711
12702901 20030714
12740437 20030716
12538481 20030717
12826451 20030717
12526694 20030717
12799035 20030722
12393754 20030722
12748378 20030722
12686559 20030722
12093690 20030722
12819085 20030722
12093673 20030722
12693596 20030723
12853196 20030723
12646046 20030723
12693591 20030723
12792861 20030724
12811017 20030724
12811016 20030724
12366785 20030725
12810049 20030729
12682239 20030731
12682227 20030731
12682221 20030731
12875299 20030731
12875302 20030731
12819514 20030731
12682266 20030731
12682246 20030731
12682248 20030731
12805454 20030801
12805440 20030801
12522037 20030801
12805451 20030801
12576441 20030801
12838324 20030805
12821447 20030805
12798027 20030805
12829825 20030805
11932495 20030805
12861388 20030805
12865071 20030806
12692319 20030807
12543658 20030808
12862418 20030811
12670513 20030812
12780691 20030812
12826084 20030812
12842185 20030812
12707355 20030813
12707338 20030813
12825170 20030813
12450688 20030814
12847483 20030814
12790408 20030814
12450695 20030814
12790409 20030814
12790394 20030814
12860694 20030815
12637025 20030818
12560234 20030819
12807492 20030820
12886411 20030821
12871638 20030821
12866774 20030822
12633654 20030825
12835918 20030825
12874357 20030826
12734336 20030826
12734365 20030826
12734350 20030826
12734334 20030826
12738387 20030826
12789506 20030827
12810869 20030827
12808447 20030828
12756736 20030828
12894519 20030828
12798243 20030829
12727370 20030829
12861849 20030829
12821003 20030829
12805618 20030902
12759427 20030902
12759407 20030902
12531655 20030902
12899927 20030903
12887195 20030905
12887901 20030905
12897747 20030905
12897741 20030905
12904059 20030909
12871222 20030916
12869023 20030916
12885153 20030916
12882567 20030916
12880420 20030916
12859974 20030916
12880431 20030916
12791139 20030916
12680981 20030916
12835913 20030916
12828869 20030917
12747763 20030917
12817005 20030922
12534945 20030922
12817010 20030922
12816996 20030922
12817029 20030922
12817017 20030922
12534950 20030922
12534949 20030922
12890328 20030923
12867727 20030923
12890327 20030923
12867684 20030925
12616105 20030926
12933894 20030929
12933832 20030929
12933852 20030929
12791902 20031001
12843056 20031002
12847140 20031002
12850206 20031002
12926188 20031002
12926185 20031002
12847138 20031002
12675989 20031002
12874380 20031003
13677367 20031006
12925207 20031006
12760853 20031007
12891059 20031007
12858408 20031007
12958180 20031008
12950684 20031009
12900767 20031009
12432231 20031010
12970447 20031014
12674506 20031014
12604308 20031016
14507881 20031016
12917452 20031016
12875246 20031017
12775574 20031017
12860066 20031021
12941922 20031023
12847230 20031023
12847214 20031023
12847262 20031023
14512560 20031023
12917491 20031023
12864972 20031023
12847282 20031023
14551301 20031024
14511241 20031024
12821516 20031024
12974752 20031028
12950241 20031028
12954217 20031028
14507644 20031029
12791661 20031029
13678662 20031029
12957396 20031030
12547605 20031030
12970177 20031030
14517794 20031030
12957414 20031030
12963047 20031030
12902504 20031031
12902509 20031031
12559806 20031031
12902518 20031031
12902514 20031031
12902480 20031031
12902459 20031031
12972196 20031103
12969559 20031104
14502352 20031104
14507310 20031105
14507304 20031105
12639479 20031105
12639484 20031105
12630904 20031106
12939642 20031106
12874233 20031107
14515271 20031107
12874255 20031107
12874200 20031107
14515261 20031107
12874229 20031107
12941383 20031110
12752328 20031110
11471014 20031111
11503023 20031111
11503018 20031111
11498699 20031112
12880930 20031112
12928386 20031117
14536033 20031117
12928385 20031117
12851385 20031117
14532902 20031117
12972582 20031118
14575645 20031118
11265061 20031118
14597036 20031118
14563015 20031119
12854149 20031119
14573653 20031120
14551895 20031120
14573652 20031120
12925845 20031120
14551893 20031120
12761199 20031120
14573630 20031120
12930525 20031120
12761197 20031120
14573651 20031120
14563493 20031121
14555859 20031124
14555856 20031124
14568977 20031124
12938203 20031125
14592879 20031201
12931745 20031201
14557642 20031202
14557629 20031202
14600428 20031202
14600423 20031202
14572904 20031202
12900423 20031202
14562386 20031203
14562383 20031203
14592762 20031204
12951017 20031204
12960301 20031204
14522932 20031204
12531354 20031204
12960321 20031204
12960337 20031204
12960326 20031204
12951030 20031204
14527509 20031204
12769346 20031205
12948916 20031208
14511579 20031209
14585337 20031210
12676235 20031210
14599790 20031211
14501192 20031211
12595764 20031211
14632191 20031212
14628996 20031212
14628998 20031212
12199907 20031212
12969290 20031215
14632667 20031215
12956750 20031215
14499993 20031218
14579183 20031218
14579275 20031218
12952958 20031224
14581606 20031224
12933795 20031224
14610200 20040105
14610196 20040105
12744864 20040105
12744886 20040105
12744894 20040105
12744896 20040105
12744903 20040105
12952957 20040105
14595439 20040105
14530354 20040106
14530349 20040106
14530323 20040106
14530351 20040106
14530328 20040106
14530310 20040106
14644615 20040106
14500662 20040107
14500658 20040107
14500630 20040107
14500643 20040107
14641863 20040107
14639442 20040108
14639619 20040108
14639611 20040108
14638779 20040112
14638775 20040112
14638819 20040112
14645590 20040113
13678828 20040120
14691173 20040120
14691161 20040120
14691146 20040120
14671107 20040120
12706666 20040121
12706689 20040121
12706688 20040121
14576774 20040121
14575717 20040121
14722149 20040121
14659904 20040122
12750360 20040122
14677692 20040122
14663102 20040122
14659914 20040122
14679224 20040122
14657392 20040123
14700344 20040123
14691424 20040123
14516279 20040123
14512432 20040123
14645714 20040123
14713301 20040126
14688225 20040126
14688212 20040126
12865208 20040128
14702318 20040128
14675186 20040129
14665857 20040129
14568951 20040130
14568949 20040130
14568950 20040130
14568974 20040130
14568934 20040130
14715959 20040130
14715956 20040130
14659751 20040130
14659750 20040130
14659749 20040130
14500264 20040130
14615141 20040202
14616872 20040202
14688134 20040202
14688097 20040202
14688092 20040202
14688089 20040202
14688075 20040202
14675415 20040202
14532093 20040203
14566646 20040203
14724564 20040203
14678797 20040203
14678781 20040203
14714397 20040204
14696121 20040205
14696120 20040205
14696119 20040205
14696114 20040205
14740952 20040210
14707463 20040210
12781699 20040210
14698295 20040210
14684153 20040210
14684150 20040210
14583622 20040210
14581467 20040210
14694134 20040211
14715871 20040211
14694132 20040211
14694094 20040211
14694087 20040211
14744892 20040212
14635006 20040212
14593097 20040212
14585221 20040217
14554249 20040217
14730619 20040217
14730600 20040217
14713920 20040217
14706948 20040217
14697234 20040217
14678199 20040217
14630076 20040217
14512314 20040217
12969981 20040217
14607951 20040218
14742544 20040218
14742571 20040218
14742528 20040218
14607958 20040218
14607918 20040218
14510716 20040218
14742548 20040218
14742524 20040218
14742522 20040218
14742521 20040218
14678277 20040218
14600790 20040219
12541282 20040219
12911506 20040220
12911501 20040220
12599177 20040220
14722887 20040220
12826054 20040223
14568150 20040223
12796290 20040224
14722311 20040224
14722265 20040224
14739853 20040224
14738862 20040224
14722307 20040224
14722287 20040224
14722274 20040224
14718875 20040224
14716739 20040224
14696098 20040224
14688205 20040224
14662514 20040224
14561589 20040224
12829451 20040224
14749671 20040225
14725905 20040226
14702155 20040226
14597486 20040226
12706971 20040226
14732346 20040227
12804850 20040227
14570624 20040227
14679003 20040227
12751840 20040227
14656357 20040227
14732490 20040227
14696198 20040227
14634078 20040301
14634074 20040301
14634115 20040301
14592711 20040301
14634075 20040301
14702108 20040301
14634072 20040301
14634139 20040301
14634137 20040301
14634082 20040301
14723725 20040301
14644099 20040301
14644097 20040301
12882660 20040302
12730613 20040302
14698843 20040302
14597096 20040302
14872499 20040302
14872497 20040302
14872485 20040302
14741214 20040302
14698855 20040302
14672834 20040302
14670592 20040302
14576163 20040303
14573593 20040303
14570881 20040303
14559903 20040303
14557255 20040303
14551184 20040303
14738602 20040304
12823126 20040304
12823123 20040304
14700533 20040304
14738766 20040304
14700536 20040304
14699585 20040304
14706633 20040305
14747561 20040305
14747547 20040305
14747527 20040305
14733948 20040305
14733916 20040305
14715748 20040305
14706657 20040305
14706643 20040305
14692341 20040308
14963122 20040308
14963170 20040308
14963161 20040308
14963135 20040308
14963129 20040308
14963123 20040308
14963115 20040308
14700728 20040308
14745033 20040309
14734804 20040309
14983931 20040309
14768658 20040309
14751710 20040309
14751672 20040309
14745040 20040309
14742866 20040309
14733599 20040309
14733590 20040309
14733585 20040309
14733579 20040309
14731392 20040309
14695527 20040309
14686931 20040309
14570817 20040310
14736419 20040310
14965380 20040310
14738463 20040310
14738462 20040310
14736429 20040310
14736427 20040310
14736422 20040310
14736411 20040310
14732231 20040310
14723629 20040310
14691456 20040310
14534160 20040310
14512323 20040310
14512309 20040310
14504104 20040310
14504096 20040310
14872173 20040311
14769732 20040311
14768008 20040311
14759508 20040311
14742242 20040311
14742202 20040311
14729065 20040311
14683556 20040311
14678475 20040311
14612434 20040311
14604995 20040311
14968086 20040312
14656466 20040312
14662890 20040315
14662832 20040315
14662882 20040315
14662831 20040315
14967148 20040315
14755530 20040315
14737089 20040315
14737083 20040315
14689277 20040315
14648018 20040315
14971045 20040316
12738648 20040316
12738642 20040316
14769936 20040316
14985706 20040316
14971033 20040316
14762166 20040316
14760258 20040316
14755342 20040316
14745601 20040316
14729277 20040316
14732455 20040317
14759602 20040317
14759158 20040317
14741715 20040317
14741692 20040317
14687950 20040317
14983503 20040318
14725618 20040318
14689480 20040318
14563646 20040318
14563644 20040318
14563641 20040318
14563634 20040318
14557578 20040319
14612385 20040319
14670325 20040319
14670324 20040319
14637036 20040319
12810349 20040319
14970610 20040319
14769892 20040319
14728688 20040319
14670320 20040319
14670314 20040319
12842050 20040319
14736162 20040322
14967496 20040322
14978248 20040323
14973033 20040323
14962311 20040323
14592810 20040323
12860208 20040324
12833519 20040324
14967443 20040324
14718396 20040324
12922126 20040325
12922123 20040325
12922102 20040325
12922097 20040325
12922136 20040325
14989398 20040325
14667528 20040325
14573924 20040325
12922133 20040325
14989349 20040326
14984202 20040326
14970863 20040326
14767829 20040326
14725790 20040326
14725787 20040326
14597728 20040326
14871533 20040329
14970495 20040329
14966425 20040329
14871540 20040329
14871539 20040329
14871535 20040329
14871534 20040329
14871532 20040329
14734021 20040329
14527517 20040330
14604991 20040330
14768036 20040330
14768057 20040330
14768052 20040330
14757364 20040330
14722354 20040330
14712331 20040330
14656739 20040330
14627696 20040330
14617633 20040330
14594799 20040330
14990605 20040331
14982862 20040331
14980484 20040401
14623872 20040401
14768499 20040401
14677865 20040401
15015765 20040401
14988002 20040401
14980493 20040401
14980480 20040401
14978690 20040401
14972518 20040401
14966271 20040401
14965261 20040401
14747289 20040401
14745228 20040401
14745227 20040401
14739580 20040401
14729627 20040401
14627699 20040401
14688334 20040402
14688332 20040402
15023038 20040402
15019095 20040402
14973056 20040402
14744752 20040402
14714874 20040402
14688384 20040402
14688383 20040402
14688375 20040402
14688368 20040402
14688364 20040402
14688339 20040402
14688336 20040402
14688325 20040402
14688314 20040402
14688307 20040402
14688305 20040402
14745707 20040405
14977158 20040405
14975587 20040405
14975581 20040405
14972569 20040405
14972538 20040405
14972532 20040405
14745713 20040405
14673600 20040405
12798645 20040406
12866421 20040406
12798605 20040406
15040690 20040406
15005353 20040406
14749177 20040406
14745522 20040406
14741361 20040406
14741340 20040406
14735325 20040406
14732747 20040406
14722686 20040406
14702406 20040406
14617694 20040406
14751770 20040407
15016874 20040408
15026357 20040408
14999601 20040408
15016880 20040408
14990739 20040408
15016881 20040408
14604567 20040408
15016886 20040408
15036307 20040408
15026359 20040408
15026347 20040408
15016898 20040408
15016879 20040408
15016854 20040408
15016844 20040408
14990736 20040408
14990722 20040408
14709031 20040408
14574453 20040408
15016861 20040408
12973032 20040409
12973034 20040409
14983044 20040409
15022329 20040409
15022325 20040409
15022317 20040409
15022313 20040409
15022312 20040409
14999688 20040409
14983010 20040409
14871854 20040409
14757830 20040409
14743436 20040412
14996198 20040412
14996197 20040412
14991819 20040412
14988818 20040412
14668569 20040413
14741162 20040413
14741175 20040413
14741164 20040413
14962499 20040413
15030774 20040413
15030773 20040413
15013788 20040413
15013783 20040413
15006350 20040413
14741155 20040413
14602837 20040413
12896874 20040413
15036919 20040414
15036912 20040414
14595118 20040414
14980432 20040415
14977932 20040415
14630810 20040415
14630815 20040415
14965778 20040415
12921711 20040415
14959833 20040415
14997933 20040415
14980440 20040415
14980439 20040415
14980431 20040415
14977950 20040415
14959841 20040415
14959840 20040415
14959827 20040415
14959825 20040415
14715567 20040415
14715543 20040415
14604956 20040415
14646147 20040415
12889995 20040416
14734856 20040416
14991896 20040416
14764633 20040416
14732260 20040416
14701678 20040416
15041613 20040419
15031033 20040419
14969746 20040419
14698444 20040419
14707085 20040420
14707063 20040420
14707073 20040420
12833070 20040420
14707082 20040420
15046049 20040420
15030573 20040420
15008967 20040420
14985103 20040420
14985099 20040420
14717786 20040420
14707106 20040420
14707080 20040420
14707076 20040420
14707075 20040420
14707070 20040420
14707061 20040420
14707050 20040420
14707047 20040420
14625200 20040420
14615377 20040420
14592824 20040420
14592819 20040420
12928595 20040422
15042175 20040422
15004112 20040422
14964535 20040422
14695674 20040422
14689519 20040422
14681696 20040422
14624870 20040422
14602046 20040422
14583091 20040422
14572308 20040422
14610077 20040423
15042940 20040423
15001705 20040423
14976605 20040423
14742635 20040423
14594814 20040423
14576153 20040423
14570869 20040423
15057906 20040426
14680965 20040427
14633944 20040427
15020332 20040427
15020225 20040427
15019791 20040427
15012917 20040427
15009196 20040427
14999777 20040427
14971813 20040427
14962962 20040427
14962958 20040427
14680969 20040427
12895231 20040428
15002739 20040428
14720332 20040428
14598168 20040428
15003637 20040429
15039228 20040429
15039222 20040429
15039217 20040429
15039206 20040429
15003660 20040429
14744451 20040429
12853404 20040430
12853387 20040430
12946862 20040430
14981773 20040430
14730712 20040430
12853388 20040430
15098255 20040430
15084923 20040430
15043574 20040430
14987049 20040430
14981775 20040430
14730711 20040430
14660667 20040430
14660626 20040430
14660623 20040430
14660617 20040430
14634817 20040430
14623894 20040430
14618325 20040430
14604981 20040430
15067325 20040503
15034000 20040503
15030334 20040503
15027904 20040503
15027901 20040503
14770274 20040503
14718522 20040503
14660637 20040503
14660570 20040503
14660564 20040503
14660557 20040503
15054806 20040504
15048937 20040504
15048935 20040504
15039533 20040504
15022835 20040504
14995152 20040504
14981510 20040504
12882835 20040505
12882832 20040505
15081654 20040505
15077902 20040505
15077035 20040505
15003872 20040505
15047818 20040506
15047824 20040506
15049861 20040506
15047829 20040506
15047819 20040506
15046222 20040506
15026149 20040506
15013764 20040506
15013754 20040506
15000699 20040506
14968119 20040506
14766091 20040506
14734740 20040507
14734761 20040507
15039324 20040507
14734762 20040507
14734757 20040507
14734754 20040507
15104254 20040507
15104248 20040507
15083620 20040507
15048885 20040507
14966520 20040507
14770175 20040507
14755631 20040507
14734745 20040507
14734741 20040507
14734736 20040507
14734733 20040507
14734729 20040507
14734727 20040507
14734713 20040507
14734711 20040507
14734710 20040507
14722084 20040507
14718531 20040507
14711821 20040507
14701828 20040507
15020060 20040510
14993304 20040510
15027863 20040510
15025403 20040510
15025400 20040510
15024131 20040510
15024060 20040510
15020066 20040510
14766321 20040510
14738985 20040510
14720616 20040510
14736870 20040511
15077289 20040511
15070923 20040511
15062541 20040511
15047171 20040511
15044018 20040511
15044001 20040511
15018659 20040511
14736876 20040511
14734552 20040511
14724285 20040511
14724270 20040511
14722123 20040511
14688280 20040511
14525789 20040511
14504837 20040511
14722079 20040511
15033567 20040512
14760511 20040512
15099026 20040512
15033560 20040512
14963620 20040512
14872064 20040512
15104123 20040513
14978223 20040513
14575762 20040514
14607685 20040514
14733673 20040517
14698589 20040517
15064241 20040517
15050914 20040517
14760793 20040517
14760787 20040517
14517859 20040519
15085759 20040519
15081897 20040519
15077623 20040519
15059906 20040519
15043529 20040519
15018709 20040519
15006756 20040519
14960228 20040519
14769517 20040519
14701848 20040519
14681220 20040519
14679198 20040519
14662755 20040519
14624311 20040519
15093751 20040520
15093737 20040520
15086239 20040520
15060741 20040520
15047612 20040520
15033482 20040520
15033456 20040520
15033446 20040520
15032920 20040520
15019140 20040520
14722346 20040520
15094017 20040521
15015594 20040521
12834978 20040521
15125090 20040521
15099522 20040521
15090789 20040521
15075554 20040521
15066440 20040521
15066434 20040521
15066433 20040521
15048779 20040521
15048730 20040521
15048714 20040521
15048705 20040521
15015592 20040521
15122762 20040524
15122754 20040524
15078555 20040524
15053924 20040524
15008843 20040524
14999223 20040524
14973540 20040524
15109416 20040525
15113859 20040525
15086557 20040525
15073673 20040525
15057307 20040525
15057306 20040525
15015971 20040525
15001312 20040525
14763930 20040525
14738389 20040525
15051507 20040526
15051492 20040526
14758460 20040526
15009425 20040527
15070691 20040527
15068376 20040527
15113888 20040527
15152949 20040527
15113908 20040527
15106826 20040527
15093564 20040527
15093557 20040527
15084277 20040527
15084275 20040527
15084269 20040527
15070692 20040527
15070688 20040527
15070687 20040527
15057648 20040527
15043714 20040527
15009431 20040527
15009426 20040527
15005742 20040527
14980100 20040527
14871616 20040527
14707125 20040527
14699122 20040527
14699104 20040527
15078949 20040601
14760129 20040601
15078937 20040601
15078939 20040601
15078927 20040601
15063787 20040601
15063121 20040601
15003415 20040601
14754884 20040601
14749336 20040601
14732708 20040601
14722100 20040601
14704149 20040601
14667524 20040601
14564491 20040601
15127837 20040602
15102802 20040602
15102795 20040602
15102762 20040602
15069688 20040602
15042660 20040602
14990068 20040602
15124757 20040603
15124756 20040603
15109522 20040603
15107075 20040603
15107071 20040603
15098933 20040603
15094038 20040603
15088313 20040603
15064755 20040603
14990159 20040603
14980723 20040603
14714996 20040603
14654729 20040603
15107837 20040603
15140185 20040604
15116300 20040604
15082586 20040604
15075520 20040604
15019533 20040604
14982375 20040604
14766592 20040604
15060434 20040607
15123309 20040607
15111119 20040607
15060431 20040607
15059139 20040607
15020090 20040607
15017568 20040607
15165062 20040608
15165077 20040608
15165064 20040608
15129771 20040608
15105140 20040608
15090827 20040608
15084288 20040608
15072838 20040608
15056236 20040608
14756561 20040608
15093539 20040608
14646037 20040609
14518720 20040609
15137476 20040609
14594513 20040609
12962633 20040609
15147121 20040610
12912944 20040610
14988414 20040610
14747475 20040610
15148914 20040610
15141000 20040610
15140992 20040610
15140962 20040610
15140955 20040610
15110533 20040610
15082790 20040610
15016325 20040610
14997391 20040610
14970230 20040610
14960589 20040610
14761958 20040610
14747465 20040610
14730078 20040610
14715656 20040610
14960581 20040610
14621031 20040614
15095296 20040614
15040302 20040614
14718010 20040614
15166379 20040615
14764726 20040615
15146440 20040615
15122581 20040615
15079077 20040615
15073331 20040615
15064743 20040615
15059322 20040615
15059299 20040615
15059298 20040615
15004028 20040615
15004023 20040615
15001580 20040615
14998993 20040615
14990586 20040615
14990121 20040615
14988411 20040615
14981075 20040615
14976189 20040615
14764731 20040615
14764722 20040615
14764720 20040615
14764714 20040615
14764710 20040615
14764706 20040615
14764697 20040615
14764692 20040615
14764679 20040615
14764678 20040615
14764676 20040615
14764667 20040615
14764665 20040615
15054451 20040616
15030132 20040616
14963236 20040617
15172408 20040617
15146245 20040617
15131081 20040617
15121843 20040617
15099761 20040617
15099760 20040617
15099755 20040617
15063559 20040617
15048132 20040617
15004788 20040617
14997355 20040617
14981236 20040617
14970329 20040617
14769016 20040617
14729510 20040617
14695241 20040617
14672921 20040617
14981267 20040617
15087226 20040618
15128357 20040618
15121305 20040618
15090038 20040618
15087235 20040618
15087232 20040618
15087230 20040618
15087229 20040618
15043894 20040618
14578528 20040618
14978138 20040621
14978084 20040621
15096191 20040621
15096189 20040621
15096184 20040621
15096181 20040621
15051410 20040621
14985267 20040621
14978142 20040621
14978101 20040621
14978094 20040621
14978092 20040621
14978082 20040621
14978075 20040621
14970885 20040621
14871312 20040621
14967035 20040622
15167587 20040622
15140572 20040622
15053953 20040622
14967043 20040622
14967033 20040622
15155649 20040623
15155641 20040623
15155640 20040623
15155636 20040623
15135045 20040623
15126333 20040623
15126325 20040623
15183624 20040623
15166422 20040624
15165138 20040624
15142683 20040624
15041534 20040624
14988039 20040624
14730661 20040624
14640983 20040624
15147346 20040625
15102085 20040625
15117455 20040628
15059202 20040628
15016954 20040628
14961070 20040628
14730400 20040628
14727086 20040628
14724670 20040628
14558993 20040629
14599846 20040629
14599843 20040629
15163747 20040629
15173881 20040629
15168731 20040629
15163704 20040629
15128030 20040629
15192947 20040629
14992575 20040629
15146564 20040630
15146563 20040630
15146562 20040630
15195572 20040630
15033992 20040630
15033977 20040630
15031298 20040630
15026421 20040630
14993226 20040630
14982935 20040630
14740212 20040630
15164626 20040701
14626512 20040701
15166537 20040701
15166527 20040701
15131870 20040701
15082709 20040701
15060063 20040701
15056662 20040701
15048684 20040701
15170610 20040702
15157248 20040702
15157245 20040702
15151559 20040702
15108625 20040702
15077682 20040702
15053454 20040702
14976374 20040702
14976361 20040702
15136748 20040706
15126875 20040706
15123792 20040706
15105893 20040706
15178256 20040706
15008811 20040706
14701822 20040706
14684742 20040706
14676203 20040706
15136729 20040706
15178254 20040706
15038723 20040707
15210535 20040708
12604370 20040708
15161628 20040708
15150330 20040708
15140878 20040708
15192315 20040708
15192309 20040708
15188376 20040708
15188352 20040708
15181562 20040708
15069068 20040708
15069064 20040708
15067004 20040708
15066986 20040708
15060077 20040708
15056663 20040708
15044472 20040708
15024009 20040708
14988154 20040708
14982880 20040708
14982874 20040708
14976057 20040708
14976053 20040708
14764522 20040708
15171797 20040709
15161345 20040709
15073313 20040709
15149168 20040712
15164384 20040712
15184024 20040712
15005622 20040712
15003549 20040712
14982950 20040712
14652666 20040712
15004177 20040713
15004149 20040713
15004140 20040713
15130949 20040713
15127593 20040713
15234837 20040713
15227983 20040713
15201675 20040713
15004205 20040713
15004204 20040713
15004203 20040713
15004202 20040713
15004188 20040713
15004167 20040713
15004163 20040713
15004157 20040713
15004147 20040713
15004142 20040713
15150289 20040714
15134637 20040714
15225244 20040714
15095369 20040714
15026015 20040714
15194761 20040715
14678644 20040715
15194801 20040715
15159064 20040715
15138113 20040715
15121084 20040715
15194783 20040715
15194749 20040715
15182249 20040715
14977885 20040715
14740213 20040715
15096611 20040716
15170678 20040716
15147915 20040716
15028885 20040716
15018653 20040716
14963009 20040716
14614000 20040719
15158677 20040719
14613986 20040719
15162530 20040719
15163460 20040719
15161033 20040719
15158019 20040719
15147962 20040719
15141385 20040719
15183114 20040719
15070723 20040719
15064139 20040719
15037715 20040719
14762577 20040719
15068841 20040720
15080809 20040720
15211476 20040720
15208356 20040720
15183073 20040720
15178451 20040720
15086326 20040720
15086325 20040720
15080805 20040720
15068865 20040720
15068860 20040720
15068850 20040720
15038614 20040720
15103076 20040721
15078344 20040721
15016832 20040721
15010472 20040721
15004010 20040721
15143481 20040722
15143468 20040722
14701842 20040722
15157622 20040722
15143474 20040722
15224545 20040722
15202637 20040722
15182630 20040722
15182621 20040722
15182617 20040722
15178323 20040722
15060175 20040722
15052767 20040722
15050194 20040722
15043885 20040722
14764606 20040722
14764590 20040722
14764587 20040722
14749337 20040722
14742432 20040722
14728599 20040722
14631075 20040723
14695478 20040723
15084587 20040723
15060062 20040723
15039447 20040723
14988065 20040723
14998514 20040726
14987732 20040726
15173016 20040726
15173012 20040726
15160396 20040726
15247345 20040726
15191546 20040726
14978337 20040726
15067048 20040727
14645158 20040727
15239090 20040727
15067070 20040727
15128562 20040727
15113654 20040727
15270112 20040727
15223807 20040727
15205239 20040727
15196927 20040727
15196914 20040727
15080704 20040727
15067095 20040727
15067092 20040727
15067091 20040727
15067090 20040727
15067089 20040727
15067062 20040727
15067052 20040727
15067049 20040727
15020795 20040727
15020788 20040727
15020779 20040727
14634804 20040727
15205935 20040728
15157362 20040728
15153634 20040728
15148641 20040728
15133506 20040728
15039078 20040728
14747946 20040728
14715087 20040728
15018768 20040729
15162444 20040729
15162423 20040729
15259699 20040729
15193915 20040729
15191354 20040729
15184489 20040729
15184438 20040729
15086722 20040729
15039444 20040729
14996700 20040729
15034033 20040730
15034059 20040730
15220475 20040730
15219464 20040730
15219460 20040730
15207642 20040730
15207637 20040730
15203315 20040730
15034078 20040730
15034070 20040730
15034060 20040730
15034046 20040730
15034042 20040730
15034039 20040730
15034026 20040730
15034014 20040730
15034012 20040730
14769211 20040730
15150127 20040802
14688061 20040802
15164090 20040802
15163542 20040802
15163540 20040802
15163536 20040802
15224362 20040802
15214787 20040802
15183146 20040802
14688065 20040802
14688062 20040802
15231072 20040803
15096801 20040803
15220439 20040803
15212288 20040803
15186129 20040803
15151144 20040805
15059788 20040805
15197776 20040805
15197767 20040805
15192341 20040805
15178754 20040805
15077238 20040805
15213158 20040806
15213116 20040806
15153547 20040806
15153490 20040806
15153485 20040806
15153479 20040806
15120447 20040806
15254206 20040806
15254190 20040806
15213161 20040806
15199385 20040806
15210357 20040809
15210356 20040809
15196013 20040809
15080836 20040809
15184172 20040810
15223907 20040810
15214052 20040810
15214028 20040810
15192275 20040810
15192273 20040810
15183081 20040810
15028149 20040810
14967845 20040810
15170340 20040811
15123715 20040811
15123702 20040811
15123686 20040811
15117943 20040811
15188074 20040812
15210961 20040812
15109593 20040812
15219833 20040812
15109264 20040812
15107547 20040812
15107546 20040812
15107540 20040812
15266112 20040812
15237965 20040812
15237935 20040812
15221911 20040812
15219858 20040812
15218414 20040812
15214950 20040812
15210954 20040812
15194421 20040812
15059519 20040812
15216468 20040813
15248208 20040813
15216475 20040813
15207713 20040813
15085260 20040813
15056671 20040813
14685257 20040813
15174097 20040816
15246868 20040816
15065606 20040816
15210801 20040817
15100266 20040817
15210808 20040817
15100274 20040817
15210780 20040817
15100263 20040817
15302659 20040817
12907692 20040817
15136562 20040817
15044252 20040817
15169957 20040817
15131016 20040817
15107357 20040817
15100301 20040817
15100300 20040817
15100299 20040817
15100295 20040817
15100283 20040817
15100276 20040817
15100265 20040817
15100262 20040817
15100257 20040817
15100252 20040817
15287195 20040817
15257058 20040817
15257036 20040817
15210800 20040817
15210788 20040817
15059848 20040817
15054039 20040817
14715298 20040817
12955454 20040817
15160275 20040818
15272534 20040818
15240418 20040818
15210488 20040818
15135175 20040819
15250500 20040819
15250497 20040819
15250487 20040819
15236276 20040819
15222026 20040819
15067168 20040819
15271888 20040820
15271932 20040820
15271907 20040820
15247016 20040820
15223957 20040820
15231794 20040823
15147213 20040823
15109734 20040823
15231809 20040823
15206937 20040823
15201433 20040823
15197283 20040823
15197262 20040823
15135512 20040824
15263031 20040824
15263025 20040824
14573857 20040824
15145501 20040824
15267249 20040824
15238076 20040824
15156034 20040824
15156021 20040824
15145494 20040824
15135513 20040824
15131124 20040824
15123697 20040824
15123665 20040824
15105429 20040824
15305398 20040824
15277229 20040824
15245438 20040824
15238083 20040824
15197738 20040824
15059369 20040824
14725768 20040824
15286806 20040825
15225616 20040825
15113098 20040825
15286809 20040825
15266714 20040825
14699083 20040825
14705990 20040826
15135864 20040826
15103318 20040826
15294095 20040826
15249686 20040826
15221946 20040826
15191742 20040826
14996481 20040826
14705986 20040826
14705983 20040826
14692801 20040826
15240742 20040827
15240729 20040827
15240717 20040827
15240725 20040827
15240693 20040827
15240658 20040827
15239135 20040827
15239134 20040827
15001473 20040827
15103320 20040830
15266023 20040830
15245391 20040830
15202707 20040830
15196249 20040830
15196240 20040830
15090455 20040830
15073035 20040830
15073030 20040830
15054043 20040830
15133059 20040831
15277494 20040831
15277481 20040831
15277479 20040831
15262930 20040831
15254584 20040831
15245599 20040831
15233784 20040831
15225786 20040831
15188046 20040831
15078075 20040831
15078073 20040831
15078070 20040831
15067547 20040831
14695293 20040831
15109096 20040901
15128799 20040902
15128786 20040902
15128821 20040902
15128800 20040902
15128795 20040902
15128839 20040902
15128818 20040902
15128805 20040902
15128804 20040902
15128802 20040902
15128797 20040902
15128796 20040902
15128793 20040902
15128791 20040902
15128788 20040902
15128787 20040902
15128776 20040902
15128767 20040902
15128765 20040902
15309923 20040902
15078897 20040902
15067036 20040902
15067030 20040902
15183872 20040903
15280462 20040903
14734525 20040903
15280476 20040903
15280475 20040903
15240887 20040903
15314691 20040903
15296087 20040903
15280502 20040903
15280474 20040903
15276838 20040903
15260970 20040903
15231417 20040903
15229323 20040903
15228606 20040903
15228592 20040903
15227740 20040903
15226496 20040903
15222762 20040903
15215161 20040903
15210747 20040903
15186532 20040903
15186531 20040903
15186528 20040903
15176054 20040903
15203914 20040907
15158598 20040907
15301244 20040907
15215094 20040907
15193416 20040907
15193404 20040907
15193402 20040907
15193396 20040907
14734604 20040907
14668966 20040907
15122910 20040908
15116774 20040908
15270572 20040908
15222015 20040908
14734208 20040908
15225293 20040909
15297743 20040909
15289353 20040909
15289352 20040909
15289332 20040909
15282306 20040909
15256471 20040909
15256470 20040909
15256432 20040909
15248748 20040909
15187261 20040909
15246261 20040910
15255931 20040910
15173165 20040910
15166222 20040910
15166220 20040910
15148322 20040910
15303282 20040910
15303277 20040910
15274294 20040910
15274292 20040910
15273992 20040910
15273290 20040910
15273288 20040910
15057142 20040910
14981091 20040910
14759738 20040910
15202948 20040913
14642892 20040913
15285523 20040914
15170926 20040914
15312769 20040914
15308530 20040914
15308523 20040914
15300809 20040914
15300794 20040914
15300588 20040914
15253109 20040914
15190800 20040914
15081253 20040914
15081251 20040914
15067017 20040914
14995001 20040914
14506092 20040914
15307924 20040915
15307923 20040915
15307922 20040915
14755800 20040915
15187142 20040916
15187127 20040916
15308731 20040916
14607866 20040916
15187104 20040916
15187120 20040916
15167538 20040916
15134454 20040916
15316374 20040916
15308736 20040916
15308724 20040916
15308718 20040916
15308713 20040916
15308701 20040916
15288792 20040916
15288788 20040916
15272399 20040916
15247914 20040916
15223249 20040916
15223245 20040916
15220192 20040916
15196828 20040916
15187134 20040916
15187130 20040916
15187126 20040916
15187099 20040916
14989094 20040916
14760948 20040916
14698884 20040916
15318858 20040917
15306709 20040917
15295710 20040917
15295704 20040917
15234558 20040917
15234553 20040917
14759804 20040917
14717973 20040917
14717970 20040917
15265676 20040920
15161081 20040920
15161073 20040920
15357080 20040920
15357060 20040920
15293282 20040920
15287954 20040920
15287953 20040920
15287951 20040920
15270849 20040920
15270731 20040920
15270725 20040920
15270723 20040920
15265668 20040920
15265659 20040920
15260472 20040920
15257714 20040920
15198739 20040920
15308097 20040921
15322195 20040921
15173636 20040921
15145951 20040921
15322219 20040921
15322189 20040921
15322167 20040921
15317797 20040921
15308106 20040921
15308096 20040921
15306300 20040921
14706238 20040921
14706237 20040921
14690685 20040921
14563935 20040921
14962380 20040921
15271066 20040922
15330269 20040923
15330175 20040923
15330154 20040923
15328682 20040923
15314084 20040923
15313217 20040923
15302942 20040923
15248566 20040923
15246069 20040923
15175329 20040924
15166223 20040924
15334476 20040924
15322036 20040924
15274619 20040924
15184393 20040924
15184367 20040924
14972325 20040924
14748706 20040924
14729449 20040924
14647261 20040924
15319492 20040924
15294968 20040928
15331731 20040928
15294974 20040928
15294981 20040928
15294930 20040928
15294964 20040928
14984266 20040928
15294977 20040928
15331742 20040928
15331739 20040928
15331691 20040928
15314068 20040928
15304338 20040928
15295006 20040928
15295003 20040928
15295001 20040928
15294998 20040928
15294997 20040928
15294993 20040928
15294989 20040928
15294952 20040928
15294948 20040928
15294931 20040928
15223303 20040928
15198645 20040928
15198644 20040928
15195115 20040928
15178645 20040928
15033921 20040928
14989720 20040928
14989709 20040928
14978016 20040928
14978012 20040928
14735152 20040928
14735150 20040928
14735146 20040928
14675041 20040928
15286279 20040929
15300247 20040930
15262502 20040930
15113002 20040930
15326289 20040930
15314159 20040930
15314152 20040930
15313928 20040930
15313927 20040930
15313910 20040930
15313888 20040930
15302208 20040930
15287749 20040930
15265819 20040930
15262497 20040930
15234260 20040930
15197494 20040930
15185007 20040930
15061649 20040930
14995990 20040930
14995985 20040930
14750859 20040930
14704716 20040930
14657951 20040930
15261463 20041001
15261455 20041001
15250541 20041001
15232286 20041001
15155468 20041004
15150076 20041004
15150075 20041004
15128098 20041004
15322543 20041004
15286768 20041004
15265700 20041004
15197236 20041005
14990970 20041005
15349100 20041005
15342421 20041005
15342412 20041005
15342405 20041005
15250239 20041006
14638632 20041006
15166034 20041006
15208327 20041006
15199070 20041006
14991714 20041006
14709389 20041006
14693909 20041006
15307191 20041007
15326157 20041007
15117851 20041007
15342244 20041007
15326139 20041007
15307188 20041007
15307182 20041007
15307181 20041007
15307178 20041007
15307177 20041007
15274432 20041007
15269430 20041007
15269418 20041007
15201476 20041007
15197511 20041007
15094169 20041007
15065736 20041007
15011756 20041007
14767511 20041007
15359996 20041008
15337727 20041008
15038390 20041008
15006609 20041008
15006607 20041008
14747703 20041008
15147451 20041012
15373960 20041012
15312135 20041012
15302953 20041012
15302952 20041012
15177114 20041012
15177111 20041012
15232200 20041013
15232160 20041013
15009534 20041013
14872538 20041013
14683641 20041013
15357306 20041014
15302163 20041014
15175902 20041014
15354736 20041014
15336858 20041014
15320895 20041014
15313630 20041014
15313615 20041014
15302165 20041014
15285502 20041014
15238009 20041014
15208649 20041014
15200156 20041014
15041052 20041014
15001458 20041014
14997384 20041014
15201193 20041015
15308370 20041018
15013997 20041018
15246624 20041018
15246618 20041018
15246611 20041018
15308356 20041018
15308344 20041018
15304650 20041018
15283971 20041018
15283964 20041018
15247984 20041018
15246598 20041018
15027895 20041018
15013979 20041018
14998369 20041018
14987258 20041018
14967067 20041018
15356133 20041019
15270745 20041019
15247271 20041019
15247241 20041019
14672611 20041019
15102013 20041019
15356159 20041019
15356146 20041019
15356140 20041019
15356131 20041019
15356124 20041019
15356119 20041019
15356116 20041019
15356110 20041019
15356109 20041019
15350516 20041019
15350515 20041019
15322779 20041019
15322777 20041019
15270874 20041019
15262964 20041019
15252037 20041019
15247301 20041019
15247295 20041019
15247290 20041019
15247256 20041019
15247253 20041019
15231829 20041019
15231819 20041019
15009179 20041019
14961152 20041019
14961148 20041019
15356565 20041020
15345313 20041020
15345304 20041020
15314077 20041020
15276601 20041020
15448374 20041021
15350129 20041021
15367644 20041021
15448373 20041021
15101022 20041021
15448355 20041021
15448351 20041021
15448341 20041021
15448337 20041021
15383025 20041021
15381730 20041021
15378059 20041021
15367647 20041021
15367639 20041021
15334558 20041021
15306025 20041021
15306015 20041021
15288954 20041021
15283992 20041021
15269395 20041021
15257131 20041021
15072692 20041021
15042334 20041021
15009122 20041021
15005694 20041021
14762114 20041021
14762110 20041021
14724209 20041021
15308600 20041022
15000871 20041022
14994370 20041022
14984595 20041022
15382175 20041025
15172885 20041025
15161926 20041025
15140888 20041025
15385499 20041025
15385477 20041025
15385462 20041025
15353550 20041025
15320993 20041025
15320989 20041025
15320988 20041025
15320987 20041025
15258154 20041025
15252052 20041025
15252019 20041025
15247275 20041025
15090745 20041025
15053864 20041025
14871934 20041025
15347807 20041026
15342913 20041026
15159506 20041026
15457443 20041026
15457442 20041026
15454798 20041026
15380527 20041026
15342916 20041026
15331539 20041026
15317586 20041026
15280392 20041026
15277521 20041026
15271997 20041026
15258145 20041026
15226360 20041026
15226359 20041026
15034101 20041026
15032324 20041026
15020418 20041026
14978303 20041026
14969582 20041026
14766303 20041026
14766012 20041026
15369136 20041027
15357405 20041027
15344576 20041027
15341529 20041027
15325239 20041027
15178821 20041027
15049001 20041027
15019294 20041027
15010302 20041027
15357948 20041028
15325750 20041028
14987745 20041028
15468432 20041028
15332267 20041028
15019215 20041028
15163622 20041028
15130125 20041028
15109955 20041028
15354579 20041028
15325760 20041028
15265390 20041028
15228667 20041028
15188558 20041028
15078206 20041028
15024989 20041028
15006368 20041028
14712311 20041028
14690617 20041028
14668790 20041028
15356422 20041029
15349973 20041029
15211517 20041101
15362658 20041101
15362869 20041101
15359643 20041101
15336534 20041101
15280778 20041101
15265934 20041102
15265952 20041102
15452235 20041102
15386335 20041102
15374777 20041102
15364775 20041102
15265949 20041102
15265933 20041102
15265928 20041102
15265926 20041102
15265920 20041102
15265902 20041102
15265896 20041102
15265891 20041102
15265882 20041102
15265046 20041102
15199314 20041102
15199166 20041102
14999087 20041102
14962290 20041102
14962289 20041102
14962288 20041102
15470017 20041103
15470057 20041103
15470036 20041103
15480164 20041103
15470050 20041103
15470023 20041103
15470019 20041103
15461447 20041103
15358154 20041103
15009463 20041103
15009459 20041103
15217493 20041104
14749478 20041104
15107016 20041104
15371592 20041104
15367293 20041104
15327289 20041104
15295070 20041104
15217499 20041104
15205264 20041104
15187028 20041104
15178577 20041104
15081839 20041104
15025564 20041104
15009805 20041104
14709414 20041104
14579108 20041104
15475739 20041106
15193074 20041106
15452063 20041106
15296791 20041106
15234453 20041106
15233981 20041106
15228398 20041106
15029234 20041106
15515428 20041108
15328029 20041108
15317861 20041108
15254948 20041108
15072993 20041108
15013668 20041108
15520470 20041109
15503386 20041109
15476403 20041109
15476393 20041109
15145775 20041109
15142347 20041109
15142346 20041109
15120191 20041109
15448696 20041109
15379544 20041109
15349704 20041109
15334838 20041109
15322775 20041109
15312658 20041109
15240746 20041109
15091316 20041109
15064310 20041109
14979401 20041109
14730452 20041109
15358236 20041110
15297074 20041110
15297062 20041110
15297061 20041110
15048872 20041110
15043946 20041110
15041166 20041110
15041165 20041110
15041159 20041110
15008826 20041110
14742714 20041110
14657200 20041110
14767500 20041112
15383561 20041115
15383607 20041115
15383599 20041115
15383596 20041115
15383595 20041115
15383586 20041115
15383578 20041115
15383575 20041115
15383574 20041115
15383568 20041115
15328298 20041115
15325111 20041115
15325109 20041115
15280364 20041115
15247294 20041115
14651531 20041115
14651529 20041115
14651523 20041115
15502726 20041116
15487317 20041116
15479817 20041116
15170578 20041116
15138629 20041116
15118178 20041116
15111529 20041116
15467493 20041116
15466296 20041116
15466209 20041116
15462285 20041116
15452546 20041116
15451549 20041116
15449307 20041116
15388891 20041116
15369791 20041116
15369771 20041116
15350757 20041116
15326314 20041116
15257904 20041116
15195930 20041116
15195928 20041116
15191366 20041116
15088379 20041116
15003249 20041116
14986004 20041116
15368284 20041119
15486925 20041119
15368301 20041119
15368299 20041119
15486938 20041119
15483415 20041119
15472233 20041119
15470521 20041119
15451476 20041119
15451475 20041119
15386266 20041119
15346195 20041119
15345908 20041119
15329759 20041119
15246975 20041119
15213286 20041119
15081617 20041119
15061760 20041119
15467838 20041122
15486117 20041122
15160485 20041122
15469915 20041122
15276777 20041122
15266054 20041122
15238779 20041122
14962283 20041122
14962279 20041122
14770087 20041122
14770085 20041122
15507634 20041123
15465596 20041123
15507649 20041123
15507647 20041123
15507641 20041123
15474525 20041123
15139528 20041123
15457559 20041123
15357909 20041123
15357908 20041123
15296013 20041123
15226180 20041123
15217836 20041123
15188413 20041123
15188410 20041123
15081535 20041124
15494506 20041124
15469902 20041124
15494522 20041124
15501464 20041124
15494526 20041124
15494500 20041124
15494499 20041124
15494494 20041124
15494492 20041124
15494491 20041124
15494489 20041124
15476270 20041124
15474996 20041124
15146294 20041124
15115180 20041124
15469899 20041124
15373832 20041124
15292228 20041124
15292195 20041124
15275833 20041124
15269208 20041124
15252014 20041124
15185012 20041124
15093179 20041124
15081544 20041124
15386373 20041126
15385158 20041126
15305185 20041126
14613905 20041126
15491542 20041129
15168796 20041129
15388446 20041129
15361503 20041129
15351450 20041129
15266602 20041129
15051541 20041129
15378436 20041130
15478059 20041130
15520211 20041130
15520208 20041130
15520207 20041130
15510601 20041130
15491751 20041130
15476877 20041130
15476205 20041130
15476204 20041130
15171619 20041130
15152607 20041130
15464849 20041130
15338879 20041130
15293102 20041130
15084163 20041130
14977199 20041130
15303983 20041201
15303981 20041201
15501813 20041202
15501778 20041202
15448707 20041202
15501784 20041202
15501769 20041202
15501757 20041202
15501744 20041202
15488990 20041202
15454773 20041202
15389898 20041202
15345662 20041202
15209436 20041202
15089751 20041202
14615606 20041202
15496383 20041203
15485908 20041203
15481978 20041203
15112292 20041203
15096633 20041203
15096492 20041203
15096489 20041203
15055764 20041203
14978510 20041203
14729859 20041203
15542643 20041206
15542675 20041206
15542673 20041206
15542671 20041206
15542668 20041206
15086936 20041206
15515589 20041207
15494720 20041207
15492717 20041207
15140590 20041207
15140583 20041207
15135324 20041207
15128868 20041207
15386434 20041207
15386429 20041207
15386421 20041207
15316891 20041207
15316112 20041207
15300407 20041207
15222895 20041207
15082834 20041207
14722157 20041207
15142366 20041208
15467757 20041208
15385816 20041208
15385797 20041208
15385796 20041208
15306733 20041208
15315835 20041209
15315846 20041209
15315859 20041209
15315862 20041209
15494438 20041209
15099205 20041209
15099203 20041209
15469434 20041209
15381110 20041209
15378779 20041209
15315847 20041209
15315842 20041209
15023185 20041209
15483265 20041210
15483242 20041210
15148324 20041210
15102697 20041210
15102675 20041210
15455687 20041210
15455686 20041210
15226293 20041210
15209561 20041210
15208310 20041210
15201279 20041210
14988434 20041210
15520866 20041213
15254086 20041213
15187201 20041213
15273801 20041214
15541273 20041214
15500827 20041214
15500825 20041214
15500625 20041214
15500618 20041214
15500617 20041214
15491620 20041214
15485669 20041214
15479890 20041214
15379248 20041214
15350501 20041214
15329336 20041214
15308656 20041214
15308644 20041214
15304493 20041214
15299021 20041214
15299013 20041214
15297460 20041214
15274727 20041214
15265865 20041214
15247267 20041214
15242873 20041214
15242870 20041214
15238426 20041214
15193243 20041214
15193242 20041214
15193237 20041214
15193229 20041214
15193213 20041214
15154843 20041215
15557241 20041215
15142611 20041215
15539156 20041215
15539149 20041215
15507391 20041215
15167013 20041215
15149354 20041215
15142610 20041215
15551730 20041215
15351516 20041215
15209354 20041215
12923681 20041215
15297269 20041216
15519361 20041216
15504551 20041216
15173033 20041216
15149195 20041216
15149182 20041216
15149172 20041216
15389249 20041216
15309706 20041216
15095412 20041216
15073133 20041216
15037248 20041216
15528326 20041217
15528328 20041217
15528325 20041217
15333787 20041217
15528341 20041217
15528324 20041217
15193385 20041217
15528344 20041217
15193383 20041217
15528388 20041217
15528372 20041217
15528369 20041217
15528365 20041217
15528357 20041217
15528349 20041217
15528346 20041217
15528345 20041217
15521921 20041217
15509518 20041217
15120337 20041217
15557219 20041217
15467734 20041217
15379924 20041217
15378002 20041217
15343360 20041217
15313130 20041217
15312308 20041217
15312307 20041217
15193388 20041217
15193384 20041217
15193380 20041217
15193378 20041217
15378069 20041217
15474490 20041220
15300244 20041220
15474475 20041220
15474456 20041220
15115619 20041220
15115613 20041220
15110936 20041220
15109305 20041220
15465411 20041220
15355312 20041220
15350207 20041220
15271387 20041220
15253429 20041220
15229877 20041220
15184641 20041220
15047914 20041221
15384046 20041221
15478564 20041221
15474367 20041221
15470490 20041221
15142643 20041221
15459901 20041221
15447007 20041221
15384078 20041221
15376196 20041221
15376195 20041221
15368275 20041221
15368273 20041221
15365032 20041221
15364990 20041221
15338508 20041221
15324485 20041221
15280573 20041221
15249609 20041221
15076142 20041221
15076140 20041221
15076137 20041221
15076135 20041221
15041734 20041221
15041707 20041221
15033942 20041221
15028246 20041221
15088779 20041222
15088778 20041222
15116266 20041222
15116255 20041222
15553718 20041222
15553667 20041222
15353973 20041222
15213367 20041222
15186319 20041222
15050904 20041222
14745491 20041222
15564465 20041223
15522320 20041223
15485631 20041223
15136556 20041223
15564508 20041223
15564507 20041223
15564501 20041223
15564498 20041223
15564488 20041223
15564475 20041223
15331574 20041223
15284116 20041223
15280192 20041223
15271794 20041223
15235803 20041223
15221338 20041223
15186253 20041223
15178822 20041223
15088101 20041223
15066765 20041223
15057973 20041223
15006135 20041223
15474709 20041227
15515881 20041227
15495977 20041227
15474721 20041227
15108169 20041227
15080919 20041227
15007120 20041227
15138584 20041228
15556296 20041228
15464988 20041228
15337749 20041228
15328361 20041228
15304496 20041228
15075371 20041228
15064358 20041228
15034138 20041228
15000849 20041228
15209162 20041229
15325513 20041229
15507315 20041229
15565659 20041229
15569476 20041230
14975356 20041230
15557609 20041230
15529267 20041230
15529261 20041230
15135808 20041230
15569489 20041230
15557645 20041230
15451187 20041230
15450774 20041230
15363061 20041230
15200474 20041230
15200419 20050103
15530118 20050103
15527975 20050103
15593415 20050103
15557469 20050103
15217616 20050103
15184281 20050103
15004225 20050103
15148557 20050104
15564944 20050104
15263807 20050104
15024182 20050104
15526360 20050105
15155567 20050105
15132978 20050105
15578936 20050105
15586574 20050106
15543156 20050106
15535979 20050106
15535964 20050106
15559376 20050106
15464741 20050106
15308504 20050106
15225155 20050106
15484263 20050110
15465091 20050110
15386416 20050110
15298352 20050110
15347665 20050111
15518540 20050111
15500549 20050111
15482855 20050111
15158489 20050111
15152097 20050111
15141017 20050111
15133729 20050111
15113833 20050111
15571722 20050111
15567438 20050111
15567431 20050111
15558786 20050111
15556994 20050111
15550543 20050111
15548615 20050111
15456788 20050111
15448134 20050111
15447989 20050111
15383532 20050111
15381703 20050111
15381701 20050111
15371419 20050111
15364942 20050111
15356004 20050111
15355978 20050111
15355969 20050111
15355963 20050111
15339927 20050111
15281114 20050111
15239025 20050111
14985805 20050111
15618162 20050112
15618152 20050112
15517241 20050112
15506167 20050112
15163691 20050112
15618183 20050112
15618180 20050112
15618177 20050112
15599040 20050112
15577853 20050112
15221760 20050112
15221756 20050112
15221749 20050112
15017386 20050112
15541003 20050113
15539375 20050113
15527820 20050113
15522062 20050113
15516509 20050113
15507847 20050113
15488942 20050113
15474288 20050113
15470106 20050113
15470096 20050113
15604687 20050113
15604670 20050113
15593216 20050113
15593201 20050113
15330800 20050113
15318794 20050113
15297734 20050113
15277582 20050113
15208453 20050113
15557182 20050114
15557151 20050114
15557179 20050114
15557160 20050114
15557152 20050114
15531086 20050114
15624765 20050114
15596834 20050114
15557204 20050114
15557201 20050114
15557195 20050114
15557186 20050114
15557175 20050114
15557174 20050114
15557171 20050114
15557168 20050114
15557164 20050114
15557155 20050114
15557153 20050114
15557147 20050114
15557144 20050114
15557143 20050114
15288886 20050114
15254713 20050114
15205849 20050114
15149783 20050118
15558805 20050118
15529976 20050118
15166138 20050118
15166137 20050118
15149793 20050118
15149771 20050118
15601857 20050118
15589168 20050118
15582596 20050118
15565443 20050118
15554924 20050118
15455343 20050118
15448686 20050118
15354412 20050118
15288185 20050118
15497453 20050119
15497455 20050119
15300782 20050119
15300761 20050119
15281065 20050119
15281062 20050119
15000684 20050119
15632376 20050121
15533302 20050121
15135114 20050121
15476696 20050124
15582508 20050124
15387821 20050124
15363894 20050124
15293788 20050124
15293782 20050124
15253564 20050124
15242547 20050124
15242543 20050124
15195103 20050124
15086345 20050124
15522233 20050125
15124901 20050125
15588347 20050125
15585103 20050125
15585082 20050125
15558498 20050125
15377604 20050125
15356097 20050125
15349773 20050125
15345723 20050125
15258594 20050125
15254750 20050125
15254737 20050125
15248907 20050125
15215528 20050125
15211753 20050125
15196135 20050125
15196126 20050125
15195999 20050125
15188059 20050125
15187452 20050125
15018732 20050125
15326605 20050126
15471371 20050126
15471365 20050126
15148286 20050126
15143155 20050126
15143154 20050126
15588833 20050126
15581357 20050126
15581343 20050126
15367926 20050126
15276025 20050126
15193644 20050126
15044385 20050126
15613303 20050127
15611258 20050127
15528744 20050127
15528710 20050127
15528679 20050127
15501294 20050127
15613352 20050127
15613343 20050127
15613328 20050127
15613314 20050127
15613312 20050127
15613306 20050127
15613305 20050127
15613296 20050127
15611270 20050127
15611256 20050127
15611254 20050127
15611236 20050127
15611232 20050127
15611230 20050127
15611226 20050127
15611225 20050127
15461385 20050127
15170732 20050128
15245997 20050128
15249047 20050131
15295646 20050131
14705920 20050131
15114056 20050131
15214498 20050131
15571075 20050131
15498491 20050131
15626895 20050131
15626888 20050131
15614145 20050131
15249040 20050131
15240546 20050131
15240519 20050131
15236912 20050131
15213844 20050131
15090620 20050131
15071756 20050131
15517649 20050201
15591505 20050201
15239538 20050201
15362836 20050201
15645548 20050201
15591521 20050201
15588045 20050201
15584971 20050201
15584965 20050201
15583542 20050201
15466473 20050201
15465810 20050201
15459812 20050201
15459193 20050201
15453837 20050201
15453833 20050201
15362839 20050201
15314546 20050201
15314541 20050201
15488530 20050202
15479414 20050202
15573226 20050202
15295615 20050202
15302848 20050203
15604239 20050203
15549730 20050203
15484188 20050203
15637808 20050203
15545967 20050203
15517606 20050203
15167900 20050203
15133246 20050203
15610038 20050203
15610018 20050203
15609998 20050203
15604288 20050203
15604287 20050203
15604011 20050203
15583456 20050203
15564769 20050203
15549728 20050203
15461139 20050203
15449327 20050203
15361541 20050203
15353609 20050203
15293509 20050203
15293508 20050203
15293506 20050203
15180828 20050203
15055951 20050203
15502839 20050204
15283845 20050204
15548285 20050204
15545358 20050204
15545352 20050204
15534371 20050204
15519710 20050204
15519707 20050204
15519542 20050204
15485862 20050204
15485858 20050204
15471868 20050204
15471856 20050204
15598739 20050204
15588069 20050204
15567413 20050204
15466860 20050204
15383539 20050204
15504369 20050207
15504346 20050207
15106730 20050207
15552702 20050207
15388633 20050207
15385555 20050207
15371598 20050207
15364956 20050207
15364925 20050207
15357778 20050207
15347377 20050207
15317477 20050207
15295038 20050207
15207091 20050207
15207087 20050207
15207082 20050207
15207079 20050207
15585875 20050208
15234813 20050208
15585869 20050208
15585873 20050208
15258967 20050208
15522820 20050208
15132695 20050208
15609280 20050208
15609279 20050208
15598423 20050208
15589586 20050208
15585865 20050208
15585856 20050208
15585854 20050208
15585853 20050208
15582651 20050208
15582650 20050208
15578091 20050208
15384418 20050208
15384412 20050208
15384411 20050208
15350735 20050208
15290355 20050208
15236752 20050208
15208265 20050208
15522449 20050209
15522450 20050209
15130943 20050209
15113754 20050209
15105287 20050209
15585362 20050209
15375563 20050209
15375543 20050209
15363190 20050209
15354937 20050209
15242605 20050209
15241456 20050209
15650218 20050210
15650196 20050210
15650187 20050210
15650171 20050210
15509844 20050210
15500925 20050210
15163528 20050210
15623776 20050210
15607894 20050210
15604508 20050210
15569258 20050210
15381161 20050210
15300256 20050210
15296447 20050210
15291910 20050210
15288367 20050210
15288366 20050210
15245871 20050210
15230863 20050210
15226097 20050210
15219385 20050210
15205217 20050210
15479619 20050211
14768954 20050211
15606866 20050211
15637341 20050211
15637334 20050211
15451900 20050211
15329282 20050211
15325793 20050211
15564750 20050214
15503635 20050214
15144218 20050214
15578261 20050214
15549671 20050214
15369176 20050214
15333035 20050214
15333025 20050214
15301863 20050214
15301857 20050214
15268735 20050214
15212981 20050214
15066936 20050214
15543419 20050215
15288610 20050215
15674292 20050215
15641099 20050215
15641060 20050215
15641059 20050215
15526247 20050215
15479274 20050215
15174163 20050215
15173185 20050215
15584720 20050215
15581613 20050215
15580307 20050215
15570995 20050215
15374889 20050215
15366029 20050215
15342217 20050215
15312382 20050215
15269834 20050215
15269818 20050215
15238637 20050216
15166921 20050216
15579588 20050216
15307940 20050216
15294175 20050216
15182734 20050216
15604438 20050217
15693135 20050217
15486633 20050217
15620722 20050217
15604433 20050217
15604432 20050217
15576048 20050217
15550505 20050217
15328206 20050217
15328177 20050217
15372205 20050218
15663870 20050218
15165719 20050218
15165709 20050218
15607748 20050218
15572029 20050218
15389586 20050218
15342963 20050218
15337501 20050218
15296942 20050218
15261970 20050218
15254268 20050218
15235918 20050218
15696609 20050222
15648963 20050222
15630425 20050222
15542413 20050222
15542409 20050222
15526018 20050222
15169869 20050222
15627617 20050222
15627607 20050222
15626462 20050222
15595867 20050222
15589326 20050222
15589325 20050222
15585132 20050222
15565729 20050222
15370135 20050222
15366970 20050222
15366967 20050222
15351785 20050222
15342013 20050222
15342012 20050222
15341999 20050222
15341997 20050222
15658802 20050223
15644645 20050223
15642007 20050223
15593302 20050223
15593299 20050223
15593121 20050223
15580659 20050223
15267225 20050223
15261299 20050223
15261270 20050223
15588913 20050224
15587310 20050224
15548716 20050224
15362118 20050224
15361133 20050224
15361125 20050224
15582697 20050225
15672815 20050225
15671754 20050225
15504745 20050225
15498764 20050225
15498763 20050225
15496409 20050225
15494407 20050225
15485835 20050225
15562760 20050225
15458429 20050225
15358596 20050225
15322566 20050225
15319030 20050225
15312677 20050225
15312676 20050225
15312675 20050225
15312673 20050225
15312670 20050225
15279960 20050225
15279947 20050225
15029458 20050225
15666550 20050228
15641797 20050228
15528568 20050228
15528522 20050228
15103470 20050228
15600339 20050228
15335267 20050228
15067541 20050228
12071434 20050301
15548204 20050301
15657145 20050301
15654872 20050301
15644121 20050301
15644117 20050301
15634965 20050301
15473869 20050301
15107929 20050301
15623461 20050301
15608502 20050301
15252383 20050301
15606618 20050302
15695409 20050302
15695407 20050302
15695389 20050302
15684666 20050302
15684663 20050302
15542095 20050302
15574589 20050302
15571818 20050302
15557294 20050302
15378701 20050302
15345568 20050302
15275974 20050302
15235124 20050302
15208403 20050302
15634891 20050303
15706975 20050303
15507526 20050303
15384929 20050303
15634898 20050303
15634896 20050303
15634935 20050303
15634893 20050303
15466895 20050303
15557743 20050303
15556714 20050303
15556710 20050303
15634902 20050303
15672477 20050303
15661220 20050303
15661219 20050303
15634938 20050303
15634929 20050303
15634919 20050303
15634915 20050303
15634906 20050303
15634890 20050303
15634887 20050303
15543569 20050303
15531623 20050303
15514013 20050303
15486070 20050303
15477658 20050303
15592667 20050303
15585927 20050303
15585922 20050303
15585921 20050303
15585916 20050303
15585912 20050303
15455411 20050303
15455410 20050303
15453955 20050303
15231874 20050303
15235391 20050304
15525271 20050304
15524282 20050304
15628876 20050304
15606546 20050304
15235393 20050304
15235388 20050304
15235386 20050304
15221526 20050304
15654836 20050307
15689159 20050307
15542540 20050307
15528404 20050307
15175011 20050307
15137910 20050307
15128288 20050307
15629156 20050307
15629154 20050307
15629150 20050307
15592474 20050307
15583162 20050307
15583154 20050307
15583153 20050307
15571977 20050307
15567097 20050307
15567091 20050307
15385040 20050307
15349728 20050307
15304045 20050307
15304015 20050307
15256379 20050307
15251390 20050307
15248047 20050307
15236602 20050307
15464595 20050308
15489163 20050308
15367227 20050308
15655787 20050308
15655775 20050308
15517123 20050308
15496448 20050308
15489172 20050308
15488663 20050308
15488659 20050308
15479293 20050308
15629408 20050308
15629402 20050308
15579043 20050308
15571671 20050308
15553090 20050308
15353001 20050308
15233528 20050308
15667565 20050309
15667564 20050309
15659756 20050309
15659753 20050309
15522984 20050309
15690819 20050310
15684715 20050310
15696012 20050310
15687195 20050310
15660373 20050310
15637093 20050310
15502187 20050310
15502184 20050310
15162116 20050310
15615852 20050310
15325077 20050310
15664908 20050311
15664943 20050311
15664932 20050311
15663934 20050311
15637543 20050311
15481918 20050311
15452437 20050311
15375747 20050311
15286397 20050311
15286395 20050311
15286394 20050311
15286387 20050311
15286377 20050311
15641134 20050314
15705889 20050314
15693007 20050314
15652494 20050314
15528884 20050314
15494401 20050314
15471871 20050314
15471859 20050314
15456774 20050314
15452121 20050314
15618402 20050315
15629352 20050315
15661882 20050315
15642942 20050315
15661930 20050315
15661889 20050315
15465110 20050315
15218220 20050315
15647363 20050315
15700423 20050315
15700419 20050315
15666089 20050315
15661886 20050315
15661874 20050315
15642373 20050315
15640178 20050315
15542543 20050315
15610969 20050315
15607085 20050315
15603887 20050315
15560139 20050315
15559978 20050315
15389433 20050315
15378883 20050315
15319067 20050315
15271360 20050315
15271348 20050315
15242485 20050315
15686217 20050316
15634228 20050316
15590100 20050317
15199380 20050317
15664068 20050317
15656665 20050317
15531855 20050317
15519574 20050317
15381310 20050317
15363804 20050317
15063405 20050317
14976226 20050317
15719619 20050318
15310389 20050318
15305029 20050318
15304524 20050318
15531041 20050321
15158614 20050321
15364432 20050321
15686472 20050321
15675960 20050321
15542209 20050321
15542208 20050321
15542207 20050321
15542198 20050321
15542197 20050321
15531044 20050321
15470476 20050321
15172441 20050321
15158620 20050321
15147718 20050321
15618003 20050321
15596126 20050321
15572061 20050321
15382146 20050321
15364454 20050321
15364449 20050321
15073283 20050321
15721470 20050322
15465706 20050322
15699753 20050322
15545277 20050322
15539389 20050322
15530553 20050322
15497098 20050322
15472080 20050322
15126676 20050322
15603511 20050322
15577593 20050322
15573746 20050322
15561707 20050322
15556945 20050322
15550518 20050322
15550392 20050322
15548514 20050322
15465714 20050322
15336602 20050322
15336596 20050322
15329930 20050322
15306751 20050322
15269183 20050322
15245741 20050322
15243536 20050322
15243525 20050322
15668960 20050323
15668739 20050323
15661266 20050323
15650768 20050323
15648830 20050323
15648828 20050323
15568214 20050323
15688284 20050324
15528313 20050324
15456896 20050324
15710357 20050324
15693796 20050324
15688279 20050324
15685174 20050324
15674338 20050324
15541078 20050324
15527849 20050324
15527843 20050324
15479440 20050324
15479437 20050324
15476588 20050324
15619631 20050324
15619628 20050324
15611285 20050324
15597148 20050324
15596521 20050324
15452020 20050324
15354950 20050324
15319289 20050324
15258197 20050324
15207212 20050324
15696168 20050324
15544614 20050325
15526468 20050325
15345746 20050325
15312125 20050325
15701524 20050328
15700969 20050328
15691326 20050328
15659547 20050328
15492119 20050328
15630132 20050328
15375615 20050328
15375609 20050328
15699114 20050329
15657950 20050329
15699111 20050329
15713444 20050329
15699160 20050329
15632051 20050329
15699167 20050329
15699142 20050329
15699122 20050329
15699105 20050329
15692846 20050329
15681844 20050329
15678685 20050329
15654857 20050329
15632078 20050329
15501987 20050329
15475430 20050329
15474978 20050329
15136763 20050329
15135395 20050329
15578918 20050329
15566403 20050329
15564712 20050329
15564698 20050329
15449039 20050329
15283204 20050329
15709004 20050331
15225990 20050331
15725752 20050331
15765743 20050331
15709025 20050331
15672609 20050331
15518915 20050331
15518910 20050331
15505608 20050331
15505607 20050331
15496610 20050331
15496604 20050331
15603880 20050331
15581868 20050331
15560953 20050331
14736727 20050331
15731034 20050401
15773067 20050401
15731064 20050401
15639549 20050401
15450752 20050401
15206493 20050401
15723805 20050401
15708601 20050404
15707573 20050404
15564328 20050404
15254894 20050404
15190008 20050404
15190007 20050404
15190005 20050404
15731219 20050405
15731230 20050405
15731223 20050405
15333575 20050405
15711775 20050405
15710404 20050405
15706282 20050405
15665647 20050405
15665645 20050405
15547728 20050405
15547699 20050405
15546868 20050405
15533584 20050405
15522870 20050405
15590661 20050405
15575940 20050405
15557326 20050405
15370692 20050405
15231520 20050405
15687709 20050406
15542374 20050406
15527957 20050406
15456078 20050406
15361911 20050406
15741556 20050407
15650308 20050407
15680160 20050407
15680151 20050407
15680150 20050407
15582990 20050407
15389635 20050407
15721360 20050408
15743804 20050408
15707998 20050408
15684769 20050408
15639798 20050408
15635622 20050408
15490242 20050408
15480795 20050408
15569685 20050408
15260828 20050408
15651666 20050411
15544532 20050411
15528253 20050411
15509866 20050411
15494138 20050411
15483752 20050411
15472891 20050411
15374646 20050411
15680416 20050412
15680412 20050412
15663497 20050412
15648050 20050412
15640791 20050412
15638815 20050412
15510176 20050412
15670852 20050413
15686040 20050413
15670841 20050413
15670829 20050413
15670812 20050413
15643518 20050413
15544602 20050413
15543615 20050413
15528211 20050413
15520016 20050413
15606513 20050413
15718280 20050413
15327795 20050414
15730391 20050414
15784591 20050414
15784551 20050414
15784538 20050414
15750071 20050414
15654425 20050414
15522096 20050414
15616009 20050414
15599311 20050414
15599304 20050414
15561961 20050414
15561939 20050414
15557759 20050414
15361343 20050414
15286032 20050414
15671776 20050415
15608269 20050415
15577223 20050415
15383299 20050415
15652665 20050418
15708318 20050418
15688010 20050418
15683917 20050418
15652674 20050418
15631463 20050418
15531770 20050418
15522622 20050418
15484204 20050418
15592431 20050418
15576418 20050418
15569693 20050418
15603188 20050418
15728507 20050419
15724244 20050419
15742999 20050419
15726541 20050419
15698894 20050419
15688345 20050419
15667916 20050419
15660729 20050419
15659448 20050419
15652147 20050419
15634665 20050419
15632143 20050419
15546795 20050419
15546339 20050419
15479388 20050419
15479373 20050419
15615622 20050419
15613479 20050419
15611048 20050419
15577619 20050419
15561760 20050419
15355502 20050419
15353918 20050419
15281456 20050419
15281452 20050419
15665253 20050420
15694508 20050420
15656629 20050420
15632318 20050420
15163903 20050420
15576436 20050420
15572103 20050420
15388795 20050420
15388265 20050420
15388262 20050420
15375189 20050420
15381364 20050421
15753912 20050421
15753904 20050421
15618225 20050421
15611113 20050421
15681796 20050421
15681757 20050421
15657057 20050421
15653672 20050421
15650876 20050421
15634673 20050421
15533624 20050421
15501513 20050421
15479727 20050421
15477100 20050421
15569313 20050421
15569303 20050421
15560939 20050421
15459005 20050421
15454492 20050421
15452830 20050421
15292369 20050421
15285728 20050421
15705472 20050422
15203341 20050422
15705471 20050422
15659541 20050422
15613086 20050422
15194347 20050422
15194284 20050422
15753209 20050425
15632192 20050425
15669858 20050425
15657042 20050425
15644320 20050425
15640146 20050425
15544168 20050425
15530455 20050425
15620877 20050425
15574836 20050425
15456849 20050425
15451461 20050425
15451453 20050425
15383613 20050425
15557811 20050426
15668121 20050426
15525600 20050426
15494207 20050426
15459340 20050426
15377520 20050426
15316082 20050426
15749128 20050428
15757556 20050428
15749920 20050428
15749867 20050428
15710471 20050428
15710465 20050428
15752440 20050428
15749856 20050428
15710470 20050428
15564026 20050428
15466451 20050428
15175808 20050428
15175797 20050428
15654326 20050429
15669191 20050429
15661141 20050502
15357874 20050502
15303969 20050502
15661147 20050502
15661144 20050502
15477363 20050502
15471225 20050502
15471223 20050502
15361072 20050502
15228354 20050502
15734054 20050502
15767567 20050503
15767578 20050503
15699516 20050503
15699494 20050503
15699489 20050503
15699487 20050503
15660198 20050503
15538392 20050503
15496956 20050503
15588988 20050503
15584901 20050503
15572590 20050503
15572584 20050503
15358652 20050503
15358648 20050503
15620878 20050504
15737470 20050505
15737606 20050505
15660798 20050505
15540166 20050505
15596889 20050505
15561289 20050505
15331938 20050505
15298179 20050505
15475370 20050506
15667993 20050509
15671160 20050509
15725532 20050510
15780737 20050510
15691739 20050510
15514482 20050510
15539508 20050511
15539524 20050511
15647049 20050511
15539506 20050511
15522602 20050511
15627214 20050511
15587917 20050511
15587074 20050511
15587072 20050511
15578661 20050511
15663188 20050512
15804180 20050512
15772332 20050512
15613279 20050512
15712107 20050512
15701872 20050512
15701833 20050512
15613280 20050512
15469986 20050512
15252733 20050512
15668242 20050513
15618466 20050513
15612540 20050513
15694248 20050516
15649710 20050516
15522433 20050516
15502320 20050516
15564134 20050516
15342550 20050516
15340914 20050516
15795256 20050517
15530705 20050517
15814682 20050517
15814664 20050517
15530700 20050517
15700121 20050517
15530692 20050517
15477649 20050517
15604766 20050517
15591619 20050517
15569983 20050517
15755624 20050518
15755565 20050518
15770050 20050518
15755620 20050518
15755569 20050518
15532723 20050518
15598271 20050518
15598270 20050518
15598269 20050518
15467897 20050518
15830663 20050519
15806002 20050519
15607008 20050519
15752263 20050519
15656888 20050519
15634944 20050519
15538731 20050519
15120653 20050519
15120652 20050519
15109703 20050519
15589745 20050519
15356280 20050519
15710191 20050520
15690163 20050520
15638737 20050520
15268680 20050523
15268678 20050523
15802974 20050524
15596093 20050524
15711206 20050524
15711181 20050524
15711179 20050524
15667600 20050524
15661856 20050524
15641120 20050524
15598577 20050524
15583377 20050524
15253646 20050524
15660985 20050525
15525355 20050525
15642467 20050526
15629480 20050526
15686781 20050526
15679619 20050526
15671577 20050526
15639087 20050526
15629517 20050526
15618013 20050526
15827286 20050526
15694575 20050527
15486316 20050527
15703486 20050531
15461822 20050531
15799763 20050531
15709203 20050531
15688409 20050531
15671068 20050531
15671061 20050531
15653187 20050531
15589656 20050531
15566961 20050531
15515013 20050601
15916081 20050602
15916089 20050602
15785076 20050602
15683616 20050602
15599528 20050602
15827166 20050603
15827178 20050603
15827162 20050603
15569834 20050603
15061693 20050603
15667938 20050606
15845460 20050607
15688371 20050607
15845506 20050607
15689409 20050607
15778347 20050607
15823020 20050607
15657184 20050607
15845476 20050607
15683247 20050607
15675457 20050607
15675455 20050607
15657176 20050607
15657029 20050607
15588996 20050607
15364809 20050607
15231163 20050607
15812545 20050608
15824419 20050609
15811649 20050609
15773571 20050609
15824418 20050609
15673292 20050609
15646068 20050609
15471892 20050609
15625127 20050609
15212168 20050609
15653314 20050610
15653313 20050610
15099529 20050610
15837236 20050613
15744582 20050613
15780866 20050613
15890907 20050614
15815014 20050614
15688358 20050614
15635676 20050614
15908368 20050615
15908389 20050615
15688454 20050615
15662617 20050615
15650233 20050615
15549719 20050615
15272215 20050615
15642996 20050616
15739167 20050616
15761846 20050616
15714306 20050616
15662635 20050616
15625715 20050616
15570620 20050616
15384175 20050616
15837814 20050617
15635629 20050617
15538730 20050617
15858034 20050620
15530675 20050620
15727583 20050620
15695691 20050620
15695689 20050620
15695640 20050620
15507484 20050620
15843570 20050621
15843519 20050621
15843516 20050621
15843587 20050621
15843578 20050621
15843555 20050621
15843552 20050621
15843549 20050621
15701629 20050621
15684424 20050621
15659390 20050621
15647274 20050621
15623513 20050621
15458980 20050621
15713683 20050621
15867857 20050622
15453906 20050622
15583601 20050623
15671025 20050623
15674368 20050623
15707685 20050624
15548741 20050624
15448610 20050624
15448590 20050624
15900683 20050627
15918474 20050627
14749736 20050627
15650096 20050628
15919886 20050628
15891139 20050628
15847798 20050628
15691718 20050628
15671538 20050628
15537668 20050628
15614430 20050628
15590758 20050628
15465665 20050628
15361073 20050628
15962559 20050630
15702999 20050630
15763182 20050630
15698427 20050630
15670037 20050630
15663718 20050630
15551347 20050630
15879103 20050705
15879085 20050705
15879083 20050705
15809312 20050705
15794988 20050705
15914859 20050705
15879133 20050705
15879125 20050705
15879089 20050705
15741258 20050705
15879131 20050705
14755071 20050705
15937171 20050706
15606780 20050706
15986633 20050707
15920343 20050707
15665818 20050707
15367864 20050707
15467190 20050708
15785122 20050711
15836759 20050711
15836754 20050711
15607635 20050711
15596868 20050711
15592842 20050711
15945564 20050712
15710627 20050712
15708816 20050712
15705572 20050712
15701719 20050712
15701631 20050712
15670871 20050712
15661829 20050712
15574746 20050712
15872023 20050713
15848991 20050713
15972492 20050714
15660999 20050714
15660995 20050714
15660421 20050714
15615773 20050714
15610854 20050714
15610852 20050714
15511219 20050715
15181182 20050715
15885134 20050718
15221419 20050718
15797360 20050719
14963486 20050719
15967916 20050719
15714473 20050719
15627212 20050719
15551052 20050719
15386616 20050719
15382264 20050719
15459942 20050719
15468361 20050721
15914623 20050721
15513919 20050721
15850791 20050721
15763336 20050721
15522877 20050721
15491997 20050721
15698759 20050725
15252653 20050725
15933432 20050726
15882053 20050726
15857805 20050726
15704220 20050726
15672420 20050726
15630591 20050726
15917113 20050727
15981925 20050727
15750607 20050728
15746065 20050728
15958679 20050728
15748807 20050728
15837218 20050728
15781184 20050728
15837217 20050728
15958076 20050729
15919376 20050729
15865223 20050729
15377282 20050729
15812230 20050801
15705164 20050801
15778493 20050802
15653572 20050802
15597195 20050802
15624771 20050803
15833813 20050804
15956370 20050804
15652659 20050804
15642702 20050804
15528476 20050804
15829401 20050805
15811523 20050805
15905505 20050808
15905510 20050808
15905520 20050808
15905566 20050808
15905569 20050808
15905538 20050808
15905518 20050808
15942906 20050808
15543555 20050809
15880216 20050809
15691851 20050809
15681450 20050809
15681427 20050809
15681412 20050809
15681404 20050809
15534876 20050809
15885816 20050810
15951824 20050811
15721780 20050811
15721783 20050811
15764731 20050811
15664508 20050811
15939399 20050815
15450813 20050815
15450797 20050815
15522075 20050816
15458574 20050816
15848231 20050816
15616187 20050816
15593287 20050816
15593286 20050816
16019308 20050818
15695631 20050818
15681050 20050818
15261745 20050818
15956601 20050819
15813815 20050819
15813814 20050819
15813803 20050819
15980377 20050819
15753252 20050819
15541172 20050819
15309697 20050819
15899523 20050822
15653437 20050822
15964967 20050823
15984605 20050823
15893990 20050823
15657103 20050823
15607035 20050824
15703213 20050824
15987362 20050825
15809326 20050825
15770428 20050825
15693054 20050825
15693037 20050825
16040957 20050826
16041025 20050826
16040337 20050826
16041027 20050826
16041045 20050826
16041034 20050826
15352253 20050826
16020685 20050826
15649815 20050829
15784114 20050830
15703235 20050830
15294305 20050830
15294281 20050830
15294276 20050830
15294275 20050830
15944304 20050831
16092921 20050831
15972659 20050831
15944290 20050831
15944257 20050831
15631882 20050831
15616789 20050901
15627209 20050901
16015686 20050906
15894326 20050907
15950937 20050907
16050134 20050909
15913585 20050912
16082024 20050912
16098047 20050913
16001505 20050913
15943620 20050913
15890709 20050913
16099923 20050913
15689539 20050913
15213562 20050913
15907557 20050914
16081931 20050915
15678423 20050915
15299213 20050915
15896407 20050919
16055747 20050919
15659703 20050919
15580530 20050919
15802965 20050920
15661386 20050920
15780804 20050920
15662481 20050920
16024039 20050920
15662485 20050920
15836489 20050920
15815697 20050920
16045740 20050921
15961339 20050921
15549333 20050921
15867489 20050922
15701796 20050923
15689529 20050926
15659555 20050926
15597429 20050926
16002712 20050927
16002687 20050927
16002721 20050927
16002705 20050927
15970633 20050927
16002663 20050927
15905278 20050927
15935876 20050927
16166518 20050928
15381207 20050928
15021310 20050928
16103176 20050929
15885812 20050929
15939494 20050929
16035944 20050929
16005749 20050930
15623647 20050930
15623605 20050930
15566968 20050930
15943910 20051003
16045923 20051004
15834168 20051004
16140750 20051005
15902698 20051006
15995984 20051007
15059272 20051007
15059271 20051007
16102305 20051011
15893615 20051011
15947093 20051011
16061207 20051011
15696545 20051011
15620464 20051011
15620456 20051011
16113302 20051012
16113251 20051012
16119040 20051013
15952102 20051013
15142265 20051013
16116209 20051014
16116212 20051014
16116201 20051014
16116238 20051014
16116218 20051014
15935953 20051014
15824888 20051017
16000959 20051017
15614691 20051017
15556679 20051017
15862575 20051018
15879030 20051018
16153420 20051018
15331628 20051018
16152762 20051019
16121363 20051019
16164039 20051021
15977076 20051024
15147268 20051024
15625077 20051025
16034088 20051026
16034108 20051026
16143119 20051026
16034089 20051026
16034084 20051026
15632305 20051026
15195694 20051026
15936851 20051027
16043269 20051027
16051445 20051027
16128401 20051027
16088209 20051027
15381180 20051028
15372326 20051028
15254262 20051028
16190658 20051031
16129832 20051101
15961727 20051101
15635459 20051101
15382239 20051101
15380943 20051103
15978691 20051107
16107961 20051108
16084555 20051108
16083934 20051108
16188973 20051108
16023165 20051108
15659615 20051108
16189002 20051108
15653567 20051108
15625283 20051108
15625182 20051108
15993989 20051110
15992971 20051110
16054188 20051114
15993917 20051114
15693122 20051114
15693117 20051114
15631781 20051114
15533487 20051114
16227271 20051115
16209098 20051115
16172262 20051115
16113878 20051121
16169905 20051121
16108818 20051121
16210069 20051121
16210066 20051121
16091293 20051121
15558321 20051121
15336644 20051122
16006240 20051122
15711952 20051122
15666151 20051122
15491510 20051123
16177120 20051128
16148133 20051129
16148130 20051129
16237101 20051129
16081772 20051130
16099553 20051130
16081775 20051130
16216925 20051130
16081811 20051130
16081778 20051130
15953683 20051202
15639990 20051202
15468679 20051202
16043097 20051205
15939303 20051205
16061802 20051205
16061794 20051205
16239523 20051206
16239536 20051206
16295022 20051206
16113607 20051207
16000010 20051207
16170764 20051207
15870086 20051209
16250048 20051209
15549334 20051209
15985228 20051212
16275381 20051212
16223875 20051212
16184199 20051212
16210617 20051213
16210638 20051213
16210607 20051213
16210597 20051213
16039553 20051213
15654769 20051213
16232213 20051214
16232221 20051214
15677695 20051214
16220003 20051215
16113502 20051215
16113501 20051215
15943559 20051215
16185326 20051220
15824067 20051220
15824066 20051220
16178867 20051220
16178855 20051220
16298974 20051220
16298971 20051220
16240219 20051220
16178856 20051220
16216270 20051221
16168397 20051221
16248581 20051222
16011430 20051223
16226257 20051223
16249696 20051223
16215327 20051223
16173805 20051223
15967782 20051223
16149993 20051227
16095768 20051229
16136460 20051229
16276483 20051229
16245360 20051229
16140039 20051230
15701669 20051230
16272326 20060103
16278955 20060103
16272290 20060103
16272315 20060103
16000372 20060103
16272302 20060103
16272316 20060103
16272365 20060103
16272319 20060103
16272313 20060103
16272284 20060103
16212427 20060103
16260489 20060104
16337467 20060104
16120605 20060104
16263078 20060106
16299326 20060106
16299289 20060106
15976326 20060106
16299277 20060106
15953541 20060110
16105042 20060111
16195587 20060112
16313358 20060113
16297169 20060113
16091399 20060113
15268628 20060116
16227214 20060117
16301631 20060117
16301637 20060117
16251289 20060118
16012852 20060118
16091453 20060118
16333076 20060119
16388266 20060119
16215733 20060120
16120086 20060120
16097032 20060123
15933774 20060123
16196489 20060124
15800466 20060124
16217845 20060125
16185739 20060125
16169604 20060125
15703906 20060125
16008686 20060130
16410771 20060131
16358981 20060131
16235167 20060131
15705424 20060131
16198481 20060201
16282976 20060203
16239964 20060203
16367936 20060206
16280605 20060206
16368995 20060207
16369012 20060207
16114011 20060207
16369041 20060207
16369013 20060207
16369028 20060207
16369006 20060207
15328534 20060207
16238800 20060209
16204628 20060209
15964573 20060209
16318725 20060213
16299244 20060213
15123444 20060213
16257061 20060214
16271711 20060216
16365436 20060216
16365428 20060216
16185928 20060216
16169277 20060216
16273596 20060217
16225427 20060221
16149067 20060221
15960850 20060222
16428778 20060222
16428763 20060222
16165219 20060223
16473124 20060223
16337148 20060223
16210696 20060223
16085352 20060223
15837719 20060223
16225888 20060223
16165220 20060223
16296870 20060224
16388819 20060227
16154239 20060227
16147980 20060227
16275642 20060227
16382236 20060228
16204642 20060228
16168666 20060228
16027138 20060301
16118287 20060301
16306582 20060302
15969469 20060302
16341338 20060302
16234355 20060302
16440356 20060302
16385660 20060302
16306623 20060302
16079886 20060306
15690345 20060306
16387849 20060307
16364734 20060309
16393997 20060309
16393969 20060309
16272137 20060310
16339301 20060310
15194551 20060310
16140598 20060313
15234895 20060313
16455981 20060314
16456026 20060314
16456012 20060314
15862457 20060314
15693946 20060314
16375919 20060316
16439858 20060316
16439857 20060316
14577842 20060316
16194596 20060316
16474123 20060317
16285017 20060317
16403671 20060317
15927255 20060321
16252843 20060321
16377887 20060321
16359660 20060321
16252838 20060321
16410832 20060323
16400030 20060323
16359760 20060323
16424174 20060324
16405934 20060327
16297147 20060328
16354687 20060329
16023209 20060329
16476986 20060330
16388880 20060330
16258192 20060330
16446013 20060330
16476061 20060331
16487249 20060331
15647109 20060331
15191736 20060331
16476767 20060403
16461341 20060403
16269612 20060404
16228244 20060404
15367367 20060404
15367347 20060404
15367346 20060404
15367345 20060404
15367337 20060404
16501083 20060405
16325883 20060405
16501075 20060405
16176402 20060406
16498503 20060406
16428832 20060406
15709915 20060406
15709914 20060406
15709913 20060406
15656791 20060407
15563276 20060407
16427071 20060410
16515492 20060410
16423364 20060410
16467323 20060410
16326701 20060411
15613800 20060411
16162859 20060412
16571878 20060413
16364020 20060413
16102851 20060413
16299724 20060413
16472594 20060413
16426013 20060413
16426006 20060413
16299717 20060413
16426046 20060414
16458305 20060417
16386960 20060417
16458074 20060417
16455884 20060418
16507899 20060419
16494843 20060419
16474083 20060420
16338001 20060420
15578195 20060420
16329759 20060421
16569193 20060421
16571812 20060424
16537913 20060424
16325882 20060424
16176847 20060425
16153757 20060425
16298154 20060427
16338135 20060427
16301778 20060427
16221866 20060427
16242370 20060427
16493059 20060428
16122850 20060428
15934727 20060428
16441431 20060428
16493030 20060428
16493061 20060428
16493058 20060428
15555441 20060428
15555437 20060428
15555436 20060428
15555434 20060428
15555426 20060428
16547266 20060501
16547250 20060501
15921533 20060501
16262786 20060502
16378630 20060502
16378629 20060502
16521221 20060502
16505141 20060503
16393269 20060503
16393267 20060503
16188922 20060503
16531650 20060508
16476701 20060508
16552042 20060510
16564009 20060510
16372900 20060510
14737190 20060511
16585541 20060516
16236773 20060516
16585580 20060516
16544518 20060517
16534216 20060517
16188454 20060518
16541470 20060518
16213749 20060518
15372578 20060518
16484990 20060522
16301807 20060522
16563430 20060523
16622212 20060523
15362892 20060524
16420516 20060526
16682441 20060526
16638575 20060530
16585267 20060530
16255650 20060531
16546707 20060601
16511243 20060602
16311022 20060602
16307801 20060605
16571165 20060605
16495532 20060605
16023902 20060606
16618772 20060607
16675330 20060607
16487962 20060607
16364156 20060607
16460354 20060608
16701014 20060608
16359352 20060608
15456285 20060608
15837712 20060609
15843436 20060609
15624988 20060609
16455300 20060612
16332455 20060612
16473934 20060613
16557028 20060613
16557027 20060613
16522470 20060613
16478801 20060613
16586365 20060613
16478730 20060613
16408241 20060614
16641265 20060614
16641264 20060614
16604192 20060614
16647570 20060614
16641304 20060614
16714576 20060615
16714577 20060615
16497416 20060615
16619288 20060615
16717175 20060615
16687701 20060615
16343993 20060615
15477199 20060616
16645220 20060619
16528499 20060619
16516224 20060620
16530215 20060620
15516111 20060621
16569352 20060622
16373330 20060622
16670315 20060622
15534705 20060622
16278064 20060623
16551242 20060623
16503420 20060623
16417950 20060628
16352377 20060628
16417956 20060628
16332403 20060628
16421781 20060628
16325310 20060628
16316713 20060628
16542371 20060628
16542366 20060628
16762149 20060629
16359232 20060629
16584788 20060629
16637858 20060629
16545840 20060629
16359230 20060629
16680926 20060630
16045985 20060630
16707026 20060703
16723470 20060703
16291651 20060705
16361313 20060705
16360654 20060705
16352630 20060705
16647068 20060705
16361319 20060705
16345094 20060705
15320824 20060705
16418799 20060706
16567003 20060706
16427143 20060706
16436145 20060707
15546948 20060707
15542579 20060707
15504706 20060707
15569626 20060707
15569618 20060707
15569606 20060707
15569601 20060707
15276978 20060707
16634865 20060710
16481505 20060710
15300693 20060711
16709825 20060713
16751377 20060713
16751372 20060713
16751361 20060713
16751360 20060713
16709844 20060713
16699287 20060713
16540527 20060713
15340519 20060714
16603614 20060717
16242781 20060718
16510499 20060718
16553548 20060719
16750998 20060719
16650818 20060719
16707012 20060720
16401692 20060720
16607142 20060721
15673471 20060724
16245361 20060725
16285011 20060725
16246382 20060725
16289409 20060726
16242805 20060726
16476561 20060726
16500128 20060726
16697053 20060726
16604154 20060727
16291658 20060727
15251419 20060727
15251410 20060727
16684878 20060728
16675551 20060728
16476193 20060728
16297509 20060731
16213632 20060731
16214271 20060731
16489221 20060731
16343699 20060801
16289708 20060801
16343703 20060801
16288821 20060801
16575727 20060801
16417930 20060803
16375635 20060803
16757610 20060803
16515877 20060803
16524754 20060803
16760328 20060804
16760333 20060804
16827892 20060804
16771854 20060804
16827893 20060804
16080089 20060804
16569635 20060807
15640862 20060808
15340493 20060808
16785540 20060809
16785513 20060809
16785508 20060809
16600442 20060809
16817691 20060809
16815165 20060809
16815162 20060809
16815152 20060809
16311011 20060809
16706787 20060810
16775321 20060810
16706787 20060810
16510185 20060810
16389596 20060811
16701147 20060811
16621801 20060811
16708402 20060814
16513289 20060814
16302098 20060816
16621188 20060816
16336732 20060816
16636015 20060816
16336729 20060816
16728267 20060816
16728270 20060816
16728268 20060816
16818741 20060818
16702167 20060818
16818739 20060818
16818756 20060818
16699186 20060818
16584124 20060818
16433863 20060821
16311730 20060821
16848679 20060821
15631804 20060821
16608914 20060822
16569763 20060822
16524566 20060822
16415105 20060823
16785715 20060823
16687154 20060823
16512812 20060823
16512803 20060823
16790806 20060824
16790772 20060824
16679518 20060824
16155763 20060824
15675188 20060824
16545510 20060825
16574282 20060825
16275947 20060828
16707627 20060828
16687566 20060828
16777919 20060829
16861638 20060829
16728470 20060829
15362611 20060829
16829611 20060830
16878480 20060830
16740347 20060901
16735798 20060905
16849493 20060906
16849516 20060906
16849488 20060906
16849484 20060906
16849515 20060906
16880253 20060906
16849458 20060906
16621103 20060907
16457899 20060907
16220309 20060907
16924913 20060907
16621037 20060907
15544707 20060908
16641883 20060908
16634056 20060908
16762359 20060911
16730044 20060911
16761310 20060911
16754852 20060911
16845391 20060912
15893826 20060912
15916814 20060912
15580352 20060912
16821236 20060913
16856208 20060913
16472546 20060914
16873250 20060914
16736463 20060915
15845145 20060918
16675450 20060918
16678231 20060919
16712897 20060919
16834573 20060919
16725170 20060919
16804326 20060919
16630158 20060921
16324764 20060921
16714853 20060922
16701599 20060922
16912323 20060925
16881865 20060925
16817762 20060928
16779678 20060928
16614375 20060928
16924110 20060929
16530893 20061002
16098637 20061002
16603277 20061003
16839529 20061004
16920927 20061005
16920931 20061005
16920965 20061005
16829512 20061010
16814355 20061010
16690904 20061018
16938891 20061019
16940504 20061020
16951364 20061024
16828938 20061024
16842891 20061024
16460840 20061026
16494976 20061026
16675077 20061026
16820217 20061026
16926413 20061026
16488059 20061026
16766047 20061026
16689814 20061026
16448730 20061026
15573991 20061026
15573987 20061026
16776686 20061027
16776684 20061027
16968097 20061102
16923852 20061107
16905149 20061108
16824139 20061108
16143567 20061108
16677235 20061108
16388823 20061108
16596330 20061109
16765491 20061113
16731582 20061114
16723169 20061114
15485336 20061114
15485332 20061114
16938310 20061120
16027061 20061120
16150517 20061121
16734502 20061122
16968226 20061128
16792581 20061128
16326110 20061204
16893997 20061205
16310259 20061222
16521859 20061228
16311731 20061229
16864907 20070111
16793312 20070116
16797206 20070116
16806572 20070116
16149872 20070125
15977030 20070126
16580071 20070207
16839408 20070222
16497544 20070227
16757901 20070305
16650896 20070305
16697635 20070306
16598470 20070313
16478089 20070329
16632407 20070405
16542876 20070405
15638024 20070410
16804594 20070424
15321749 20070501
16504136 20070509
15698994 20070517
16522365 20070525
16600622 20070614
16930036 20070627
16297347 20070904
16690334 20070918
16922551 20070921
15971954 20071011
15583055 20071016
16818477 20071109
