# Supplementary material for: MScanner: a classifier for retrieving Medline citations
Source: BMC Bioinformatics. 2008 Feb 19;9:108. doi: 10.1186/1471-2105-9-108 (PMC2263023; doi:10.1186/1471-2105-9-108)
Supplement: Additional file 2 — Corpora used in the IEDB comparison. iedb.zip is a ZIP archive containing text files, where each line contains the PubMed ID and completion date of a Medline record. iedb-all-relevant.txt and iedb-all-irrelevant.txt are the relevant and irrelevant cross validation corpora used in the IEDB cross validation. iedb-pre2004-relevant.txt are the relevant training examples for the retrieval comparison. iedb-2004-relevant.txt and iedb-2004-irrelevant.txt are the manually evaluated IEDB query results from 2004 Medline. PubMed IDs for 2004 Medline may be obtained using the PubMed query 2004 [DateCompleted] AND medline [sb]. [file 1471-2105-9-108-S2.zip › iedb-all-relevant.txt]

46912 19750527
50703 19751106
50298 19751106
53781 19760209
53840 19760219
58456 19760802
58832 19760823
61706 19761201
65337 19770425
69247 19770825
69008 19770902
328380 19770922
72672 19780127
75847 19780517
78659 19780828
77841 19780828
77847 19780901
81866 19790115
81855 19790115
84796 19790516
86336 19790611
86500 19790716
86366 19790728
87489 19790901
109567 19790901
90089 19791121
90087 19791121
6153079 19800228
6155100 19800726
6991699 19800828
6156215 19800926
6156831 19801024
6159646 19810129
6161882 19810413
6161899 19810424
6163736 19810613
6163712 19810623
6164247 19810625
6164328 19810625
6163993 19810625
6164248 19810625
6164249 19810625
6164798 19810709
6164644 19810709
6166604 19810925
6166603 19810925
6168512 19811118
6169681 19811215
6169764 19811215
6169840 19811222
6169752 19811222
7061772 19820521
6174139 19820521
6175660 19820614
6176330 19820708
6176550 19820719
6176996 19820722
7076676 19820722
6176678 19820722
6177826 19820814
6178959 19820910
6178599 19820910
6181755 19821202
6182104 19821216
6182245 19821216
6183207 19830119
6183220 19830119
6754610 19830119
6183362 19830127
6183347 19830127
6336767 19830225
6296214 19830317
6185960 19830324
6186384 19830407
6187004 19830415
6297889 19830415
6189288 19830610
6189824 19830708
6189936 19830708
6189606 19830715
6189955 19830729
6190910 19830811
6192585 19830909
6192436 19830909
6192202 19830909
6192445 19830920
6193174 19831008
6193065 19831021
6193286 19831028
6196205 19840107
6196376 19840107
6196439 19840107
6643876 19840126
6643875 19840126
6196912 19840127
6196640 19840127
6196609 19840127
6197356 19840214
6198281 19840323
6607839 19840404
6199215 19840404
6199408 19840424
6199407 19840424
6200237 19840502
6200772 19840502
6201129 19840524
6201728 19840606
6201857 19840607
6425219 19840613
6203218 19840711
6204594 19840813
6204768 19840824
6205255 19840920
6206156 19841015
6206107 19841024
6205897 19841025
6207246 19841102
6207440 19841121
6208680 19841123
6491604 19841207
6208383 19841218
6208805 19841218
6210004 19850116
6083660 19850219
3881543 19850227
6084612 19850328
2579247 19850403
2579313 19850408
3918942 19850415
2579325 19850419
2579329 19850419
2580239 19850429
6529569 19850429
2580007 19850523
2580793 19850610
6085322 19850619
2580890 19850620
2582416 19850625
2581939 19850708
2581899 19850710
2409149 19850819
2410007 19850905
2410362 19850916
3874901 19850919
2410031 19850919
2410296 19850925
3875853 19851007
4031322 19851011
2413025 19851114
2414922 19851202
2414911 19851211
2414910 19851211
2414366 19851213
2414920 19851218
2415590 19851223
2416695 19860131
3878521 19860207
2418215 19860228
2418380 19860324
2869210 19860402
2936608 19860410
2420700 19860428
2420472 19860428
2420608 19860512
2420897 19860514
2422392 19860527
2422294 19860603
2422314 19860606
3702875 19860616
2423459 19860707
2423589 19860707
2423631 19860709
3519829 19860709
2423616 19860714
3086449 19860718
2424840 19860811
2426895 19860916
2426303 19860917
2426019 19860917
2426867 19860919
2426270 19860919
2428820 19861030
2428615 19861030
3758153 19861114
2429984 19861202
2430041 19861203
3770953 19861203
2430104 19861217
2430943 19861224
2430956 19870109
3491325 19870113
3491326 19870113
2431541 19870120
3537005 19870122
3795268 19870127
3491953 19870127
2431812 19870128
2432013 19870205
2433462 19870309
3805548 19870317
3827946 19870415
2434548 19870416
2434337 19870422
2434848 19870423
2436051 19870427
2882290 19870518
2437147 19870601
2437150 19870601
2437457 19870605
2437211 19870615
2437891 19870616
2436922 19870624
2438844 19870701
2438329 19870702
2438367 19870706
2438963 19870714
2438343 19870715
2440089 19870728
2440177 19870805
2440039 19870820
2440673 19870831
2440817 19870915
2442000 19871009
2442406 19871021
2442276 19871022
2443834 19871102
2443288 19871109
3309057 19871109
2443447 19871113
2443352 19871116
3115279 19871120
2445121 19871201
2823831 19871214
2444731 19871214
2444527 19871216
2824382 19880106
2446368 19880115
2446001 19880119
2446422 19880121
2446016 19880121
2446011 19880121
2447171 19880212
2447184 19880220
2447101 19880220
2448638 19880302
2448243 19880302
2448952 19880311
2448497 19880318
3338858 19880321
2448248 19880321
2963699 19880330
2449284 19880407
2450279 19880408
2964755 19880418
2449902 19880418
2450068 19880419
2450965 19880422
2450754 19880427
2450576 19880505
2451638 19880517
3128632 19880520
3258640 19880526
2452514 19880601
2452517 19880601
3358899 19880608
3259346 19880621
2453472 19880624
2453917 19880629
2453491 19880708
2453784 19880711
2453566 19880712
2454473 19880725
2837512 19880726
2455383 19880729
3385639 19880729
2455012 19880803
2454995 19880803
3133233 19880808
2455296 19880810
3392370 19880818
2455818 19880819
2456333 19880831
2456304 19880831
2456303 19880831
2456367 19880902
2456340 19880906
3260919 19880906
2456341 19880906
2456454 19880906
3261248 19880909
3404125 19880916
2457112 19880920
2457043 19880921
2457641 19880923
3137257 19880926
2457624 19880926
3261776 19880927
2457647 19880927
2457635 19881004
3411119 19881011
2458488 19881019
2458320 19881026
2459193 19881103
2459204 19881103
2459228 19881109
2459219 19881109
2459225 19881109
2459250 19881114
3174662 19881121
2459291 19881121
2459408 19881121
2459295 19881122
2459242 19881122
2459066 19881123
2458762 19881123
2460491 19881201
2460530 19881208
2460536 19881208
2460532 19881208
2460866 19881209
2973061 19881209
2460995 19881214
2460640 19881220
2460719 19881220
2460551 19881220
3263313 19881222
2461564 19881230
2461660 19881230
3191509 19890110
3264322 19890117
3058210 19890118
3058803 19890118
2462152 19890124
2462352 19890125
2461861 19890126
2535860 19890201
2462795 19890207
2462666 19890209
2462610 19890209
2463222 19890213
3062388 19890213
2463623 19890214
2463377 19890223
2463655 19890223
2464134 19890302
2463999 19890307
2492575 19890313
2537466 19890328
2465342 19890328
2465273 19890329
2466373 19890417
2467001 19890421
3237218 19890425
2467294 19890428
2466767 19890502
2467445 19890504
2466868 19890510
2466942 19890511
2784483 19890511
2468301 19890512
2467990 19890518
2469014 19890526
2708744 19890530
2496033 19890601
2496037 19890602
2540011 19890605
2468504 19890605
2468787 19890605
2469142 19890606
2468986 19890608
2469764 19890609
2470348 19890615
2715642 19890622
2470405 19890629
2786148 19890706
2471352 19890712
2786093 19890713
2470920 19890713
2471975 19890721
2471784 19890721
2472444 19890731
2472452 19890731
2472448 19890731
2472749 19890802
2472704 19890802
2472395 19890802
2472467 19890803
2786997 19890808
2472828 19890815
2473720 19890816
2545626 19890818
2473218 19890818
2501300 19890818
2473217 19890818
2474172 19890825
2787273 19890825
2473907 19890829
2666433 19890901
2752594 19890901
2473861 19890901
2473980 19890901
2473994 19890901
2474053 19890905
2474052 19890905
2474614 19890908
2474671 19890912
2474891 19890912
2475114 19890914
2668181 19890915
2474505 19890915
2475568 19891003
2476109 19891003
2475569 19891003
2476571 19891017
2476570 19891017
2476491 19891018
2476499 19891020
2476243 19891026
2477491 19891102
2477914 19891102
2477335 19891103
2477244 19891109
2477451 19891109
2677144 19891109
2477254 19891122
2529124 19891122
2509558 19891130
2478631 19891130
2553813 19891130
2817893 19891204
2509279 19891204
2479765 19891228
2479712 19900103
2586628 19900104
2479838 19900104
2480387 19900119
2480375 19900119
2480602 19900119
2594015 19900123
2480902 19900130
2294050 19900201
1688436 19900202
1688446 19900208
2481586 19900222
2481823 19900222
1688831 19900223
2298882 19900227
2482574 19900302
1688874 19900307
2482254 19900313
2482860 19900316
1689368 19900323
2303428 19900323
1689390 19900326
2307844 19900409
1689763 19900412
1969126 19900417
2107201 19900420
1690775 19900430
1690778 19900430
1690853 19900430
2157157 19900503
2319136 19900504
2483503 19900510
2576592 19900510
1691228 19900517
2183219 19900524
1691146 19900524
2332469 19900604
2333291 19900606
1692084 19900606
1692035 19900606
1692033 19900606
2335822 19900614
2140339 19900625
1692737 19900627
1693134 19900629
1693170 19900629
2189723 19900706
2347467 19900709
1693408 19900711
1693381 19900712
1693564 19900713
2484028 19900716
1693844 19900718
1693940 19900720
1693908 19900723
1693914 19900724
1693910 19900724
1694206 19900727
1694205 19900727
2141621 19900801
1694310 19900801
2358778 19900801
2358457 19900801
1694615 19900806
1694524 19900807
1694818 19900813
1695410 19900821
1695255 19900821
2373520 19900828
1695651 19900828
2378463 19900831
2165498 19900904
1696355 19900907
1696308 19900910
1696236 19900913
1696296 19900913
1696807 19900920
1696808 19900920
1697125 19900924
1696928 19900927
1696937 19900927
1696860 19900927
1697329 19901003
1697306 19901003
1697849 19901016
1697881 19901017
1698908 19901101
1698817 19901105
2215478 19901115
1699119 19901115
1699348 19901121
2213557 19901121
1698871 19901121
1699509 19901121
2212008 19901121
2229011 19901206
1699973 19901207
1700000 19901212
1699974 19901219
1700248 19901219
2146802 19901221
1700304 19901227
2242754 19901228
1700825 19901231
1700835 19901231
1700833 19901231
1701000 19910107
2247148 19910107
1701001 19910107
1701079 19910108
1701026 19910108
1701012 19910110
1701189 19910117
1701415 19910122
2123824 19910122
1701987 19910128
1701919 19910129
1701917 19910129
2259893 19910129
1702161 19910207
1702160 19910207
1702433 19910212
1824801 19910219
1898970 19910219
1702806 19910219
1702801 19910219
2269329 19910220
1702727 19910220
1702734 19910220
1702758 19910220
1702915 19910221
1703178 19910225
1989076 19910225
1980396 19910226
2273404 19910226
1703536 19910301
1703564 19910305
1703514 19910306
1703533 19910307
1704034 19910308
1704033 19910308
2126195 19910308
1992491 19910308
1704014 19910308
1703959 19910314
1993848 19910319
1993465 19910321
1705240 19910402
1997399 19910404
1705790 19910408
1705953 19910415
1705946 19910417
1705987 19910417
1706393 19910422
1706400 19910422
1706753 19910426
1706746 19910426
1981895 19910430
1707002 19910503
1707135 19910508
1707132 19910508
1707404 19910510
2083407 19910514
1707538 19910515
1707655 19910517
1707915 19910521
1673146 19910523
1849979 19910523
1708228 19910523
2017257 19910523
2489039 19910529
2489038 19910529
2088485 19910529
2019744 19910529
2026136 19910610
1709197 19910611
1709449 19910619
1827928 19910624
1709722 19910627
1709871 19910628
1709866 19910628
2037351 19910628
2037377 19910628
1709829 19910701
1709917 19910702
1710314 19910705
1904085 19910708
1710243 19910710
2040532 19910710
1710287 19910711
1710286 19910711
1710780 19910712
1710549 19910715
1711232 19910719
1370037 19910722
2051020 19910723
1711082 19910723
1711013 19910724
1712110 19910802
2062379 19910805
1711877 19910807
2062316 19910807
1713253 19910828
1713610 19910830
1713602 19910830
1861074 19910830
1713647 19910903
1650428 19910903
1907995 19910916
1869824 19910916
1714594 19910918
1714879 19910920
1715029 19910925
1715032 19910925
1875170 19910926
1908510 19910926
1714918 19910926
1715366 19910927
1715606 19911001
1715332 19911001
1879880 19911002
1715346 19911003
1885735 19911008
1715846 19911008
1715754 19911009
1889458 19911011
1654376 19911018
2518831 19911021
1896454 19911021
1894359 19911021
1832722 19911022
1716691 19911022
1716693 19911022
1716808 19911024
1716908 19911030
1919438 19911101
1717311 19911104
1716956 19911107
1717190 19911114
1717708 19911114
1717709 19911114
1718025 19911118
1717575 19911118
1717574 19911118
1717572 19911118
1717570 19911118
1717566 19911118
1717573 19911118
1656880 19911120
1717504 19911121
1718870 19911127
1719425 19911202
1719533 19911203
1718849 19911206
1936113 19911213
1719082 19911216
1940366 19911218
1718873 19911224
1718907 19911226
1718904 19911226
1720415 19920103
1720504 19920108
1720777 19920113
1744592 19920115
1744001 19920116
1721637 19920124
1684372 19920124
1370170 19920127
1722316 19920207
1722335 19920207
1722277 19920210
1370347 19920212
1370269 19920212
1370275 19920212
1370277 19920212
1730920 19920214
1370548 19920214
1370431 19920218
1370522 19920219
1370514 19920219
1370521 19920219
1722696 19920224
1722966 19920226
1769524 19920226
1722774 19920226
1370680 19920227
1732413 19920227
1370776 19920228
1723001 19920303
1774199 19920305
1370952 19920310
1723295 19920312
1737925 19920316
1723627 19920317
1723632 19920317
1737836 19920318
1724057 19920320
1739971 19920324
1371370 19920324
1371527 19920330
1724364 19920330
1371765 19920403
1724548 19920406
1371786 19920409
1371785 19920409
1371823 19920409
1371821 19920409
1541816 19920409
1665695 19920413
1372026 19920415
1372140 19920415
1372139 19920415
1546293 19920416
1724874 19920417
1372370 19920417
1312628 19920417
1547843 19920420
1372290 19920423
1724974 19920429
1372560 19920430
1372558 19920430
1805311 19920505
1372987 19920506
1372990 19920506
1373262 19920508
1348545 19920514
1373197 19920514
1373489 19920515
1373401 19920519
1373406 19920519
1373342 19920521
1314884 19920526
1373642 19920527
1373890 19920528
1373751 19920528
1810880 19920601
1374098 19920602
1374807 19920616
1583725 19920616
1813778 19920616
1374811 19920616
1374903 19920616
1725956 19920616
1375265 19920623
1375261 19920623
1375160 19920625
1375250 19920625
1375280 19920625
2520753 19920626
1375929 19920707
1376012 19920709
1376341 19920710
1376366 19920710
1376413 19920713
1376332 19920713
1376328 19920714
1376542 19920716
1376537 19920716
1376538 19920716
1607650 19920721
1607654 19920721
1376767 19920723
1966988 19920729
1377222 19920729
1611083 19920729
1377368 19920730
1378061 19920807
1626425 19920813
1378505 19920814
1378618 19920814
1378459 19920819
1378362 19920820
1378499 19920820
1634111 19920825
1634779 19920825
1378866 19920825
1640493 19920828
1379424 19920901
1379182 19920901
1639105 19920901
1379392 19920901
1353418 19920902
1379072 19920903
1495499 19920909
1379681 19920909
1379682 19920909
1379505 19920910
1379504 19920910
1502501 19920915
1323851 19920915
1379858 19920915
1323850 19920915
1386874 19920916
1380244 19920918
1511679 19920929
1380974 19920930
1380894 19921001
1517589 19921006
1516632 19921007
1381300 19921007
1381312 19921007
1381719 19921013
1522584 19921015
1381757 19921015
1521467 19921015
1382144 19921019
1382220 19921022
1383191 19921029
1383257 19921029
1383842 19921102
1402647 19921102
1383410 19921104
1383405 19921104
1383408 19921104
1398737 19921105
1409595 19921110
1396968 19921110
1394190 19921110
1383323 19921113
1383319 19921113
1383324 19921113
1383567 19921118
1383696 19921118
1383569 19921118
1383697 19921118
1383230 19921119
1383117 19921119
1400628 19921123
1383384 19921125
1383331 19921125
1423345 19921202
1385515 19921203
1385318 19921204
1668760 19921204
1385522 19921208
1430103 19921208
1385523 19921208
1418180 19921209
1418319 19921210
1384748 19921215
1384868 19921218
1358189 19921221
1331239 19921221
1385507 19921222
1385316 19921223
1385249 19921223
1448154 19921224
1445697 19921228
1446701 19921229
1446709 19921229
1280166 19921230
1280255 19921230
1445808 19921230
1280386 19921230
1280917 19921231
1280503 19930106
1280610 19930107
1280650 19930107
1281216 19930108
1281166 19930112
7677954 19930115
7677961 19930115
1472121 19930127
7678100 19930129
1282141 19930202
8418501 19930203
1282755 19930205
7678336 19930208
1282493 19930210
7678298 19930211
7678307 19930211
7678469 19930212
1282843 19930217
7678615 19930222
8422670 19930223
1283364 19930226
1283332 19930226
8093890 19930301
8428632 19930305
7679186 19930305
7679120 19930310
7679507 19930316
1283751 19930316
7679489 19930317
7679372 19930318
7679646 19930322
7679858 19930323
7679748 19930323
7679697 19930324
7679695 19930324
7679663 19930324
7680132 19930401
7680297 19930405
7680226 19930405
7680300 19930408
7680386 19930408
8383232 19930408
8450239 19930412
7680609 19930413
7681081 19930420
7680964 19930420
7681087 19930420
7681039 19930422
7681045 19930422
8459225 19930428
8464874 19930504
7681692 19930505
7682329 19930510
7682302 19930511
7682240 19930512
7682244 19930512
7682108 19930513
7682624 19930517
7682631 19930517
7682589 19930520
7682995 19930524
7683038 19930525
7682814 19930527
8386515 19930527
7683420 19930601
8482836 19930603
7683752 19930608
7683589 19930608
7683750 19930609
7683640 19930610
7684053 19930611
7684468 19930621
7684458 19930621
8496677 19930621
8496604 19930622
8496341 19930622
7684252 19930623
8494822 19930623
7684629 19930629
7684681 19930701
7684687 19930701
8240486 19930708
8510226 19930712
7685404 19930712
7685408 19930712
7685314 19930713
7685800 19930720
7685799 19930720
7685791 19930720
7685923 19930720
7685756 19930722
8315383 19930723
7686182 19930728
7686184 19930728
7686610 19930805
7686750 19930805
7686854 19930809
7687098 19930809
7687301 19930816
7687300 19930816
7687268 19930819
7687804 19930820
8334703 19930820
7687803 19930820
8335903 19930825
8335846 19930825
7687651 19930825
8335917 19930825
7687637 19930826
8393480 19930830
7687968 19930902
8344365 19930903
7688412 19930908
7688399 19930908
7688410 19930908
7688387 19930908
7688396 19930908
7688674 19930910
7688847 19930910
7688792 19930913
7688791 19930913
7688955 19930914
7688779 19930916
7689035 19930917
8356062 19930923
7689528 19930927
7689529 19930927
7689611 19930928
7689589 19930928
7689636 19930928
7689619 19930928
7689820 19930930
7690215 19931006
7690392 19931008
7690406 19931008
8370602 19931012
7690424 19931012
8376978 19931018
7690793 19931020
7690770 19931020
8376805 19931021
7690820 19931021
7691164 19931028
8404599 19931103
7691298 19931104
7691946 19931109
7691451 19931109
7691940 19931109
7691925 19931109
7692858 19931110
8405053 19931112
7691986 19931116
7691753 19931116
7692294 19931118
8409115 19931122
7692666 19931122
8228825 19931129
8228823 19931129
7693094 19931129
7693568 19931129
7693809 19931210
8223850 19931214
7694088 19931215
7693449 19931220
7693974 19931221
7693965 19931221
7693972 19931221
7693553 19931222
7693754 19931222
7504368 19931223
7503946 19931223
7504072 19931227
7694806 19931229
7504010 19940106
7504016 19940106
7504027 19940106
7694817 19940106
7504601 19940111
7504858 19940112
8256501 19940112
8252475 19940113
7505016 19940114
7505020 19940114
7505071 19940118
8259678 19940118
7505197 19940121
7505110 19940126
7505486 19940127
7505881 19940128
7505798 19940202
7506279 19940210
8277264 19940210
7506732 19940214
7506728 19940214
7506740 19940214
7904291 19940214
8281336 19940215
7506574 19940217
7506575 19940217
8289304 19940218
7507170 19940218
7904593 19940218
7507281 19940224
7506996 19940224
7507280 19940224
8294086 19940302
7507889 19940304
8301118 19940309
8301126 19940309
8299683 19940309
8303944 19940310
8300410 19940310
7507769 19940310
8299910 19940310
8310482 19940314
7508264 19940315
7508383 19940317
7508463 19940317
7508462 19940317
8307996 19940317
7508743 19940321
7509002 19940323
8107212 19940323
7509369 19940329
7509313 19940330
8112849 19940330
7509320 19940330
8119729 19940401
7907197 19940404
7510297 19940411
8126461 19940411
7510328 19940411
7907298 19940412
7510436 19940414
7510439 19940414
7510766 19940418
7510663 19940418
7510746 19940419
7510559 19940419
8134391 19940421
7907731 19940421
7511085 19940425
7511212 19940426
8144941 19940429
8145819 19940505
7511656 19940505
8145032 19940505
8144539 19940505
7512103 19940509
7512123 19940509
8154934 19940510
7512156 19940512
7512163 19940512
7512603 19940513
7512579 19940513
7512574 19940513
7512375 19940513
7512645 19940517
8157270 19940517
7512979 19940520
8162409 19940523
7513004 19940523
8163950 19940524
8163944 19940524
7513169 19940601
7513168 19940601
8168138 19940602
8167006 19940602
7513744 19940603
7513932 19940606
7513927 19940608
7513555 19940608
8176207 19940609
7514136 19940614
8184542 19940616
8183283 19940616
7514196 19940616
8186196 19940620
1345120 19940620
7514684 19940620
7514676 19940620
8189069 19940621
7515181 19940627
7515376 19940705
7515358 19940706
8202524 19940706
8210226 19940708
8207204 19940713
7911644 19940713
8207814 19940713
7516597 19940715
7516270 19940715
7516595 19940715
7516600 19940715
7516574 19940719
7516439 19940719
7516315 19940720
7516621 19940720
7911784 19940720
8006580 19940721
8010973 19940721
7516745 19940725
7517427 19940804
7517425 19940804
8021520 19940804
7517424 19940804
7517697 19940805
8026520 19940809
7517873 19940809
7517973 19940809
7517970 19940809
7517870 19940809
7517969 19940810
7518164 19940811
7518226 19940811
7518168 19940811
7518655 19940812
7518526 19940815
7518528 19940815
8035509 19940815
8040252 19940819
7518714 19940822
7519175 19940831
8046234 19940901
7519631 19940902
7519718 19940906
7520112 19940909
8057464 19940909
7519956 19940913
8058787 19940914
7520084 19940915
7520460 19940916
7520595 19940919
7520418 19940921
8065377 19940922
7520963 19940923
7520895 19940926
7521142 19940927
7520701 19940927
7521933 19941013
7521892 19941013
7521899 19941013
7522249 19941014
7522158 19941018
8088870 19941018
8088867 19941018
7522159 19941018
7522215 19941018
7522019 19941019
8086507 19941020
7523099 19941024
7944953 19941026
7937811 19941027
7522686 19941027
7920021 19941027
7523183 19941031
7523137 19941107
7523695 19941117
7523696 19941117
7944357 19941118
7523869 19941118
7930486 19941122
7523826 19941123
7950407 19941128
7959866 19941130
7525458 19941130
7525459 19941130
7525846 19941201
7525860 19941201
7964634 19941201
7524686 19941207
7525700 19941207
7525709 19941207
7963153 19941209
7526540 19941212
7526777 19941213
7525573 19941216
7526568 19941219
7525524 19941220
7525302 19941221
7526571 19941228
7525483 19941229
7960137 19941229
7527069 19941230
7981150 19950103
7526967 19950104
7527124 19950105
7989758 19950110
7527546 19950111
7527500 19950112
7997247 19950113
7527838 19950113
7527894 19950117
7994573 19950119
7527739 19950119
7528217 19950124
7528190 19950125
7805754 19950127
7805746 19950127
7528638 19950130
7528637 19950130
7817895 19950203
7814635 19950209
7818546 19950209
7529284 19950209
7814869 19950209
7815502 19950209
7815531 19950209
7529989 19950213
7823966 19950214
7529799 19950216
7822033 19950216
7529809 19950216
7824893 19950216
7529604 19950216
7530397 19950217
7530398 19950217
7530747 19950227
7530688 19950302
7843258 19950306
7844559 19950307
7531419 19950307
7853538 19950313
7849035 19950313
7531527 19950314
7531686 19950315
7851957 19950315
7531444 19950316
7531731 19950316
7860734 19950320
7858179 19950323
7532781 19950327
7532630 19950330
7533479 19950331
7875660 19950404
7875217 19950406
7532944 19950406
7533182 19950406
7875224 19950406
7533679 19950410
7533855 19950410
7533851 19950410
7884894 19950410
7533965 19950411
7889404 19950418
7534151 19950418
7534104 19950420
7534616 19950425
7534801 19950425
7534814 19950427
7535106 19950501
7699024 19950502
7696205 19950503
7699236 19950503
7535417 19950503
7535178 19950504
7535563 19950510
7706044 19950511
7706755 19950511
7708719 19950511
7716788 19950517
7536503 19950522
7723775 19950523
7536616 19950524
7722319 19950524
7722316 19950524
7722468 19950525
7733929 19950530
7537326 19950601
7537251 19950601
7738140 19950606
7737284 19950607
7537702 19950608
7538251 19950609
7745694 19950613
7744618 19950615
7748019 19950615
7753173 19950619
7538539 19950622
7538490 19950622
7539044 19950623
7768611 19950705
7768602 19950705
7539508 19950706
7539833 19950712
7540044 19950718
7540107 19950719
7793078 19950724
7540499 19950724
7540658 19950725
7540727 19950725
7790029 19950727
7596443 19950803
7541054 19950803
7541053 19950803
7540971 19950803
7541138 19950803
7541374 19950809
7541430 19950809
7541621 19950810
7541824 19950816
7611878 19950817
7615984 19950818
7542024 19950822
7615506 19950822
7615008 19950822
7542082 19950824
7622210 19950825
7621857 19950829
7542549 19950830
7543231 19950901
7543212 19950905
7543117 19950905
7629116 19950905
7543022 19950907
7629885 19950907
7636480 19950914
7543581 19950914
7544047 19950918
7543776 19950919
7646356 19950920
7645248 19950920
7544049 19950920
7641139 19950921
7643854 19950921
7643853 19950921
7650368 19950922
7654064 19950922
7650395 19950922
7544250 19950922
7544181 19950925
7544402 19950926
7544233 19950927
7544397 19950928
7544398 19950928
7544868 19951005
7659098 19951005
7545209 19951010
7545113 19951010
7666497 19951012
7673701 19951016
7671317 19951019
7558301 19951030
7558412 19951103
7547687 19951106
7565817 19951106
7554399 19951107
7563242 19951109
7561761 19951113
7571422 19951114
7561096 19951122
7580839 19951127
7595404 19951128
7580290 19951128
7589115 19951128
7595420 19951128
7483803 19951130
7581341 19951130
7474135 19951201
7595203 19951204
7595191 19951204
7595234 19951204
7595214 19951204
7589070 19951212
7589074 19951212
7481562 19951212
7594595 19951214
7595652 19951214
7594588 19951214
7477351 19951215
7594515 19951218
7590439 19951218
7593618 19951221
7476099 19951227
7594534 19951228
7591164 19951228
7477400 19951228
7591114 19951228
7483766 19951228
7594699 19951228
7594728 19951228
7483767 19951228
7490116 19960104
7489760 19960104
7490115 19960104
7493296 19960105
7494246 19960111
7494256 19960111
7494247 19960111
7493772 19960111
7496947 19960116
7496964 19960116
8523518 19960125
8523531 19960125
8533465 19960130
8537460 19960205
8537089 19960206
8537666 19960206
8544851 19960212
8543758 19960213
8546009 19960214
8543821 19960214
8553546 19960216
8553567 19960216
8550052 19960220
8546801 19960221
8556499 19960223
8559043 19960228
8566016 19960301
8570625 19960301
8564975 19960301
8568289 19960305
8567982 19960305
8568253 19960306
8568268 19960306
8568138 19960306
8566082 19960306
8578835 19960312
8576309 19960312
8578832 19960312
8577283 19960314
8580072 19960318
8581165 19960319
8598221 19960419
8604979 19960515
8603958 19960516
8605917 19960520
8607269 19960521
8606092 19960523
8606091 19960523
8606355 19960523
8609617 19960524
8609399 19960529
8609422 19960529
8610439 19960530
8613407 19960606
8613379 19960606
8617300 19960613
8617940 19960613
8617982 19960613
8623522 19960619
8621910 19960620
8621927 19960620
8627765 19960621
8627790 19960621
8627238 19960627
8627179 19960627
8627236 19960627
8632064 19960702
8632755 19960703
8630893 19960703
8635288 19960710
8636413 19960711
8645112 19960715
8642315 19960718
8642561 19960718
8647184 19960725
8647175 19960725
8658056 19960730
8652594 19960730
8653073 19960731
8655988 19960731
8665933 19960802
8668927 19960805
8668918 19960805
8666933 19960805
8661400 19960807
8666434 19960807
8667619 19960808
8666827 19960808
8675351 19960812
8675304 19960812
8674179 19960812
8674180 19960812
8678291 19960813
8683151 19960816
8687423 19960816
8683220 19960816
8693295 19960826
8690929 19960829
8690944 19960829
8663374 19960903
8699032 19960903
8698474 19960904
8701592 19960904
8698393 19960905
8698392 19960905
8700877 19960905
8698377 19960905
8704175 19960909
8706327 19960910
8707253 19960910
8711735 19960911
8778028 19960916
8764127 19960920
8760818 19960923
8760282 19960924
8765826 19960925
8757818 19960926
8801283 19961001
8774348 19961002
8751924 19961003
8751939 19961003
8751922 19961003
8781544 19961004
8753854 19961008
8758895 19961010
8758896 19961010
8721525 19961010
8784484 19961018
8847509 19961021
8789064 19961021
8816957 19961021
8847528 19961021
8789541 19961022
8671623 19961023
8765035 19961024
8765039 19961024
8725098 19961024
8725101 19961024
8810254 19961024
8820962 19961030
8813034 19961031
8726461 19961101
8830740 19961104
8727479 19961105
8752895 19961107
8752946 19961107
8764053 19961107
8764046 19961107
8816801 19961113
8806581 19961113
8833918 19961119
8732237 19961119
8870619 19961120
8855177 19961121
8794288 19961122
8757342 19961122
8794355 19961122
8794392 19961122
8794388 19961122
8816413 19961125
8671633 19961125
8823309 19961125
8821654 19961126
8828537 19961126
8828524 19961126
8809131 19961127
8873612 19961127
8890900 19961202
8868446 19961203
8871605 19961203
8874504 19961203
8822625 19961203
8793844 19961204
8822638 19961204
8898718 19961205
8835131 19961205
8867614 19961205
8737719 19961209
8859227 19961209
8811073 19961209
8671602 19961210
8906797 19961210
8898968 19961210
8770769 19961210
8805633 19961212
8836894 19961212
8918582 19961212
8879204 19961213
8887487 19961213
8892628 19961213
8879234 19961213
8892642 19961213
8820649 19961216
8963405 19961216
8841454 19961216
8871652 19961217
8871655 19961217
8871653 19961217
8871676 19961217
8922465 19961219
8836989 19961223
8914594 19961224
8943411 19961227
8892855 19961230
8892853 19961230
8892898 19961230
8918920 19961231
8941327 19970102
8958044 19970103
8890199 19970106
8945603 19970108
8921943 19970108
8921967 19970108
8873004 19970108
8945554 19970108
8938159 19970109
8938173 19970109
8872904 19970110
8939935 19970113
8939151 19970113
8944764 19970113
8882934 19970114
8973533 19970114
8920705 19970114
8970345 19970116
8875627 19970116
8757954 19970121
8982118 19970122
8982096 19970122
8982115 19970122
8955205 19970123
8955206 19970123
8955199 19970123
8871533 19970124
8889264 19970127
8969237 19970128
8782415 19970128
8977196 19970130
8807201 19970131
8807215 19970131
8890041 19970131
8890039 19970131
8872163 19970203
8872176 19970203
8977283 19970204
8977273 19970204
8836334 19970204
8915686 19970206
8915685 19970206
8838417 19970206
8992972 19970211
8899114 19970211
8885010 19970212
9000094 19970218
9013963 19970219
8911701 19970219
9013994 19970219
8941990 19970219
9013969 19970219
9015193 19970220
9010243 19970221
8923286 19970221
9009310 19970221
9009299 19970221
9018056 19970224
9018050 19970224
8782355 19970224
8905314 19970227
9008465 19970227
9008464 19970227
8955581 19970303
9021966 19970303
8943577 19970303
8891004 19970304
9029109 19970305
9029084 19970305
9029141 19970305
9024502 19970305
8913492 19970306
8959859 19970312
9038292 19970313
8972487 19970313
9032480 19970313
8892097 19970314
9032365 19970318
8982778 19970318
8764508 19970319
9049223 19970320
9047160 19970320
9041356 19970320
9030758 19970320
9048833 19970320
9060872 19970324
8671663 19970324
8671652 19970324
9004439 19970326
9066507 19970328
9014296 19970401
9014312 19970401
9058784 19970402
9058788 19970402
9067529 19970404
9058764 19970408
9091578 19970410
9091575 19970410
8959511 19970410
9060624 19970411
9060611 19970411
8994320 19970417
9116645 19970422
9120295 19970424
9122216 19970424
9119976 19970424
9120283 19970424
9094664 19970425
9094694 19970425
9104792 19970430
9103419 19970505
9113725 19970508
9113724 19970508
9097919 19970513
9125584 19970515
9125539 19970515
9126921 19970515
9130572 19970515
9130534 19970515
9130529 19970515
9130513 19970515
9126993 19970519
9129157 19970520
8860695 19970520
9157052 19970520
9040007 19970522
9130633 19970522
9156578 19970522
9040009 19970522
9080250 19970528
9139889 19970529
9158059 19970602
9143249 19970603
9067642 19970603
9143240 19970603
9143315 19970604
9143302 19970604
9143286 19970605
9160097 19970612
9160093 19970612
9155830 19970612
9013479 19970618
9169732 19970619
9041670 19970619
9152424 19970619
9175830 19970620
9108620 19970623
9151705 19970624
9171892 19970625
9130235 19970702
9191929 19970703
9151961 19970703
9185691 19970708
9097417 19970709
9153327 19970709
9188577 19970710
9186485 19970710
9177290 19970710
9170273 19970714
9131470 19970714
9204950 19970717
9179436 19970718
9201310 19970721
9209499 19970722
9209489 19970722
9209477 19970722
9210925 19970724
9095267 19970724
9095254 19970724
9095235 19970724
9215246 19970725
9202065 19970731
9223492 19970731
9227312 19970801
9199964 19970807
9224967 19970807
9230206 19970807
9223635 19970813
9233634 19970814
9234800 19970814
9233635 19970814
9184376 19970814
9234808 19970814
9236194 19970815
9244344 19970818
9235920 19970821
9234947 19970825
9247592 19970825
9240420 19970828
9224929 19970829
9257793 19970903
9210039 19970904
9250594 19970905
9237101 19970905
9261417 19970917
9261444 19970917
9281854 19970918
9284171 19970919
9268662 19970926
9268193 19970930
9263018 19970930
9292004 19971001
9272701 19971006
9232428 19971015
9307238 19971015
9294140 19971016
9286056 19971016
9276405 19971017
9294164 19971021
9298981 19971022
9314345 19971022
9291292 19971022
9291282 19971022
9328567 19971023
9322511 19971023
9281508 19971023
9310837 19971028
9317004 19971030
9317009 19971030
9328590 19971031
9325070 19971106
9333142 19971106
9378952 19971107
9378997 19971107
9382733 19971110
9381793 19971110
9382753 19971110
9377571 19971110
9376132 19971112
9343207 19971113
9314554 19971113
9341785 19971114
9346184 19971114
9339699 19971114
9363907 19971118
9346848 19971118
9313138 19971119
9354468 19971121
9346320 19971121
9366399 19971125
9321428 19971202
9362526 19971203
9367366 19971208
9367358 19971208
9368618 19971210
9373317 19971210
9373320 19971210
9383260 19971215
9357448 19971216
9394783 19971223
9410918 19971223
9375512 19971230
9393833 19980102
9394820 19980102
9352354 19980105
9384303 19980107
9400611 19980112
9297829 19980113
9395340 19980115
9368380 19980120
9414139 19980120
9424083 19980122
9430535 19980202
9405666 19980202
9405603 19980202
9405669 19980202
9443410 19980204
9399495 19980205
9353922 19980209
9439651 19980210
9418189 19980211
9453605 19980212
9453632 19980212
9453642 19980212
9419365 19980218
9445050 19980218
9448700 19980219
9454689 19980220
9464794 19980220
9446585 19980223
9469429 19980226
9456434 19980226
9457311 19980226
9472620 19980226
9455979 19980305
9452445 19980305
9435071 19980310
9474805 19980311
9499082 19980312
9488424 19980312
9449725 19980313
9496366 19980316
9502585 19980318
9498746 19980318
9491998 19980319
9491999 19980319
9510196 19980326
9510199 19980326
9510179 19980326
9521073 19980331
9500607 19980402
9488151 19980407
9529077 19980409
9482911 19980409
9536120 19980410
9491234 19980413
9521600 19980414
9516146 19980415
9529149 19980416
9525458 19980416
9525615 19980417
9548517 19980420
9548478 19980420
9531295 19980421
9531289 19980421
9519824 19980423
9541587 19980423
9523709 19980423
9562426 19980428
9546783 19980429
9551898 19980430
9558105 19980504
9558073 19980504
9533449 19980506
9564804 19980507
9568678 19980507
9565089 19980508
9568963 19980512
9541508 19980512
9568991 19980512
9573082 19980514
9570570 19980514
9557687 19980520
9557757 19980520
9574549 19980521
9534915 19980522
9541456 19980526
9568031 19980527
9573286 19980527
9573289 19980527
9543084 19980528
9543081 19980528
9593011 19980529
9562688 19980529
9581276 19980602
9600504 19980604
9565568 19980605
9601511 19980608
9584149 19980609
9584143 19980609
9576621 19980611
9605123 19980611
9614926 19980619
9557954 19980625
9596783 19980625
9623982 19980626
9607042 19980629
9607027 19980629
9607021 19980629
9620678 19980630
9626045 19980707
9598933 19980707
9640240 19980707
9647214 19980709
9632585 19980709
9647225 19980709
9647211 19980709
9647255 19980709
9636367 19980714
9648701 19980715
9645376 19980715
9655265 19980716
9637521 19980720
9660185 19980721
9642070 19980721
9655482 19980723
9607003 19980723
9607016 19980723
9607065 19980723
9659218 19980727
9652394 19980728
9620413 19980728
9620379 19980728
9620607 19980730
9652824 19980730
9670966 19980730
9668366 19980804
9657950 19980805
9671121 19980805
9636204 19980806
9606176 19980807
9679956 19980807
9620205 19980810
9604295 19980810
9683265 19980811
9670040 19980811
9686567 19980812
9697771 19980813
9677200 19980813
9621106 19980813
9653084 19980814
9653085 19980814
9680137 19980814
9692858 19980814
9562316 19980818
9618729 19980820
9680475 19980820
9631308 19980820
9673245 19980820
9673294 19980820
9692956 19980821
9649423 19980821
9688330 19980824
9712021 19980827
9712076 19980827
9641568 19980902
9641567 19980902
9654365 19980903
9716100 19980904
9710005 19980908
9705256 19980908
9725236 19980910
9675226 19980916
9731578 19980917
9627944 19980921
9714238 19980922
9714413 19980923
9714409 19980923
9730889 19980924
9687476 19980924
9732698 19980924
9678841 19980925
9678833 19980925
9724784 19980928
9663679 19980928
9747889 19980930
9720216 19980930
9691445 19981001
9672847 19981001
9712804 19981002
9712750 19981002
9743384 19981006
9743387 19981006
9749821 19981007
9705959 19981007
9740780 19981013
9754551 19981013
9689735 19981013
9754579 19981013
9673957 19981013
9739058 19981013
9682267 19981014
9755879 19981016
9755875 19981016
9751846 19981021
9751845 19981021
9759841 19981022
9753499 19981022
9650096 19981022
9713944 19981022
9713936 19981022
9765802 19981026
9746595 19981029
9746605 19981029
9746566 19981029
9746583 19981029
9746554 19981029
9780178 19981104
9765498 19981105
9765409 19981105
9765500 19981105
9765404 19981105
9705246 19981106
9720816 19981110
9720813 19981110
9698106 19981112
9770517 19981112
9698107 19981112
9694303 19981113
9736487 19981113
9784652 19981116
9723700 19981116
9794370 19981118
9809997 19981118
9802364 19981119
9770278 19981123
9811690 19981130
9821968 19981202
9823757 19981203
9790971 19981203
9820132 19981207
9746064 19981208
9819302 19981209
9822275 19981214
9822281 19981214
9808199 19981215
9842885 19981217
9795898 19981217
9813209 19981217
9813211 19981217
9834080 19981221
9834062 19981221
9801329 19981223
9801333 19981223
9771980 19981229
9856088 19990104
9862331 19990105
9862371 19990105
9837853 19990107
9875231 19990113
9844048 19990114
9751429 19990119
9741848 19990119
9847437 19990119
9745151 19990119
9821874 19990120
9886362 19990121
9886403 19990121
9886408 19990121
9886437 19990121
9886425 19990121
9811173 19990121
9886434 19990121
9875671 19990121
9862676 19990122
9891732 19990126
9824480 19990128
9814731 19990128
9847344 19990128
9861010 19990128
9864223 19990128
9847325 19990128
9881971 19990128
9847301 19990128
9889966 19990202
9873482 19990202
9831807 19990203
9831803 19990203
9824410 19990203
9916747 19990208
9831038 19990208
9893198 19990210
9842443 19990211
9829633 19990211
9832322 19990212
9933110 19990216
9815676 19990216
9882386 19990218
9989796 19990223
9989787 19990223
9865596 19990301
9921157 19990301
9874660 19990301
9815645 19990303
9971777 19990304
9916115 19990309
9934701 19990310
9949316 19990311
10024575 19990312
10024577 19990312
10037605 19990312
9864052 19990315
10026170 19990318
9846701 19990318
9930676 19990323
9890415 19990325
9952370 19990330
10092811 19990413
10021462 19990413
9973522 19990413
9973468 19990413
9973449 19990413
9973397 19990413
10096544 19990413
10049818 19990413
9879612 19990414
10072559 19990414
10092013 19990415
10051632 19990415
10068601 19990421
10202362 19990429
10202349 19990429
10068093 19990429
9987146 19990429
10204595 19990504
10202020 19990506
10073721 19990507
10203493 19990507
10075159 19990510
10096096 19990511
10201900 19990513
10201925 19990513
10229090 19990513
10201917 19990513
10229076 19990513
10201944 19990513
9895374 19990514
10229114 19990517
10225940 19990518
10225885 19990518
10208931 19990519
10227990 19990520
10197961 19990520
10229187 19990520
10094977 19990520
10077268 19990521
10076849 19990524
10076825 19990524
10068124 19990525
10051184 19990525
10075972 19990527
10027778 19990527
10189187 19990528
10222055 19990601
10191190 19990601
10191201 19990601
10222063 19990601
10195628 19990602
10337913 19990603
10320343 19990607
10224357 19990610
10224356 19990610
10221434 19990610
10196124 19990610
10229842 19990614
10329553 19990615
10352280 19990616
10352286 19990616
10318935 19990617
10318946 19990617
10360354 19990623
10329580 19990623
10358745 19990625
10369420 19990629
10363968 19990629
10190716 19990629
10358215 19990630
10378871 19990701
10378685 19990706
10192046 19990706
10359901 19990707
10359878 19990707
10359579 19990708
10382737 19990708
10382766 19990708
10408975 19990712
10408968 19990712
10367286 19990720
10403481 19990720
10377164 19990722
10364497 19990723
10364276 19990723
10364350 19990723
10377184 19990726
10373373 19990728
10395696 19990729
10395333 19990729
10233750 19990730
10233744 19990730
10400848 19990803
10388554 19990803
10427984 19990809
10024226 19990809
10447419 19990811
10416374 19990812
10431689 19990812
10415008 19990812
10360973 19990812
10421665 19990812
10415076 19990812
10406098 19990812
10430042 19990812
10432283 19990816
10432280 19990816
10432075 19990817
10089053 19990819
10444250 19990819
10444249 19990819
10383530 19990819
10089044 19990819
10397389 19990819
10403007 19990820
10411921 19990823
10204699 19990825
10323211 19990826
10428753 19990827
10456319 19990830
10231087 19990831
10404595 19990831
10421400 19990831
10436930 19990902
10436390 19990902
10449466 19990902
10441554 19990907
10398807 19990907
10438725 19990907
10430934 19990909
10430936 19990909
10438899 19990909
10449525 19990910
10417261 19990913
10452993 19990914
10453018 19990914
10458765 19990914
10453014 19990914
10408376 19990915
10463950 19990917
10381327 19990921
10426209 19990922
10421792 19990924
10421789 19990924
10466801 19990927
10452809 19990928
10469300 19990930
10389911 19990930
10477565 19991004
10456868 19991005
10501486 19991007
10468556 19991007
10482602 19991012
10406842 19991014
10508410 19991015
10508421 19991015
10449283 19991015
10498664 19991020
10498657 19991020
10502511 19991021
10490969 19991021
10491315 19991021
10493672 19991021
10491010 19991021
10508242 19991026
10457113 19991026
10457108 19991026
10524430 19991027
10513794 19991027
10505456 19991028
10520183 19991104
10520174 19991104
10488102 19991104
10479166 19991108
10488697 19991110
10502033 19991112
10531216 19991116
10531220 19991116
10536883 19991116
10531237 19991116
10540345 19991116
10503077 19991118
10544112 19991118
10532535 19991119
10554122 19991119
10540193 19991122
10537339 19991124
10529586 19991126
10507224 19991130
10517558 19991201
10553084 19991202
10553085 19991202
10564555 19991206
10464178 19991207
10562307 19991209
10520087 19991210
10553679 19991216
10462234 19991216
10462252 19991216
10571992 19991217
10569750 19991220
10559317 19991220
10570292 19991220
10570269 19991220
10586918 19991221
10574630 19991222
10556803 19991223
10556797 19991223
10506652 19991228
10506659 19991228
10581079 19991229
10543972 19991230
10543973 19991230
10600332 20000104
10586072 20000106
10581194 20000106
10565913 20000107
10517600 20000110
10556037 20000110
10606632 20000113
10589015 20000113
10519944 20000113
10634611 20000114
10605011 20000119
10630443 20000121
10611484 20000124
10602035 20000124
10602052 20000124
10602034 20000124
10590259 20000124
10590258 20000124
10596013 20000124
10590268 20000124
10488771 20000124
10593916 20000127
10601361 20000128
10547428 20000128
10640913 20000131
10640911 20000131
10601665 20000203
10623862 20000210
10623865 20000210
10594547 20000211
10594537 20000211
10601863 20000215
10607500 20000215
10630969 20000218
10664386 20000222
10640549 20000223
10640771 20000224
10651166 20000224
10656428 20000228
10644845 20000229
10550222 20000229
10661408 20000302
10583071 20000302
10618278 20000302
10680298 20000306
10618529 20000307
10657609 20000309
10639082 20000309
10640611 20000309
10673388 20000309
10673352 20000309
10675004 20000310
10698308 20000314
10671195 20000314
10671227 20000314
10692034 20000315
10669766 20000316
10678920 20000316
10700238 20000322
10698744 20000323
10679089 20000323
10679070 20000323
10689116 20000327
10706708 20000328
10706718 20000328
10688838 20000329
10683517 20000330
10683514 20000330
10669862 20000331
10726728 20000405
10702926 20000411
10702925 20000411
10723608 20000411
10716880 20000413
10699335 20000413
10662800 20000418
10662796 20000418
10741415 20000419
10684852 20000419
10686029 20000420
10722641 20000420
10686019 20000420
10704713 20000424
10694575 20000425
10677362 20000425
10729122 20000426
10717810 20000427
10749369 20000427
10753015 20000427
10760033 20000427
10736175 20000428
10648860 20000501
10699587 20000502
10760827 20000502
10733926 20000504
10751249 20000504
10753710 20000505
10753706 20000505
10753826 20000505
10759768 20000508
10759786 20000508
10699347 20000509
10754321 20000509
10754316 20000509
10727884 20000511
10721486 20000511
10794434 20000512
10756165 20000512
10795519 20000515
10747114 20000517
10797269 20000518
10756047 20000518
10734265 20000519
10728873 20000522
10803844 20000525
10717352 20000525
10760807 20000525
10790425 20000530
10733170 20000531
10792512 20000531
10782519 20000605
10773346 20000607
10808185 20000607
10799917 20000607
10748239 20000608
10811862 20000612
10805799 20000613
10801344 20000614
10799808 20000621
10820394 20000621
10820384 20000621
10816479 20000623
10816497 20000623
10816464 20000623
10844533 20000627
10823861 20000629
10850449 20000630
10857851 20000706
10789682 20000706
10841792 20000707
10715528 20000711
10859221 20000719
10881691 20000719
10858206 20000720
10881677 20000720
10843725 20000720
10834972 20000726
10859378 20000727
10861037 20000731
10861098 20000731
10861069 20000731
10811929 20000802
10839802 20000803
10878349 20000803
10778962 20000803
10856140 20000808
10898510 20000809
10887318 20000809
10888619 20000810
10848928 20000810
10848923 20000810
10826518 20000810
10888631 20000810
10917520 20000810
10917521 20000810
10897379 20000814
10871546 20000822
10864639 20000822
10880560 20000824
10931138 20000828
10882613 20000828
10815887 20000829
10873857 20000830
10875783 20000906
10942387 20000907
10961845 20000913
10880734 20000914
10899782 20000914
10951244 20000914
10932079 20000914
10933710 20000914
10855535 20000914
10925287 20000914
10852381 20000921
10784611 20000921
10964538 20000922
10930630 20000922
10940907 20000922
10954576 20000927
10954526 20000927
10889337 20000928
11003481 20001005
10975871 20001010
10975816 20001010
10924780 20001011
11000251 20001012
11009107 20001012
10930688 20001012
11009080 20001012
10872716 20001019
10972737 20001020
10993729 20001025
10980387 20001026
11183781 20001031
10666248 20001103
10992471 20001103
10992494 20001103
11006009 20001103
10992504 20001103
10992488 20001103
11005863 20001103
10893000 20001107
10850810 20001107
11043953 20001108
11051363 20001108
11034603 20001109
11034604 20001109
11031337 20001109
11005833 20001109
11034600 20001109
11021996 20001113
11054673 20001113
11035099 20001114
11035075 20001114
11001874 20001114
11035079 20001114
10993933 20001115
11040127 20001121
11044085 20001121
10917890 20001124
11035787 20001128
11027314 20001128
11060013 20001129
11080628 20001201
10949532 20001205
11083110 20001206
11053238 20001207
11027456 20001207
10873071 20001207
11083769 20001213
11012976 20001215
11090876 20001222
10921459 20001222
10961543 20001222
11093807 20001222
11069720 20001228
11080711 20010104
11093122 20010104
11084612 20010108
11121552 20010111
11121543 20010111
11086086 20010111
11090168 20010111
11086040 20010111
11129322 20010111
11086089 20010111
11090160 20010111
11152171 20010118
11112860 20010118
11112859 20010118
11112857 20010118
11001401 20010118
11120772 20010118
11119563 20010118
11120838 20010125
11037135 20010125
11099311 20010125
11069576 20010201
11003134 20010201
10999722 20010201
11124847 20010201
11124845 20010201
11152496 20010202
11123322 20010208
11114071 20010208
11115697 20010208
11146387 20010215
11055388 20010215
11205105 20010215
11133379 20010222
11125166 20010301
11201888 20010301
11168631 20010301
11145694 20010308
11035190 20010308
11150533 20010308
11145692 20010308
11145691 20010308
11193738 20010308
11163397 20010315
11164910 20010322
11062606 20010322
11211150 20010322
11167371 20010322
11139210 20010322
11129631 20010329
11160741 20010329
11160751 20010329
11162801 20010329
11160717 20010329
11188697 20010329
11207652 20010405
11237810 20010405
11222689 20010405
11174208 20010405
11178966 20010405
11240020 20010412
11230750 20010412
11254608 20010412
11163233 20010412
11160228 20010419
11289525 20010419
11160235 20010419
11291084 20010419
11275264 20010419
11160263 20010419
11128072 20010426
11241297 20010426
11207315 20010426
11133075 20010426
11207320 20010426
11277698 20010426
11182422 20010503
11134039 20010503
11186310 20010503
11214256 20010503
11292768 20010510
11298834 20010510
11328380 20010510
11163641 20010510
11098050 20010510
11238625 20010517
11238601 20010517
11238655 20010517
11307026 20010517
11306924 20010517
11285571 20010517
11168897 20010517
11169923 20010521
11297681 20010524
11276582 20010524
11179382 20010524
11179296 20010524
11165267 20010531
11265775 20010531
11165271 20010531
11336709 20010531
11333891 20010614
11297532 20010614
11369792 20010621
11254721 20010621
11282984 20010621
11282993 20010621
11356974 20010621
11254738 20010621
11356962 20010621
11369883 20010628
11290753 20010628
11390439 20010628
11312539 20010628
11391544 20010628
11290815 20010628
11398087 20010705
11398075 20010705
11398074 20010705
11260159 20010712
11260158 20010712
11350301 20010712
11372026 20010712
11360244 20010712
11413293 20010719
11412304 20010719
11230414 20010719
11371361 20010719
11294005 20010719
11319774 20010719
11329475 20010719
11228392 20010719
11279246 20010719
11433343 20010726
11312250 20010726
11281563 20010726
11441534 20010726
11278441 20010726
11418455 20010726
11413387 20010809
11342645 20010809
11413381 20010809
11414815 20010809
11465088 20010809
11465100 20010809
11424007 20010809
11465824 20010809
11426965 20010809
11457994 20010816
11251635 20010816
11359802 20010816
11457993 20010816
11270597 20010816
11359821 20010816
11342547 20010816
11447158 20010823
11283076 20010823
11447149 20010823
11462005 20010823
11283058 20010823
11462012 20010823
11465952 20010823
11447389 20010823
11447388 20010823
11283070 20010823
11472404 20010830
11466287 20010906
11428340 20010906
11472431 20010906
11483769 20010906
11348723 20010906
11307922 20010906
11478946 20010913
11500404 20010913
11477546 20010913
11424127 20010913
11341174 20010913
11425742 20010920
11427548 20010920
11514726 20010920
11418695 20010920
11468005 20010920
11468004 20010920
11325472 20010920
11526534 20010920
11531418 20010927
11507203 20010927
11536239 20010927
11556718 20010927
11524480 20010927
11517321 20011004
11532012 20011004
11517335 20011004
11531946 20011011
11531950 20011011
11544452 20011011
11511525 20011011
11422162 20011011
11339423 20011011
11535524 20011011
11398809 20011018
11376846 20011018
11529898 20011018
11529896 20011018
11398810 20011018
11489418 20011018
11466350 20011025
11581410 20011025
11581382 20011025
11466344 20011025
11581389 20011025
11488667 20011025
11466355 20011025
11478887 20011101
11580250 20011101
11673371 20011101
11559832 20011101
11592365 20011101
11559797 20011101
11479317 20011204
11578086 20011204
11602708 20011204
11560772 20011204
11588015 20011204
11526161 20011204
11592070 20011204
11678904 20011204
11601892 20011204
11391773 20011204
11564799 20011204
11593334 20011204
11525169 20011204
11601848 20011204
11598077 20011205
11673482 20011205
11490007 20011205
11673560 20011205
11673490 20011205
11641259 20011205
11595689 20011205
11488983 20011205
11419722 20011205
11419707 20011205
11677208 20011205
11598027 20011205
11706525 20011205
11698427 20011207
11589830 20011207
11585536 20011207
11689645 20011207
11472623 20011207
11678861 20011207
11641608 20011207
11641607 20011207
11591750 20011207
11461047 20011207
11689620 20011207
11591771 20011207
11587642 20011207
11705949 20011212
11705948 20011212
11544317 20011212
11705938 20011212
11714749 20011213
11711631 20011213
11711599 20011213
11722642 20011214
11709777 20011214
11687239 20011214
11709787 20011214
11687250 20011214
11694316 20011219
11732011 20011219
11739495 20011227
11711775 20011228
11593032 20011228
11714814 20020102
11714815 20020102
11714789 20020102
11496957 20020103
11745343 20020103
11734593 20020107
11729348 20020110
11739679 20020110
11675370 20020111
11752149 20020111
11752172 20020111
11675369 20020111
11751973 20020111
11739187 20020111
11748166 20020114
11511000 20020114
11451179 20020114
11451178 20020114
11787478 20020117
11774244 20020117
11745940 20020122
11752875 20020122
11742496 20020123
11602571 20020124
11745380 20020124
11745403 20020124
11754811 20020125
11672924 20020130
11503520 20020131
11696055 20020131
11741698 20020206
11394534 20020207
11784132 20020207
11581178 20020207
11581167 20020207
11831697 20020208
11773093 20020212
11733999 20020214
11799381 20020215
11811694 20020219
11796635 20020221
11782018 20020225
11754355 20020225
11782012 20020225
11782929 20020226
11792386 20020301
11841695 20020306
11841689 20020306
11737040 20020306
11755185 20020312
11682504 20020313
11812154 20020314
11836437 20020315
11853408 20020315
11856331 20020319
11744629 20020325
11842304 20020325
11751487 20020327
11842259 20020328
11861829 20020329
11854201 20020401
11854209 20020401
11854261 20020401
11854254 20020401
11854234 20020401
11877489 20020402
11877480 20020402
11926732 20020403
11864610 20020405
11895985 20020411
11920289 20020411
11895983 20020411
11801539 20020411
11738736 20020412
11884431 20020415
11884458 20020415
11897645 20020417
11886266 20020417
11893851 20020418
11880146 20020418
11884558 20020419
11907211 20020419
11683181 20020423
11818155 20020425
11917131 20020425
11882009 20020426
11870626 20020429
11870627 20020429
11851899 20020430
11948870 20020501
11804659 20020501
11809741 20020502
11876740 20020502
11730793 20020507
11953411 20020508
11904734 20020508
11907108 20020508
11932390 20020510
11932386 20020510
11944924 20020513
11857524 20020515
11751749 20020523
11981773 20020524
11878771 20020528
11839651 20020528
11803063 20020529
11979050 20020530
11979049 20020530
11825937 20020531
11750046 20020605
11819836 20020605
11874634 20020605
11814470 20020607
11972639 20020610
11964171 20020610
11982601 20020611
11874885 20020611
12023329 20020612
11903615 20020612
12023374 20020612
12023403 20020612
11979434 20020613
11908921 20020614
11994466 20020619
11994495 20020619
11964304 20020619
12043842 20020625
12010981 20020626
12010992 20020626
12021777 20020627
12021343 20020701
12021342 20020701
12055577 20020703
12054661 20020705
12028562 20020708
12054857 20020710
11900840 20020712
11900844 20020712
11869368 20020712
12055256 20020716
12051920 20020716
11986195 20020717
12050369 20020717
11838901 20020718
11906332 20020718
12065872 20020719
11909866 20020719
12067999 20020719
11906735 20020722
12114041 20020723
12036323 20020725
12109052 20020729
12055626 20020730
12063529 20020730
12115646 20020730
12065493 20020730
12072240 20020730
11964527 20020731
12010504 20020801
12020787 20020805
12071679 20020807
12133288 20020808
12093180 20020808
12077267 20020813
12077233 20020813
12077234 20020813
12133966 20020813
12079745 20020813
12077287 20020813
12115627 20020813
12151733 20020816
11940119 20020819
12150894 20020821
11956685 20020823
12097363 20020828
12052563 20020828
12097371 20020828
12173308 20020828
12173301 20020828
12100728 20020828
12075094 20020903
12165552 20020903
12117928 20020904
12117960 20020904
12069889 20020912
12183547 20020918
12183587 20020918
12198706 20020920
12170271 20020920
12149464 20020923
12102717 20020927
11858873 20020927
12193711 20020927
12185274 20020927
12218367 20021002
11952140 20021003
12208761 20021003
11906771 20021004
11906770 20021004
11906775 20021004
12208874 20021010
11985704 20021010
12209313 20021010
12208877 20021010
12239310 20021017
12172919 20021017
12081602 20021017
12006513 20021017
12350356 20021018
12228269 20021018
12218131 20021023
12218139 20021023
12218121 20021023
12218168 20021023
12237433 20021025
12351792 20021028
12373276 20021030
12373270 20021030
12220890 20021104
12373003 20021104
12372996 20021104
12213332 20021104
12121653 20021105
12167349 20021106
12270124 20021107
12244170 20021112
12208603 20021112
12296851 20021113
12369913 20021119
12391015 20021119
12232840 20021122
12015151 20021122
12056773 20021126
12417567 20021127
12384540 20021129
12093810 20021203
10561598 20021203
12175336 20021204
12391202 20021210
12391213 20021210
12391230 20021210
12391200 20021210
12413697 20021212
12079214 20021212
12414967 20021213
12428245 20021218
12441082 20021219
12438639 20021219
12427018 20021219
12438599 20021219
12438584 20021219
12421223 20021224
12008950 20030102
12438393 20030107
12066851 20030107
12479822 20030108
12464955 20030109
12368438 20030110
12466402 20030113
12421964 20030114
12421928 20030114
12421941 20030114
12421962 20030114
12421934 20030114
12421987 20030114
12421937 20030114
12047443 20030115
12445737 20030116
12504540 20030116
12456667 20030116
12502810 20030122
12502822 20030122
12460197 20030122
12466481 20030123
12466480 20030123
12135913 20030124
12485602 20030124
12406196 20030130
12516566 20030130
12516563 20030130
12441800 20030131
12221088 20030204
12210604 20030207
12431201 20030207
12496160 20030210
12496199 20030210
12222931 20030214
12477760 20030220
12518065 20030221
12095709 20030226
12557285 20030228
12524402 20030303
12175725 20030303
12356679 20030304
11994105 20030304
11994103 20030304
12560560 20030304
12560562 20030304
12496434 20030305
12547204 20030310
12487612 20030310
12393676 20030310
12588658 20030313
12588661 20030313
12571864 20030313
12393434 20030313
12551998 20030314
12364577 20030317
12034104 20030318
12190663 20030318
12190660 20030318
12034109 20030318
12470794 20030320
12601356 20030324
12637608 20030326
12559915 20030326
12538713 20030327
12538699 20030327
12538703 20030327
11851755 20030327
12538681 20030327
12538711 20030327
12163263 20030328
12163260 20030328
12610124 20030402
12202397 20030402
12610154 20030402
12610112 20030402
12620809 20030403
12455835 20030403
12535657 20030404
12562390 20030407
12479397 20030409
12416679 20030411
12580914 20030414
12602354 20030415
12628550 20030415
12464041 20030416
12593859 20030417
12627229 20030423
12574368 20030425
12655076 20030425
12574375 20030425
12574352 20030425
12574376 20030425
12655077 20030425
12574363 20030425
12634388 20030425
12574359 20030425
12574372 20030425
12628763 20030501
12624027 20030502
12663797 20030505
12663774 20030505
12569987 20030507
12569986 20030507
12569985 20030507
12569978 20030507
12668642 20030508
12704374 20030508
12680611 20030508
12654788 20030512
12519392 20030512
12654812 20030512
12654813 20030512
12654816 20030512
12519395 20030512
12573915 20030513
12126471 20030519
12673683 20030519
12096029 20030520
12594271 20030521
12594302 20030521
12607099 20030528
12467569 20030528
12695122 20030529
12399202 20030530
12399195 20030530
12629645 20030530
12629644 20030530
12406392 20030604
12614453 20030606
12747757 20030606
12706090 20030609
12731068 20030612
12743303 20030612
12686428 20030616
12429628 20030616
12429626 20030616
12774012 20030618
12468425 20030618
12761105 20030619
12761131 20030619
12472179 20030619
12511409 20030620
12738370 20030624
12648842 20030625
12753747 20030625
12514428 20030626
12756272 20030626
12756270 20030626
12758079 20030626
12789227 20030703
12758178 20030707
12646611 20030708
12646635 20030708
12646645 20030708
12730014 20030710
12682787 20030718
12680870 20030721
12680869 20030721
12775762 20030722
12819078 20030722
12682237 20030731
12778479 20030731
12778490 20030731
12554059 20030731
12527224 20030731
12522044 20030801
12805461 20030801
12766998 20030801
12805448 20030801
12413838 20030805
12829815 20030805
12829846 20030805
12810686 20030805
12121125 20030805
12729744 20030805
12796775 20030812
12608800 20030812
12736532 20030813
12716894 20030814
12847500 20030814
12809997 20030814
12450702 20030814
12869140 20030820
12825895 20030820
12886423 20030821
12874343 20030826
12734333 20030826
12874347 20030826
12884860 20030827
12778138 20030828
12531651 20030902
12890631 20030903
12752596 20030904
12897753 20030905
12784609 20030908
12800235 20030912
12869033 20030916
12786794 20030916
12885871 20030922
12816978 20030922
12891534 20030925
12559624 20030926
12843064 20031002
12939592 20031007
12871545 20031008
12962476 20031009
12930368 20031014
12953844 20031016
12626447 20031020
13679821 20031021
12847268 20031023
13679612 20031023
14499108 20031023
12938211 20031023
12765476 20031023
12864968 20031023
12974759 20031028
12902505 20031031
14517087 20031103
12975468 20031103
12639488 20031105
12631250 20031105
12832123 20031106
12566993 20031106
12626421 20031107
14576438 20031110
14550926 20031110
11503045 20031111
12906106 20031112
12928361 20031117
14573626 20031120
12931746 20031201
14557672 20031202
12960344 20031204
14530392 20031204
12960334 20031204
12691700 20031205
12969633 20031208
12597780 20031208
14563374 20031209
12943529 20031209
12477382 20031209
12951260 20031210
14580882 20031210
14580887 20031210
12645861 20031210
12966553 20031211
14522457 20031212
14578870 20031212
14584613 20031216
14584611 20031216
14553932 20031217
14647055 20031218
14633869 20031219
14614290 20031219
12960169 20031224
12744898 20040105
12882983 20040105
14583147 20040105
14566059 20040105
12733969 20040106
14530309 20040106
14500649 20040107
12969871 20040108
14638756 20040112
14638811 20040112
12668200 20040112
14638816 20040112
14638774 20040112
12651070 20040112
12738742 20040112
12972510 20040114
12765303 20040116
14671105 20040120
14671100 20040120
14556263 20040120
14671086 20040120
12706709 20040121
12706711 20040121
14635037 20040122
14635041 20040122
14676299 20040122
14635038 20040122
12717023 20040122
14659901 20040122
14659906 20040122
14632649 20040127
14643299 20040129
14611728 20040129
12753654 20040129
14568922 20040130
14617769 20040202
14615154 20040202
14724640 20040202
14688137 20040202
14625588 20040202
14675417 20040202
14696122 20040205
14633910 20040209
12753806 20040209
14561737 20040210
14739451 20040210
14698294 20040210
14574331 20040210
14527957 20040210
14694109 20040211
14694118 20040211
12967479 20040217
12833570 20040217
14678196 20040217
14607945 20040218
14742557 20040218
14607917 20040218
14510715 20040218
14607910 20040218
14742560 20040218
14678279 20040218
14678267 20040218
14678262 20040218
14724439 20040219
14712500 20040219
14712489 20040219
12865946 20040220
14602621 20040220
14722889 20040220
12826368 20040220
12843798 20040223
14704908 20040223
14722270 20040224
12862314 20040224
14722288 20040224
14710238 20040224
14696095 20040224
14695827 20040224
14694197 20040225
12702515 20040226
14748001 20040226
14512301 20040226
12947002 20040226
12804838 20040227
14662919 20040227
12804842 20040227
14743001 20040227
14634106 20040301
14872486 20040302
14717708 20040302
14551186 20040303
14555655 20040303
14962097 20040304
14700534 20040304
12853165 20040305
14695448 20040305
14747540 20040305
14747559 20040305
14747542 20040305
14963174 20040308
14742868 20040309
14723617 20040310
14675870 20040310
14738452 20040310
14736425 20040310
14736416 20040310
14723622 20040310
14723619 20040310
14871296 20040311
14593100 20040311
14871300 20040311
14871288 20040311
14678468 20040311
14656464 20040312
12682728 20040312
14662829 20040315
14689280 20040315
14985767 20040315
14971054 20040316
14971042 20040316
14769915 20040316
14769912 20040316
14755339 20040316
14741703 20040317
14759610 20040317
14687948 20040317
14687940 20040317
14739465 20040318
14648025 20040318
14576061 20040318
14769905 20040319
14670335 20040319
14670326 20040319
14967485 20040322
14962308 20040323
14630711 20040323
14981526 20040324
14961577 20040324
14704453 20040324
14991617 20040325
14991613 20040325
14991605 20040325
14725792 20040326
14976987 20040326
14871536 20040329
14748062 20040329
14966409 20040329
14871538 20040329
14871530 20040329
14748060 20040329
14970513 20040329
14975760 20040330
14768065 20040330
14768043 20040330
14722359 20040330
14630913 20040330
14996751 20040331
14996715 20040331
14972527 20040401
15015764 20040401
14988012 20040401
14729650 20040401
14688358 20040402
14688321 20040402
15009721 20040402
14973071 20040402
14973049 20040402
14744788 20040402
14688379 20040402
14688378 20040402
14688366 20040402
14688347 20040402
14688327 20040402
14688322 20040402
15014500 20040405
14972550 20040405
12798632 20040406
14981132 20040406
14871354 20040406
14741362 20040406
15016852 20040408
15026358 20040408
15026353 20040408
15013451 20040409
15013436 20040409
14871853 20040409
14871852 20040409
14687883 20040412
14743435 20040412
15003333 20040413
14760764 20040413
14760758 20040413
15024391 20040414
15036911 20040414
14715573 20040415
14980436 20040415
14728804 20040415
14977987 20040415
14977962 20040415
14977961 20040415
14977941 20040415
14959826 20040415
15021835 20040416
14734858 20040416
15010837 20040416
15010829 20040416
14715255 20040419
14673119 20040420
15030586 20040420
15030576 20040420
15008973 20040420
15008970 20040420
14985134 20040420
14766224 20040420
14707109 20040420
14707107 20040420
14707099 20040420
14707072 20040420
14592836 20040420
14742302 20040421
14741138 20040421
15004040 20040422
15044802 20040422
15004059 20040422
14624873 20040422
14976597 20040423
14976596 20040423
14976609 20040423
14991920 20040426
14633945 20040427
15019787 20040427
14999785 20040427
14976389 20040427
14738776 20040428
14720331 20040428
15003659 20040429
15003638 20040429
14997204 20040429
14610621 20040429
14605764 20040429
14605762 20040429
12853399 20040430
14981753 20040430
14993639 20040430
12853385 20040430
14981760 20040430
14981767 20040430
14687482 20040503
14973499 20040503
14960498 20040503
15048929 20040504
15014293 20040504
15012616 20040504
14993609 20040505
15003861 20040505
15003311 20040505
14988508 20040505
14988501 20040505
14965360 20040505
15047807 20040506
15102483 20040506
15085202 20040506
15085201 20040506
15049781 20040506
15027125 20040506
15026146 20040506
15039346 20040507
15039340 20040507
14734739 20040507
15039330 20040507
14734726 20040507
15039371 20040507
14734738 20040507
15001714 20040507
15086273 20040507
14764598 20040507
14734778 20040507
14734756 20040507
14734748 20040507
14699123 20040507
15009028 20040510
15024101 20040510
15020763 20040510
14993317 20040510
14871250 20040510
15018662 20040511
15070946 20040511
15033231 20040511
15018660 20040511
15033572 20040512
14963618 20040512
15100687 20040513
15100669 20040513
14997051 20040513
14505924 20040514
14505908 20040514
14607711 20040514
14575768 20040514
15085136 20040514
15084917 20040517
15051384 20040517
15084913 20040517
15084912 20040517
14584927 20040519
14500876 20040519
15059918 20040519
15051516 20040519
14730963 20040519
14624313 20040519
15051513 20040519
15010223 20040520
15056384 20040520
13679388 20040521
15101418 20040521
15066441 20040521
15048720 20040521
15125094 20040521
12965105 20040524
14728723 20040524
14720274 20040524
15128040 20040525
15057302 20040525
15116427 20040525
15072853 20040525
15083186 20040526
15113903 20040527
15068378 20040527
15093548 20040527
15113902 20040527
15113889 20040527
15093562 20040527
15093552 20040527
15093551 20040527
15045567 20040527
14575146 20040528
14762859 20040528
15094380 20040601
15078962 20040601
15102821 20040602
15102774 20040602
15102772 20040602
15098030 20040602
15069689 20040602
14965808 20040602
15086403 20040604
15111310 20040604
15034567 20040608
15030525 20040608
15030524 20040608
15030523 20040608
15019992 20040608
14756564 20040608
15037737 20040610
15140958 20040610
15040030 20040610
15110524 20040610
15140995 20040610
15140979 20040610
15140968 20040610
15140953 20040610
15136638 20040610
15087407 20040610
15087405 20040610
14766745 20040610
14754898 20040610
15105530 20040614
14555284 20040614
14555282 20040614
15095306 20040614
14764717 20040615
14764701 20040615
15166378 20040615
14764694 20040615
14764691 20040615
15146423 20040615
15129427 20040615
14764745 20040615
14764741 20040615
14764736 20040615
14764718 20040615
14969843 20040615
15138490 20040616
15063561 20040617
15099758 20040617
15063584 20040617
15063567 20040617
15146248 20040617
15099763 20040617
15099754 20040617
15099753 20040617
15099751 20040617
15063574 20040617
14976256 20040617
14670917 20040617
14577912 20040618
15121311 20040618
14978120 20040621
14978121 20040621
14978079 20040621
15166263 20040621
14985264 20040621
14978140 20040621
14978137 20040621
14978130 20040621
14978113 20040621
14978097 20040621
14978095 20040621
14978089 20040621
14978085 20040621
15140580 20040622
14967044 20040622
14963725 20040622
15155654 20040623
15155617 20040623
15155686 20040623
15155661 20040623
15155652 20040623
15166455 20040624
15156101 20040624
14555959 20040624
15166436 20040624
15140061 20040624
15122524 20040624
15175751 20040624
15146180 20040624
15154646 20040624
15147575 20040625
15147567 20040625
15147356 20040625
15140242 20040625
15120630 20040625
15102096 20040625
15102083 20040625
14726386 20040625
14740174 20040628
14634796 20040628
15163726 20040629
15114660 20040629
15163751 20040629
15163414 20040629
15114658 20040629
15146937 20040629
15017081 20040629
15120417 20040630
15104695 20040630
15060072 20040630
15010453 20040630
15047693 20040701
14600204 20040702
15009616 20040702
14976363 20040702
15181568 20040708
15188377 20040708
15181578 20040708
15060075 20040708
15039446 20040708
14976054 20040708
14629978 20040708
15192306 20040708
15056783 20040709
15118850 20040712
15004143 20040713
12971971 20040713
15004197 20040713
15162148 20040713
15178491 20040713
15004196 20040713
15004176 20040713
15004170 20040713
15004169 20040713
15004150 20040713
15004144 20040713
15054081 20040714
15150281 20040714
15225240 20040714
15194781 20040715
15194798 20040715
15194770 20040715
15150594 20040715
15149495 20040715
15170671 20040716
15199410 20040716
15084739 20040716
15071006 20040719
15037698 20040719
15180353 20040719
15162529 20040719
15160996 20040719
15068842 20040720
12974795 20040720
15068848 20040720
15135145 20040720
15181344 20040720
15080822 20040720
15080815 20040720
15068857 20040720
15068856 20040720
15068852 20040720
15232106 20040721
15157618 20040722
15119547 20040722
14757758 20040722
15146485 20040726
15239629 20040726
15239626 20040726
15031530 20040726
14996305 20040726
15113650 20040727
15223797 20040727
15196922 20040727
15067096 20040727
15067093 20040727
15139293 20040727
15069731 20040728
15184408 20040729
15162437 20040729
15162424 20040729
15184458 20040729
15049712 20040729
15004033 20040729
14988155 20040729
14976043 20040729
15034030 20040730
15207612 20040730
15207641 20040730
15184071 20040730
15185369 20040730
15034075 20040730
15034074 20040730
15034073 20040730
15034034 20040730
15034020 20040730
15163539 20040802
15163538 20040802
15144470 20040802
15050296 20040802
15195247 20040803
15075357 20040803
14642620 20040803
15223322 20040803
15207649 20040803
15231073 20040803
14719063 20040803
15184663 20040805
14985857 20040805
14745515 20040805
14735319 20040805
15213154 20040806
15213124 20040806
15153510 20040806
15153483 20040806
15213142 20040806
15136809 20040806
15218176 20040806
15153475 20040806
15230475 20040806
15153546 20040806
15153512 20040806
15153496 20040806
15153481 20040806
15153480 20040806
15144205 20040806
15254185 20040806
15218188 20040806
15218166 20040806
15213134 20040806
15213111 20040806
14675560 20040806
14624761 20040810
15249326 20040810
15214032 20040810
15214031 20040810
15183093 20040810
15183088 20040810
15066208 20040810
15170333 20040811
15096515 20040811
15084610 20040811
15123676 20040813
15157087 20040816
15135981 20040817
15100292 20040817
15100298 20040817
15140886 20040817
15100253 20040817
15131117 20040817
15123538 20040817
15100313 20040817
15100304 20040817
15100291 20040817
15100271 20040817
15257033 20040817
15210798 20040817
15183932 20040817
15075331 20040817
15048588 20040817
15039278 20040817
14997347 20040817
15210822 20040817
15210805 20040817
15210799 20040817
15210773 20040817
14959892 20040817
15145608 20040818
15243086 20040819
15243046 20040819
15222033 20040819
15213716 20040819
15207780 20040819
15265128 20040819
15199397 20040819
15271954 20040820
15271943 20040820
15271929 20040820
15271893 20040820
15186505 20040820
15197275 20040823
15147191 20040823
15197261 20040823
15039099 20040824
14624152 20040824
15289502 20040824
15269380 20040824
15173207 20040824
15131131 20040824
15289501 20040824
15269378 20040824
15263029 20040824
15197740 20040824
14675285 20040824
14719110 20040824
15263085 20040825
15236968 20040825
14699084 20040825
15145457 20040826
15252201 20040826
15240118 20040826
15016646 20040827
15240703 20040827
15240740 20040827
15240739 20040827
15240697 20040827
15031203 20040827
15196263 20040830
15294004 20040830
15215883 20040830
15196252 20040830
15193156 20040830
15064123 20040830
15254592 20040831
15264237 20040831
15252841 20040831
14676634 20040901
14676633 20040901
14676632 20040901
15128810 20040902
15051762 20040902
15148340 20040902
15148339 20040902
15136590 20040902
15128842 20040902
15128838 20040902
15128832 20040902
15128789 20040902
15128782 20040902
15128778 20040902
15096539 20040902
15280506 20040903
15240877 20040903
15314696 20040903
15314692 20040903
15280455 20040903
15280453 20040903
15280452 20040903
15183869 20040903
15182995 20040903
15176050 20040903
15084406 20040903
14734527 20040903
14769854 20040907
15158588 20040907
15219945 20040907
15193395 20040907
14769850 20040907
14750901 20040907
14734618 20040907
14734614 20040907
15297752 20040909
15169938 20040909
15289358 20040909
15289355 20040909
15256474 20040909
15256473 20040909
15256472 20040909
15246937 20040910
15279709 20040913
15225558 20040913
15279707 20040913
15259019 20040914
15308518 20040914
15264933 20040914
15259031 20040914
15259004 20040914
15081244 20040914
15045628 20040914
15115307 20040914
15285016 20040915
14697795 20040916
15308714 20040916
15272409 20040916
14607874 20040916
14607870 20040916
15308717 20040916
15308721 20040916
15308705 20040916
15308699 20040916
15223242 20040916
15316527 20040916
15272416 20040916
15251169 20040916
15223246 20040916
15223236 20040916
15223233 20040916
15187128 20040916
15187125 20040916
15187117 20040916
15024047 20040916
15277377 20040917
15234557 20040917
15328616 20040920
15270858 20040920
15270840 20040920
15270727 20040920
15279884 20040921
14962388 20040921
14960470 20040921
15163496 20040923
15291817 20040923
15280546 20040923
15241001 20040923
15201452 20040923
15015828 20040923
15322045 20040924
15322003 20040924
15311942 20040924
15184366 20040924
15294984 20040928
15111089 20040928
15331755 20040928
15327905 20040928
15304362 20040928
15294969 20040928
15294960 20040928
14978014 20040928
14871991 20040928
14871984 20040928
14871964 20040928
14871958 20040928
14735143 20040928
14726960 20040928
15368434 20040929
15368433 20040929
15367572 20040929
15292514 20040929
15292513 20040929
15312175 20040930
15133631 20040930
15331779 20040930
15326311 20040930
15322540 20040930
15313182 20040930
15287746 20040930
15277669 20040930
14996009 20040930
14995993 20040930
14995992 20040930
15261460 20041001
15306584 20041004
15306583 20041004
15212827 20041004
14760090 20041004
15358179 20041006
15327953 20041007
15307183 20041007
15094167 20041007
14747723 20041008
15302958 20041012
15302948 20041012
14691215 20041012
15232176 20041013
15232173 20041013
15232170 20041013
15320877 20041014
15351212 20041014
15358100 20041014
15320899 20041014
15302161 20041014
15289269 20041015
15215217 20041015
15161967 20041018
15308364 20041018
15026021 20041018
15246610 20041018
15308350 20041018
15013974 20041018
15246612 20041018
15308376 20041018
15306681 20041018
15246605 20041018
15013973 20041018
14652667 20041018
15356154 20041019
15190071 20041019
15356141 20041019
15362047 20041019
15150267 20041019
15366945 20041019
15350520 20041019
15350519 20041019
15336783 20041019
15336780 20041019
15309343 20041019
15202505 20041019
15027033 20041019
14672620 20041019
14638629 20041019
14983240 20041019
15345312 20041020
15345307 20041020
15379861 20041021
15448365 20041021
15272196 20041021
15473148 20041021
15367651 20041021
15448372 20041021
15367636 20041021
14750134 20041021
15269394 20041021
15385509 20041025
15173183 20041025
15344223 20041025
15184372 20041025
15382680 20041025
15382678 20041025
15325505 20041026
15457470 20041026
15457462 20041026
15283866 20041026
14978300 20041026
15010303 20041027
15342203 20041027
15342198 20041027
15019288 20041027
15019286 20041027
15019281 20041027
15109961 20041028
15305339 20041028
14987746 20041028
15302529 20041101
15029263 20041101
15265931 20041102
15452215 20041102
15452242 20041102
15265910 20041102
15265906 20041102
15265905 20041102
15265898 20041102
15187193 20041102
15001843 20041102
15001840 20041102
14962296 20041102
15203941 20041102
15470058 20041103
15480991 20041103
15470071 20041103
15470026 20041103
15298664 20041103
15009467 20041103
15327370 20041103
15368525 20041104
15368520 20041104
15070397 20041104
15452345 20041104
15374983 20041104
15374949 20041104
15009806 20041104
14709416 20041104
14709413 20041104
15310064 20041104
15373771 20041108
15004565 20041108
15349703 20041109
15309347 20041109
15082070 20041109
15063005 20041109
15063002 20041109
15026991 20041109
15297047 20041110
15297073 20041110
15456243 20041110
15053232 20041110
15162918 20041112
15449947 20041115
15383610 20041115
15383583 20041115
15383580 20041115
15383569 20041115
15289844 20041115
15358815 20041116
15230855 20041116
15131313 20041116
15451434 20041116
15451427 20041116
15382048 20041116
15218358 20041116
15003261 20041116
15451471 20041119
15373909 20041119
15472215 20041119
15373922 20041119
15368308 20041119
15368300 20041119
15368298 20041119
15368281 20041119
15081621 20041119
15081620 20041119
14726703 20041119
15316343 20041122
15386470 20041122
14770079 20041122
15507655 20041123
15474522 20041123
15465600 20041123
15465592 20041123
15375045 20041123
15265797 20041123
15231579 20041123
15217835 20041123
15217832 20041123
15217824 20041123
15357906 20041123
15494519 20041124
15115181 20041124
15494539 20041124
15494515 20041124
15494496 20041124
15494481 20041124
15494541 20041124
15494540 20041124
15494538 20041124
15494518 20041124
15494511 20041124
15494483 20041124
15164233 20041124
15288697 20041124
15528444 20041126
15388324 20041126
15388462 20041129
15478077 20041130
15491748 20041130
15476240 20041130
15464847 20041130
15297445 20041130
15303982 20041201
15501759 20041202
15531528 20041202
15514588 20041202
15501783 20041202
15501782 20041202
15482403 20041202
15471558 20041202
15451614 20041202
15382068 20041202
15206581 20041202
12955276 20041202
15481973 20041203
15112296 20041203
15365188 20041203
15096491 20041203
15096482 20041203
15096478 20041203
15542644 20041206
15542679 20041206
15491474 20041207
15491471 20041207
15562563 20041207
15498156 20041208
15542798 20041208
15506800 20041208
15347317 20041208
15347315 20041208
15489266 20041209
15380274 20041209
15536424 20041209
15511629 20041209
15099208 20041209
15099204 20041209
15378777 20041209
15315831 20041209
15483241 20041210
15483236 20041210
15161714 20041210
15161683 20041210
15102695 20041210
15102666 20041210
15465060 20041210
15386194 20041210
15075268 20041210
14991764 20041210
15517871 20041210
15520861 20041213
15247124 20041213
15328335 20041214
15541288 20041214
15541287 20041214
15541278 20041214
15541041 20041214
15506793 20041214
15500626 20041214
15498046 20041214
15302863 20041214
15297463 20041214
15217826 20041214
15557222 20041215
15077224 20041215
15547083 20041216
15073134 20041216
15351848 20041216
15529360 20041217
15528367 20041217
15529349 20041217
15528342 20041217
15528338 20041217
15528336 20041217
15480432 20041217
15454634 20041217
15325638 20041217
15312310 20041217
15312306 20041217
15474494 20041220
15311276 20041220
15468058 20041221
15483387 20041221
15384049 20041221
15368271 20041221
15350972 20041221
15312960 20041221
15076139 20041221
15076134 20041221
15041735 20041221
15002034 20041221
15352213 20041222
15364114 20041223
15564505 20041223
15564450 20041223
15525838 20041223
15564506 20041223
15564494 20041223
15364109 20041223
15269714 20041223
15526989 20041223
15474725 20041227
15534202 20041227
15474707 20041227
15173072 20041227
15128595 20041227
15496238 20041228
15476815 20041228
15075237 20041228
15000851 20041228
15000848 20041228
15000847 20041228
15000846 20041228
15138582 20041228
15507310 20041229
15507309 20041229
15120760 20041229
15120759 20041229
15120754 20041229
15209158 20041229
15557649 20041230
15557669 20041230
15557652 20041230
15557617 20041230
15557613 20041230
15347336 20041230
15183295 20041230
14975355 20041230
15314258 20041230
15504252 20050103
14962912 20050104
15592417 20050105
15461868 20050105
15535981 20050106
15541718 20050106
15386406 20050110
15342647 20050111
15186860 20050111
15530735 20050111
15482858 20050111
15599405 20050111
15596612 20050111
15456790 20050111
15345720 20050111
15072560 20050111
15467371 20050111
15503212 20050112
15557351 20050112
15503204 20050112
15618169 20050112
15583017 20050112
15583011 20050112
15577826 20050112
15557346 20050112
15579238 20050112
15488948 20050113
15488947 20050113
15488944 20050113
15150322 20050113
15610512 20050113
15242953 20050113
15242937 20050113
15138168 20050114
15138178 20050114
15386261 20050114
15596816 20050114
15039390 20050114
15138170 20050114
15499564 20050114
15472467 20050114
15140135 20050114
15140126 20050114
15138181 20050114
15138176 20050114
15557202 20050114
15557165 20050114
15557146 20050114
15264181 20050114
15298743 20050114
15544356 20050118
15544326 20050118
15554925 20050118
15554922 20050118
15557401 20050118
15269141 20050119
15497454 20050119
15627895 20050121
15339934 20050121
15215627 20050124
15624893 20050125
15522216 20050125
15143343 20050125
15113691 20050125
15214440 20050125
15613349 20050127
15528730 20050127
15501287 20050127
15153311 20050127
15613299 20050127
15611283 20050127
15611241 20050127
15608425 20050127
15338326 20050128
15170735 20050128
15589829 20050128
15080555 20050128
15596149 20050131
15280599 20050131
15213856 20050131
15513338 20050201
15314545 20050201
15314544 20050201
15265525 20050202
15480657 20050203
15365776 20050203
15634345 20050203
15501015 20050203
15495271 20050203
15495159 20050203
15604026 20050203
15604021 20050203
15604013 20050203
15582530 20050203
15569135 20050203
15549775 20050203
15549773 20050203
15340764 20050203
15249541 20050203
15646657 20050203
15519708 20050204
15528296 20050207
15514090 20050207
15504336 20050207
15613709 20050207
15466863 20050207
15381770 20050207
15372502 20050207
15203250 20050207
15585874 20050208
15582662 20050208
15585860 20050208
15609276 20050208
15585859 20050208
15320966 20050208
15236754 20050208
15384419 20050208
15384417 20050208
15357986 20050209
15242599 20050209
15375567 20050209
15650214 20050210
15363785 20050210
15650189 20050210
15500913 20050210
15363791 20050210
15291923 20050210
15219379 20050210
15629033 20050211
15629032 20050211
15450132 20050211
15517242 20050214
15333040 20050214
15290291 20050214
15221383 20050214
15305052 20050214
15644207 20050215
15619226 20050215
15703421 20050215
15641089 20050215
15543418 20050215
15479266 20050215
15596411 20050215
15367432 20050215
15355913 20050215
15268943 20050215
15328176 20050217
15486637 20050217
15319771 20050217
15449037 20050218
15533599 20050218
15580499 20050218
15449035 20050218
15309328 20050218
15272181 20050218
15260888 20050218
15225365 20050218
15359585 20050218
15633217 20050222
15627618 20050222
15627615 20050222
15626467 20050222
15595875 20050222
15589324 20050222
15589322 20050222
15589320 20050222
15589316 20050222
15389794 20050222
15696611 20050222
15696607 20050222
15580653 20050223
15593305 20050223
15593303 20050223
15593127 20050223
15458956 20050224
15201291 20050224
15587304 20050224
15538043 20050225
15516335 20050225
15485827 20050225
15630090 20050225
15672819 20050225
15518242 20050225
15641776 20050228
15102879 20050228
15644120 20050301
15654873 20050301
15640805 20050301
15619009 20050301
15632020 20050302
15695410 20050302
15695408 20050302
15682435 20050302
15606617 20050302
15316127 20050302
15275975 20050302
15684662 20050302
15684661 20050302
15684660 20050302
15634888 20050303
15634878 20050303
15543570 20050303
15613691 20050303
15634921 20050303
15634913 20050303
15634879 20050303
15507529 20050303
15471955 20050303
15613700 20050303
15592665 20050303
15565337 20050303
15468327 20050303
15384621 20050303
15589429 20050304
15235390 20050304
15524285 20050304
15589049 20050307
15664164 20050307
15664161 20050307
15654968 20050307
15654965 20050307
15654824 20050307
15531628 20050307
15514940 20050307
15601318 20050307
15583693 20050307
15583147 20050307
15352419 20050307
15349929 20050307
15316393 20050307
15304006 20050307
15297401 20050307
15233623 20050307
15655773 20050308
15213391 20050308
15558593 20050308
15639646 20050308
15639645 20050308
15537660 20050308
15537658 20050308
15489166 20050308
15359116 20050308
15659759 20050309
15620483 20050309
15325080 20050310
15502198 20050310
15346942 20050310
15664941 20050311
15664953 20050311
15664972 20050311
15664958 20050311
15664917 20050311
15663940 20050311
15286385 20050311
15705910 20050314
15475365 20050314
15657290 20050315
15629357 20050315
15603898 20050315
15375515 20050315
15661941 20050315
15661929 20050315
15661919 20050315
15661887 20050315
15653817 20050315
15642365 20050315
15640220 20050315
15522917 20050315
15511669 20050315
15661935 20050315
15629355 20050315
15603888 20050315
15603885 20050315
15603449 20050315
15375491 20050315
15319071 20050315
15319069 20050315
15700758 20050316
15700752 20050316
15726656 20050317
15683447 20050317
15664061 20050317
15670602 20050318
15652419 20050318
15652413 20050318
15386623 20050318
14967812 20050318
15623243 20050318
15172451 20050321
15158608 20050321
15531033 20050321
15531046 20050321
15531045 20050321
15172454 20050321
15172453 20050321
15172452 20050321
15172443 20050321
15158607 20050321
15146196 20050321
15609231 20050321
15364459 20050321
15364457 20050321
15187223 20050322
15699758 20050322
15699757 20050322
15696102 20050322
15685550 20050322
15536085 20050322
15502816 20050322
15454423 20050322
15380103 20050322
15696088 20050322
15566505 20050322
15711549 20050324
15351787 20050324
15611288 20050324
15561890 20050324
15383466 20050324
15350462 20050324
15315970 20050324
15284121 20050324
15064799 20050324
15544618 20050325
15319453 20050325
15623576 20050328
15670766 20050328
15670756 20050328
15665083 20050328
15630142 20050328
15630133 20050328
15699134 20050329
15627976 20050329
15496204 20050329
15657948 20050329
15699154 20050329
15699149 20050329
15681828 20050329
15668917 20050329
15694996 20050329
15682446 20050329
15699177 20050329
15699144 20050329
15699121 20050329
15699115 20050329
15699113 20050329
15699107 20050329
15682451 20050329
15682450 20050329
15657945 20050329
15501985 20050329
15501984 20050329
15501973 20050329
15501971 20050329
15496199 20050329
15487900 20050329
15475460 20050329
15474979 20050329
15627979 20050329
15627975 20050329
15378283 20050329
15680236 20050330
15557264 20050330
15708987 20050331
15033940 20050331
15672611 20050331
15672607 20050331
15672606 20050331
15672604 20050331
15568679 20050331
15731054 20050401
15629776 20050401
15536193 20050401
15723809 20050401
15731234 20050405
15731231 20050405
15710415 20050405
15661331 20050405
15536075 20050405
15575928 20050405
15557320 20050405
15556932 20050405
15356202 20050405
15547716 20050405
15547688 20050405
15546206 20050406
15542375 20050406
15542373 20050406
15542372 20050406
15542371 20050406
15542370 20050406
15542369 20050406
15542368 20050406
15528146 20050406
15728728 20050407
15680157 20050407
15680153 20050407
15650307 20050407
15611062 20050407
15591314 20050407
15697247 20050408
15710651 20050411
15743189 20050411
15609329 20050411
15649266 20050412
15355469 20050412
15680423 20050412
15663570 20050412
15663569 20050412
15496958 20050412
15607813 20050412
15378520 20050412
15701694 20050413
15699351 20050413
15540228 20050413
15540211 20050413
15531581 20050413
15609316 20050413
15551352 20050413
15358813 20050413
15784563 20050414
15507295 20050414
15507264 20050414
15322290 20050414
15477229 20050418
15652669 20050418
15708320 20050418
15643650 20050418
15534491 20050418
15534486 20050418
15515079 20050418
15241501 20050418
15603192 20050418
15728470 20050419
15735650 20050419
15728462 20050419
15688347 20050419
15546337 20050419
15595727 20050419
15324931 20050419
15324930 20050419
15694510 20050420
15163902 20050420
15163889 20050420
15388261 20050420
15388254 20050420
15388252 20050420
15381361 20050421
15681794 20050421
15681772 20050421
15508180 20050421
15501517 20050421
15607650 20050421
15569310 20050421
15681750 20050421
15650875 20050421
15512918 20050421
15741739 20050422
15684082 20050422
15753202 20050425
15653175 20050425
15165487 20050425
15165483 20050425
15165482 20050425
15202008 20050425
15767433 20050426
15734548 20050426
15146522 20050426
15578427 20050426
15459335 20050426
15749129 20050428
15749866 20050428
15749124 20050428
15769170 20050428
15749855 20050428
15710457 20050428
15480765 20050428
15607823 20050428
15693083 20050428
15755458 20050429
15238685 20050502
15358657 20050503
15806982 20050503
15635690 20050503
15534094 20050503
15514011 20050503
15503224 20050503
15488142 20050503
15358646 20050503
15014909 20050504
15784906 20050505
15596901 20050505
15753318 20050509
15708450 20050509
15708434 20050509
15696196 20050509
15576553 20050509
15691125 20050509
15501399 20050510
15501393 20050510
15589368 20050510
15522590 20050511
15665478 20050511
15625606 20050511
15496585 20050511
15684323 20050512
15647625 20050512
15618468 20050513
15762882 20050516
15811330 20050516
15695326 20050516
15762878 20050516
15317738 20050516
15814718 20050517
15795253 20050517
15795272 20050517
15522915 20050517
15550021 20050517
15755582 20050518
15598273 20050518
15635192 20050520
15585315 20050520
15180759 20050520
15542193 20050524
15448122 20050524
15542195 20050524
15542180 20050524
15598569 20050524
15375382 20050524
15326372 20050524
15671576 20050526
15871444 20050526
15754499 20050526
15668908 20050526
15665624 20050526
15475684 20050526
15671578 20050526
15646045 20050526
15451805 20050527
15709165 20050531
15688394 20050531
15663744 20050602
15685447 20050602
15827181 20050603
15663963 20050603
15564686 20050603
15679123 20050603
15845521 20050607
15692062 20050607
15671442 20050607
15625695 20050607
15687033 20050609
15868901 20050609
15539415 20050609
15774582 20050609
15780882 20050613
15709713 20050613
15823609 20050614
15823604 20050614
15815016 20050614
15623547 20050614
15668804 20050614
15571930 20050614
15650237 20050615
15642999 20050616
15711804 20050616
15643004 20050616
15642995 20050616
15642994 20050616
15342552 20050616
15508130 20050617
15858010 20050620
15857975 20050620
15530682 20050620
15530679 20050620
15843530 20050621
15843542 20050621
15832496 20050621
15626474 20050621
15470898 20050621
15867859 20050622
15688937 20050622
15892293 20050623
15707681 20050624
15468062 20050624
15919893 20050628
15838799 20050628
15847794 20050628
15919896 20050628
15891128 20050628
15740735 20050628
15919940 20050628
15919939 20050628
15722047 20050628
15652762 20050628
15651071 20050628
15330760 20050628
15866072 20050630
15694831 20050630
15788693 20050630
15652293 20050705
15726817 20050705
15651731 20050705
15661044 20050707
15661043 20050707
15743770 20050708
15629656 20050711
15607634 20050711
15852016 20050712
15703200 20050712
15701713 20050712
15972542 20050714
15743920 20050714
15893699 20050714
15685627 20050715
15885130 20050718
15921692 20050719
15721335 20050719
15669001 20050719
15710438 20050719
15565329 20050719
15059288 20050719
15699428 20050720
15699429 20050720
15994790 20050721
15994800 20050721
15507452 20050721
15855016 20050722
15538612 20050725
15477091 20050726
15620663 20050726
15492500 20050726
15917115 20050727
15710332 20050727
15600300 20050727
15574803 20050727
15627391 20050727
15837215 20050728
15958073 20050729
15705163 20050801
15962477 20050801
15940148 20050802
15826953 20050802
15962289 20050802
15614528 20050802
15922307 20050804
15681143 20050804
15652645 20050804
15863985 20050808
15905554 20050808
15593144 20050808
15724064 20050809
15990797 20050809
15710907 20050809
15917132 20050810
15383153 20050815
15665821 20050816
15901898 20050816
15916870 20050817
15821891 20050817
15583979 20050817
15681071 20050818
15681055 20050818
15659599 20050818
15500445 20050818
15956596 20050819
15956567 20050819
15802231 20050822
15614046 20050822
15609021 20050822
12620155 20050823
16040986 20050826
15352232 20050826
15778962 20050829
15939791 20050829
15939790 20050829
15939788 20050829
15784117 20050830
15294274 20050830
15972678 20050831
15972696 20050831
15944303 20050831
15972656 20050831
15948240 20050831
15759315 20050901
15941627 20050901
16083805 20050901
16083792 20050901
15935274 20050902
15971273 20050906
15919103 20050907
15710912 20050908
15642953 20050908
15993494 20050908
15908434 20050909
15685519 20050909
15845547 20050909
15898991 20050913
15898990 20050913
15983206 20050913
15612044 20050914
16081901 20050915
16081981 20050915
16002626 20050915
15662119 20050915
15221869 20050916
16048955 20050919
16051263 20050919
16133831 20050919
15708887 20050919
15810946 20050920
15662486 20050920
15976093 20050922
15860225 20050922
15867491 20050922
16037945 20050922
15800857 20050922
16110035 20050923
15563124 20050926
16002676 20050927
16002717 20050927
15722596 20050927
16019678 20050927
16002665 20050927
16101348 20050929
16104810 20050929
15809753 20050929
16103160 20050929
16103168 20050929
16041067 20050930
15623641 20050930
15381118 20050930
16022903 20051003
16022901 20051003
16140790 20051005
15950744 20051006
15923217 20051006
15894587 20051006
16047710 20051011
15932384 20051011
16113261 20051012
16113299 20051012
16113318 20051012
16113323 20051012
15104671 20051013
16128812 20051013
15104676 20051013
15104674 20051013
16054612 20051017
15556681 20051017
16193056 20051018
16038719 20051018
15560754 20051020
16160170 20051021
16117787 20051025
15483462 20051026
16088208 20051027
16114108 20051027
15699466 20051027
15913853 20051027
15115750 20051028
15711981 20051031
15980996 20051101
16144939 20051101
16153058 20051107
16175596 20051107
15521719 20051107
16189000 20051108
15625183 20051108
16179011 20051109
16112641 20051114
15706605 20051114
15963364 20051115
16227243 20051115
15616121 20051115
16172378 20051121
16157940 20051121
15962368 20051121
15535832 20051123
15535830 20051123
16177329 20051128
16177380 20051128
16098493 20051128
16148128 20051129
16148105 20051129
16099789 20051129
16148104 20051129
16148111 20051129
16081844 20051130
16079500 20051130
16054734 20051130
15683221 20051201
16002398 20051202
16189800 20051202
16186240 20051205
16255761 20051205
16181618 20051205
15755075 20051206
16239526 20051206
16239534 20051206
16212535 20051207
15868095 20051209
16085919 20051212
16210659 20051213
16210487 20051214
15352098 20051214
16113504 20051215
16220005 20051215
16134993 20051215
16033609 20051219
16298978 20051220
16269776 20051220
16317673 20051222
16266315 20051222
16245362 20051229
16206231 20051229
16246312 20051230
16272285 20060103
16272297 20060103
16272334 20060103
16054274 20060104
15883324 20060106
16299302 20060106
16132678 20060110
16242717 20060110
16285941 20060110
15920543 20060111
16052529 20060111
16236249 20060112
15885031 20060112
15526297 20060116
16301664 20060117
16247672 20060117
16301660 20060117
16301748 20060118
16132115 20060119
16185891 20060119
16267775 20060119
16150497 20060125
16297838 20060125
16140352 20060127
16254354 20060127
16378996 20060127
16378991 20060127
16008685 20060130
15921155 20060131
16298337 20060131
16288375 20060203
16142801 20060203
16423040 20060206
16308574 20060206
16283774 20060207
16368974 20060207
16369008 20060207
16165256 20060207
16335802 20060208
16293967 20060208
16238801 20060209
15990566 20060209
16187089 20060209
16105887 20060213
16314435 20060214
16225933 20060214
16367746 20060221
15667665 20060222
16337486 20060223
16439559 20060224
16125280 20060227
16415011 20060227
16112699 20060227
16286452 20060228
16310048 20060228
16306624 20060302
16199263 20060302
16364082 20060302
16251186 20060307
16046165 20060307
16403227 20060308
16393990 20060309
16393977 20060309
16327157 20060309
16394016 20060309
16029917 20060314
15706401 20060315
16361434 20060316
16418289 20060317
15975657 20060321
15941589 20060321
16425413 20060321
16339586 20060322
16339549 20060322
16339528 20060322
16339577 20060322
16339546 20060322
16436502 20060323
16297424 20060323
16424939 20060323
16441508 20060323
15642139 20060324
16148555 20060328
16404742 20060328
16476993 20060330
16436130 20060331
16451200 20060331
16462803 20060405
16462801 20060405
16359315 20060406
15579134 20060407
16270308 20060411
15939749 20060412
16426005 20060413
16435281 20060413
16426001 20060413
15526058 20060413
15876313 20060413
15526039 20060413
15709924 20060413
16453257 20060414
16518967 20060417
16518754 20060417
15783262 20060418
16284959 20060418
15094798 20060421
16571824 20060424
16517753 20060424
16517703 20060424
16140438 20060425
16460675 20060425
16140434 20060425
16150491 20060425
16388983 20060425
16402683 20060426
16321448 20060426
15377467 20060426
16493038 20060428
16387339 20060502
16246523 20060502
16299041 20060503
16171519 20060505
16360834 20060510
16187088 20060510
16369867 20060511
16271808 20060512
16585604 20060516
15480463 20060516
16278301 20060522
16496339 20060522
16496330 20060522
15625712 20060522
16282606 20060522
16622211 20060523
16385341 20060523
16403603 20060525
16342208 20060525
16174563 20060531
16608409 20060531
16311022 20060602
16434370 20060602
16495533 20060605
16517888 20060605
16473882 20060605
16253561 20060606
16322112 20060606
16688798 20060608
16581017 20060609
15868152 20060612
16421930 20060612
16571084 20060613
16614754 20060614
16494975 20060615
16714570 20060615
16180243 20060616
16221722 20060619
16442623 20060619
16625051 20060620
15669066 20060620
16516908 20060620
16670317 20060622
16409192 20060622
15961469 20060622
16615996 20060623
16630549 20060623
16126952 20060626
16594963 20060628
16032350 20060628
16630022 20060628
16359237 20060629
16542672 20060629
16723470 20060703
16702551 20060705
16507561 20060705
16053919 20060705
16183141 20060706
16516981 20060706
15569635 20060707
16759988 20060711
16610929 20060712
16461566 20060713
16709853 20060713
16630634 20060713
16724664 20060713
16729320 20060713
16603624 20060717
16750995 20060719
15532020 20060719
15640701 20060720
16304636 20060725
15251420 20060727
15251421 20060727
15251417 20060727
16600320 20060802
16677863 20060803
15650778 20060808
16779722 20060809
16713037 20060809
16775319 20060810
16472860 20060810
16781713 20060814
16731941 20060816
16632108 20060816
16160911 20060816
16731915 20060816
16628639 20060816
16840334 20060818
16499640 20060821
16283303 20060821
16816374 20060822
16801138 20060822
16597622 20060823
16790789 20060824
16039905 20060824
16844994 20060829
16829622 20060830
16809280 20060830
16872381 20060906
16781892 20060907
16730042 20060911
15899521 20060912
16331519 20060912
16494977 20060914
16476510 20060914
16481078 20060914
16600361 20060915
16819790 20060915
16764019 20060915
16764018 20060915
16545605 20060918
16690096 20060919
16894188 20060921
16510294 20060921
16622046 20060921
16630151 20060921
16646078 20060921
16462114 20060922
16888017 20060925
16912286 20060925
16887973 20060925
16885378 20060928
16530302 20061002
16563575 20061002
16581161 20061003
16574285 20061003
16781760 20061005
16806383 20061010
16793110 20061010
15543395 20061010
16697221 20061012
16767078 20061012
16941345 20061019
16951335 20061024
16828529 20061024
16725238 20061026
16617326 20061030
16798097 20061101
16960787 20061102
16820183 20061102
16384583 20061108
16860448 20061114
16597895 20061114
16971806 20061114
15606356 20061114
16137803 20061121
16169635 20061121
16551878 20061127
16491401 20061128
16612599 20061128
16737347 20061208
16496040 20061211
16840777 20061218
16934019 20061222
16408213 20061229
16798043 20070116
15623309 20070124
16682820 20070206
16647121 20070305
16097751 20070315
16423400 20070601
16699033 20070706
16699016 20070706
16372883 20070806
16829305 20070808
16504539 20070820
15262812 20070827
16700703 20071010
16796693 20071024
