# Supplementary material for: MScanner: a classifier for retrieving Medline citations
Source: BMC Bioinformatics. 2008 Feb 19;9:108. doi: 10.1186/1471-2105-9-108 (PMC2263023; doi:10.1186/1471-2105-9-108)
Supplement: Additional file 2 — Corpora used in the IEDB comparison. iedb.zip is a ZIP archive containing text files, where each line contains the PubMed ID and completion date of a Medline record. iedb-all-relevant.txt and iedb-all-irrelevant.txt are the relevant and irrelevant cross validation corpora used in the IEDB cross validation. iedb-pre2004-relevant.txt are the relevant training examples for the retrieval comparison. iedb-2004-relevant.txt and iedb-2004-irrelevant.txt are the manually evaluated IEDB query results from 2004 Medline. PubMed IDs for 2004 Medline may be obtained using the PubMed query 2004 [DateCompleted] AND medline [sb]. [file 1471-2105-9-108-S2.zip › iedb-pre2004-relevant.txt]

46912	19750527
50703	19751106
50298	19751106
53781	19760209
53840	19760219
100	19760301
58456	19760802
58832	19760823
61706	19761201
65337	19770425
69247	19770825
69008	19770902
328380	19770922
72672	19780127
75847	19780517
78659	19780828
77841	19780828
77847	19780901
81866	19790115
81855	19790115
84796	19790516
86336	19790611
86500	19790716
86366	19790728
87489	19790901
109567	19790901
90089	19791121
90087	19791121
6153079	19800228
6155100	19800726
6991699	19800828
6156215	19800926
6156831	19801024
6159646	19810129
6161882	19810413
6161899	19810424
6163736	19810613
6163712	19810623
6164247	19810625
6164328	19810625
6163993	19810625
6164248	19810625
6164249	19810625
6164798	19810709
6164644	19810709
6166604	19810925
6166603	19810925
6168512	19811118
6169681	19811215
6169764	19811215
6169840	19811222
6169752	19811222
7061772	19820521
6174139	19820521
6175660	19820614
6176330	19820708
6176550	19820719
6176996	19820722
7076676	19820722
6176678	19820722
6177826	19820814
6178959	19820910
6178599	19820910
6181755	19821202
6182104	19821216
6182245	19821216
6183207	19830119
6183220	19830119
6754610	19830119
6183362	19830127
6183347	19830127
6336767	19830225
6296214	19830317
6185960	19830324
6186384	19830407
6187004	19830415
6297889	19830415
6189288	19830610
6189824	19830708
6189936	19830708
6189606	19830715
6189955	19830729
6190910	19830811
6192585	19830909
6192436	19830909
6192202	19830909
6192445	19830920
6193174	19831008
6193065	19831021
6193286	19831028
6196205	19840107
6196376	19840107
6196439	19840107
6643876	19840126
6643875	19840126
6196912	19840127
6196640	19840127
6196609	19840127
6197356	19840214
6198281	19840323
6607839	19840404
6199215	19840404
6199408	19840424
6199407	19840424
6200237	19840502
6200772	19840502
6201129	19840524
6201728	19840606
6201857	19840607
6425219	19840613
6203218	19840711
6204594	19840813
6204768	19840824
6205255	19840920
6206156	19841015
6206107	19841024
6205897	19841025
6207246	19841102
6207440	19841121
6208680	19841123
6491604	19841207
6208383	19841218
6208805	19841218
6210004	19850116
6083660	19850219
3881543	19850227
6084612	19850328
2579247	19850403
2579313	19850408
3918942	19850415
2579325	19850419
2579329	19850419
2580239	19850429
6529569	19850429
2580007	19850523
2580793	19850610
6085322	19850619
2580890	19850620
2582416	19850625
2581939	19850708
2581899	19850710
2409149	19850819
2410007	19850905
2410362	19850916
3874901	19850919
2410031	19850919
2410296	19850925
3875853	19851007
4031322	19851011
2413025	19851114
2414922	19851202
2414911	19851211
2414910	19851211
2414366	19851213
2414920	19851218
2415590	19851223
2416695	19860131
3878521	19860207
2418215	19860228
2418380	19860324
2869210	19860402
2936608	19860410
2420700	19860428
2420472	19860428
2420608	19860512
2420897	19860514
2422392	19860527
2422294	19860603
2422314	19860606
3702875	19860616
2423459	19860707
2423589	19860707
2423631	19860709
3519829	19860709
2423616	19860714
3086449	19860718
2424840	19860811
2426895	19860916
2426303	19860917
2426019	19860917
2426867	19860919
2426270	19860919
2428820	19861030
2428615	19861030
3758153	19861114
2429984	19861202
2430041	19861203
3770953	19861203
2430104	19861217
2430943	19861224
2430956	19870109
3491325	19870113
3491326	19870113
2431541	19870120
3537005	19870122
3795268	19870127
3491953	19870127
2431812	19870128
2432013	19870205
2433462	19870309
3805548	19870317
3827946	19870415
2434548	19870416
2434337	19870422
2434848	19870423
2436051	19870427
2882290	19870518
2437147	19870601
2437150	19870601
2437457	19870605
2437211	19870615
2437891	19870616
2436922	19870624
2438844	19870701
2438329	19870702
2438367	19870706
2438963	19870714
2438343	19870715
2440089	19870728
2440177	19870805
2440039	19870820
2440673	19870831
2440817	19870915
2442000	19871009
2442406	19871021
2442276	19871022
2443834	19871102
2443288	19871109
3309057	19871109
2443447	19871113
2443352	19871116
3115279	19871120
2445121	19871201
2823831	19871214
2444731	19871214
2444527	19871216
2824382	19880106
2446368	19880115
2446001	19880119
2446422	19880121
2446016	19880121
2446011	19880121
2447171	19880212
2447184	19880220
2447101	19880220
2448638	19880302
2448243	19880302
2448952	19880311
2448497	19880318
3338858	19880321
2448248	19880321
2963699	19880330
2449284	19880407
2450279	19880408
2964755	19880418
2449902	19880418
2450068	19880419
2450965	19880422
2450754	19880427
2450576	19880505
2451638	19880517
3128632	19880520
3258640	19880526
2452514	19880601
2452517	19880601
3358899	19880608
3259346	19880621
2453472	19880624
2453917	19880629
2453491	19880708
2453784	19880711
2453566	19880712
2454473	19880725
2837512	19880726
2455383	19880729
3385639	19880729
2455012	19880803
2454995	19880803
3133233	19880808
2455296	19880810
3392370	19880818
2455818	19880819
2456333	19880831
2456304	19880831
2456303	19880831
2456367	19880902
2456340	19880906
3260919	19880906
2456341	19880906
2456454	19880906
3261248	19880909
3404125	19880916
2457112	19880920
2457043	19880921
2457641	19880923
3137257	19880926
2457624	19880926
3261776	19880927
2457647	19880927
2457635	19881004
3411119	19881011
2458488	19881019
2458320	19881026
2459193	19881103
2459204	19881103
2459228	19881109
2459219	19881109
2459225	19881109
2459250	19881114
3174662	19881121
2459291	19881121
2459408	19881121
2459295	19881122
2459242	19881122
2459066	19881123
2458762	19881123
2460491	19881201
2460530	19881208
2460536	19881208
2460532	19881208
2460866	19881209
2973061	19881209
2460995	19881214
2460640	19881220
2460719	19881220
2460551	19881220
3263313	19881222
2461564	19881230
2461660	19881230
3191509	19890110
3264322	19890117
3058210	19890118
3058803	19890118
2462152	19890124
2462352	19890125
2461861	19890126
2535860	19890201
2462795	19890207
2462666	19890209
2462610	19890209
2463222	19890213
3062388	19890213
2463623	19890214
2463377	19890223
2463655	19890223
2464134	19890302
2463999	19890307
2492575	19890313
2537466	19890328
2465342	19890328
2465273	19890329
2466373	19890417
2467001	19890421
3237218	19890425
2467294	19890428
2466767	19890502
2467445	19890504
2466868	19890510
2466942	19890511
2784483	19890511
2468301	19890512
2467990	19890518
2469014	19890526
2708744	19890530
2496033	19890601
2496037	19890602
2540011	19890605
2468504	19890605
2468787	19890605
2469142	19890606
2468986	19890608
2469764	19890609
2470348	19890615
2715642	19890622
2470405	19890629
2786148	19890706
2471352	19890712
2786093	19890713
2470920	19890713
2471975	19890721
2471784	19890721
2472444	19890731
2472452	19890731
2472448	19890731
2472749	19890802
2472704	19890802
2472395	19890802
2472467	19890803
2786997	19890808
2472828	19890815
2473720	19890816
2545626	19890818
2473218	19890818
2501300	19890818
2473217	19890818
2474172	19890825
2787273	19890825
2473907	19890829
2666433	19890901
2752594	19890901
2473861	19890901
2473980	19890901
2473994	19890901
2474053	19890905
2474052	19890905
2474614	19890908
2474671	19890912
2474891	19890912
2475114	19890914
2668181	19890915
2474505	19890915
2475568	19891003
2476109	19891003
2475569	19891003
2476571	19891017
2476570	19891017
2476491	19891018
2476499	19891020
2476243	19891026
2477491	19891102
2477914	19891102
2477335	19891103
2477244	19891109
2477451	19891109
2677144	19891109
2477254	19891122
2529124	19891122
2509558	19891130
2478631	19891130
2553813	19891130
2817893	19891204
2509279	19891204
2479765	19891228
2479712	19900103
2586628	19900104
2479838	19900104
2480387	19900119
2480375	19900119
2480602	19900119
2594015	19900123
2480902	19900130
2294050	19900201
1688436	19900202
1688446	19900208
2481586	19900222
2481823	19900222
1688831	19900223
2298882	19900227
2482574	19900302
1688874	19900307
2482254	19900313
2482860	19900316
1689368	19900323
2303428	19900323
1689390	19900326
2307844	19900409
1689763	19900412
1969126	19900417
2107201	19900420
1690775	19900430
1690778	19900430
1690853	19900430
2157157	19900503
2319136	19900504
2483503	19900510
2576592	19900510
1691228	19900517
2183219	19900524
1691146	19900524
2332469	19900604
2333291	19900606
1692084	19900606
1692035	19900606
1692033	19900606
2335822	19900614
2140339	19900625
1692737	19900627
1693134	19900629
1693170	19900629
2189723	19900706
2347467	19900709
1693408	19900711
1693381	19900712
1693564	19900713
2484028	19900716
1693844	19900718
1693940	19900720
1693908	19900723
1693914	19900724
1693910	19900724
1694206	19900727
1694205	19900727
2141621	19900801
1694310	19900801
2358778	19900801
2358457	19900801
1694615	19900806
1694524	19900807
1694818	19900813
1695410	19900821
1695255	19900821
2373520	19900828
1695651	19900828
2378463	19900831
2165498	19900904
1696355	19900907
1696308	19900910
1696236	19900913
1696296	19900913
1696807	19900920
1696808	19900920
1697125	19900924
1696928	19900927
1696937	19900927
1696860	19900927
1697329	19901003
1697306	19901003
1697849	19901016
1697881	19901017
1698908	19901101
1698817	19901105
2215478	19901115
1699119	19901115
1699348	19901121
2213557	19901121
1698871	19901121
1699509	19901121
2212008	19901121
2229011	19901206
1699973	19901207
1700000	19901212
1699974	19901219
1700248	19901219
2146802	19901221
1700304	19901227
2242754	19901228
1700825	19901231
1700835	19901231
1700833	19901231
1701000	19910107
2247148	19910107
1701001	19910107
1701079	19910108
1701026	19910108
1701012	19910110
1701189	19910117
1701415	19910122
2123824	19910122
1701987	19910128
1701919	19910129
1701917	19910129
2259893	19910129
1702161	19910207
1702160	19910207
1702433	19910212
1824801	19910219
1898970	19910219
1702806	19910219
1702801	19910219
2269329	19910220
1702727	19910220
1702734	19910220
1702758	19910220
1702915	19910221
1703178	19910225
1989076	19910225
1980396	19910226
2273404	19910226
1703536	19910301
1703564	19910305
1703514	19910306
1703533	19910307
1704034	19910308
1704033	19910308
2126195	19910308
1992491	19910308
1704014	19910308
1703959	19910314
1993848	19910319
1993465	19910321
1705240	19910402
1997399	19910404
1705790	19910408
1705953	19910415
1705946	19910417
1705987	19910417
1706393	19910422
1706400	19910422
1706753	19910426
1706746	19910426
1981895	19910430
1707002	19910503
1707135	19910508
1707132	19910508
1707404	19910510
2083407	19910514
1707538	19910515
1707655	19910517
1707915	19910521
1673146	19910523
1849979	19910523
1708228	19910523
2017257	19910523
2489039	19910529
2489038	19910529
2088485	19910529
2019744	19910529
2026136	19910610
1709197	19910611
1709449	19910619
1827928	19910624
1709722	19910627
1709871	19910628
1709866	19910628
2037351	19910628
2037377	19910628
1709829	19910701
1709917	19910702
1710314	19910705
1904085	19910708
1710243	19910710
2040532	19910710
1710287	19910711
1710286	19910711
1710780	19910712
1710549	19910715
1711232	19910719
1370037	19910722
2051020	19910723
1711082	19910723
1711013	19910724
1712110	19910802
2062379	19910805
1711877	19910807
2062316	19910807
1713253	19910828
1713610	19910830
1713602	19910830
1861074	19910830
1713647	19910903
1650428	19910903
1907995	19910916
1869824	19910916
1714594	19910918
1714879	19910920
1715029	19910925
1715032	19910925
1875170	19910926
1908510	19910926
1714918	19910926
1715366	19910927
1715606	19911001
1715332	19911001
1879880	19911002
1715346	19911003
1885735	19911008
1715846	19911008
1715754	19911009
1889458	19911011
1654376	19911018
2518831	19911021
1896454	19911021
1894359	19911021
1832722	19911022
1716691	19911022
1716693	19911022
1716808	19911024
1716908	19911030
1919438	19911101
1717311	19911104
1716956	19911107
1717190	19911114
1717708	19911114
1717709	19911114
1718025	19911118
1717575	19911118
1717574	19911118
1717572	19911118
1717570	19911118
1717566	19911118
1717573	19911118
1656880	19911120
1717504	19911121
1718870	19911127
1719425	19911202
1719533	19911203
1718849	19911206
1936113	19911213
1719082	19911216
1940366	19911218
1718873	19911224
1718907	19911226
1718904	19911226
1720415	19920103
1720504	19920108
1720777	19920113
1744592	19920115
1744001	19920116
1721637	19920124
1684372	19920124
1370170	19920127
1722316	19920207
1722335	19920207
1722277	19920210
1370347	19920212
1370269	19920212
1370275	19920212
1370277	19920212
1730920	19920214
1370548	19920214
1370431	19920218
1370522	19920219
1370514	19920219
1370521	19920219
1722696	19920224
1722966	19920226
1769524	19920226
1722774	19920226
1370680	19920227
1732413	19920227
1370776	19920228
1723001	19920303
1774199	19920305
1370952	19920310
1723295	19920312
1737925	19920316
1723627	19920317
1723632	19920317
1737836	19920318
1724057	19920320
1739971	19920324
1371370	19920324
1371527	19920330
1724364	19920330
1371765	19920403
1724548	19920406
1371786	19920409
1371785	19920409
1371823	19920409
1371821	19920409
1541816	19920409
1665695	19920413
1372026	19920415
1372140	19920415
1372139	19920415
1546293	19920416
1724874	19920417
1372370	19920417
1312628	19920417
1547843	19920420
1372290	19920423
1724974	19920429
1372560	19920430
1372558	19920430
1805311	19920505
1372987	19920506
1372990	19920506
1373262	19920508
1348545	19920514
1373197	19920514
1373489	19920515
1373401	19920519
1373406	19920519
1373342	19920521
1314884	19920526
1373642	19920527
1373890	19920528
1373751	19920528
1810880	19920601
1374098	19920602
1374807	19920616
1583725	19920616
1813778	19920616
1374811	19920616
1374903	19920616
1725956	19920616
1375265	19920623
1375261	19920623
1375160	19920625
1375250	19920625
1375280	19920625
2520753	19920626
1375929	19920707
1376012	19920709
1376341	19920710
1376366	19920710
1376413	19920713
1376332	19920713
1376328	19920714
1376542	19920716
1376537	19920716
1376538	19920716
1607650	19920721
1607654	19920721
1376767	19920723
1966988	19920729
1377222	19920729
1611083	19920729
1377368	19920730
1378061	19920807
1626425	19920813
1378505	19920814
1378618	19920814
1378459	19920819
1378362	19920820
1378499	19920820
1634111	19920825
1634779	19920825
1378866	19920825
1640493	19920828
1379424	19920901
1379182	19920901
1639105	19920901
1379392	19920901
1353418	19920902
1379072	19920903
1495499	19920909
1379681	19920909
1379682	19920909
1379505	19920910
1379504	19920910
1502501	19920915
1323851	19920915
1379858	19920915
1323850	19920915
1386874	19920916
1380244	19920918
1511679	19920929
1380974	19920930
1380894	19921001
1517589	19921006
1516632	19921007
1381300	19921007
1381312	19921007
1381719	19921013
1522584	19921015
1381757	19921015
1521467	19921015
1382144	19921019
1382220	19921022
1383191	19921029
1383257	19921029
1383842	19921102
1402647	19921102
1383410	19921104
1383405	19921104
1383408	19921104
1398737	19921105
1409595	19921110
1396968	19921110
1394190	19921110
1383323	19921113
1383319	19921113
1383324	19921113
1383567	19921118
1383696	19921118
1383569	19921118
1383697	19921118
1383230	19921119
1383117	19921119
1400628	19921123
1383384	19921125
1383331	19921125
1423345	19921202
1385515	19921203
1385318	19921204
1668760	19921204
1385522	19921208
1430103	19921208
1385523	19921208
1418180	19921209
1418319	19921210
1384748	19921215
1384868	19921218
1358189	19921221
1331239	19921221
1385507	19921222
1385316	19921223
1385249	19921223
1448154	19921224
1445697	19921228
1446701	19921229
1446709	19921229
1280166	19921230
1280255	19921230
1445808	19921230
1280386	19921230
1280917	19921231
1280503	19930106
1280610	19930107
1280650	19930107
1281216	19930108
1281166	19930112
7677954	19930115
7677961	19930115
1472121	19930127
7678100	19930129
1282141	19930202
8418501	19930203
1282755	19930205
7678336	19930208
1282493	19930210
7678298	19930211
7678307	19930211
7678469	19930212
1282843	19930217
7678615	19930222
8422670	19930223
1283364	19930226
1283332	19930226
8093890	19930301
8428632	19930305
7679186	19930305
7679120	19930310
7679507	19930316
1283751	19930316
7679489	19930317
7679372	19930318
7679646	19930322
7679858	19930323
7679748	19930323
7679697	19930324
7679695	19930324
7679663	19930324
7680132	19930401
7680297	19930405
7680226	19930405
7680300	19930408
7680386	19930408
8383232	19930408
8450239	19930412
7680609	19930413
7681081	19930420
7680964	19930420
7681087	19930420
7681039	19930422
7681045	19930422
8459225	19930428
8464874	19930504
7681692	19930505
7682329	19930510
7682302	19930511
7682240	19930512
7682244	19930512
7682108	19930513
7682624	19930517
7682631	19930517
7682589	19930520
7682995	19930524
7683038	19930525
7682814	19930527
8386515	19930527
7683420	19930601
8482836	19930603
7683752	19930608
7683589	19930608
7683750	19930609
7683640	19930610
7684053	19930611
7684468	19930621
7684458	19930621
8496677	19930621
8496604	19930622
8496341	19930622
7684252	19930623
8494822	19930623
7684629	19930629
7684681	19930701
7684687	19930701
8240486	19930708
8510226	19930712
7685404	19930712
7685408	19930712
7685314	19930713
7685800	19930720
7685799	19930720
7685791	19930720
7685923	19930720
7685756	19930722
8315383	19930723
7686182	19930728
7686184	19930728
7686610	19930805
7686750	19930805
7686854	19930809
7687098	19930809
7687301	19930816
7687300	19930816
7687268	19930819
7687804	19930820
8334703	19930820
7687803	19930820
8335903	19930825
8335846	19930825
7687651	19930825
8335917	19930825
7687637	19930826
8393480	19930830
7687968	19930902
8344365	19930903
7688412	19930908
7688399	19930908
7688410	19930908
7688387	19930908
7688396	19930908
7688674	19930910
7688847	19930910
7688792	19930913
7688791	19930913
7688955	19930914
7688779	19930916
7689035	19930917
8356062	19930923
7689528	19930927
7689529	19930927
7689611	19930928
7689589	19930928
7689636	19930928
7689619	19930928
7689820	19930930
7690215	19931006
7690392	19931008
7690406	19931008
8370602	19931012
7690424	19931012
8376978	19931018
7690793	19931020
7690770	19931020
8376805	19931021
7690820	19931021
7691164	19931028
8404599	19931103
7691298	19931104
7691946	19931109
7691451	19931109
7691940	19931109
7691925	19931109
7692858	19931110
8405053	19931112
7691986	19931116
7691753	19931116
7692294	19931118
8409115	19931122
7692666	19931122
8228825	19931129
8228823	19931129
7693094	19931129
7693568	19931129
7693809	19931210
8223850	19931214
7694088	19931215
7693449	19931220
7693974	19931221
7693965	19931221
7693972	19931221
7693553	19931222
7693754	19931222
7504368	19931223
7503946	19931223
7504072	19931227
7694806	19931229
7504010	19940106
7504016	19940106
7504027	19940106
7694817	19940106
7504601	19940111
7504858	19940112
8256501	19940112
8252475	19940113
7505016	19940114
7505020	19940114
7505071	19940118
8259678	19940118
7505197	19940121
7505110	19940126
7505486	19940127
7505881	19940128
7505798	19940202
7506279	19940210
8277264	19940210
7506732	19940214
7506728	19940214
7506740	19940214
7904291	19940214
8281336	19940215
7506574	19940217
7506575	19940217
8289304	19940218
7507170	19940218
7904593	19940218
7507281	19940224
7506996	19940224
7507280	19940224
8294086	19940302
7507889	19940304
8301118	19940309
8301126	19940309
8299683	19940309
8303944	19940310
8300410	19940310
7507769	19940310
8299910	19940310
8310482	19940314
7508264	19940315
7508383	19940317
7508463	19940317
7508462	19940317
8307996	19940317
7508743	19940321
7509002	19940323
8107212	19940323
7509369	19940329
7509313	19940330
8112849	19940330
7509320	19940330
8119729	19940401
7907197	19940404
7510297	19940411
8126461	19940411
7510328	19940411
7907298	19940412
7510436	19940414
7510439	19940414
7510766	19940418
7510663	19940418
7510746	19940419
7510559	19940419
8134391	19940421
7907731	19940421
7511085	19940425
7511212	19940426
8144941	19940429
8145819	19940505
7511656	19940505
8145032	19940505
8144539	19940505
7512103	19940509
7512123	19940509
8154934	19940510
7512156	19940512
7512163	19940512
7512603	19940513
7512579	19940513
7512574	19940513
7512375	19940513
7512645	19940517
8157270	19940517
7512979	19940520
8162409	19940523
7513004	19940523
8163950	19940524
8163944	19940524
7513169	19940601
7513168	19940601
8168138	19940602
8167006	19940602
7513744	19940603
7513932	19940606
7513927	19940608
7513555	19940608
8176207	19940609
7514136	19940614
8184542	19940616
8183283	19940616
7514196	19940616
8186196	19940620
1345120	19940620
7514684	19940620
7514676	19940620
8189069	19940621
7515181	19940627
7515376	19940705
7515358	19940706
8202524	19940706
8210226	19940708
8207204	19940713
7911644	19940713
8207814	19940713
7516597	19940715
7516270	19940715
7516595	19940715
7516600	19940715
7516574	19940719
7516439	19940719
7516315	19940720
7516621	19940720
7911784	19940720
8006580	19940721
8010973	19940721
7516745	19940725
7517427	19940804
7517425	19940804
8021520	19940804
7517424	19940804
7517697	19940805
8026520	19940809
7517873	19940809
7517973	19940809
7517970	19940809
7517870	19940809
7517969	19940810
7518164	19940811
7518226	19940811
7518168	19940811
7518655	19940812
7518526	19940815
7518528	19940815
8035509	19940815
8040252	19940819
7518714	19940822
7519175	19940831
8046234	19940901
7519631	19940902
7519718	19940906
7520112	19940909
8057464	19940909
7519956	19940913
8058787	19940914
7520084	19940915
7520460	19940916
7520595	19940919
7520418	19940921
8065377	19940922
7520963	19940923
7520895	19940926
7521142	19940927
7520701	19940927
7521933	19941013
7521892	19941013
7521899	19941013
7522249	19941014
7522158	19941018
8088870	19941018
8088867	19941018
7522159	19941018
7522215	19941018
7522019	19941019
8086507	19941020
7523099	19941024
7944953	19941026
7937811	19941027
7522686	19941027
7920021	19941027
7523183	19941031
7523137	19941107
7523695	19941117
7523696	19941117
7944357	19941118
7523869	19941118
7930486	19941122
7523826	19941123
7950407	19941128
7959866	19941130
7525458	19941130
7525459	19941130
7525846	19941201
7525860	19941201
7964634	19941201
7524686	19941207
7525700	19941207
7525709	19941207
7963153	19941209
7526540	19941212
7526777	19941213
7525573	19941216
7526568	19941219
7525524	19941220
7525302	19941221
7526571	19941228
7525483	19941229
7960137	19941229
7527069	19941230
7981150	19950103
7526967	19950104
7527124	19950105
7989758	19950110
7527546	19950111
7527500	19950112
7997247	19950113
7527838	19950113
7527894	19950117
7994573	19950119
7527739	19950119
7528217	19950124
7528190	19950125
7805754	19950127
7805746	19950127
7528638	19950130
7528637	19950130
7817895	19950203
7814635	19950209
7818546	19950209
7529284	19950209
7814869	19950209
7815502	19950209
7815531	19950209
7529989	19950213
7823966	19950214
7529799	19950216
7822033	19950216
7529809	19950216
7824893	19950216
7529604	19950216
7530397	19950217
7530398	19950217
7530747	19950227
7530688	19950302
7843258	19950306
7844559	19950307
7531419	19950307
7853538	19950313
7849035	19950313
7531527	19950314
7531686	19950315
7851957	19950315
7531444	19950316
7531731	19950316
7860734	19950320
7858179	19950323
7532781	19950327
7532630	19950330
7533479	19950331
7875660	19950404
7875217	19950406
7532944	19950406
7533182	19950406
7875224	19950406
7533679	19950410
7533855	19950410
7533851	19950410
7884894	19950410
7533965	19950411
7889404	19950418
7534151	19950418
7534104	19950420
7534616	19950425
7534801	19950425
7534814	19950427
7535106	19950501
7699024	19950502
7696205	19950503
7699236	19950503
7535417	19950503
7535178	19950504
7535563	19950510
7706044	19950511
7706755	19950511
7708719	19950511
7716788	19950517
7536503	19950522
7723775	19950523
7536616	19950524
7722319	19950524
7722316	19950524
7722468	19950525
7733929	19950530
7537326	19950601
7537251	19950601
7738140	19950606
7737284	19950607
7537702	19950608
7538251	19950609
7745694	19950613
7744618	19950615
7748019	19950615
7753173	19950619
7538539	19950622
7538490	19950622
7539044	19950623
7768611	19950705
7768602	19950705
7539508	19950706
7539833	19950712
7540044	19950718
7540107	19950719
7793078	19950724
7540499	19950724
7540658	19950725
7540727	19950725
7790029	19950727
7596443	19950803
7541054	19950803
7541053	19950803
7540971	19950803
7541138	19950803
7541374	19950809
7541430	19950809
7541621	19950810
7541824	19950816
7611878	19950817
7615984	19950818
7542024	19950822
7615506	19950822
7615008	19950822
7542082	19950824
7622210	19950825
7621857	19950829
7542549	19950830
7543231	19950901
7543212	19950905
7543117	19950905
7629116	19950905
7543022	19950907
7629885	19950907
7636480	19950914
7543581	19950914
7544047	19950918
7543776	19950919
7646356	19950920
7645248	19950920
7544049	19950920
7641139	19950921
7643854	19950921
7643853	19950921
7650368	19950922
7654064	19950922
7650395	19950922
7544250	19950922
7544181	19950925
7544402	19950926
7544233	19950927
7544397	19950928
7544398	19950928
7544868	19951005
7659098	19951005
7545209	19951010
7545113	19951010
7666497	19951012
7673701	19951016
7671317	19951019
7558301	19951030
7558412	19951103
7547687	19951106
7565817	19951106
7554399	19951107
7563242	19951109
7561761	19951113
7571422	19951114
7561096	19951122
7580839	19951127
7595404	19951128
7580290	19951128
7589115	19951128
7595420	19951128
7483803	19951130
7581341	19951130
7474135	19951201
7595203	19951204
7595191	19951204
7595234	19951204
7595214	19951204
7589070	19951212
7589074	19951212
7481562	19951212
7594595	19951214
7595652	19951214
7594588	19951214
7477351	19951215
7594515	19951218
7590439	19951218
7593618	19951221
7476099	19951227
7594534	19951228
7591164	19951228
7477400	19951228
7591114	19951228
7483766	19951228
7594699	19951228
7594728	19951228
7483767	19951228
7490116	19960104
7489760	19960104
7490115	19960104
7493296	19960105
7494246	19960111
7494256	19960111
7494247	19960111
7493772	19960111
7496947	19960116
7496964	19960116
8523518	19960125
8523531	19960125
8533465	19960130
8537460	19960205
8537089	19960206
8537666	19960206
8544851	19960212
8543758	19960213
8546009	19960214
8543821	19960214
8553546	19960216
8553567	19960216
8550052	19960220
8546801	19960221
8556499	19960223
8559043	19960228
8566016	19960301
8570625	19960301
8564975	19960301
8568289	19960305
8567982	19960305
8568253	19960306
8568268	19960306
8568138	19960306
8566082	19960306
8578835	19960312
8576309	19960312
8578832	19960312
8577283	19960314
8580072	19960318
8581165	19960319
8598221	19960419
8604979	19960515
8603958	19960516
8605917	19960520
8607269	19960521
8606092	19960523
8606091	19960523
8606355	19960523
8609617	19960524
8609399	19960529
8609422	19960529
8610439	19960530
8613407	19960606
8613379	19960606
8617300	19960613
8617940	19960613
8617982	19960613
8623522	19960619
8621910	19960620
8621927	19960620
8627765	19960621
8627790	19960621
8627238	19960627
8627179	19960627
8627236	19960627
8632064	19960702
8632755	19960703
8630893	19960703
8635288	19960710
8636413	19960711
8645112	19960715
8642315	19960718
8642561	19960718
8647184	19960725
8647175	19960725
8658056	19960730
8652594	19960730
8653073	19960731
8655988	19960731
8665933	19960802
8668927	19960805
8668918	19960805
8666933	19960805
8661400	19960807
8666434	19960807
8667619	19960808
8666827	19960808
8675351	19960812
8675304	19960812
8674179	19960812
8674180	19960812
8678291	19960813
8683151	19960816
8687423	19960816
8683220	19960816
8693295	19960826
8690929	19960829
8690944	19960829
8663374	19960903
8699032	19960903
8698474	19960904
8701592	19960904
8698393	19960905
8698392	19960905
8700877	19960905
8698377	19960905
8704175	19960909
8706327	19960910
8707253	19960910
8711735	19960911
8778028	19960916
8764127	19960920
8760818	19960923
8760282	19960924
8765826	19960925
8757818	19960926
8801283	19961001
8774348	19961002
8751924	19961003
8751939	19961003
8751922	19961003
8781544	19961004
8753854	19961008
8758895	19961010
8758896	19961010
8721525	19961010
8784484	19961018
8847509	19961021
8789064	19961021
8816957	19961021
8847528	19961021
8789541	19961022
8671623	19961023
8765035	19961024
8765039	19961024
8725098	19961024
8725101	19961024
8810254	19961024
8820962	19961030
8813034	19961031
8726461	19961101
8830740	19961104
8727479	19961105
8752895	19961107
8752946	19961107
8764053	19961107
8764046	19961107
8816801	19961113
8806581	19961113
8833918	19961119
8732237	19961119
8870619	19961120
8855177	19961121
8794288	19961122
8757342	19961122
8794355	19961122
8794392	19961122
8794388	19961122
8816413	19961125
8671633	19961125
8823309	19961125
8821654	19961126
8828537	19961126
8828524	19961126
8809131	19961127
8873612	19961127
8890900	19961202
8868446	19961203
8871605	19961203
8874504	19961203
8822625	19961203
8793844	19961204
8822638	19961204
8898718	19961205
8835131	19961205
8867614	19961205
8737719	19961209
8859227	19961209
8811073	19961209
8671602	19961210
8906797	19961210
8898968	19961210
8770769	19961210
8805633	19961212
8836894	19961212
8918582	19961212
8879204	19961213
8887487	19961213
8892628	19961213
8879234	19961213
8892642	19961213
8820649	19961216
8963405	19961216
8841454	19961216
8871652	19961217
8871655	19961217
8871653	19961217
8871676	19961217
8922465	19961219
8836989	19961223
8914594	19961224
8943411	19961227
8892855	19961230
8892853	19961230
8892898	19961230
8918920	19961231
8941327	19970102
8958044	19970103
8890199	19970106
8945603	19970108
8921943	19970108
8921967	19970108
8873004	19970108
8945554	19970108
8938159	19970109
8938173	19970109
8872904	19970110
8939935	19970113
8939151	19970113
8944764	19970113
8882934	19970114
8973533	19970114
8920705	19970114
8970345	19970116
8875627	19970116
8757954	19970121
8982118	19970122
8982096	19970122
8982115	19970122
8955205	19970123
8955206	19970123
8955199	19970123
8871533	19970124
8889264	19970127
8969237	19970128
8782415	19970128
8977196	19970130
8807201	19970131
8807215	19970131
8890041	19970131
8890039	19970131
8872163	19970203
8872176	19970203
8977283	19970204
8977273	19970204
8836334	19970204
8915686	19970206
8915685	19970206
8838417	19970206
8992972	19970211
8899114	19970211
8885010	19970212
9000094	19970218
9013963	19970219
8911701	19970219
9013994	19970219
8941990	19970219
9013969	19970219
9015193	19970220
9010243	19970221
8923286	19970221
9009310	19970221
9009299	19970221
9018056	19970224
9018050	19970224
8782355	19970224
8905314	19970227
9008465	19970227
9008464	19970227
8955581	19970303
9021966	19970303
8943577	19970303
8891004	19970304
9029109	19970305
9029084	19970305
9029141	19970305
9024502	19970305
8913492	19970306
8959859	19970312
9038292	19970313
8972487	19970313
9032480	19970313
8892097	19970314
9032365	19970318
8982778	19970318
8764508	19970319
9049223	19970320
9047160	19970320
9041356	19970320
9030758	19970320
9048833	19970320
9060872	19970324
8671663	19970324
8671652	19970324
9004439	19970326
9066507	19970328
9014296	19970401
9014312	19970401
9058784	19970402
9058788	19970402
9067529	19970404
9058764	19970408
9091578	19970410
9091575	19970410
8959511	19970410
9060624	19970411
9060611	19970411
8994320	19970417
9116645	19970422
9120295	19970424
9122216	19970424
9119976	19970424
9120283	19970424
9094664	19970425
9094694	19970425
9104792	19970430
9103419	19970505
9113725	19970508
9113724	19970508
9097919	19970513
9125584	19970515
9125539	19970515
9126921	19970515
9130572	19970515
9130534	19970515
9130529	19970515
9130513	19970515
9126993	19970519
9129157	19970520
8860695	19970520
9157052	19970520
9040007	19970522
9130633	19970522
9156578	19970522
9040009	19970522
9080250	19970528
9139889	19970529
9158059	19970602
9143249	19970603
9067642	19970603
9143240	19970603
9143315	19970604
9143302	19970604
9143286	19970605
9160097	19970612
9160093	19970612
9155830	19970612
9013479	19970618
9169732	19970619
9041670	19970619
9152424	19970619
9175830	19970620
9108620	19970623
9151705	19970624
9171892	19970625
9130235	19970702
9191929	19970703
9151961	19970703
9185691	19970708
9097417	19970709
9153327	19970709
9188577	19970710
9186485	19970710
9177290	19970710
9170273	19970714
9131470	19970714
9204950	19970717
9179436	19970718
9201310	19970721
9209499	19970722
9209489	19970722
9209477	19970722
9210925	19970724
9095267	19970724
9095254	19970724
9095235	19970724
9215246	19970725
9202065	19970731
9223492	19970731
9227312	19970801
9199964	19970807
9224967	19970807
9230206	19970807
9223635	19970813
9233634	19970814
9234800	19970814
9233635	19970814
9184376	19970814
9234808	19970814
9236194	19970815
9244344	19970818
9235920	19970821
9234947	19970825
9247592	19970825
9240420	19970828
9224929	19970829
9257793	19970903
9210039	19970904
9250594	19970905
9237101	19970905
9261417	19970917
9261444	19970917
9281854	19970918
9284171	19970919
9268662	19970926
9268193	19970930
9263018	19970930
9292004	19971001
9272701	19971006
9232428	19971015
9307238	19971015
9294140	19971016
9286056	19971016
9276405	19971017
9294164	19971021
9298981	19971022
9314345	19971022
9291292	19971022
9291282	19971022
9328567	19971023
9322511	19971023
9281508	19971023
9310837	19971028
9317004	19971030
9317009	19971030
9328590	19971031
9325070	19971106
9333142	19971106
9378952	19971107
9378997	19971107
9382733	19971110
9381793	19971110
9382753	19971110
9377571	19971110
9376132	19971112
9343207	19971113
9314554	19971113
9341785	19971114
9346184	19971114
9339699	19971114
9363907	19971118
9346848	19971118
9313138	19971119
9354468	19971121
9346320	19971121
9366399	19971125
9321428	19971202
9362526	19971203
9367366	19971208
9367358	19971208
9368618	19971210
9373317	19971210
9373320	19971210
9383260	19971215
9357448	19971216
9394783	19971223
9410918	19971223
9375512	19971230
9393833	19980102
9394820	19980102
9352354	19980105
9384303	19980107
9400611	19980112
9297829	19980113
9395340	19980115
9368380	19980120
9414139	19980120
9424083	19980122
9430535	19980202
9405666	19980202
9405603	19980202
9405669	19980202
9443410	19980204
9399495	19980205
9353922	19980209
9439651	19980210
9418189	19980211
9453605	19980212
9453632	19980212
9453642	19980212
9419365	19980218
9445050	19980218
9448700	19980219
9454689	19980220
9464794	19980220
9446585	19980223
9469429	19980226
9456434	19980226
9457311	19980226
9472620	19980226
9455979	19980305
9452445	19980305
9435071	19980310
9474805	19980311
9499082	19980312
9488424	19980312
9449725	19980313
9496366	19980316
9502585	19980318
9498746	19980318
9491998	19980319
9491999	19980319
9510196	19980326
9510199	19980326
9510179	19980326
9521073	19980331
9500607	19980402
9488151	19980407
9529077	19980409
9482911	19980409
9536120	19980410
9491234	19980413
9521600	19980414
9516146	19980415
9529149	19980416
9525458	19980416
9525615	19980417
9548517	19980420
9548478	19980420
9531295	19980421
9531289	19980421
9519824	19980423
9541587	19980423
9523709	19980423
9562426	19980428
9546783	19980429
9551898	19980430
9558105	19980504
9558073	19980504
[truncated: 1,488 more rows]
