# Supplementary material for: MScanner: a classifier for retrieving Medline citations
Source: BMC Bioinformatics. 2008 Feb 19;9:108. doi: 10.1186/1471-2105-9-108 (PMC2263023; doi:10.1186/1471-2105-9-108)
Supplement: Additional file 3 — Source code for MScanner. mscanner-20071123.zip is a ZIP archive containing the Python 2.5 source code for MScanner, licensed under the GNU General Public License. It also contains API documentation in HTML format. Updated versions will be made available at . [file 1471-2105-9-108-S3.zip]

Archive with 333 entries (320 files):
- mscanner/
- mscanner/configuration.py
- mscanner/core/
- mscanner/core/CitationTable.py
- mscanner/core/FeatureScores.py
- mscanner/core/iofuncs.py
- mscanner/core/metrics.py
- mscanner/core/Plotter.py
- mscanner/core/QueryManager.py
- mscanner/core/Storage.py
- mscanner/core/templates/
- mscanner/core/templates/citations.js
- mscanner/core/templates/citations.tmpl
- mscanner/core/templates/features.tmpl
- mscanner/core/templates/fileutils.js
- mscanner/core/templates/hider.js
- mscanner/core/templates/invalid.tmpl
- mscanner/core/templates/notfound.tmpl
- mscanner/core/templates/results.tmpl
- mscanner/core/templates/style.css
- mscanner/core/templates/validation.tmpl
- mscanner/core/ValidationManager.py
- mscanner/core/Validator.py
- mscanner/core/__init__.py
- mscanner/envsetup.sh
- mscanner/fastscores/
- mscanner/fastscores/FeatureCounter.py
- mscanner/fastscores/Makefile
- mscanner/fastscores/ScoreCalculator.py
- mscanner/fastscores/_FeatureCounter.c
- mscanner/fastscores/_ScoreCalculator.c
- mscanner/fastscores/__init__.py
- mscanner/help/
- mscanner/help/api/
- mscanner/help/api/api-objects.txt
- mscanner/help/api/Cheetah.CacheRegion.CacheItem-class.html
- mscanner/help/api/Cheetah.CacheRegion.CacheRegion-class.html
- mscanner/help/api/Cheetah.CacheStore.MemoryCacheStore-class.html
- mscanner/help/api/Cheetah.Compiler.AutoClassCompiler-class.html
- mscanner/help/api/Cheetah.Compiler.AutoMethodCompiler-class.html
- mscanner/help/api/Cheetah.Compiler.MethodCompiler-class.html
- mscanner/help/api/Cheetah.Compiler.ModuleCompiler-class.html
- mscanner/help/api/Cheetah.Parser._HighLevelParser-class.html
- mscanner/help/api/Cheetah.SettingsManager.ConfigParserCaseSensitive-class.html
- mscanner/help/api/Cheetah.Template.TemplatePreprocessor-class.html
- mscanner/help/api/Cheetah.Utils.WebInputMixin.NonNumericInputError-class.html
- mscanner/help/api/class-tree.html
- mscanner/help/api/crarr.png
- mscanner/help/api/deprecated-index.html
- mscanner/help/api/epydoc.css
- mscanner/help/api/epydoc.js
- mscanner/help/api/frames.html
- mscanner/help/api/help.html
- mscanner/help/api/identifier-index.html
- mscanner/help/api/index.html
- mscanner/help/api/module-tree.html
- mscanner/help/api/mscanner.core-module.html
- mscanner/help/api/mscanner.core-pysrc.html
- mscanner/help/api/mscanner.core.citationtable-module.html
- mscanner/help/api/mscanner.core.citationtable-pysrc.html
- mscanner/help/api/mscanner.core.cscore-module.html
- mscanner/help/api/mscanner.core.cscore-pysrc.html
- mscanner/help/api/mscanner.core.FeatureScores-module.html
- mscanner/help/api/mscanner.core.FeatureScores-pysrc.html
- mscanner/help/api/mscanner.core.FeatureScores.FeatureScores-class.html
- mscanner/help/api/mscanner.core.iofuncs-module.html
- mscanner/help/api/mscanner.core.iofuncs-pysrc.html
- mscanner/help/api/mscanner.core.iofuncs.FileTransaction-class.html
- mscanner/help/api/mscanner.core.metrics-module.html
- mscanner/help/api/mscanner.core.metrics-pysrc.html
- mscanner/help/api/mscanner.core.metrics.PerformanceMetrics-class.html
- mscanner/help/api/mscanner.core.metrics.PerformanceRange-class.html
- mscanner/help/api/mscanner.core.metrics.PerformanceVectors-class.html
- mscanner/help/api/mscanner.core.metrics.PredictedMetrics-class.html
- mscanner/help/api/mscanner.core.PerformanceRange-module.html
- mscanner/help/api/mscanner.core.PerformanceRange-pysrc.html
- mscanner/help/api/mscanner.core.PerformanceRange.PerformanceRange-class.html
- mscanner/help/api/mscanner.core.PerformanceStats-module.html
- mscanner/help/api/mscanner.core.PerformanceStats-pysrc.html
- mscanner/help/api/mscanner.core.PerformanceStats.PerformanceStats-class.html
- mscanner/help/api/mscanner.core.Plotter-module.html
- mscanner/help/api/mscanner.core.Plotter-pysrc.html
- mscanner/help/api/mscanner.core.Plotter.DensityPlotter-class.html
- mscanner/help/api/mscanner.core.Plotter.Plotter-class.html
- mscanner/help/api/mscanner.core.Plotter.RetrievalPlot-class.html
- mscanner/help/api/mscanner.core.QueryManager-module.html
- mscanner/help/api/mscanner.core.QueryManager-pysrc.html
- mscanner/help/api/mscanner.core.QueryManager.QueryManager-class.html
- mscanner/help/api/mscanner.core.Storage-module.html
- mscanner/help/api/mscanner.core.Storage-pysrc.html
- mscanner/help/api/mscanner.core.Storage.RCStorage-class.html
- mscanner/help/api/mscanner.core.Storage.Storage-class.html
- mscanner/help/api/mscanner.core.ValidationManager-module.html
- mscanner/help/api/mscanner.core.ValidationManager-pysrc.html
- mscanner/help/api/mscanner.core.ValidationManager.CrossValidation-class.html
- mscanner/help/api/mscanner.core.ValidationManager.SplitValidation-class.html
- mscanner/help/api/mscanner.core.ValidationManager.ValidationBase-class.html
- mscanner/help/api/mscanner.core.ValidationManager.ValidationManager-class.html
- mscanner/help/api/mscanner.core.Validator-module.html
- mscanner/help/api/mscanner.core.Validator-pysrc.html
- mscanner/help/api/mscanner.core.Validator.CrossValidator-class.html
- mscanner/help/api/mscanner.core.Validator.LeaveOutValidator-class.html
- mscanner/help/api/mscanner.core.Validator.Validator-class.html
- mscanner/help/api/mscanner.fastscores-module.html
- mscanner/help/api/mscanner.fastscores-pysrc.html
- mscanner/help/api/mscanner.fastscores.FeatureCounter-module.html
- mscanner/help/api/mscanner.fastscores.FeatureCounter-pysrc.html
- mscanner/help/api/mscanner.fastscores.FeatureCounter.FeatureCounter-class.html
- mscanner/help/api/mscanner.fastscores.ScoreCalculator-module.html
- mscanner/help/api/mscanner.fastscores.ScoreCalculator-pysrc.html
- mscanner/help/api/mscanner.fastscores.ScoreCalculator.ScoreCalculator-class.html
- mscanner/help/api/mscanner.htdocs-module.html
- mscanner/help/api/mscanner.htdocs-pysrc.html
- mscanner/help/api/mscanner.htdocs.controller-module.html
- mscanner/help/api/mscanner.htdocs.controller-pysrc.html
- mscanner/help/api/mscanner.htdocs.controller.FrontPage-class.html
- mscanner/help/api/mscanner.htdocs.forms-module.html
- mscanner/help/api/mscanner.htdocs.forms-pysrc.html
- mscanner/help/api/mscanner.htdocs.forms.Button-class.html
- mscanner/help/api/mscanner.htdocs.forms.Checkbox-class.html
- mscanner/help/api/mscanner.htdocs.forms.Dropdown-class.html
- mscanner/help/api/mscanner.htdocs.forms.File-class.html
- mscanner/help/api/mscanner.htdocs.forms.Form-class.html
- mscanner/help/api/mscanner.htdocs.forms.Hidden-class.html
- mscanner/help/api/mscanner.htdocs.forms.Input-class.html
- mscanner/help/api/mscanner.htdocs.forms.Password-class.html
- mscanner/help/api/mscanner.htdocs.forms.Radio-class.html
- mscanner/help/api/mscanner.htdocs.forms.RegexValidator-class.html
- mscanner/help/api/mscanner.htdocs.forms.Textarea-class.html
- mscanner/help/api/mscanner.htdocs.forms.Textbox-class.html
- mscanner/help/api/mscanner.htdocs.forms.Validator-class.html
- mscanner/help/api/mscanner.htdocs.queue-module.html
- mscanner/help/api/mscanner.htdocs.queue-pysrc.html
- mscanner/help/api/mscanner.htdocs.queue.QueueStatus-class.html
- mscanner/help/api/mscanner.htdocs.templates-module.html
- mscanner/help/api/mscanner.htdocs.templates-pysrc.html
- mscanner/help/api/mscanner.htdocs.templates.contact-module.html
- mscanner/help/api/mscanner.htdocs.templates.contact-pysrc.html
- mscanner/help/api/mscanner.htdocs.templates.contact.contact-class.html
- mscanner/help/api/mscanner.htdocs.templates.contact_logic-module.html
- mscanner/help/api/mscanner.htdocs.templates.contact_logic-pysrc.html
- mscanner/help/api/mscanner.htdocs.templates.contact_logic.ContactPage-class.html
- mscanner/help/api/mscanner.htdocs.templates.front-module.html
- mscanner/help/api/mscanner.htdocs.templates.front-pysrc.html
- mscanner/help/api/mscanner.htdocs.templates.front.front-class.html
- mscanner/help/api/mscanner.htdocs.templates.output-module.html
- mscanner/help/api/mscanner.htdocs.templates.output-pysrc.html
- mscanner/help/api/mscanner.htdocs.templates.output.output-class.html
- mscanner/help/api/mscanner.htdocs.templates.output_logic-module.html
- mscanner/help/api/mscanner.htdocs.templates.output_logic-pysrc.html
- mscanner/help/api/mscanner.htdocs.templates.output_logic.OutputPage-class.html
- mscanner/help/api/mscanner.htdocs.templates.page-module.html
- mscanner/help/api/mscanner.htdocs.templates.page-pysrc.html
- mscanner/help/api/mscanner.htdocs.templates.page.page-class.html
- mscanner/help/api/mscanner.htdocs.templates.query-module.html
- mscanner/help/api/mscanner.htdocs.templates.query-pysrc.html
- mscanner/help/api/mscanner.htdocs.templates.query.query-class.html
- mscanner/help/api/mscanner.htdocs.templates.query_logic-module.html
- mscanner/help/api/mscanner.htdocs.templates.query_logic-pysrc.html
- mscanner/help/api/mscanner.htdocs.templates.query_logic.QueryPage-class.html
- mscanner/help/api/mscanner.htdocs.templates.status-module.html
- mscanner/help/api/mscanner.htdocs.templates.status-pysrc.html
- mscanner/help/api/mscanner.htdocs.templates.status.status-class.html
- mscanner/help/api/mscanner.htdocs.templates.status_logic-module.html
- mscanner/help/api/mscanner.htdocs.templates.status_logic-pysrc.html
- mscanner/help/api/mscanner.htdocs.templates.status_logic.StatusPage-class.html
- mscanner/help/api/mscanner.htdocs.testing-module.html
- mscanner/help/api/mscanner.htdocs.testing-pysrc.html
- mscanner/help/api/mscanner.htdocs.testing.FormPage-class.html
- mscanner/help/api/mscanner.htdocs.testing.HelloPage-class.html
- mscanner/help/api/mscanner.medline-module.html
- mscanner/help/api/mscanner.medline-pysrc.html
- mscanner/help/api/mscanner.medline.Article-module.html
- mscanner/help/api/mscanner.medline.Article-pysrc.html
- mscanner/help/api/mscanner.medline.Article.Article-class.html
- mscanner/help/api/mscanner.medline.Databases-module.html
- mscanner/help/api/mscanner.medline.Databases-pysrc.html
- mscanner/help/api/mscanner.medline.Databases.Databases-class.html
- mscanner/help/api/mscanner.medline.FeatureDatabase-module.html
- mscanner/help/api/mscanner.medline.FeatureDatabase-pysrc.html
- mscanner/help/api/mscanner.medline.FeatureDatabase.FeatureDatabase-class.html
- mscanner/help/api/mscanner.medline.FeatureDatabase.FeatureStream-class.html
- mscanner/help/api/mscanner.medline.FeatureMapping-module.html
- mscanner/help/api/mscanner.medline.FeatureMapping-pysrc.html
- mscanner/help/api/mscanner.medline.FeatureMapping.FeatureMapping-class.html
- mscanner/help/api/mscanner.medline.FeatureStream-module.html
- mscanner/help/api/mscanner.medline.FeatureStream-pysrc.html
- mscanner/help/api/mscanner.medline.FeatureStream.FeatureStream-class.html
- mscanner/help/api/mscanner.medline.FileTracker-module.html
- mscanner/help/api/mscanner.medline.FileTracker-pysrc.html
- mscanner/help/api/mscanner.medline.FileTracker.FileTracker-class.html
- mscanner/help/api/mscanner.medline.MedlineCache-module.html
- mscanner/help/api/mscanner.medline.MedlineCache-pysrc.html
- mscanner/help/api/mscanner.medline.MedlineCache.MedlineCache-class.html
- mscanner/help/api/mscanner.medline.Shelf-module.html
- mscanner/help/api/mscanner.medline.Shelf-pysrc.html
- mscanner/help/api/mscanner.medline.Shelf.Shelf-class.html
- mscanner/help/api/mscanner.scripts-module.html
- mscanner/help/api/mscanner.scripts-pysrc.html
- mscanner/help/api/mscanner.scripts.cmpscores-module.html
- mscanner/help/api/mscanner.scripts.cmpscores-pysrc.html
- mscanner/help/api/mscanner.scripts.db2stream-module.html
- mscanner/help/api/mscanner.scripts.db2stream-pysrc.html
- mscanner/help/api/mscanner.scripts.dbhelper-module.html
- mscanner/help/api/mscanner.scripts.dbhelper-pysrc.html
- mscanner/help/api/mscanner.scripts.latexplots-module.html
- mscanner/help/api/mscanner.scripts.latexplots-pysrc.html
- mscanner/help/api/mscanner.scripts.listdbkeys-module.html
- mscanner/help/api/mscanner.scripts.listdbkeys-pysrc.html
- mscanner/help/api/mscanner.scripts.query-module.html
- mscanner/help/api/mscanner.scripts.query-pysrc.html
- mscanner/help/api/mscanner.scripts.randlines-module.html
- mscanner/help/api/mscanner.scripts.randlines-pysrc.html
- mscanner/help/api/mscanner.scripts.retrievaltest-module.html
- mscanner/help/api/mscanner.scripts.retrievaltest-pysrc.html
- mscanner/help/api/mscanner.scripts.retrievaltest.RetrievalTest-class.html
- mscanner/help/api/mscanner.scripts.update-module.html
- mscanner/help/api/mscanner.scripts.update-pysrc.html
- mscanner/help/api/mscanner.scripts.validate-module.html
- mscanner/help/api/mscanner.scripts.validate-pysrc.html
- mscanner/help/api/redirect.html
- mscanner/help/api/toc-everything.html
- mscanner/help/api/toc-mscanner.core-module.html
- mscanner/help/api/toc-mscanner.core.citationtable-module.html
- mscanner/help/api/toc-mscanner.core.cscore-module.html
- mscanner/help/api/toc-mscanner.core.FeatureScores-module.html
- mscanner/help/api/toc-mscanner.core.iofuncs-module.html
- mscanner/help/api/toc-mscanner.core.metrics-module.html
- mscanner/help/api/toc-mscanner.core.PerformanceRange-module.html
- mscanner/help/api/toc-mscanner.core.PerformanceStats-module.html
- mscanner/help/api/toc-mscanner.core.Plotter-module.html
- mscanner/help/api/toc-mscanner.core.QueryManager-module.html
- mscanner/help/api/toc-mscanner.core.Storage-module.html
- mscanner/help/api/toc-mscanner.core.ValidationManager-module.html
- mscanner/help/api/toc-mscanner.core.Validator-module.html
- mscanner/help/api/toc-mscanner.fastscores-module.html
- mscanner/help/api/toc-mscanner.fastscores.FeatureCounter-module.html
- mscanner/help/api/toc-mscanner.fastscores.ScoreCalculator-module.html
- mscanner/help/api/toc-mscanner.htdocs-module.html
- mscanner/help/api/toc-mscanner.htdocs.controller-module.html
- mscanner/help/api/toc-mscanner.htdocs.forms-module.html
- mscanner/help/api/toc-mscanner.htdocs.queue-module.html
- mscanner/help/api/toc-mscanner.htdocs.templates-module.html
- mscanner/help/api/toc-mscanner.htdocs.templates.contact-module.html
- mscanner/help/api/toc-mscanner.htdocs.templates.contact_logic-module.html
- mscanner/help/api/toc-mscanner.htdocs.templates.front-module.html
- mscanner/help/api/toc-mscanner.htdocs.templates.output-module.html
- mscanner/help/api/toc-mscanner.htdocs.templates.output_logic-module.html
- mscanner/help/api/toc-mscanner.htdocs.templates.page-module.html
- mscanner/help/api/toc-mscanner.htdocs.templates.query-module.html
- mscanner/help/api/toc-mscanner.htdocs.templates.query_logic-module.html
- mscanner/help/api/toc-mscanner.htdocs.templates.status-module.html
- mscanner/help/api/toc-mscanner.htdocs.templates.status_logic-module.html
- mscanner/help/api/toc-mscanner.htdocs.testing-module.html
- mscanner/help/api/toc-mscanner.medline-module.html
- mscanner/help/api/toc-mscanner.medline.Article-module.html
- mscanner/help/api/toc-mscanner.medline.Databases-module.html
- mscanner/help/api/toc-mscanner.medline.FeatureDatabase-module.html
- mscanner/help/api/toc-mscanner.medline.FeatureMapping-module.html
- mscanner/help/api/toc-mscanner.medline.FeatureStream-module.html
- mscanner/help/api/toc-mscanner.medline.FileTracker-module.html
- mscanner/help/api/toc-mscanner.medline.MedlineCache-module.html
- mscanner/help/api/toc-mscanner.medline.Shelf-module.html
- mscanner/help/api/toc-mscanner.scripts-module.html
- mscanner/help/api/toc-mscanner.scripts.cmpscores-module.html
- mscanner/help/api/toc-mscanner.scripts.db2stream-module.html
- mscanner/help/api/toc-mscanner.scripts.dbhelper-module.html
- mscanner/help/api/toc-mscanner.scripts.latexplots-module.html
- mscanner/help/api/toc-mscanner.scripts.listdbkeys-module.html
- mscanner/help/api/toc-mscanner.scripts.query-module.html
- mscanner/help/api/toc-mscanner.scripts.randlines-module.html
- mscanner/help/api/toc-mscanner.scripts.retrievaltest-module.html
- mscanner/help/api/toc-mscanner.scripts.update-module.html
- mscanner/help/api/toc-mscanner.scripts.validate-module.html
- mscanner/help/api/toc.html
- mscanner/help/epydoc.txt
- mscanner/help/install.html
- mscanner/help/INSTALL.txt
- mscanner/help/LICENSE.TXT
- mscanner/htdocs/
- mscanner/htdocs/controller.py
- mscanner/htdocs/forms.py
- mscanner/htdocs/queue.py
- mscanner/htdocs/startweb.sh
- mscanner/htdocs/static/
- mscanner/htdocs/static/favicon.png
- mscanner/htdocs/static/mootools.js
- mscanner/htdocs/static/mootools.zip.js
- mscanner/htdocs/static/mscanner.css
- mscanner/htdocs/static/output/
- mscanner/htdocs/static/output/index.html
- mscanner/htdocs/templates/
- mscanner/htdocs/templates/contact.tmpl
- mscanner/htdocs/templates/contact_logic.py
- mscanner/htdocs/templates/front.tmpl
- mscanner/htdocs/templates/Makefile
- mscanner/htdocs/templates/output.tmpl
- mscanner/htdocs/templates/output_logic.py
- mscanner/htdocs/templates/page.tmpl
- mscanner/htdocs/templates/query.tmpl
[truncated: 33 more entries]
