# Supplementary material for: MScanner: a classifier for retrieving Medline citations
Source: BMC Bioinformatics. 2008 Feb 19;9:108. doi: 10.1186/1471-2105-9-108 (PMC2263023; doi:10.1186/1471-2105-9-108)
Supplement: Additional file 3 — Source code for MScanner. mscanner-20071123.zip is a ZIP archive containing the Python 2.5 source code for MScanner, licensed under the GNU General Public License. It also contains API documentation in HTML format. Updated versions will be made available at . [file 1471-2105-9-108-S3.zip › mscanner/core/FeatureScores.py]

"""Calculates feature scores from occurrence counts"""

from __future__ import division
import numpy as nx

from mscanner import update, delattrs
from mscanner.core.Storage import Storage


__copyright__ = "2007 Graham Poulter"
__author__ = "Graham Poulter <http://graham.poulter.googlepages.com>"
__license__ = """This program is free software: you can redistribute it and/or
modify it under the terms of the GNU General Public License as published by the
Free Software Foundation, either version 3 of the License, or (at your option)
any later version.

This program is distributed in the hope that it will be useful, but WITHOUT ANY
WARRANTY; without even the implied warranty of MERCHANTABILITY or FITNESS FOR A
PARTICULAR PURPOSE. See the GNU General Public License for more details.

You should have received a copy of the GNU General Public License along with
this program. If not, see <http://www.gnu.org/licenses/>."""


class FeatureScores(object):
    """Feature score calculation and saving, with choice of calculation method,
    and methods to exclude certain kinds of features.
    
    @group Set via constructor: featmap, pseudocount, mask, make_scores, get_postmask
    
    @ivar featmap: L{FeatureMapping} object
    
    @ivar pseudocount: Prior psuedocount to use for features, or None
    to use feature counts equal to Medline frequency.
    
    @ivar mask: Either None or a boolean array to mask some features scores
    to zero (this is to exclude features by category, not by score).
    
    @ivar make_scores: Method used to calculate the feature scores.
    
    @ivar get_postmask: Method used to calculate a dynamic mask
    array once the feature scores are known.
    
    
    @group Set by update: pos_counts, neg_counts, pdocs, ndocs, prior
    
    @ivar pos_counts: Array of feature counts in positive documents
    
    @ivar neg_counts: Array of feature counts in negatives documents
    
    @ivar pdocs: Number of positive documents
    
    @ivar ndocs: Number of negative documents
    
    @ivar prior: Bayes prior to add to the score.  If None, estimate
    using the ratio of relevant to irrelevant articles in the data.

    
    @group Set via make_scores: scores, pfreqs, nfreqs, base
    
    @ivar scores: Score of each feature
  
    @ivar pfreqs: Numerator of score fraction
    
    @ivar nfreqs: Denominator of score fraction
    
    @ivar base: Value to be added to all article scores
    """

    def __init__(self, 
                 featmap,
                 pseudocount=None,
                 mask=None,
                 make_scores="scores_bayes",
                 get_postmask=None):
        """Initialise FeatureScores object (parameters are instance variables)"""
        make_scores = getattr(self, make_scores)
        if isinstance(get_postmask, basestring):
            get_postmask = getattr(self, get_postmask)
        prior = 0
        update(self, locals())


    def scores_of(self, featdb, pmids):
        """Calculate vector of scores given an iterable of PubMed IDs.
        
        @param featdb: Mapping from PMID to feature vector
        @param pmids: Iterable of keys into L{featdb}
        @return: Vector containing document scores corresponding to the pmids.
        """
        off = self.base + self.prior
        sc = self.scores
        return nx.array([off+nx.sum(sc[featdb[d]]) for d in pmids], nx.float32)
    

    def __len__(self):
        """Number of features"""
        return len(self.featmap)


    def update(self, pos_counts, neg_counts, pdocs, ndocs, prior=None):
        """Change the feature counts and numbers of documents, clear
        old score calculations, and calculate new scores."""
        if prior is None:
            if pdocs == 0 or ndocs == 0:
                prior = 0
            else:
                prior = nx.log(pdocs/ndocs)
        base = 0
        update(self, locals())
        self.make_scores()
        self._mask_scores()
        delattrs(self, "_stats", "_tfidf")


    def scores_bayes(s):
        """Document generated using multivariate Bernoulli distribution.
        
        Feature non-occurrence is modeled as a base score for the
        document with no features, and an adjustment to the 
        feature occurrence scores."""
        s._make_pseudovec()
        # Posterior term frequencies in relevant articles
        s.pfreqs = (s.pseudocount+s.pos_counts) / (1+s.pdocs)
        # Posterior term frequencies in irrelevant articles
        s.nfreqs = (s.pseudocount+s.neg_counts) / (1+s.ndocs)
        # Support scores for bernoulli successes
        s.present_scores = nx.log(s.pfreqs/s.nfreqs)
        # Support scores for bernoulli failures
        s.absent_scores = nx.log( (1-s.pfreqs)/(1-s.nfreqs) )
        # Conversion to base score (no terms) and occurrence score
        s.base = nx.sum(s.absent_scores)
        s.scores = s.present_scores - s.absent_scores


    def scores_noabsence(s):
        """Calculates document probability as product of log likelihood ratios,
        with pseudocount weight equal to one article."""
        s.base = 0
        s._make_pseudovec()
        s.pfreqs = (s.pseudocount+s.pos_counts) / (1+s.pdocs)
        s.nfreqs = (s.pseudocount+s.neg_counts) / (1+s.ndocs)
        s.scores = nx.log(s.pfreqs) - nx.log(s.nfreqs)


    def scores_rubin(s):
        """Models document as product of log likelihood ratios, using MLE
        feature probabilities - replacing zeroes with 1e-8"""
        s.base = 0
        s.pseudocount = 0
        s.pfreqs = s.pos_counts / float(s.pdocs)
        s.nfreqs = s.neg_counts / float(s.ndocs)
        s.pfreqs[s.pfreqs == 0.0] = 1e-8
        s.nfreqs[s.nfreqs == 0.0] = 1e-8
        s.scores = nx.log(s.pfreqs) - nx.log(s.nfreqs)


    def _make_pseudovec(s):
        """Calculates a pseudocount vector based on background frequencies
        if no constant pseudocount was specified"""
        if s.pseudocount is None:
            s.pseudocount = \
             nx.array(s.featmap.counts, nx.float32) / s.featmap.numdocs


    def _mask_scores(self):
        """Set some feature scores to zero, effectively excluding them
        from consideration.  Uses L{mask} and L{get_postmask}"""
        if self.mask is not None:
            self.pfreqs[self.mask] = 0
            self.nfreqs[self.mask] = 0
            self.scores[self.mask] = 0
        if self.get_postmask:
            self.scores[self.get_postmask()] = 0


    def mask_nonpositives(s):
        """Mask for features not represented in the positives
        
        @return: Boolean array for masked out features
        """
        return s.pos_counts == 0


    @property 
    def stats(self):
        """A Storage instance with statistics about the features
        
        The following keys are present:
            - pos_occurrences: Total feature occurrences in positives
            - neg_occurrences: Total feature occurrences in negatives
            - feats_per_pos: Number of features per positive article
            - feats_per_neg: Number of features per negative article
            - distinct_feats: Number of distinct features
            - pos_distinct_feats: Number of of distinct features in positives
            - neg_distinct_feats: Number of of distinct features in negatives
        """
        try: 
            return self._stats
        except AttributeError: 
            pass
        s = Storage()
        s.pdocs = self.pdocs
        s.ndocs = self.ndocs
        s.num_feats = len(self)
        s.pos_occurrences = int(nx.sum(self.pos_counts)) 
        s.feats_per_pos = 0.0
        if self.pdocs > 0:
            s.feats_per_pos = s.pos_occurrences / s.pdocs 
        s.neg_occurrences = int(nx.sum(self.neg_counts))
        s.feats_per_neg = 0.0
        if self.ndocs > 0:
            s.feats_per_neg = s.neg_occurrences / s.ndocs 
        s.pos_distinct_feats = len(nx.nonzero(self.pos_counts)[0]) 
        s.neg_distinct_feats = len(nx.nonzero(self.neg_counts)[0]) 
        self._stats = s
        return self._stats


    @property
    def tfidf(self):
        """Vector of TF-IDF scores for each feature
        
        Cache TF-IDF scores for terms, where for term frequency (TF) we treat
        the positive corpus as a single large document, but for inverse
        document frequency (IDF) each citation is a separate document."""
        try: 
            return self._tfidf
        except AttributeError: 
            pass
        self._tfidf = nx.zeros(len(self.pos_counts), dtype=float)
        # Document frequency
        docfreq_t = self.pos_counts+self.neg_counts
        # Number of documents
        N = self.pdocs+self.ndocs # number of documents
        # Inverse Document Frequency (log N/df_t)
        u = (docfreq_t != 0)
        idf = nx.log(N / docfreq_t[u])
        # Term frequency
        tf = (self.pos_counts[u] / nx.sum(self.pos_counts))
        # Calculate TF.IDF
        self._tfidf[u] = tf * idf
        return self._tfidf


    def get_best_tfidfs(self, count):
        """Construct a table about the terms with the best TF.IDF
        
        @param count: Number of rows to return
        
        @return: List of 
        (Term ID, TFIDF, (term, term_type), term score, pos count, neg count)
        """
        from heapq import nlargest
        best_tfidfs = nlargest(
            count, enumerate(self.tfidf), key=lambda x:x[1])
        return [ (t, tfidf, self.featmap[t], self.scores[t], 
                  self.pos_counts[t], self.neg_counts[t])
                  for t, tfidf in best_tfidfs ]


    def write_csv(self, stream):
        """Write features scores as CSV to an output stream"""
        stream.write(u"score,positives,negatives,numerator,"\
                     u"denominator,pseudocount,termid,tfidf,type,term\n")
        s = self
        s.tfidf
        if not isinstance(s.pseudocount, nx.ndarray):
            pseudocount = nx.zeros_like(s.scores) + float(s.pseudocount)
        else:
            pseudocount = s.pseudocount
        for t, score in sorted(
            enumerate(s.scores), key=lambda x:x[1], reverse=True):
            if s.mask is not None and s.mask[t]:
                continue
            stream.write(
                u'%.3f,%d,%d,%.2e,%.2e,%.2e,%d,%.2f,%s,"%s"\n' % 
                (s.scores[t], s.pos_counts[t], s.neg_counts[t], 
                 s.pfreqs[t], s.nfreqs[t], pseudocount[t], t,
                 s.tfidf[t], s.featmap[t][1], s.featmap[t][0]))


def FeatureCounts(nfeats, featdb, docids):
    """Count occurrenes of each feature in a set of articles

    @param nfeats: Number of distinct features (length of L{docids})

    @param featdb: Mapping from document ID to array of feature IDs

    @param docids: Iterable of document IDs whose features are to be counted

    @return: Array of length L{nfeats}, containing occurrence count of each feature
    """
    counts = nx.zeros(nfeats, nx.int32)
    for docid in docids:
        counts[featdb[docid]] += 1
    return counts
