# Supplementary material for: MScanner: a classifier for retrieving Medline citations
Source: BMC Bioinformatics. 2008 Feb 19;9:108. doi: 10.1186/1471-2105-9-108 (PMC2263023; doi:10.1186/1471-2105-9-108)
Supplement: Additional file 3 — Source code for MScanner. mscanner-20071123.zip is a ZIP archive containing the Python 2.5 source code for MScanner, licensed under the GNU General Public License. It also contains API documentation in HTML format. Updated versions will be made available at . [file 1471-2105-9-108-S3.zip › mscanner/core/iofuncs.py]

"""I/O functions - for reading and writing certain file formats."""

from __future__ import with_statement
from __future__ import division

import numpy as nx
from itertools import izip

__copyright__ = "2007 Graham Poulter"
__author__ = "Graham Poulter <http://graham.poulter.googlepages.com>"
__license__ = """This program is free software: you can redistribute it and/or
modify it under the terms of the GNU General Public License as published by the
Free Software Foundation, either version 3 of the License, or (at your option)
any later version.

This program is distributed in the hope that it will be useful, but WITHOUT ANY
WARRANTY; without even the implied warranty of MERCHANTABILITY or FITNESS FOR A
PARTICULAR PURPOSE. See the GNU General Public License for more details.

You should have received a copy of the GNU General Public License along with
this program. If not, see <http://www.gnu.org/licenses/>."""


def write_pmids(filename, pmids):
    """Write list of PMIDs one per line to file"""
    with open(filename, "w") as f:
        f.write("\n".join(str(s) for s in pmids))


def read_pmids(filename):
    """Yield PubMed IDs listed one per line in a file. Empty lines and lines
    starting with # are ignored."""
    with open(filename) as f:
        for line in f:
            sline = line.strip()
            if sline == "" or sline.startswith("#"):
                continue
            yield int(sline.split()[0])


def read_pmids_array(filename):
    """Read array of PubMed IDs one per line from file"""
    return nx.array(read_pmids(filename), nx.int32)


def read_pmids_careful(filename, include=None, exclude=[]):
    """Reads array of PubMed IDs one per line, with checking.

    @param include: Only return members of this set (other PubMed IDs are
    considered "broken").

    @param exclude: Do not return members of this set
    
    @return: Arrays for result, broken and excluded PubMed IDs
    """
    results = []
    broken = []
    excluded = []
    for pmid in read_pmids(filename):
        if include is not None and pmid not in include:
            broken.append(pmid)
        elif pmid in exclude:
            excluded.append(pmid)
        else:
            results.append(pmid)
    return tuple(nx.array(a, nx.int32) for a in [results,broken,excluded])


def write_lines(filename, items, desc=None, sep="\t"):
    """Basic function for writing sequence of items to text files
    
    @param filename: Name of file to write to

    @param items: Sequence of items convertible using str().  Tuples
    are written as separated values.
    
    @param desc: Optional string to write at the top of the file

    @param sep: Separator for values
    """
    with open(filename, "w") as f:
        if desc is not None:
            f.write(desc.strip()+"\n")
        for item in items:
            if hasattr(item, "__iter__"):
                f.write(sep.join([str(x) for x in item]))
            else:
                f.write(str(item))
            f.write("\n")


def write_scores(filename, pairs, sort=False):
    """Write scores and PubMed IDs to file
    
    @param pairs: Iterable over (score, PMID)

    @param sort: If True, write them in decreasing order of score
    """
    sorted_pairs = sorted(pairs, reverse=True) if sort else pairs
    filename.write_lines("%-10d %f" % (p,s) for s,p in sorted_pairs)


def read_scores(filename):
    """Yield (score, pmid) pairs from file written by L{write_scores}"""
    with open(filename, "r") as f:
        for line in f:
            sline = line.strip()
            if sline == "" or sline.startswith("#"):
                continue
            splits = sline.split()
            yield float(splits[1]), int(splits[0])
    

def read_scores_array(filename):
    """Reads a file written by L{write_scores}
    
    @param filename: Path to file from which to read the pmid,score

    @return: An array of PubMed IDs, and an array of scores"""
    scores, pmids = izip(*read_scores(filename))
    return nx.array(pmids,nx.int32), nx.array(scores,nx.float32)


def no_valid_pmids_page(filename, dataset, pmids):
    """Print an error page when no valid PMIDs were found
    
    @param filename: Path to output file

    @param pmids: List of any provided PMIDs (all invalid)
    """
    from Cheetah.Template import Template
    from mscanner.configuration import rc
    with FileTransaction(filename, "w") as ft:
        page = Template(file=str(rc.templates/"notfound.tmpl"))
        page.dataset = dataset
        page.notfound_pmids = pmids
        page.respond(ft)


class FileTransaction(file):
    """Transaction for Cheetah templates to output direct-to-file.
    
    Cheetah defaults to DummyTransaction which creates a huge list and
    joins them up to create a string.  This is way slower than writing to
    file directly.
    
    Usage::
        with FileTransaction("something.html","wb") as ft:
            Template().respond(ft)
    """
    
    def __init__(self, *args, **kw):
        """Open the file, same parameters as for the builtin"""
        file.__init__(self, *args, **kw)
        self.response = self

    def writeln(self):
        """Write a line of output"""
        self.write(txt)
        self.write('\n')

    def getvalue(self):
        """Not implemented"""
        return None

    def __call__(self):
        return self


def start_logger(console=True, logfile=True):
    """Set up logging to file or console
    @param console: If True, log to the console.
    @param logfile: If True, log to rc.logfile."""
    # Configure the root logger to print everything
    from mscanner.configuration import rc
    import logging
    rootlog = logging.getLogger()
    rootlog.setLevel(logging.DEBUG)
    format = logging.Formatter("%(asctime)-9s %(levelname)-8s %(message)s", "%H:%M:%S")
    # Configure primary file logger
    if logfile:
        filelog = logging.FileHandler(rc.logfile, "a")
        filelog.setFormatter(format)
        rootlog.addHandler(filelog)
    # Configure logging to console
    if console:
        console = logging.StreamHandler()
        console.setFormatter(format)
        rootlog.addHandler(console)


def open_logfile(filename, logname="", mode="a"):
    """Add a file handler to a logger using my default format.
    @param filename: File to write to
    @param logname: Name of log to write to (default '')
    @param mode: File open mode (default 'a')
    @return: The logging.FileHandler instance
    """
    import logging
    logger = logging.getLogger(logname)
    handler = logging.FileHandler(filename, mode)
    handler.setFormatter(logging.Formatter(
        "%(asctime)-9s %(levelname)-8s %(message)s", "%H:%M:%S"))
    logger.addHandler(handler)
    return handler


def close_logfile(handler, logname=""):
    """Remove and close a log file previously added with L{open_logfile}.  Does
    nothing if called a second time.
    @param handler: FileHandler instance to remove
    @param logname: Name of the logger (defaults to '')
    """
    import logging
    logger = logging.getLogger(logname)
    if handler in logger.handlers:
        logger.removeHandler(handler)
    if not handler.stream.closed:
        handler.close()
