# Supplementary material for: MScanner: a classifier for retrieving Medline citations
Source: BMC Bioinformatics. 2008 Feb 19;9:108. doi: 10.1186/1471-2105-9-108 (PMC2263023; doi:10.1186/1471-2105-9-108)
Supplement: Additional file 3 — Source code for MScanner. mscanner-20071123.zip is a ZIP archive containing the Python 2.5 source code for MScanner, licensed under the GNU General Public License. It also contains API documentation in HTML format. Updated versions will be made available at . [file 1471-2105-9-108-S3.zip › mscanner/core/templates/citations.js]

/*
Cells in each row are:
0 - Classification
1 - Rank
2 - Score
3 - PMID
4 - Year
5 - Expand Author
6 - Expand Abstract
7 - Title
8 - ISSN
*/

/************************ HELPER FUNCTIONS ***********************/

/* Return target of the event */
function event_target(event) {
   if (!event) var event = window.event;
   var targ = null;
   if (event.target) 
      targ = event.target; // Netscape
   else if (event.srcElement)
      targ = event.srcElement; // Microsoft
   if (targ.nodeType == 3) // defeat Safari bug
      targ = targ.parentNode;
   return targ;
}  

/* return a bound method, can be used to create event handlers
that don't switch to the context of the HTML element */
function bind(obj, method) {
   return function() { return method.apply(obj, arguments); }
}

/* Use onclick="return noenter()" to prevent default form submission 
action when enter key is pressed in an input field  */
function noenter() {
  return !(window.event && window.event.keyCode == 13); 
}

/********************* OPENING RESULTS IN PUBMED ***************************/

/* Open positive documents in PubMed 
BUG: Internet Explorer barfs on long query strings!

all=true: Open all visible citations in PubMed
all=false: Open only manually-marked relevant citations in PubMed
*/
function openPubMed(all) {
   var rows = document.getElementById("citations").rows
   var qstring = "http://www.ncbi.nlm.nih.gov/entrez/query.fcgi?cmd=Retrieve&amp;db=pubmed&amp;list_uids="
   var count = 0
   for (var i = 0; i < rows.length; i++) {
      if (rows[i].className == "main") {
         var pmid = rows[i].id.substr(1)
         if (getTag(pmid) == 2 ||
            (all == true && rows[i].style.display != "none")) {
            if (count > 0) qstring += ","
            qstring += pmid
            count++
         }
      }
   }
   if(count == 0)
      alert("Cannot open PubMed as there are no PubMed IDs to open")
   else
      window.open(qstring)
}

/* Adds events for opening citations in PubMed */
function initPubMedOpening() {
   $("open_pubmed_relevant").onclick = function() { openPubMed(false) }
   $("open_pubmed_all").onclick = function() { openPubMed(true) }
}

/******************* LOADING/SAVING OF CITATION TAGS ********************/

/*
0 = Unclassified (gray)
1 = Negative (blue)
2 = Positive (red)
*/

/* Read classifications from disk */
function loadTags(fname) 
{
   try {
      var text = readFile(fname)
   } catch (err) {
      alert("Failed to read classifications from file: " + err)
      return
   }
   var lines = text.split("\n");
   for (var i = 0; i < lines.length; i++) {
      var values = lines[i].split(",")
      var pmid = values[0]
      var score = values[1]
      var classification = values[2]
      switch(classification) {
         case " ": setTag(pmid, 0); break
         case "0": setTag(pmid, 1); break
         case "1": setTag(pmid, 2); break
      }
   }
   alert("Successfully loaded classifications");
}

/* Save classifications to disk */
function saveTags(fname) {
   var text = ""
   var rows = document.getElementById("citations").rows
   for (var i = 0; i < rows.length; i++) {
      if (rows[i].className == "main") {
         var pmid = rows[i].id.substr(1)
         var score = rows[i].cells[2].innerHTML
         var line = pmid+","+score+","
         switch(getTag(pmid)) {
            case 0: line += " \n"; break
            case 1: line += "0\n"; break
            case 2: line += "1\n"; break
         }
         text += line;
      }
   }
   try {
      writeFile(fname, text)
      alert("Successfully saved classifications")
   } catch (err) {
      alert("Failed to save classifications: " + err)
   }
}

/* Set up the saving/loading of classifications */
/* Get classification tag (0,1,2) */
function getTag(pmid) {
   var cls = $("P"+pmid).cells[0].className
   switch(cls) {
      case "": return 0; break
      case "neg": return 1; break
      case "pos": return 2; break
      default: throw "Invalid tag class: " + color
   }
}

/* Set classification tag (value may be 0, 1 or 2) */
function setTag(pmid, value) {
   var tag = $("P"+pmid).cells[0]
   var newcls = null
   switch (value) {
      case 0: newcls = ""; break
      case 1: newcls = "neg"; break
      case 2: newcls = "pos"; break
      default: throw "Invalid tag code: " + value
   }
   /* We avoid assigning to className where possible because
   this is a very slow operation in Internet Explorer */
   if (newcls != null && tag.className != newcls) {
      tag.className = newcls
   }
}

function initTagSaving() {
   if (areWeLocal() == false || canWeSave() == false) {
      // hide ability to save/load citations for non-local pages
      $("save_load_div").style.display = "none"
   } else {
      $("save_warning_div").style.display = "none"
      $('save_tags').onclick = function() {
         saveTags(fileURLasPath($('save_target').href)) }
      $('load_tags').onclick = function() {
         loadTags(fileURLasPath($('save_target').href)) }
   }
}

/******************* CITATION TABLE EVENTS **************************/

/* Hide all expanded author/abstract rows in the citations table */
function hideTableRows() {
   var rows = document.getElementById("citations").rows
   // row 0 is the heading
   for (i = 1; i < rows.length; i+=3) {
      rows[i].style.display = ""
      rows[i+1].style.display = "none"     
      rows[i+2].style.display = "none"
   }
   $("vis_count").innerHTML = (rows.length-1)/3
}

/* Adds the events for classification/author/abstract display */
function initTableEvents() {

   hideTableRows()

   /* Cycles cell forward on left clicks, backward on right */
   function onclick_classify(e) {
      /* Target is cell, with parent row who has "P"+PMID as its id */
      var pmid = this.parentNode.id.substr(1);
      setTag(pmid, (getTag(pmid)+2) % 3)
   }
   
   /* Author row is sibling of target's parent row. */
   function onclick_author() {
      toggle(this.parentNode.nextSibling)
   }

   /* Abstract row is second sibling of target's parent row. */
   function onclick_abstract() {
      toggle(this.parentNode.nextSibling.nextSibling)
   }
   
   /* Loop over rows to add event handlers */
   var rows = document.getElementById("citations").rows
   // row 0 is the heading
   for (var i = 1; i < rows.length; i+=3) {
      rows[i].cells[0].onclick = onclick_classify
      rows[i].cells[5].onclick = onclick_author
      rows[i].cells[6].onclick = onclick_abstract
   }
}


/****************** APPENDING TO THE CITATION TABLE ************************/

/* 
Read citations from disk and append to the table
If append is false, we prepend the data to the table instead.
*/
function loadCitations(fname) {
   var text = readFile(fname)
   var table = text.match(/<[t]body>[^\v]*?<\/tbody>/)
   var blob = table[0].substr(7,table[0].length-15)
   var tbody = $("citations").getElementsByTagName("tbody")[0]
   tbody.innerHTML += blob
   /* new HTML - no events are linked yet */
   initTableEvents()
}

/* Note: We can only append result files if innerHTML can be set on tables
(works at least in mozilla browsers) and we are a local file. */

appendable_files = [] // list of files to append
function initResultAppending() {
   /* hide the feature if it is not supported. toSource detects Netscape. */
   if (canWeSave() == false || (!"a".toSource)) {
      $("append_results_div").style.display = "none"
      return
   }
   /* make a list of files to load */
   nodes = $("appendable_files").getElementsByTagName("a")
   for(var i = 0; i < nodes.length; i++) {
      appendable_files.push(nodes[i].href)
   }
   function setupNextAppend() {
      if (appendable_files.length == 0) {
         $("next_to_append").href = "#"
         $("next_to_append").innerHTML = "(no more files to append)"
      } else {
         function fn(url) { return url.substr(url.lastIndexOf("/")+1) }
         $("next_to_append").href = appendable_files.shift()
         $("next_to_append").innerHTML = fn($("next_to_append").href)
      }
   }
   $("append_results").onclick = function() {
      if ($("next_to_append").href != "#") {
         loadCitations(fileURLasPath($("next_to_append").href))
         setupNextAppend()
      }
   }
   setupNextAppend()
}

/*********************** FILTERING OF CITATIONS ************************/

/* Filter visible citations  */
function filterCitations() {
   var rows = document.getElementById("citations").rows
   form = document.filter_form

   var date_min = form.date_min.value
   if(date_min == "") date_min = "1900.01.01"
   var date_max = form.date_max.value
   if(date_max == "") date_max = "2100.01.01"
   var score_min = parseFloat(form.score_min.value)
   if(form.score_min.value == "") score_min = -100.0
   
   var title_filt = form.title_regex.value
   var abstract_filt = form.title_abstract_regex.value
   var exclude_filt = form.exclude_regex.value
   var journal_filt = form.journal_regex.value
   var author_filt = form.author_regex.value
   var r_title = RegExp(title_filt, "i")
   var r_abstract = RegExp(abstract_filt, "i")
   var r_exclude = RegExp(exclude_filt, "i")
   var r_journal = RegExp(journal_filt, "i")
   var r_author = RegExp(author_filt, "i")
   
   var hiding = 0 // number of rows we have hidden this time
   /* row 0 is the heading */
   for (var i = 1; i < rows.length; i+=3) {
      if (rows[i].className == "main" && rows[i].style.display != "none") {
            var cells = rows[i].cells
            var score = parseFloat(cells[2].innerHTML)
            var mdate = cells[4].innerHTML
            var title = cells[7].innerHTML
            var journal = cells[8].firstChild.innerHTML // hyperlink in cell
            var author = rows[i+1].cells[0].innerHTML
            var abst = title + rows[i+2].cells[0].innerHTML
            /* Apply filter criteria */
            if ( (score >= score_min) 
               && (mdate >= date_min && mdate <= date_max)
               && (title_filt == "" || r_title.test(title))
               && (abstract_filt == "" || r_abstract.test(abst))
               && (exclude_filt == "" || !r_exclude.test(abst))
               && (journal_filt == "" || r_journal.test(journal))
               && (author_filt == "" || r_author.test(author))) {
               // do nothing
            } else {
               rows[i].style.display = "none"
               hiding++
            }
            rows[i+1].style.display = "none"
            rows[i+2].style.display = "none"          
      }
   }
   $("vis_count").innerHTML = parseInt($("vis_count").innerHTML) - hiding
   return false // suppress form action
}

/* Sort all the citation rows */
var current_sort = "score"
function sortCitations() {

   var rows = document.getElementById("citations").rows

   function str_cmp(a, b) {
      if(a < b) return -1
      else if (a == b) return 0
      else return +1
   }

   function score_cmp(a,b) {
      // Faster and more stable: sorting by increasing rank
      return parseInt(a[0].childNodes[1].innerHTML) -
             parseInt(b[0].childNodes[1].innerHTML)
   }
   function date_cmp(a,b) {
      // decreasing by date stamp
      return str_cmp(b[0].childNodes[4].innerHTML,
                    a[0].childNodes[4].innerHTML)
   }
   function journal_cmp(a,b) {
      // increasing by journal name
      return str_cmp(a[0].childNodes[8].firstChild.innerHTML,
                     b[0].childNodes[8].firstChild.innerHTML)
   }
   function author_cmp(a,b) {
      // increasing by last name of the first author
      ma = a[1].childNodes[0].innerHTML.match(/[a-z]\ ([^\ ]+)/i)
      mb = b[1].childNodes[0].innerHTML.match(/[a-z]\ ([^\ ]+)/i)
      if (ma != null && mb != null)
         return str_cmp(ma[1], mb[1])
      else if (ma != null) 
         return -1
      else 
         return +1
   }

   var new_sort = document.filter_form.orderby.value
   if(new_sort == current_sort) return
   var compare = null
   switch (new_sort) {
      case "score": compare = score_cmp; break
      case "date": compare = date_cmp; break
      case "journal": compare = journal_cmp; break
      case "author": compare = author_cmp; break
      default: throw "Invalid orderby comparison: " + new_sort
   }
   
   // Strategy is to group the triplets of rows in to an array
   // then clear the table, sort the array, and re-create the table
   t = $("citations")
   tbody = t.childNodes[2]
   x = [] // create array of row triplets
   for(i = 1; i < t.rows.length; i+=3)
       x[(i-1)/3] = [ t.rows[i], t.rows[i+1], t.rows[i+2] ]
   t.removeChild(tbody) // remove table body
   tbody = document.createElement("tbody") // create empty table body
   t.appendChild(tbody) // add empty table body
   x.sort(compare) // sort the row triplets
   for(i = 0; i < x.length; i+=1) {
       tbody.appendChild(x[i][0])
       tbody.appendChild(x[i][1])
       tbody.appendChild(x[i][2])
   }
   
   // update the sort
   current_sort = new_sort
}

/* Hide the visible rows, and show the hidden rows */
function invertSelection() {
   var rows = document.getElementById("citations").rows
   var vis_count = 0;
   // row 0 is the heading
   for (i = 1; i < rows.length; i+=3) {
      if(rows[i].style.display == "") {
         rows[i].style.display = "none"
      } else {
         rows[i].style.display = ""
         vis_count++
      }
      rows[i+1].style.display = "none"     
      rows[i+2].style.display = "none"
   }
   $("vis_count").innerHTML = vis_count
}

/* Event handling for the citation filter */
function initCitationFilter() {
   $("clear_filter").onclick = hideTableRows
   $("do_filter").onclick = function() {
      sortCitations()
      filterCitations()
   }
   $("invert_selection").onclick = invertSelection
   document.filter_form.onsubmit = filterCitations
}

/************************** WINDOW LOADING ******************************/

window.onload = function() {
   $("script_warning").style.display = "none"
   make_toggles()
   initPubMedOpening()
   initTagSaving()
   initResultAppending()
   initTableEvents()
   initCitationFilter()
}
