# Supplementary material for: MScanner: a classifier for retrieving Medline citations
Source: BMC Bioinformatics. 2008 Feb 19;9:108. doi: 10.1186/1471-2105-9-108 (PMC2263023; doi:10.1186/1471-2105-9-108)
Supplement: Additional file 3 — Source code for MScanner. mscanner-20071123.zip is a ZIP archive containing the Python 2.5 source code for MScanner, licensed under the GNU General Public License. It also contains API documentation in HTML format. Updated versions will be made available at . [file 1471-2105-9-108-S3.zip › mscanner/core/templates/fileutils.js]

/****************** CROSS-BROWSER READ/WRITE ******************/

/* cross-browser function to read a file 
Note: fname must be a full filesystem path
*/
function readFile(fname) {
   if (window.ActiveXObject) {
      return readFileIE(fname);
   } else if (netscape) {
      return readFileNetscape(fname);
   } else {
      throw "Can only read local files from Internet Explorer or Netscape/Mozilla/Firefox";
   }
}

/* cross-browser function to write a file 
Note: fname must be a full filesystem path
*/
function writeFile(fname, text) {
   if (window.ActiveXObject) {
      writeFileIE(fname, text);
   } else if (netscape) {
      writeFileNetscape(fname, text);
   } else {
      throw "Can only write local files from Internet Explorer or Netscape/Mozilla/Firefox";
   }
}

/**************** INTERNET EXPLORER ************************/

function readFileIE(fname, text) {
   fso = new window.ActiveXObject("Scripting.FileSystemObject");
   os = fso.OpenTextFile(fname, 1);
   result = os.ReadAll();
   os.Close();
   return result;
}

function writeFileIE(fname, text) {
   fso = new window.ActiveXObject("Scripting.FileSystemObject");
   os = fso.CreateTextFile(fname, true);
   os.Write(text);
   os.Close();
   return true;
}

/***************** NETSCAPE **********************************/

function readFileNetscape(fname) {
   try {
      netscape.security.PrivilegeManager.enablePrivilege("UniversalXPConnect");
   } catch (e) {
      throw "Permission to read file was denied.";
   }
   var file = Components.classes["@mozilla.org/file/local;1"]
   file = file.createInstance(Components.interfaces.nsILocalFile);
   try {
      file.initWithPath(fname);
   } catch (e) {
      throw "Invalid path to file: " + fname;
   }
   if (file.exists() == false) {
      throw "File does not exist: " + fname;
   }
   var is = Components.classes["@mozilla.org/network/file-input-stream;1"]
   is = is.createInstance(Components.interfaces.nsIFileInputStream );
   is.init( file,0x01, 00004, null);
   var sis = Components.classes["@mozilla.org/scriptableinputstream;1"]
   sis = sis.createInstance(Components.interfaces.nsIScriptableInputStream);
   sis.init(is);
   return sis.read(sis.available());
}

function writeFileNetscape(fname, text) {
   try {
      netscape.security.PrivilegeManager.enablePrivilege("UniversalXPConnect");
   } catch (e) {
      throw "Permission to save file was denied.";
   }
   var file = Components.classes["@mozilla.org/file/local;1"]
   file = file.createInstance(Components.interfaces.nsILocalFile);
   try {
      file.initWithPath(fname);
   } catch (e) {
      throw "Invalid path to file: " + fname;
   }
   if (file.exists() == false) {
      file.create(Components.interfaces.nsIFile.NORMAL_FILE_TYPE, 0644);
   } 
   var os = Components.classes["@mozilla.org/network/file-output-stream;1"]
   os = os.createInstance(Components.interfaces.nsIFileOutputStream);
   os.init(file, 0x04 | 0x08 | 0x20, 420, 0);
   var result = os.write(text, text.length);
   os.flush();
   os.close();
}

/*************** HELPER FUNCTIONS ***************************/

/* Safe check for whether a variable is defined */
function isdefined( variable) {
    return (typeof(window[variable]) == "undefined")?  false: true;
}

/* True if we are in a file:/// URL */
function areWeLocal() {
   return document.URL.substr(0,7) == "file://";
}

/* Returns true if it is possible to save/load files */
function canWeSave() {
   var isdef = isdefined;
   return areWeLocal() && (
   isdef("ActiveXObject") || (isdef("netscape") && isdef("Components")));
}

/* Convert a file:/// URL to a system path */
function fileURLasPath(url) {
   if (url.substr(0,7) != "file://") {
      throw "URL is not a local file: " + url;
   }
   if (url.substr(7,1) == "/") // netscape style file:///C:/blah
      return decodeURI(url).substr(8).replace(/\//g, "\\");
   else // windows IE style file://C:\blah
      return url.substr(7)
}

/* Recover the file name of a system path */
function baseName(path) {
   if(path.lastIndexOf("\\") == -1)
      return path;
   else
      return path.substr(path.lastIndexOf("\\")+1)
}

/* Return current directory on the disk, so that file name
can be appended.  Raises an exception if we are not at a file:/// */
function currentDir() {
   if (areWeLocal() == false) {
      throw "This function only works when the HTML file is"
      "opened locally: the address bar should start with file:///"
      "and not http://"
   }
   // remove file part of the path, keeping / as separator
   fpath = fileURLasPath(document.URL)
   return fpath.substr(0,fpath.lastIndexOf("\\")) + "\\"
}

/* Load XML document, calls back when ready. 
Based on http://www.quirksmode.org/dom/importxml.html 
*/
function importXML(filename, callback) {
   if (document.implementation && document.implementation.createDocument) {
      xmlDoc = document.implementation.createDocument("", "", null);
      xmlDoc.onload = callback;
   }
   else if (window.ActiveXObject) {
      xmlDoc = new ActiveXObject("Microsoft.XMLDOM");
      xmlDoc.onreadystatechange = function () {
         if (xmlDoc.readyState == 4) callback(xmlDoc);
      };
   }
   else {
      throw 'Your browser cannot load XML documents';
   }
   xmlDoc.load(filename);
}
