# Supplementary material for: MScanner: a classifier for retrieving Medline citations
Source: BMC Bioinformatics. 2008 Feb 19;9:108. doi: 10.1186/1471-2105-9-108 (PMC2263023; doi:10.1186/1471-2105-9-108)
Supplement: Additional file 3 — Source code for MScanner. mscanner-20071123.zip is a ZIP archive containing the Python 2.5 source code for MScanner, licensed under the GNU General Public License. It also contains API documentation in HTML format. Updated versions will be made available at . [file 1471-2105-9-108-S3.zip › mscanner/core/templates/hider.js]

/* helper shortcut for getElementById */
function $(name) {
   return document.getElementById(name);
}

visible_element = null;

/* toggle element */
function toggle(element, vis_state) {
   if (element.style.display == "none") {
      show(element, vis_state);
   } else {
      hide(element);
   }
}

/* hide element, setting last_visible to null */
function hide(element) {
   element.style.display = "none";
   if (visible_element == element) {
      visible_element = null;
   }
}

/* unhide specified element, and assign it to last_visible.
If last_visible is non-null, we hide it */
function show(element, vis_state) {
   if (visible_element != null && visible_element != element) {
      hide(visible_element);
   }
   if (vis_state == null) {
      element.style.display = "";
   } else {
      element.style.display = vis_state;
   }
   visible_element = element;
}


/* create events for all toggle buttons */
function make_toggles() {
  /* for toggle buttons, uses the id's of the form toggle_x */
  function toggle_handler() {
    toggle($(this.id.substr(7)));
  }
  /* find the toggle buttons and link them up*/
  var buttons = document.getElementsByTagName("button");
  for(var i = 0; i < buttons.length; i++) {
    button = buttons[i];
    if(button.className == "toggle") {
      target = $(button.id.substr(7));
      if(target) {
         button.onclick = toggle_handler;
         /* initially hide the thing being toggled */
         hide(target);
      }
    }
  }
}
