# Supplementary material for: MScanner: a classifier for retrieving Medline citations
Source: BMC Bioinformatics. 2008 Feb 19;9:108. doi: 10.1186/1471-2105-9-108 (PMC2263023; doi:10.1186/1471-2105-9-108)
Supplement: Additional file 3 — Source code for MScanner. mscanner-20071123.zip is a ZIP archive containing the Python 2.5 source code for MScanner, licensed under the GNU General Public License. It also contains API documentation in HTML format. Updated versions will be made available at . [file 1471-2105-9-108-S3.zip › mscanner/core/templates/invalid.tmpl]

#* Prints a paragraph about PubMed IDs not found in the MScanner database

$notfound_pmids -- list of PubMed IDs to print

*#

#if $getVar("notfound_pmids", []) != []:

<h2>Invalid PubMed IDs</h2>

<p>Some of the PubMed IDs submitted to MScanner were not found:</p>

<ul>

<li>Citations that are <q>PubMed - in-process</q> or <q>PubMed - as supplied by
publisher</q> lack MeSH terms and thus cannot be used by MScanner. Citations that
change to <q>PubMed - Indexed for Medline</q> are added to MScanner overnight.</li>

<li>Some sources still contain a few obsolete Medline UIs. See the <a
href="http://www.ncbi.nlm.nih.gov/entrez/publisher/uidpmid.cgi"> Medline
UI/PubMed ID matcher</a> to convert Medline UIs to PubMed IDs</li>

<li>For completely invalid IDs, clicking the link below leads to a blank page
instead of a citation.</li>

</ul>

<ul>
#for pmid in $notfound_pmids:
<li><a href="http://www.ncbi.nlm.nih.gov/entrez/query.fcgi?cmd=Retrieve&amp;db=pubmed&amp;list_uids=$pmid">$pmid</a></li>
#end for
</ul>

#end if notfound_pmids
