# Supplementary material for: MScanner: a classifier for retrieving Medline citations
Source: BMC Bioinformatics. 2008 Feb 19;9:108. doi: 10.1186/1471-2105-9-108 (PMC2263023; doi:10.1186/1471-2105-9-108)
Supplement: Additional file 3 — Source code for MScanner. mscanner-20071123.zip is a ZIP archive containing the Python 2.5 source code for MScanner, licensed under the GNU General Public License. It also contains API documentation in HTML format. Updated versions will be made available at . [file 1471-2105-9-108-S3.zip › mscanner/core/templates/style.css]

/* 
Colour Palette

white (page background)
#EEEEEE; /* light gray
#CCCCCC; /* middle gray
#BBBBBB; /* darker gray

#C2D7EE; /* light blue    (page background??)
#E8F0F8; /* pastel blue   (table background)
#70B0FF; /* middle blue   (table heading)
#FFFFDD; /* light yellow  (row heading background)
#A0F0C0; /* pastel green  (header/footer and note heading)
#EEEEFF; /* light mauve   (help blocks in table)
*/

html, body, div {
    display: block;
    padding: 0;
    margin: 0;
    width: 100%;
}
html { 
    background-color: #C2D7EE; /* light blue */ 
    color: black; /* default font color */
}
img { 
    display: block; 
}

/*************************** BLOCK ELEMENTS ******************/

div#header, div#footer {
    background-color: white; 
}

div#header {
    /* header section for page */
    border-bottom-style: dotted;
    padding: 0.3em;
    text-align: center;
}

div#body {
    padding: 1em;
    width: 100%;
}

div#footer {
    /* footer section for page */
    border-top-style: dotted;
    padding: 1ex;
}

div#header > h1 {
    /* avoid margins within the header */
    margin: 0;
}

div.narrow {
    /* keep everything within this div to a readable width */
    max-width: 45em;
}

h2 {
    /* underline major headings */
    border-bottom: 1px solid black;
    margin-top: 1ex;
}

/************************ TABLES **************************/

table, thead, tbody {
    /* thick border around tables */    
    border: 2px solid black;
}
table {
    /* default table settings */
    border-collapse: collapse;
    width: 100%; /* fill surrounding container */
    background-color: #E8F0F8; /* pastel blue */
}
thead {
    /* column headings */
    background-color: #70B0FF; /* middle blue */
}
tbody th {
    /* row headings */
    background-color: #E8F0F8; /* pastel blue */
    text-align: left;
}
td, th {
    /* thin border around table cells */
    border: 1px solid black;
    padding: 0.5ex;
}
div.help {
    /* help sections within table rows */
    text-align: justify;
}

/******************* RESULTS.TMPL ONLY *************************/

table.results col.label {
    /* column with name of the quantity */
    width: 13em;
}
table.results col.value {
    /* column with value of the quantity */
}
table.results col.help {
    /* column with help buttons */
    background-color: #EEEEFF; /* light mauve */
    width: 2em;
}
table.results tr.help {
    /* rows with help info */
    background-color: #EEEEFF; /* light mauve */
    text-align: justify;
    padding: 1ex;
}
table.results tr.newsection td {
    /* make a thick line after this row */
    border-top-width: 3px;
}

/*********************** FEATURES.TMPL ONLY ***********************/

table#features col.label {
    /* width of left-most column with labels */
    width: 20em;
}


/*********************** VALIDATION.TMPL ONLY ***********************/

table#matrix td.tp { background-color: #FF3333; } /* bright red */
table#matrix td.tn { background-color: #3333FF; } /* bright blue */
table#matrix td.fp { background-color: #CCCCFF; } /* pale red */
table#matrix td.fn { background-color: #FFCCCC; } /* pale blue */

/********************** CITATIONS.TMPL ONLY ************************/

/* form controls on the page */
div.control {
    margin-bottom: 1ex;
}

table#citations {
    /* citation table */
    background-color: white;
    width: 95%;
    min-width: 40em;
    text-align: center;
}              

/* manual classifications as relevant/irrelevant */
table#citations td.pos {
    background-color: red;
}
table#citations td.neg {
    background-color: blue;
}

table#citations col.classification {
    /* column for manual classification */
    background-color: lightgrey;
}

table#citations tr.author, col.author {
    /* author colour */
    background-color: #FFFFDD; /* light yellow */
}

table#citations tr.abstract, col.abstract {
    /* abstract row colour  */
    background-color: #EEEEFF; /* light mauve */
}

table#citations tr.mesh, col.mesh {
    /* mesh row colour */
    background-color: #A0F0C0; /* pastel green */
}

table#citations > thead > tr > th {
    /* full-size centered for headings */
    font-size: 100%;
    text-align: center;
}

table#citations tr.abstract td {
    /* abstracts */
    padding: 1em;
    text-align: justify;
}

/* column widths for citation table */
table#citations col.classification { width: 1em; }
table#citations col.rank { width: 1em; }
table#citations col.score { width: 3em;}
table#citations col.pmid { width: 5em; }
table#citations col.year { width: 3em; }
table#citations col.author{ width: 1em; }
table#citations col.abstract { width: 1em; }
table#citations col.journal { width: 10em; }

table#citations td + td + td + td + td + td + td + td {
    /* title column (column 8) is variable width */
    text-align: left;
    font-size: smaller;
}
