# Supplementary material for: MScanner: a classifier for retrieving Medline citations
Source: BMC Bioinformatics. 2008 Feb 19;9:108. doi: 10.1186/1471-2105-9-108 (PMC2263023; doi:10.1186/1471-2105-9-108)
Supplement: Additional file 3 — Source code for MScanner. mscanner-20071123.zip is a ZIP archive containing the Python 2.5 source code for MScanner, licensed under the GNU General Public License. It also contains API documentation in HTML format. Updated versions will be made available at . [file 1471-2105-9-108-S3.zip › mscanner/envsetup.sh]

#!/bin/bash

host=$(hostname)
echo "Host is $host"

if [ "$host" == "jonbn" ]; then

  py25=/media/jonbn/Python25
  export CHEETAH="$py25/python $(cygpath -m $py25/Scripts/cheetah)"
  export PYTHONPATH='C:\Documents and Settings\Graham\My Documents\data\MScanner'
  munge before PATH "$py25"

elif [ "${host:0:5}" == "eldar" ]; then

  py25=/media/eldar/Python25
  export CHEETAH="$py25/python $(cygpath -m $py25/Scripts/cheetah)"
  export PYTHONPATH='C:\Documents and Settings\Graham\My Documents\mirror\jonbn\MScanner'
  munge before PATH "$py25"

elif [ "$host" == "maples" ]; then

  export CHEETAH=cheetah
  export PYTHONPATH="$HOME"

fi
