# Supplementary material for: MScanner: a classifier for retrieving Medline citations
Source: BMC Bioinformatics. 2008 Feb 19;9:108. doi: 10.1186/1471-2105-9-108 (PMC2263023; doi:10.1186/1471-2105-9-108)
Supplement: Additional file 3 — Source code for MScanner. mscanner-20071123.zip is a ZIP archive containing the Python 2.5 source code for MScanner, licensed under the GNU General Public License. It also contains API documentation in HTML format. Updated versions will be made available at . [file 1471-2105-9-108-S3.zip › mscanner/fastscores/FeatureCounter.py]

"""Calculates the number of occurrences of each feature for
all articles in Medline between two dates."""

from __future__ import division
import numpy as nx
from path import path
import struct

from mscanner import update
from mscanner.medline.FeatureStream import FeatureStream


class FeatureCounter:
    """Class for calculating feature counts in a subset of Medline.

    @ivar docstream: Path to file containing feature vectors for documents to
    score, in L{mscanner.medline.FeatureStream.FeatureStream} format.
    
    @ivar numdocs: Number of documents in the stream of feature vectors.
    
    @ivar numfeats: Number of distinct features in Medline (length of the 
    vector of feature counts).

    @ivar mindate: YYYYMMDD integer: documents must have this date or later
    (default 11110101)
    
    @ivar maxdate: YYYYMMDD integer: documents must have this date or earlier
    (default 33330303)

    @ivar exclude: PMIDs that are not allowed to appear in the results    
    """
    
    counter_path = path(__file__).dirname() / "_FeatureCounter"
    """Executable file for counting features in a file"""
    
    def __init__(self,
                 docstream,
                 numdocs,
                 numfeats,
                 mindate=None,
                 maxdate=None,
                 exclude=set(),
                 ):
        if mindate is None: mindate = 10110101
        if maxdate is None: maxdate = 30330303
        update(self, locals())


    def py_counts(s):
        """Simply iterate over the documents and count how
        many times each feature occurs in the specified range
        
        @return: Number of documents counted, and vector of feature counts."""
        featcounts = nx.zeros(s.numfeats, nx.int32)
        docs = FeatureStream(open(s.docstream, "rb"))
        ndocs = 0
        try:
            for docid, date, features in docs:
                if (date >= s.mindate and date <= s.maxdate 
                    and docid not in s.exclude):
                    featcounts[features] += 1
                    ndocs += 1
        finally:
            docs.close()
        return ndocs, featcounts


    def c_counts(s):
        """Pipes parameters to a C program that parses the stream
        of documents with features, which counts the number
        of occurrences of each feature, only considering documents
        added to Medline in the specified date range.
        
        @return: Number of documents counted, and vector of feature counts."""
        import subprocess as sp
        p = sp.Popen([
            s.counter_path, 
            s.docstream,
            str(s.numdocs),
            str(s.numfeats),
            str(s.mindate),
            str(s.maxdate),
            str(len(s.exclude)),
            ], stdout=sp.PIPE, stdin=sp.PIPE)
        p.stdin.write(nx.array(sorted(s.exclude)))
        # First integer of output is the number of documents parsed
        ndocs = struct.unpack("I", p.stdout.read(4))[0]
        # Then a vector of feature counts
        featcounts = nx.fromfile(p.stdout, nx.int32, s.numfeats)
        return ndocs, featcounts
