# Supplementary material for: MScanner: a classifier for retrieving Medline citations
Source: BMC Bioinformatics. 2008 Feb 19;9:108. doi: 10.1186/1471-2105-9-108 (PMC2263023; doi:10.1186/1471-2105-9-108)
Supplement: Additional file 3 — Source code for MScanner. mscanner-20071123.zip is a ZIP archive containing the Python 2.5 source code for MScanner, licensed under the GNU General Public License. It also contains API documentation in HTML format. Updated versions will be made available at . [file 1471-2105-9-108-S3.zip › mscanner/fastscores/_FeatureCounter.c]

/* Calculate the number of occurrences of each feature within a 
specified date range.

Usage:

./featcounts \
[citations] \
[numdocs] \
[numfeats] \
[mindate] \
[maxdate] \
> feature_socres

  The [citations] file consists of [numcites] records, which are
  binary records, which can be expressed as the structure::

  struct {
    unsigned int pmid; // PubMed ID of citation
    unsigned int date; // Record completion date
    unsigned short nfeatures; // Number of features
    unsigned short features[nfeatures]; // Feature vector
  };

  The output is a list of [numfeats] integers representing the
  feature counts.
  
Copyright (C) 2007 Graham Poulter
*/

/* This program is free software: you can redistribute it and/or modify it
under the terms of the GNU General Public License as published by the Free
Software Foundation, either version 3 of the License, or (at your option) any
later version.

This program is distributed in the hope that it will be useful, but WITHOUT ANY
WARRANTY; without even the implied warranty of MERCHANTABILITY or FITNESS FOR A
PARTICULAR PURPOSE. See the GNU General Public License for more details.

You should have received a copy of the GNU General Public License along with
this program. If not, see <http://www.gnu.org/licenses/>. */

#include <stdio.h>
#include <stdlib.h>


// Search sorted array A of length N for needle.
// Return 1 if we find the needle, 0 if we do not
// http://en.wikipedia.org/wiki/Binary_search
int binary_search(int *A, int N, int needle) {
    int low = 0;
    int high = N-1;
    int mid = 0;
    while (low <= high) {
        mid = (low + high) / 2;
        if (A[mid] > needle) {
            high = mid - 1;
        } else if (A[mid] < needle) {
            low = mid + 1;
        } else {
            return 1;
        }
    }
    return 0;
}


int main (int argc, char **argv)
{
    // Parameters
    char *cite_filename = argv[1];    // Name of citations file
    int numcites = atoi (argv[2]);    // Number of citations
    int numfeats = atoi (argv[3]);    // Number of features
    int mindate = atoi (argv[4]);     // Minimum date to consider
    int maxdate = atoi (argv[5]);     // Maximum date to consider
    int numexcluded = atoi (argv[6]); // Number of excluded citations
    
    // Loop variables
    FILE *citefile = NULL; // File with citation scores
    int pi = 0; // Loop variable: number of PubMed ID's so far
    int fi = 0; // Loop variable: index into feature vector
    int date = 0; // Date of the current citation
    int pmid = 0; // PubMed ID of the current citation
    int ndocs = 0; // Number of documents counted
    unsigned short featvec_size = 0; // Size of current feature vector
    unsigned short featvec[1000]; // Maximum of 1000 features per citation

    // Allocate space for excluded PMIDs 
    int *excluded = (int*) malloc (numexcluded * sizeof(int));
    
    // Allocate space for feature counts 
    int *featcounts = (int*) malloc (numfeats * sizeof(int));

    // Read excluded PMIDs from input
    fread(excluded, sizeof(int), numexcluded, stdin);

    // Initialise feature counts to zero
    for(fi = 0; fi < numfeats; fi++) featcounts[fi] = 0;

    // Calculate citation scores
    citefile = fopen(cite_filename, "rb");
    for(pi = 0; pi < numcites; pi++) {
        // Read feature vector from the binary file
        fread(&pmid, sizeof(unsigned int), 1, citefile);
        fread(&date, sizeof(unsigned int), 1, citefile);
        fread(&featvec_size, sizeof(unsigned short), 1, citefile);
        fread(featvec, sizeof(unsigned short), featvec_size, citefile);
        // Don't bother if the date is outside the range
        if ((date < mindate) || (date > maxdate)) {
            continue;
        }
        // Don't bother if it is a member of exclude
        if (binary_search(excluded, numexcluded, pmid) == 1) {
            continue;
        }
        // Add up the feature scores
        for(fi = 0; fi < featvec_size; fi++)
            featcounts[featvec[fi]]++;
        // Counted features for one more document
        ndocs++;
    }
    fclose(citefile);

    // Print number of docs, feature counts before returning from main
    fwrite(&ndocs, sizeof(int), 1, stdout);
    fwrite(featcounts, sizeof(int), numfeats, stdout);
    return 0;
}
