# Supplementary material for: MScanner: a classifier for retrieving Medline citations
Source: BMC Bioinformatics. 2008 Feb 19;9:108. doi: 10.1186/1471-2105-9-108 (PMC2263023; doi:10.1186/1471-2105-9-108)
Supplement: Additional file 3 — Source code for MScanner. mscanner-20071123.zip is a ZIP archive containing the Python 2.5 source code for MScanner, licensed under the GNU General Public License. It also contains API documentation in HTML format. Updated versions will be made available at . [file 1471-2105-9-108-S3.zip › mscanner/fastscores/_ScoreCalculator.c]

/* Calculates document scores by iterating over a binary feature stream.
This is about 50x faster than the Python version.

Usage:

./cscore \
[citations] \
[numdocs] \
[numfeats] \
[offset] \
[limit] \
[threshold] \
[mindate] \
[maxdate] \
< feature_scores > results

  The [citations] file consists of [numcites] records, which are
  binary records, which can be expressed as the structure::

  struct {
    unsigned int pmid; // PubMed ID of citation
    unsigned int date; // Record completion date
    unsigned short nfeatures; // Number of features
    unsigned short features[nfeatures]; // Feature vector
  };

  The feature scores from standard input are a list of [numfeats]
  64-bit doubles.

  The output is a list of [limit] citation scores as score_t structures,
  where each citation score has [offset] added to it beforehand.
  
Copyright (C) 2007 Graham Poulter
*/

/* This program is free software: you can redistribute it and/or modify it
under the terms of the GNU General Public License as published by the Free
Software Foundation, either version 3 of the License, or (at your option) any
later version.

This program is distributed in the hope that it will be useful, but WITHOUT ANY
WARRANTY; without even the implied warranty of MERCHANTABILITY or FITNESS FOR A
PARTICULAR PURPOSE. See the GNU General Public License for more details.

You should have received a copy of the GNU General Public License along with
this program. If not, see <http://www.gnu.org/licenses/>. */

#include <stdio.h>
#include <stdlib.h>
#include <math.h>

// Simple tests for ctypes
void double_int(int a, int *b) { 
    *b = a*2; 
}
void double_array(int len, int *a) { 
    int i;
    for(i = 0; i < len; i++) a[i] *= 2; 
}


// Holds PubMed ID and score of a citation
typedef struct {
    float score;
    unsigned int pmid;
} score_t;


// For qsort, to sort the scores in decreasing order
int compare_scores(const void *a, const void *b) {
    return (int)rint(((const score_t *)b)->score - ((const score_t *)a)->score);
}


#ifdef CSCORE
int main (int argc, char **argv)
#else
void cscore(
    // INPUT PARAMETERS
    char *cite_filename,  // File to open for citation stream
    int numcites,         // Number of citations
    int numfeats,         // Number of features
    float offset,         // Amount to add to citation score
    int limit,            // Number of pmid,score pairs to return
    float threshold,      // Minimum score to consider
    int mindate,          // Minimum date to consider
    int maxdate,          // Maximum date to consider
    double *featscores,   // Array of feature scores
    // OUTPUT PARAMETERS
    int *o_numresults,    // Output scalar for number of results
    float *o_scores,      // Output array for scores
    int *o_pmids          // Output array for pmids
    ) 
#endif
{

    #ifdef CSCORE
    // Parameters
    char *cite_filename = argv[1];    // Name of citations file
    int numcites = atoi (argv[2]);    // Number of citations
    int numfeats = atoi (argv[3]);    // Number of features
    float offset = atof (argv[4]);    // Amount to add to scores
    int limit = atoi (argv[5]);       // Number of results to return
    float threshold = atof (argv[6]); // Minimum score to consider
    int mindate = atoi (argv[7]);     // Minimum date to consider
    int maxdate = atoi (argv[8]);     // Maximum date to consider
    #endif
    
    // Loop variables
    FILE *citefile = NULL; // File with citation scores
    int pi = 0; // Loop variable: number of PubMed ID's so far
    int fi = 0; // Loop variable: index into feature vector
    int date = 0; // Date of the current citation
    int numresults = 0; // Number of available results to return
    float tmp_score = 0.0; // Accumulator for calculating record score
    unsigned short featvec_size = 0; // Size of current feature vector
    unsigned short featvec[1000]; // Maximum of 1000 features per citation

    // Scores of all citations 
    score_t *scores = (score_t*) malloc (numcites * sizeof(score_t));

    #ifdef CSCORE
    // Allocate space for scores and read from input
    double *featscores = (double*) malloc (numfeats * sizeof(double));
    fread(featscores, sizeof(double), numfeats, stdin);
    #endif

    // Calculate citation scores
    citefile = fopen(cite_filename, "rb");
    for(pi = 0; pi < numcites; pi++) {
        // Read feature vector from the binary file
        fread(&scores[pi].pmid, sizeof(unsigned int), 1, citefile);
        fread(&date, sizeof(unsigned int), 1, citefile);
        fread(&featvec_size, sizeof(unsigned short), 1, citefile);
        fread(featvec, sizeof(unsigned short), featvec_size, citefile);
        // Don't bother if the date is outside the range
        if ((date < mindate) || (date > maxdate)) {
            // Don't let it sneak in when sorting
            scores[pi].score = -10000.0;
            continue;
        }
        // Start with the offset score
        tmp_score = offset;
        // Add up the adjusted feature scores
        for(fi = 0; fi < featvec_size; fi++) {
            tmp_score += (float)featscores[featvec[fi]];
        }
        scores[pi].score = tmp_score;
        // Count the result if it scores high enough
        if (tmp_score >= threshold) {
            numresults++;
        }
    }
    fclose(citefile);

    // Sort the citations
    qsort(scores, numcites, sizeof(score_t), compare_scores);
    
    // Output the top citations, to a maximum of limit
    if (numresults > limit)
        numresults = limit;

    #ifdef CSCORE
    // Print results and return from main
    fwrite(scores, sizeof(score_t), numresults, stdout);
    return 0;
    #else
    // Store top citations in o_scores and o_pmids
    for(pi = 0; pi < numresults; pi++) {
        o_scores[pi] = scores[pi].score;
        o_pmids[pi] = scores[pi].pmid;
    }
    // Return number of results
    *o_numresults = numresults;
    // Free the scores pointer
    free(scores);
    #endif
}
