# Supplementary material for: MScanner: a classifier for retrieving Medline citations
Source: BMC Bioinformatics. 2008 Feb 19;9:108. doi: 10.1186/1471-2105-9-108 (PMC2263023; doi:10.1186/1471-2105-9-108)
Supplement: Additional file 3 — Source code for MScanner. mscanner-20071123.zip is a ZIP archive containing the Python 2.5 source code for MScanner, licensed under the GNU General Public License. It also contains API documentation in HTML format. Updated versions will be made available at . [file 1471-2105-9-108-S3.zip › mscanner/help/api/api-objects.txt]

mscanner.core	mscanner.core-module.html
mscanner.core.CitationTable	mscanner.core.CitationTable-module.html
mscanner.core.CitationTable.CitationTable	mscanner.core.CitationTable-module.html#CitationTable
mscanner.core.CitationTable.write_citations	mscanner.core.CitationTable-module.html#write_citations
mscanner.core.FeatureScores	mscanner.core.FeatureScores-module.html
mscanner.core.FeatureScores.FeatureCounts	mscanner.core.FeatureScores-module.html#FeatureCounts
mscanner.core.Plotter	mscanner.core.Plotter-module.html
mscanner.core.QueryManager	mscanner.core.QueryManager-module.html
mscanner.core.QueryManager.FeatureCounts	mscanner.core.FeatureScores-module.html#FeatureCounts
mscanner.core.Storage	mscanner.core.Storage-module.html
mscanner.core.ValidationManager	mscanner.core.ValidationManager-module.html
mscanner.core.ValidationManager.SplitValidation	mscanner.core.ValidationManager-module.html#SplitValidation
mscanner.core.ValidationManager.FeatureCounts	mscanner.core.FeatureScores-module.html#FeatureCounts
mscanner.core.Validator	mscanner.core.Validator-module.html
mscanner.core.Validator.FeatureCounts	mscanner.core.FeatureScores-module.html#FeatureCounts
mscanner.core.iofuncs	mscanner.core.iofuncs-module.html
mscanner.core.iofuncs.read_scores	mscanner.core.iofuncs-module.html#read_scores
mscanner.core.iofuncs.close_logfile	mscanner.core.iofuncs-module.html#close_logfile
mscanner.core.iofuncs.read_pmids_array	mscanner.core.iofuncs-module.html#read_pmids_array
mscanner.core.iofuncs.no_valid_pmids_page	mscanner.core.iofuncs-module.html#no_valid_pmids_page
mscanner.core.iofuncs.start_logger	mscanner.core.iofuncs-module.html#start_logger
mscanner.core.iofuncs.write_lines	mscanner.core.iofuncs-module.html#write_lines
mscanner.core.iofuncs.open_logfile	mscanner.core.iofuncs-module.html#open_logfile
mscanner.core.iofuncs.read_pmids_careful	mscanner.core.iofuncs-module.html#read_pmids_careful
mscanner.core.iofuncs.read_scores_array	mscanner.core.iofuncs-module.html#read_scores_array
mscanner.core.iofuncs.write_pmids	mscanner.core.iofuncs-module.html#write_pmids
mscanner.core.iofuncs.write_scores	mscanner.core.iofuncs-module.html#write_scores
mscanner.core.iofuncs.read_pmids	mscanner.core.iofuncs-module.html#read_pmids
mscanner.core.metrics	mscanner.core.metrics-module.html
mscanner.fastscores	mscanner.fastscores-module.html
mscanner.fastscores.FeatureCounter	mscanner.fastscores.FeatureCounter-module.html
mscanner.fastscores.ScoreCalculator	mscanner.fastscores.ScoreCalculator-module.html
mscanner.htdocs	mscanner.htdocs-module.html
mscanner.htdocs.controller	mscanner.htdocs.controller-module.html
mscanner.htdocs.controller.urls	mscanner.htdocs.controller-module.html#urls
mscanner.htdocs.forms	mscanner.htdocs.forms-module.html
mscanner.htdocs.forms.attrget	mscanner.htdocs.forms-module.html#attrget
mscanner.htdocs.forms.buttonpressed	mscanner.htdocs.forms-module.html#buttonpressed
mscanner.htdocs.forms.checkbox_validator	mscanner.htdocs.forms-module.html#checkbox_validator
mscanner.htdocs.forms.notnull	mscanner.htdocs.forms-module.html#notnull
mscanner.htdocs.forms.ischecked	mscanner.htdocs.forms-module.html#ischecked
mscanner.htdocs.queue	mscanner.htdocs.queue-module.html
mscanner.htdocs.queue.populate_test_queue	mscanner.htdocs.queue-module.html#populate_test_queue
mscanner.htdocs.queue.delete_output	mscanner.htdocs.queue-module.html#delete_output
mscanner.htdocs.queue.mainloop	mscanner.htdocs.queue-module.html#mainloop
mscanner.htdocs.queue.read_descriptor	mscanner.htdocs.queue-module.html#read_descriptor
mscanner.htdocs.queue.parsebool	mscanner.htdocs.queue-module.html#parsebool
mscanner.htdocs.queue.descriptor_keys	mscanner.htdocs.queue-module.html#descriptor_keys
mscanner.htdocs.queue.logit	mscanner.htdocs.queue-module.html#logit
mscanner.htdocs.queue.write_descriptor	mscanner.htdocs.queue-module.html#write_descriptor
mscanner.htdocs.templates	mscanner.htdocs.templates-module.html
mscanner.htdocs.templates.contact	mscanner.htdocs.templates.contact-module.html
mscanner.htdocs.templates.contact.__CHEETAH_versionTuple__	mscanner.htdocs.templates.contact-module.html#__CHEETAH_versionTuple__
mscanner.htdocs.templates.contact.__CHEETAH_srcLastModified__	mscanner.htdocs.templates.contact-module.html#__CHEETAH_srcLastModified__
mscanner.htdocs.templates.contact.__CHEETAH_src__	mscanner.htdocs.templates.contact-module.html#__CHEETAH_src__
mscanner.htdocs.templates.contact.__CHEETAH_docstring__	mscanner.htdocs.templates.contact-module.html#__CHEETAH_docstring__
mscanner.htdocs.templates.contact.__CHEETAH_genTimestamp__	mscanner.htdocs.templates.contact-module.html#__CHEETAH_genTimestamp__
mscanner.htdocs.templates.contact.__CHEETAH_version__	mscanner.htdocs.templates.contact-module.html#__CHEETAH_version__
mscanner.htdocs.templates.contact.__CHEETAH_genTime__	mscanner.htdocs.templates.contact-module.html#__CHEETAH_genTime__
mscanner.htdocs.templates.contact_logic	mscanner.htdocs.templates.contact_logic-module.html
mscanner.htdocs.templates.contact_logic.ContactForm	mscanner.htdocs.templates.contact_logic-module.html#ContactForm
mscanner.htdocs.templates.front	mscanner.htdocs.templates.front-module.html
mscanner.htdocs.templates.front.__CHEETAH_versionTuple__	mscanner.htdocs.templates.front-module.html#__CHEETAH_versionTuple__
mscanner.htdocs.templates.front.__CHEETAH_srcLastModified__	mscanner.htdocs.templates.front-module.html#__CHEETAH_srcLastModified__
mscanner.htdocs.templates.front.__CHEETAH_src__	mscanner.htdocs.templates.front-module.html#__CHEETAH_src__
mscanner.htdocs.templates.front.__CHEETAH_docstring__	mscanner.htdocs.templates.front-module.html#__CHEETAH_docstring__
mscanner.htdocs.templates.front.__CHEETAH_genTimestamp__	mscanner.htdocs.templates.front-module.html#__CHEETAH_genTimestamp__
mscanner.htdocs.templates.front.__CHEETAH_version__	mscanner.htdocs.templates.front-module.html#__CHEETAH_version__
mscanner.htdocs.templates.front.__CHEETAH_genTime__	mscanner.htdocs.templates.front-module.html#__CHEETAH_genTime__
mscanner.htdocs.templates.output	mscanner.htdocs.templates.output-module.html
mscanner.htdocs.templates.output.__CHEETAH_versionTuple__	mscanner.htdocs.templates.output-module.html#__CHEETAH_versionTuple__
mscanner.htdocs.templates.output.__CHEETAH_srcLastModified__	mscanner.htdocs.templates.output-module.html#__CHEETAH_srcLastModified__
mscanner.htdocs.templates.output.__CHEETAH_src__	mscanner.htdocs.templates.output-module.html#__CHEETAH_src__
mscanner.htdocs.templates.output.__CHEETAH_docstring__	mscanner.htdocs.templates.output-module.html#__CHEETAH_docstring__
mscanner.htdocs.templates.output.__CHEETAH_genTimestamp__	mscanner.htdocs.templates.output-module.html#__CHEETAH_genTimestamp__
mscanner.htdocs.templates.output.__CHEETAH_version__	mscanner.htdocs.templates.output-module.html#__CHEETAH_version__
mscanner.htdocs.templates.output.__CHEETAH_genTime__	mscanner.htdocs.templates.output-module.html#__CHEETAH_genTime__
mscanner.htdocs.templates.output_logic	mscanner.htdocs.templates.output_logic-module.html
mscanner.htdocs.templates.output_logic.OutputForm	mscanner.htdocs.templates.output_logic-module.html#OutputForm
mscanner.htdocs.templates.page	mscanner.htdocs.templates.page-module.html
mscanner.htdocs.templates.page.__CHEETAH_versionTuple__	mscanner.htdocs.templates.page-module.html#__CHEETAH_versionTuple__
mscanner.htdocs.templates.page.__CHEETAH_srcLastModified__	mscanner.htdocs.templates.page-module.html#__CHEETAH_srcLastModified__
mscanner.htdocs.templates.page.__CHEETAH_src__	mscanner.htdocs.templates.page-module.html#__CHEETAH_src__
mscanner.htdocs.templates.page.__CHEETAH_docstring__	mscanner.htdocs.templates.page-module.html#__CHEETAH_docstring__
mscanner.htdocs.templates.page.__CHEETAH_genTimestamp__	mscanner.htdocs.templates.page-module.html#__CHEETAH_genTimestamp__
mscanner.htdocs.templates.page.__CHEETAH_version__	mscanner.htdocs.templates.page-module.html#__CHEETAH_version__
mscanner.htdocs.templates.page.__CHEETAH_genTime__	mscanner.htdocs.templates.page-module.html#__CHEETAH_genTime__
mscanner.htdocs.templates.query	mscanner.htdocs.templates.query-module.html
mscanner.htdocs.templates.query.__CHEETAH_versionTuple__	mscanner.htdocs.templates.query-module.html#__CHEETAH_versionTuple__
mscanner.htdocs.templates.query.__CHEETAH_srcLastModified__	mscanner.htdocs.templates.query-module.html#__CHEETAH_srcLastModified__
mscanner.htdocs.templates.query.__CHEETAH_src__	mscanner.htdocs.templates.query-module.html#__CHEETAH_src__
mscanner.htdocs.templates.query.__CHEETAH_docstring__	mscanner.htdocs.templates.query-module.html#__CHEETAH_docstring__
mscanner.htdocs.templates.query.__CHEETAH_genTimestamp__	mscanner.htdocs.templates.query-module.html#__CHEETAH_genTimestamp__
mscanner.htdocs.templates.query.__CHEETAH_version__	mscanner.htdocs.templates.query-module.html#__CHEETAH_version__
mscanner.htdocs.templates.query.__CHEETAH_genTime__	mscanner.htdocs.templates.query-module.html#__CHEETAH_genTime__
mscanner.htdocs.templates.query_logic	mscanner.htdocs.templates.query_logic-module.html
mscanner.htdocs.templates.query_logic.date_is_valid	mscanner.htdocs.templates.query_logic-module.html#date_is_valid
mscanner.htdocs.templates.query_logic.dataset_validator	mscanner.htdocs.templates.query_logic-module.html#dataset_validator
mscanner.htdocs.templates.query_logic.form_defaults	mscanner.htdocs.templates.query_logic-module.html#form_defaults
mscanner.htdocs.templates.query_logic.delcode_validator	mscanner.htdocs.templates.query_logic-module.html#delcode_validator
mscanner.htdocs.templates.query_logic.task_exists	mscanner.htdocs.templates.query_logic-module.html#task_exists
mscanner.htdocs.templates.query_logic.parse_date	mscanner.htdocs.templates.query_logic-module.html#parse_date
mscanner.htdocs.templates.query_logic.task_does_not_exist	mscanner.htdocs.templates.query_logic-module.html#task_does_not_exist
mscanner.htdocs.templates.query_logic.parse_pmids	mscanner.htdocs.templates.query_logic-module.html#parse_pmids
mscanner.htdocs.templates.query_logic.QueryForm	mscanner.htdocs.templates.query_logic-module.html#QueryForm
mscanner.htdocs.templates.status	mscanner.htdocs.templates.status-module.html
mscanner.htdocs.templates.status.__CHEETAH_versionTuple__	mscanner.htdocs.templates.status-module.html#__CHEETAH_versionTuple__
mscanner.htdocs.templates.status.__CHEETAH_srcLastModified__	mscanner.htdocs.templates.status-module.html#__CHEETAH_srcLastModified__
mscanner.htdocs.templates.status.__CHEETAH_src__	mscanner.htdocs.templates.status-module.html#__CHEETAH_src__
mscanner.htdocs.templates.status.__CHEETAH_docstring__	mscanner.htdocs.templates.status-module.html#__CHEETAH_docstring__
mscanner.htdocs.templates.status.__CHEETAH_genTimestamp__	mscanner.htdocs.templates.status-module.html#__CHEETAH_genTimestamp__
mscanner.htdocs.templates.status.__CHEETAH_version__	mscanner.htdocs.templates.status-module.html#__CHEETAH_version__
mscanner.htdocs.templates.status.__CHEETAH_genTime__	mscanner.htdocs.templates.status-module.html#__CHEETAH_genTime__
mscanner.htdocs.templates.status_logic	mscanner.htdocs.templates.status_logic-module.html
mscanner.htdocs.templates.status_logic.StatusForm	mscanner.htdocs.templates.status_logic-module.html#StatusForm
mscanner.htdocs.testing	mscanner.htdocs.testing-module.html
mscanner.htdocs.testing.urls	mscanner.htdocs.testing-module.html#urls
mscanner.htdocs.testing.form_template	mscanner.htdocs.testing-module.html#form_template
mscanner.htdocs.testing.TestForm	mscanner.htdocs.testing-module.html#TestForm
mscanner.htdocs.testing.pformat	mscanner.htdocs.testing-module.html#pformat
mscanner.medline	mscanner.medline-module.html
mscanner.medline.Article	mscanner.medline.Article-module.html
mscanner.medline.Databases	mscanner.medline.Databases-module.html
mscanner.medline.Databases.load_articles	mscanner.medline.Databases-module.html#load_articles
mscanner.medline.FeatureDatabase	mscanner.medline.FeatureDatabase-module.html
mscanner.medline.FeatureMapping	mscanner.medline.FeatureMapping-module.html
mscanner.medline.FeatureStream	mscanner.medline.FeatureStream-module.html
mscanner.medline.FeatureStream.Date2Integer	mscanner.medline.FeatureStream-module.html#Date2Integer
mscanner.medline.FeatureStream.Integer2Date	mscanner.medline.FeatureStream-module.html#Integer2Date
mscanner.medline.FileTracker	mscanner.medline.FileTracker-module.html
mscanner.medline.MedlineCache	mscanner.medline.MedlineCache-module.html
mscanner.medline.MedlineCache.Date2Integer	mscanner.medline.FeatureStream-module.html#Date2Integer
mscanner.medline.Shelf	mscanner.medline.Shelf-module.html
mscanner.medline.Shelf.open	mscanner.medline.Shelf-module.html#open
mscanner.scripts	mscanner.scripts-module.html
mscanner.scripts.dbhelper	mscanner.scripts.dbhelper-module.html
mscanner.scripts.dbhelper.regen_stream	mscanner.scripts.dbhelper-module.html#regen_stream
mscanner.scripts.dbhelper.Date2Integer	mscanner.medline.FeatureStream-module.html#Date2Integer
mscanner.scripts.dbhelper.pmid_dates	mscanner.scripts.dbhelper-module.html#pmid_dates
mscanner.scripts.dbhelper.regen_article_list	mscanner.scripts.dbhelper-module.html#regen_article_list
mscanner.scripts.dbhelper.select_lines	mscanner.scripts.dbhelper-module.html#select_lines
mscanner.scripts.dbhelper.listkeys	mscanner.scripts.dbhelper-module.html#listkeys
mscanner.scripts.latexplots	mscanner.scripts.latexplots-module.html
mscanner.scripts.latexplots.read_featscores	mscanner.scripts.latexplots-module.html#read_featscores
mscanner.scripts.latexplots.plot_precision	mscanner.scripts.latexplots-module.html#plot_precision
mscanner.scripts.latexplots.plot_featscore_histogram	mscanner.scripts.latexplots-module.html#plot_featscore_histogram
mscanner.scripts.latexplots.do_testplots	mscanner.scripts.latexplots-module.html#do_testplots
mscanner.scripts.latexplots.true_divide	mscanner.scripts.latexplots-module.html#true_divide
mscanner.scripts.latexplots.do_iedb	mscanner.scripts.latexplots-module.html#do_iedb
mscanner.scripts.latexplots.outdir	mscanner.scripts.latexplots-module.html#outdir
mscanner.scripts.latexplots.left_shift	mscanner.scripts.latexplots-module.html#left_shift
mscanner.scripts.latexplots.load_stats	mscanner.scripts.latexplots-module.html#load_stats
mscanner.scripts.latexplots.Complex16	mscanner.scripts.latexplots-module.html#Complex16
mscanner.scripts.latexplots.remainder	mscanner.scripts.latexplots-module.html#remainder
mscanner.scripts.latexplots.do_subdirplots	mscanner.scripts.latexplots-module.html#do_subdirplots
mscanner.scripts.latexplots.Float8	mscanner.scripts.latexplots-module.html#Float8
mscanner.scripts.latexplots.Float0	mscanner.scripts.latexplots-module.html#Float0
mscanner.scripts.latexplots.interactive	mscanner.scripts.latexplots-module.html#interactive
mscanner.scripts.latexplots.right_shift	mscanner.scripts.latexplots-module.html#right_shift
mscanner.scripts.latexplots.plot_score_density	mscanner.scripts.latexplots-module.html#plot_score_density
mscanner.scripts.latexplots.Complex0	mscanner.scripts.latexplots-module.html#Complex0
mscanner.scripts.latexplots.Complex8	mscanner.scripts.latexplots-module.html#Complex8
mscanner.scripts.latexplots.divide_safe	mscanner.scripts.latexplots-module.html#divide_safe
mscanner.scripts.latexplots.npoints	mscanner.scripts.latexplots-module.html#npoints
mscanner.scripts.latexplots.invert	mscanner.scripts.latexplots-module.html#invert
mscanner.scripts.latexplots.Int0	mscanner.scripts.latexplots-module.html#Int0
mscanner.scripts.latexplots.custom_show	mscanner.scripts.latexplots-module.html#custom_show
mscanner.scripts.latexplots.plot_score_histogram	mscanner.scripts.latexplots-module.html#plot_score_histogram
mscanner.scripts.latexplots.floor_divide	mscanner.scripts.latexplots-module.html#floor_divide
mscanner.scripts.latexplots.source_dir	mscanner.scripts.latexplots-module.html#source_dir
mscanner.scripts.latexplots.gplot	mscanner.scripts.latexplots-module.html#gplot
mscanner.scripts.latexplots.plot_roc	mscanner.scripts.latexplots-module.html#plot_roc
mscanner.scripts.latexplots.Float16	mscanner.scripts.latexplots-module.html#Float16
mscanner.scripts.latexplots.smooth	mscanner.scripts.latexplots-module.html#smooth
mscanner.scripts.latexplots.do_publication	mscanner.scripts.latexplots-module.html#do_publication
mscanner.scripts.latexplots.mscanner_dir	mscanner.scripts.latexplots-module.html#mscanner_dir
mscanner.scripts.query	mscanner.scripts.query-module.html
mscanner.scripts.query.dataset_map	mscanner.scripts.query-module.html#dataset_map
mscanner.scripts.query.do_query	mscanner.scripts.query-module.html#do_query
mscanner.scripts.retrievaltest	mscanner.scripts.retrievaltest-module.html
mscanner.scripts.retrievaltest.plot_rank_performance	mscanner.scripts.retrievaltest-module.html#plot_rank_performance
mscanner.scripts.retrievaltest.compare_iedb_query	mscanner.scripts.retrievaltest-module.html#compare_iedb_query
mscanner.scripts.retrievaltest.Date2Integer	mscanner.medline.FeatureStream-module.html#Date2Integer
mscanner.scripts.retrievaltest.truepos_vs_rank	mscanner.scripts.retrievaltest-module.html#truepos_vs_rank
mscanner.scripts.update	mscanner.scripts.update-module.html
mscanner.scripts.update.update_mscanner	mscanner.scripts.update-module.html#update_mscanner
mscanner.scripts.validate	mscanner.scripts.validate-module.html
mscanner.scripts.validate.dataset_map	mscanner.scripts.validate-module.html#dataset_map
mscanner.scripts.validate.compare_iedb_valid	mscanner.scripts.validate-module.html#compare_iedb_valid
mscanner.scripts.validate.SplitValidation	mscanner.core.ValidationManager-module.html#SplitValidation
mscanner.scripts.validate.compare_trec_genomics	mscanner.scripts.validate-module.html#compare_trec_genomics
mscanner.scripts.validate.validate	mscanner.scripts.validate-module.html#validate
Cheetah.CacheRegion.CacheItem	Cheetah.CacheRegion.CacheItem-class.html
Cheetah.CacheRegion.CacheItem.getExpiryTime	Cheetah.CacheRegion.CacheItem-class.html#getExpiryTime
Cheetah.CacheRegion.CacheItem.hasExpired	Cheetah.CacheRegion.CacheItem-class.html#hasExpired
Cheetah.CacheRegion.CacheItem.clear	Cheetah.CacheRegion.CacheItem-class.html#clear
Cheetah.CacheRegion.CacheItem.setExpiryTime	Cheetah.CacheRegion.CacheItem-class.html#setExpiryTime
Cheetah.CacheRegion.CacheItem.renderOutput	Cheetah.CacheRegion.CacheItem-class.html#renderOutput
Cheetah.CacheRegion.CacheItem.getData	Cheetah.CacheRegion.CacheItem-class.html#getData
Cheetah.CacheRegion.CacheItem.getRefreshTime	Cheetah.CacheRegion.CacheItem-class.html#getRefreshTime
Cheetah.CacheRegion.CacheItem.__init__	Cheetah.CacheRegion.CacheItem-class.html#__init__
Cheetah.CacheRegion.CacheItem.setData	Cheetah.CacheRegion.CacheItem-class.html#setData
Cheetah.CacheRegion.CacheRegion	Cheetah.CacheRegion.CacheRegion-class.html
Cheetah.CacheRegion.CacheRegion.clear	Cheetah.CacheRegion.CacheRegion-class.html#clear
Cheetah.CacheRegion.CacheRegion.getCacheItem	Cheetah.CacheRegion.CacheRegion-class.html#getCacheItem
Cheetah.CacheRegion.CacheRegion._cacheItemClass	Cheetah.CacheRegion.CacheItem-class.html
Cheetah.CacheRegion.CacheRegion.__init__	Cheetah.CacheRegion.CacheRegion-class.html#__init__
Cheetah.CacheRegion.CacheRegion.isNew	Cheetah.CacheRegion.CacheRegion-class.html#isNew
Cheetah.CacheStore.MemoryCacheStore	Cheetah.CacheStore.MemoryCacheStore-class.html
Cheetah.CacheStore.MemoryCacheStore.set	Cheetah.CacheStore.MemoryCacheStore-class.html#set
Cheetah.CacheStore.MemoryCacheStore.get	Cheetah.CacheStore.MemoryCacheStore-class.html#get
Cheetah.CacheStore.MemoryCacheStore.clear	Cheetah.CacheStore.MemoryCacheStore-class.html#clear
Cheetah.CacheStore.MemoryCacheStore.replace	Cheetah.CacheStore.MemoryCacheStore-class.html#replace
Cheetah.CacheStore.MemoryCacheStore.add	Cheetah.CacheStore.MemoryCacheStore-class.html#add
Cheetah.CacheStore.MemoryCacheStore.__init__	Cheetah.CacheStore.MemoryCacheStore-class.html#__init__
Cheetah.CacheStore.MemoryCacheStore.delete	Cheetah.CacheStore.MemoryCacheStore-class.html#delete
Cheetah.Compiler.AutoClassCompiler	Cheetah.Compiler.AutoClassCompiler-class.html
Cheetah.Compiler.ClassCompiler.methodCompilerClass	Cheetah.Compiler.AutoMethodCompiler-class.html
Cheetah.Compiler.ClassCompiler.methodCompilerClassForInit	Cheetah.Compiler.MethodCompiler-class.html
Cheetah.Compiler.AutoMethodCompiler	Cheetah.Compiler.AutoMethodCompiler-class.html
Cheetah.Compiler.MethodCompiler.setMethodSignature	Cheetah.Compiler.MethodCompiler-class.html#setMethodSignature
Cheetah.Compiler.MethodCompiler.__str__	Cheetah.Compiler.MethodCompiler-class.html#__str__
Cheetah.Compiler.MethodCompiler.addMethDocString	Cheetah.Compiler.MethodCompiler-class.html#addMethDocString
Cheetah.Compiler.MethodCompiler.addIndentingDirective	Cheetah.Compiler.MethodCompiler-class.html#addIndentingDirective
Cheetah.Compiler.MethodCompiler.setMethodName	Cheetah.Compiler.MethodCompiler-class.html#setMethodName
Cheetah.Compiler.MethodCompiler.addChunk	Cheetah.Compiler.MethodCompiler-class.html#addChunk
Cheetah.Compiler.MethodCompiler.startCaptureRegion	Cheetah.Compiler.MethodCompiler-class.html#startCaptureRegion
Cheetah.Compiler.MethodCompiler.addIf	Cheetah.Compiler.MethodCompiler-class.html#addIf
Cheetah.Compiler.MethodCompiler.addPlaceholder	Cheetah.Compiler.MethodCompiler-class.html#addPlaceholder
Cheetah.Compiler.MethodCompiler.methodDef	Cheetah.Compiler.MethodCompiler-class.html#methodDef
Cheetah.Compiler.MethodCompiler.addEcho	Cheetah.Compiler.MethodCompiler-class.html#addEcho
Cheetah.Compiler.MethodCompiler._unescapeDirectives	Cheetah.Compiler.MethodCompiler-class.html#_unescapeDirectives
Cheetah.Compiler.AutoMethodCompiler._useKWsDictArgForPassingTrans	Cheetah.Compiler.AutoMethodCompiler-class.html#_useKWsDictArgForPassingTrans
Cheetah.Compiler.MethodCompiler.wrapCode	Cheetah.Compiler.MethodCompiler-class.html#wrapCode
Cheetah.Compiler.MethodCompiler.addYield	Cheetah.Compiler.MethodCompiler-class.html#addYield
Cheetah.Compiler.MethodCompiler.docString	Cheetah.Compiler.MethodCompiler-class.html#docString
Cheetah.Compiler.AutoMethodCompiler.methodSignature	Cheetah.Compiler.AutoMethodCompiler-class.html#methodSignature
Cheetah.Compiler.AutoMethodCompiler._addAutoSetupCode	Cheetah.Compiler.AutoMethodCompiler-class.html#_addAutoSetupCode
Cheetah.Compiler.MethodCompiler.addElif	Cheetah.Compiler.MethodCompiler-class.html#addElif
Cheetah.Compiler.MethodCompiler.addFilteredChunk	Cheetah.Compiler.MethodCompiler-class.html#addFilteredChunk
Cheetah.Compiler.MethodCompiler.addPass	Cheetah.Compiler.MethodCompiler-class.html#addPass
Cheetah.Compiler.MethodCompiler.addPSP	Cheetah.Compiler.MethodCompiler-class.html#addPSP
Cheetah.Compiler.MethodCompiler.addSet	Cheetah.Compiler.MethodCompiler-class.html#addSet
Cheetah.Compiler.MethodCompiler.methodBody	Cheetah.Compiler.MethodCompiler-class.html#methodBody
Cheetah.Compiler.MethodCompiler.addTernaryExpr	Cheetah.Compiler.MethodCompiler-class.html#addTernaryExpr
Cheetah.Compiler.AutoMethodCompiler._addAutoCleanupCode	Cheetah.Compiler.AutoMethodCompiler-class.html#_addAutoCleanupCode
Cheetah.Compiler.AutoMethodCompiler.addStop	Cheetah.Compiler.AutoMethodCompiler-class.html#addStop
Cheetah.Compiler.MethodCompiler.addReturn	Cheetah.Compiler.MethodCompiler-class.html#addReturn
Cheetah.Compiler.MethodCompiler.addRawText	Cheetah.Compiler.MethodCompiler-class.html#addRawText
Cheetah.Compiler.MethodCompiler.addWhile	Cheetah.Compiler.MethodCompiler-class.html#addWhile
Cheetah.Compiler.MethodCompiler.addElse	Cheetah.Compiler.MethodCompiler-class.html#addElse
Cheetah.Compiler.MethodCompiler.closeFilterBlock	Cheetah.Compiler.MethodCompiler-class.html#closeFilterBlock
Cheetah.Compiler.MethodCompiler.addOneLineIf	Cheetah.Compiler.MethodCompiler-class.html#addOneLineIf
Cheetah.Compiler.MethodCompiler.setFilter	Cheetah.Compiler.MethodCompiler-class.html#setFilter
Cheetah.Compiler.MethodCompiler.indent	Cheetah.Compiler.MethodCompiler-class.html#indent
Cheetah.Compiler.MethodCompiler.startCacheRegion	Cheetah.Compiler.MethodCompiler-class.html#startCacheRegion
Cheetah.Compiler.MethodCompiler.isErrorCatcherOn	Cheetah.Compiler.MethodCompiler-class.html#isErrorCatcherOn
Cheetah.Compiler.MethodCompiler.nextCaptureRegionID	Cheetah.Compiler.MethodCompiler-class.html#nextCaptureRegionID
Cheetah.Compiler.MethodCompiler.indentation	Cheetah.Compiler.MethodCompiler-class.html#indentation
Cheetah.Compiler.AutoMethodCompiler.cleanupState	Cheetah.Compiler.AutoMethodCompiler-class.html#cleanupState
Cheetah.Compiler.MethodCompiler.methodName	Cheetah.Compiler.MethodCompiler-class.html#methodName
Cheetah.Compiler.MethodCompiler.appendToPrevChunk	Cheetah.Compiler.MethodCompiler-class.html#appendToPrevChunk
Cheetah.Compiler.MethodCompiler.setCallArg	Cheetah.Compiler.MethodCompiler-class.html#setCallArg
Cheetah.Compiler.MethodCompiler.nextFilterRegionID	Cheetah.Compiler.MethodCompiler-class.html#nextFilterRegionID
Cheetah.Compiler.MethodCompiler.endCallRegion	Cheetah.Compiler.MethodCompiler-class.html#endCallRegion
Cheetah.Compiler.MethodCompiler.addFinally	Cheetah.Compiler.MethodCompiler-class.html#addFinally
Cheetah.Compiler.MethodCompiler.addWriteChunk	Cheetah.Compiler.MethodCompiler-class.html#addWriteChunk
Cheetah.Compiler.MethodCompiler.addRaise	Cheetah.Compiler.MethodCompiler-class.html#addRaise
Cheetah.Compiler.AutoMethodCompiler._setupState	Cheetah.Compiler.AutoMethodCompiler-class.html#_setupState
Cheetah.Compiler.AutoMethodCompiler.addMethArg	Cheetah.Compiler.AutoMethodCompiler-class.html#addMethArg
Cheetah.Compiler.MethodCompiler.nextCacheID	Cheetah.Compiler.MethodCompiler-class.html#nextCacheID
Cheetah.Compiler.MethodCompiler.setErrorCatcher	Cheetah.Compiler.MethodCompiler-class.html#setErrorCatcher
Cheetah.Compiler.MethodCompiler.addTry	Cheetah.Compiler.MethodCompiler-class.html#addTry
Cheetah.Compiler.MethodCompiler.handleWSBeforeDirective	Cheetah.Compiler.MethodCompiler-class.html#handleWSBeforeDirective
Cheetah.Compiler.MethodCompiler.addInclude	Cheetah.Compiler.MethodCompiler-class.html#addInclude
Cheetah.Compiler.MethodCompiler.turnErrorCatcherOn	Cheetah.Compiler.MethodCompiler-class.html#turnErrorCatcherOn
Cheetah.Compiler.MethodCompiler.addExcept	Cheetah.Compiler.MethodCompiler-class.html#addExcept
Cheetah.Compiler.MethodCompiler.endCacheRegion	Cheetah.Compiler.MethodCompiler-class.html#endCacheRegion
Cheetah.Compiler.MethodCompiler.addRepeat	Cheetah.Compiler.MethodCompiler-class.html#addRepeat
Cheetah.Compiler.MethodCompiler.addUnless	Cheetah.Compiler.MethodCompiler-class.html#addUnless
Cheetah.Compiler.MethodCompiler.endCaptureRegion	Cheetah.Compiler.MethodCompiler-class.html#endCaptureRegion
Cheetah.Compiler.MethodCompiler.addAssert	Cheetah.Compiler.MethodCompiler-class.html#addAssert
Cheetah.Compiler.MethodCompiler.addReIndentingDirective	Cheetah.Compiler.MethodCompiler-class.html#addReIndentingDirective
Cheetah.Compiler.MethodCompiler.addMethComment	Cheetah.Compiler.MethodCompiler-class.html#addMethComment
Cheetah.Compiler.MethodCompiler.addStrConst	Cheetah.Compiler.MethodCompiler-class.html#addStrConst
Cheetah.Compiler.MethodCompiler.addSilent	Cheetah.Compiler.MethodCompiler-class.html#addSilent
Cheetah.Compiler.MethodCompiler.addBreak	Cheetah.Compiler.MethodCompiler-class.html#addBreak
Cheetah.Compiler.MethodCompiler.__init__	Cheetah.Compiler.MethodCompiler-class.html#__init__
Cheetah.Compiler.MethodCompiler.addContinue	Cheetah.Compiler.MethodCompiler-class.html#addContinue
Cheetah.Compiler.MethodCompiler.addClosure	Cheetah.Compiler.MethodCompiler-class.html#addClosure
Cheetah.Compiler.MethodCompiler.setting	Cheetah.Compiler.MethodCompiler-class.html#setting
Cheetah.Compiler.MethodCompiler._appendToPrevStrConst	Cheetah.Compiler.MethodCompiler-class.html#_appendToPrevStrConst
Cheetah.Compiler.MethodCompiler.turnErrorCatcherOff	Cheetah.Compiler.MethodCompiler-class.html#turnErrorCatcherOff
Cheetah.Compiler.MethodCompiler.dedent	Cheetah.Compiler.MethodCompiler-class.html#dedent
Cheetah.Compiler.MethodCompiler.addFor	Cheetah.Compiler.MethodCompiler-class.html#addFor
Cheetah.Compiler.MethodCompiler.addDel	Cheetah.Compiler.MethodCompiler-class.html#addDel
Cheetah.Compiler.MethodCompiler.commitStrConst	Cheetah.Compiler.MethodCompiler-class.html#commitStrConst
Cheetah.Compiler.MethodCompiler.nextCallRegionID	Cheetah.Compiler.MethodCompiler-class.html#nextCallRegionID
Cheetah.Compiler.MethodCompiler.startCallRegion	Cheetah.Compiler.MethodCompiler-class.html#startCallRegion
Cheetah.Compiler.MethodCompiler._unescapeCheetahVars	Cheetah.Compiler.MethodCompiler-class.html#_unescapeCheetahVars
Cheetah.Compiler.MethodCompiler._endCallArg	Cheetah.Compiler.MethodCompiler-class.html#_endCallArg
Cheetah.Compiler.MethodCompiler	Cheetah.Compiler.MethodCompiler-class.html
Cheetah.Compiler.MethodCompiler.addMethComment	Cheetah.Compiler.MethodCompiler-class.html#addMethComment
Cheetah.Compiler.MethodCompiler.setMethodSignature	Cheetah.Compiler.MethodCompiler-class.html#setMethodSignature
Cheetah.Compiler.MethodCompiler.methodName	Cheetah.Compiler.MethodCompiler-class.html#methodName
Cheetah.Compiler.MethodCompiler.addElif	Cheetah.Compiler.MethodCompiler-class.html#addElif
Cheetah.Compiler.MethodCompiler.__str__	Cheetah.Compiler.MethodCompiler-class.html#__str__
Cheetah.Compiler.MethodCompiler.setCallArg	Cheetah.Compiler.MethodCompiler-class.html#setCallArg
Cheetah.Compiler.MethodCompiler.endCacheRegion	Cheetah.Compiler.MethodCompiler-class.html#endCacheRegion
Cheetah.Compiler.MethodCompiler.addStrConst	Cheetah.Compiler.MethodCompiler-class.html#addStrConst
Cheetah.Compiler.MethodCompiler.addFilteredChunk	Cheetah.Compiler.MethodCompiler-class.html#addFilteredChunk
Cheetah.Compiler.MethodCompiler.addPass	Cheetah.Compiler.MethodCompiler-class.html#addPass
Cheetah.Compiler.MethodCompiler.endCallRegion	Cheetah.Compiler.MethodCompiler-class.html#endCallRegion
Cheetah.Compiler.MethodCompiler.addSilent	Cheetah.Compiler.MethodCompiler-class.html#addSilent
Cheetah.Compiler.MethodCompiler.addPSP	Cheetah.Compiler.MethodCompiler-class.html#addPSP
Cheetah.Compiler.MethodCompiler.addMethDocString	Cheetah.Compiler.MethodCompiler-class.html#addMethDocString
Cheetah.Compiler.MethodCompiler.addBreak	Cheetah.Compiler.MethodCompiler-class.html#addBreak
Cheetah.Compiler.MethodCompiler.addRawText	Cheetah.Compiler.MethodCompiler-class.html#addRawText
Cheetah.Compiler.MethodCompiler.addSet	Cheetah.Compiler.MethodCompiler-class.html#addSet
Cheetah.Compiler.MethodCompiler.__init__	Cheetah.Compiler.MethodCompiler-class.html#__init__
Cheetah.Compiler.MethodCompiler.methodBody	Cheetah.Compiler.MethodCompiler-class.html#methodBody
Cheetah.Compiler.MethodCompiler.setMethodName	Cheetah.Compiler.MethodCompiler-class.html#setMethodName
Cheetah.Compiler.MethodCompiler.addIndentingDirective	Cheetah.Compiler.MethodCompiler-class.html#addIndentingDirective
Cheetah.Compiler.MethodCompiler.addTernaryExpr	Cheetah.Compiler.MethodCompiler-class.html#addTernaryExpr
Cheetah.Compiler.MethodCompiler.addChunk	Cheetah.Compiler.MethodCompiler-class.html#addChunk
Cheetah.Compiler.MethodCompiler.addOneLineIf	Cheetah.Compiler.MethodCompiler-class.html#addOneLineIf
Cheetah.Compiler.MethodCompiler.addWriteChunk	Cheetah.Compiler.MethodCompiler-class.html#addWriteChunk
Cheetah.Compiler.MethodCompiler.addIf	Cheetah.Compiler.MethodCompiler-class.html#addIf
Cheetah.Compiler.MethodCompiler.addClosure	Cheetah.Compiler.MethodCompiler-class.html#addClosure
Cheetah.Compiler.MethodCompiler.addReIndentingDirective	Cheetah.Compiler.MethodCompiler-class.html#addReIndentingDirective
Cheetah.Compiler.MethodCompiler._unescapeDirectives	Cheetah.Compiler.MethodCompiler-class.html#_unescapeDirectives
Cheetah.Compiler.MethodCompiler.addReturn	Cheetah.Compiler.MethodCompiler-class.html#addReturn
Cheetah.Compiler.MethodCompiler.setting	Cheetah.Compiler.MethodCompiler-class.html#setting
Cheetah.Compiler.MethodCompiler._appendToPrevStrConst	Cheetah.Compiler.MethodCompiler-class.html#_appendToPrevStrConst
Cheetah.Compiler.MethodCompiler.turnErrorCatcherOff	Cheetah.Compiler.MethodCompiler-class.html#turnErrorCatcherOff
Cheetah.Compiler.MethodCompiler.addEcho	Cheetah.Compiler.MethodCompiler-class.html#addEcho
Cheetah.Compiler.MethodCompiler.addContinue	Cheetah.Compiler.MethodCompiler-class.html#addContinue
Cheetah.Compiler.MethodCompiler._setupState	Cheetah.Compiler.MethodCompiler-class.html#_setupState
Cheetah.Compiler.MethodCompiler.addExcept	Cheetah.Compiler.MethodCompiler-class.html#addExcept
Cheetah.Compiler.MethodCompiler.appendToPrevChunk	Cheetah.Compiler.MethodCompiler-class.html#appendToPrevChunk
Cheetah.Compiler.MethodCompiler.addPlaceholder	Cheetah.Compiler.MethodCompiler-class.html#addPlaceholder
Cheetah.Compiler.MethodCompiler.dedent	Cheetah.Compiler.MethodCompiler-class.html#dedent
Cheetah.Compiler.MethodCompiler.methodDef	Cheetah.Compiler.MethodCompiler-class.html#methodDef
Cheetah.Compiler.MethodCompiler.addFor	Cheetah.Compiler.MethodCompiler-class.html#addFor
Cheetah.Compiler.MethodCompiler.addWhile	Cheetah.Compiler.MethodCompiler-class.html#addWhile
Cheetah.Compiler.MethodCompiler.nextCacheID	Cheetah.Compiler.MethodCompiler-class.html#nextCacheID
Cheetah.Compiler.MethodCompiler.addElse	Cheetah.Compiler.MethodCompiler-class.html#addElse
Cheetah.Compiler.MethodCompiler.addDel	Cheetah.Compiler.MethodCompiler-class.html#addDel
Cheetah.Compiler.MethodCompiler.addRaise	Cheetah.Compiler.MethodCompiler-class.html#addRaise
Cheetah.Compiler.MethodCompiler.addTry	Cheetah.Compiler.MethodCompiler-class.html#addTry
Cheetah.Compiler.MethodCompiler.setErrorCatcher	Cheetah.Compiler.MethodCompiler-class.html#setErrorCatcher
Cheetah.Compiler.MethodCompiler.handleWSBeforeDirective	Cheetah.Compiler.MethodCompiler-class.html#handleWSBeforeDirective
Cheetah.Compiler.MethodCompiler.addInclude	Cheetah.Compiler.MethodCompiler-class.html#addInclude
Cheetah.Compiler.MethodCompiler.commitStrConst	Cheetah.Compiler.MethodCompiler-class.html#commitStrConst
Cheetah.Compiler.MethodCompiler.nextCallRegionID	Cheetah.Compiler.MethodCompiler-class.html#nextCallRegionID
Cheetah.Compiler.MethodCompiler.turnErrorCatcherOn	Cheetah.Compiler.MethodCompiler-class.html#turnErrorCatcherOn
Cheetah.Compiler.MethodCompiler.startCallRegion	Cheetah.Compiler.MethodCompiler-class.html#startCallRegion
Cheetah.Compiler.MethodCompiler.addFinally	Cheetah.Compiler.MethodCompiler-class.html#addFinally
Cheetah.Compiler.MethodCompiler.setFilter	Cheetah.Compiler.MethodCompiler-class.html#setFilter
Cheetah.Compiler.MethodCompiler.closeFilterBlock	Cheetah.Compiler.MethodCompiler-class.html#closeFilterBlock
Cheetah.Compiler.MethodCompiler.nextFilterRegionID	Cheetah.Compiler.MethodCompiler-class.html#nextFilterRegionID
Cheetah.Compiler.MethodCompiler.startCaptureRegion	Cheetah.Compiler.MethodCompiler-class.html#startCaptureRegion
Cheetah.Compiler.MethodCompiler.wrapCode	Cheetah.Compiler.MethodCompiler-class.html#wrapCode
Cheetah.Compiler.MethodCompiler.indent	Cheetah.Compiler.MethodCompiler-class.html#indent
Cheetah.Compiler.MethodCompiler.addUnless	Cheetah.Compiler.MethodCompiler-class.html#addUnless
Cheetah.Compiler.MethodCompiler.startCacheRegion	Cheetah.Compiler.MethodCompiler-class.html#startCacheRegion
Cheetah.Compiler.MethodCompiler.addRepeat	Cheetah.Compiler.MethodCompiler-class.html#addRepeat
Cheetah.Compiler.MethodCompiler.addYield	Cheetah.Compiler.MethodCompiler-class.html#addYield
Cheetah.Compiler.MethodCompiler._endCallArg	Cheetah.Compiler.MethodCompiler-class.html#_endCallArg
Cheetah.Compiler.MethodCompiler._unescapeCheetahVars	Cheetah.Compiler.MethodCompiler-class.html#_unescapeCheetahVars
Cheetah.Compiler.MethodCompiler.docString	Cheetah.Compiler.MethodCompiler-class.html#docString
Cheetah.Compiler.MethodCompiler.isErrorCatcherOn	Cheetah.Compiler.MethodCompiler-class.html#isErrorCatcherOn
Cheetah.Compiler.MethodCompiler.endCaptureRegion	Cheetah.Compiler.MethodCompiler-class.html#endCaptureRegion
Cheetah.Compiler.MethodCompiler.addAssert	Cheetah.Compiler.MethodCompiler-class.html#addAssert
Cheetah.Compiler.MethodCompiler.indentation	Cheetah.Compiler.MethodCompiler-class.html#indentation
Cheetah.Compiler.MethodCompiler.cleanupState	Cheetah.Compiler.MethodCompiler-class.html#cleanupState
Cheetah.Compiler.MethodCompiler.nextCaptureRegionID	Cheetah.Compiler.MethodCompiler-class.html#nextCaptureRegionID
Cheetah.Compiler.MethodCompiler.methodSignature	Cheetah.Compiler.MethodCompiler-class.html#methodSignature
Cheetah.Compiler.ModuleCompiler	Cheetah.Compiler.ModuleCompiler-class.html
Cheetah.Compiler.ModuleCompiler.specialVars	Cheetah.Compiler.ModuleCompiler-class.html#specialVars
Cheetah.Compiler.ModuleCompiler.__str__	Cheetah.Compiler.ModuleCompiler-class.html#__str__
Cheetah.Compiler.ModuleCompiler.setCompilerSetting	Cheetah.Compiler.ModuleCompiler-class.html#setCompilerSetting
Cheetah.Compiler.ModuleCompiler._popActiveClassCompiler	Cheetah.Compiler.ModuleCompiler-class.html#_popActiveClassCompiler
Cheetah.Compiler.ModuleCompiler.addAttribute	Cheetah.Compiler.ModuleCompiler-class.html#addAttribute
Cheetah.Compiler.ModuleCompiler.addModuleGlobal	Cheetah.Compiler.ModuleCompiler-class.html#addModuleGlobal
Cheetah.Compiler.ModuleCompiler.__init__	Cheetah.Compiler.ModuleCompiler-class.html#__init__
Cheetah.Compiler.ModuleCompiler.classCompilerClass	Cheetah.Compiler.AutoClassCompiler-class.html
Cheetah.Compiler.ModuleCompiler._spawnClassCompiler	Cheetah.Compiler.ModuleCompiler-class.html#_spawnClassCompiler
Cheetah.Compiler.ModuleCompiler.compile	Cheetah.Compiler.ModuleCompiler-class.html#compile
Cheetah.Compiler.ModuleCompiler.moduleHeader	Cheetah.Compiler.ModuleCompiler-class.html#moduleHeader
Cheetah.Compiler.ModuleCompiler.importedVarNames	Cheetah.Compiler.ModuleCompiler-class.html#importedVarNames
Cheetah.Compiler.ModuleCompiler.setModuleEncoding	Cheetah.Compiler.ModuleCompiler-class.html#setModuleEncoding
Cheetah.Compiler.ModuleCompiler.getModuleEncoding	Cheetah.Compiler.ModuleCompiler-class.html#getModuleEncoding
Cheetah.Compiler.ModuleCompiler._setupCompilerState	Cheetah.Compiler.ModuleCompiler-class.html#_setupCompilerState
Cheetah.Compiler.ModuleCompiler.__getattr__	Cheetah.Compiler.ModuleCompiler-class.html#__getattr__
Cheetah.Compiler.ModuleCompiler.addComment	Cheetah.Compiler.ModuleCompiler-class.html#addComment
Cheetah.Compiler.ModuleCompiler._swallowClassCompiler	Cheetah.Compiler.ModuleCompiler-class.html#_swallowClassCompiler
Cheetah.Compiler.ModuleCompiler._finishedClasses	Cheetah.Compiler.ModuleCompiler-class.html#_finishedClasses
Cheetah.Compiler.ModuleCompiler._getActiveClassCompiler	Cheetah.Compiler.ModuleCompiler-class.html#_getActiveClassCompiler
Cheetah.Compiler.ModuleCompiler.addSpecialVar	Cheetah.Compiler.ModuleCompiler-class.html#addSpecialVar
Cheetah.Compiler.ModuleCompiler.moduleDocstring	Cheetah.Compiler.ModuleCompiler-class.html#moduleDocstring
Cheetah.Compiler.ModuleCompiler.setShBang	Cheetah.Compiler.ModuleCompiler-class.html#setShBang
Cheetah.Compiler.ModuleCompiler.parserClass	Cheetah.Parser._HighLevelParser-class.html
Cheetah.Compiler.ModuleCompiler.timestamp	Cheetah.Compiler.ModuleCompiler-class.html#timestamp
Cheetah.Compiler.ModuleCompiler.importStatements	Cheetah.Compiler.ModuleCompiler-class.html#importStatements
Cheetah.Compiler.ModuleCompiler.addImportStatement	Cheetah.Compiler.ModuleCompiler-class.html#addImportStatement
Cheetah.Compiler.ModuleCompiler.classDefs	Cheetah.Compiler.ModuleCompiler-class.html#classDefs
Cheetah.Compiler.ModuleCompiler.addModuleDocString	Cheetah.Compiler.ModuleCompiler-class.html#addModuleDocString
Cheetah.Compiler.ModuleCompiler.moduleFooter	Cheetah.Compiler.ModuleCompiler-class.html#moduleFooter
Cheetah.Compiler.ModuleCompiler.addImportedVarNames	Cheetah.Compiler.ModuleCompiler-class.html#addImportedVarNames
Cheetah.Compiler.ModuleCompiler.getModuleCode	Cheetah.Compiler.ModuleCompiler-class.html#getModuleCode
Cheetah.Compiler.ModuleCompiler._initializeSettings	Cheetah.Compiler.ModuleCompiler-class.html#_initializeSettings
Cheetah.Compiler.ModuleCompiler._addActiveClassCompiler	Cheetah.Compiler.ModuleCompiler-class.html#_addActiveClassCompiler
Cheetah.Compiler.ModuleCompiler.setCompilerSettings	Cheetah.Compiler.ModuleCompiler-class.html#setCompilerSettings
Cheetah.Compiler.ModuleCompiler.moduleConstants	Cheetah.Compiler.ModuleCompiler-class.html#moduleConstants
Cheetah.Compiler.ModuleCompiler.setBaseClass	Cheetah.Compiler.ModuleCompiler-class.html#setBaseClass
Cheetah.Compiler.ModuleCompiler.wrapModuleDef	Cheetah.Compiler.ModuleCompiler-class.html#wrapModuleDef
Cheetah.Compiler.ModuleCompiler.addModuleHeader	Cheetah.Compiler.ModuleCompiler-class.html#addModuleHeader
Cheetah.SettingsManager._SettingsCollector._ConfigParserClass	Cheetah.SettingsManager.ConfigParserCaseSensitive-class.html
Cheetah.Parser._HighLevelParser	Cheetah.Parser._HighLevelParser-class.html
Cheetah.Parser._HighLevelParser.assertEmptyOpenDirectivesStack	Cheetah.Parser._HighLevelParser-class.html#assertEmptyOpenDirectivesStack
Cheetah.Parser._HighLevelParser.eatCompiler	Cheetah.Parser._HighLevelParser-class.html#eatCompiler
Cheetah.Parser._HighLevelParser.eatComment	Cheetah.Parser._HighLevelParser-class.html#eatComment
Cheetah.Parser._HighLevelParser.handleEndDef	Cheetah.Parser._HighLevelParser-class.html#handleEndDef
Cheetah.Parser._HighLevelParser.eatCallArg	Cheetah.Parser._HighLevelParser-class.html#eatCallArg
Cheetah.Parser._HighLevelParser.eatBreakPoint	Cheetah.Parser._HighLevelParser-class.html#eatBreakPoint
Cheetah.Parser._HighLevelParser.eatCapture	Cheetah.Parser._HighLevelParser-class.html#eatCapture
Cheetah.Parser._HighLevelParser.eatIf	Cheetah.Parser._HighLevelParser-class.html#eatIf
Cheetah.Parser._HighLevelParser.eatDef	Cheetah.Parser._HighLevelParser-class.html#eatDef
Cheetah.Parser._HighLevelParser.eatExtends	Cheetah.Parser._HighLevelParser-class.html#eatExtends
Cheetah.Parser._HighLevelParser.eatClosure	Cheetah.Parser._HighLevelParser-class.html#eatClosure
Cheetah.Parser._HighLevelParser.eatSimpleExprDirective	Cheetah.Parser._HighLevelParser-class.html#eatSimpleExprDirective
Cheetah.Parser._HighLevelParser.configureParser	Cheetah.Parser._HighLevelParser-class.html#configureParser
Cheetah.Parser._HighLevelParser.eatMultiLineComment	Cheetah.Parser._HighLevelParser-class.html#eatMultiLineComment
Cheetah.Parser._HighLevelParser.popFromOpenDirectivesStack	Cheetah.Parser._HighLevelParser-class.html#popFromOpenDirectivesStack
Cheetah.Parser._HighLevelParser.eatEncoding	Cheetah.Parser._HighLevelParser-class.html#eatEncoding
Cheetah.Parser._HighLevelParser.setupState	Cheetah.Parser._HighLevelParser-class.html#setupState
Cheetah.Parser._HighLevelParser.eatShbang	Cheetah.Parser._HighLevelParser-class.html#eatShbang
Cheetah.Parser._HighLevelParser.eatDefMacro	Cheetah.Parser._HighLevelParser-class.html#eatDefMacro
Cheetah.Parser._HighLevelParser.eatMacroCall	Cheetah.Parser._HighLevelParser-class.html#eatMacroCall
Cheetah.Parser._HighLevelParser.eatCache	Cheetah.Parser._HighLevelParser-class.html#eatCache
Cheetah.Parser._HighLevelParser.eatAttr	Cheetah.Parser._HighLevelParser-class.html#eatAttr
Cheetah.Parser._HighLevelParser.eatBlock	Cheetah.Parser._HighLevelParser-class.html#eatBlock
Cheetah.Parser._HighLevelParser._eatRestOfDirectiveTag	Cheetah.Parser._HighLevelParser-class.html#_eatRestOfDirectiveTag
Cheetah.Parser._HighLevelParser.pushToOpenDirectivesStack	Cheetah.Parser._HighLevelParser-class.html#pushToOpenDirectivesStack
Cheetah.Parser._HighLevelParser.eatSet	Cheetah.Parser._HighLevelParser-class.html#eatSet
Cheetah.Parser._HighLevelParser._eatToThisEndDirective	Cheetah.Parser._HighLevelParser-class.html#_eatToThisEndDirective
Cheetah.Parser._HighLevelParser.eatEndDirective	Cheetah.Parser._HighLevelParser-class.html#eatEndDirective
Cheetah.Parser._HighLevelParser._initDirectives	Cheetah.Parser._HighLevelParser-class.html#_initDirectives
Cheetah.Parser._HighLevelParser.eatFilter	Cheetah.Parser._HighLevelParser-class.html#eatFilter
Cheetah.Parser._HighLevelParser.eatErrorCatcher	Cheetah.Parser._HighLevelParser-class.html#eatErrorCatcher
Cheetah.Parser._HighLevelParser.eatSimpleIndentingDirective	Cheetah.Parser._HighLevelParser-class.html#eatSimpleIndentingDirective
Cheetah.Parser._HighLevelParser.eatCompilerSettings	Cheetah.Parser._HighLevelParser-class.html#eatCompilerSettings
Cheetah.Parser._HighLevelParser.eatInclude	Cheetah.Parser._HighLevelParser-class.html#eatInclude
Cheetah.Parser._HighLevelParser.eatDirective	Cheetah.Parser._HighLevelParser-class.html#eatDirective
Cheetah.Parser._HighLevelParser.eatPlaceholder	Cheetah.Parser._HighLevelParser-class.html#eatPlaceholder
Cheetah.Parser._HighLevelParser._applyExpressionFilters	Cheetah.Parser._HighLevelParser-class.html#_applyExpressionFilters
Cheetah.Parser._HighLevelParser._eatDefOrBlock	Cheetah.Parser._HighLevelParser-class.html#_eatDefOrBlock
Cheetah.Parser._HighLevelParser.eatImplements	Cheetah.Parser._HighLevelParser-class.html#eatImplements
Cheetah.Parser._HighLevelParser.eatDecorator	Cheetah.Parser._HighLevelParser-class.html#eatDecorator
Cheetah.Parser._HighLevelParser.parse	Cheetah.Parser._HighLevelParser-class.html#parse
Cheetah.Parser._HighLevelParser._eatMultiLineDef	Cheetah.Parser._HighLevelParser-class.html#_eatMultiLineDef
Cheetah.Parser._HighLevelParser._simpleExprDirectives	Cheetah.Parser._HighLevelParser-class.html#_simpleExprDirectives
Cheetah.Parser._HighLevelParser.eatRaw	Cheetah.Parser._HighLevelParser-class.html#eatRaw
Cheetah.Parser._HighLevelParser.__init__	Cheetah.Parser._HighLevelParser-class.html#__init__
Cheetah.Parser._HighLevelParser.eatPlainText	Cheetah.Parser._HighLevelParser-class.html#eatPlainText
Cheetah.Parser._HighLevelParser._eatSingleLineDef	Cheetah.Parser._HighLevelParser-class.html#_eatSingleLineDef
Cheetah.Parser._HighLevelParser.eatPSP	Cheetah.Parser._HighLevelParser-class.html#eatPSP
Cheetah.Parser._HighLevelParser.cleanup	Cheetah.Parser._HighLevelParser-class.html#cleanup
Cheetah.Parser._HighLevelParser.eatEOLSlurpToken	Cheetah.Parser._HighLevelParser-class.html#eatEOLSlurpToken
Cheetah.Parser._HighLevelParser.eatCall	Cheetah.Parser._HighLevelParser-class.html#eatCall
Cheetah.Parser._HighLevelParser._simpleIndentingDirectives	Cheetah.Parser._HighLevelParser-class.html#_simpleIndentingDirectives
Cheetah.Parser._HighLevelParser._directiveHandlerNames	Cheetah.Parser._HighLevelParser-class.html#_directiveHandlerNames
Cheetah.Parser._HighLevelParser._filterDisabledDirectives	Cheetah.Parser._HighLevelParser-class.html#_filterDisabledDirectives
Cheetah.Parser._HighLevelParser.eatSlurp	Cheetah.Parser._HighLevelParser-class.html#eatSlurp
Cheetah.SettingsManager.ConfigParserCaseSensitive	Cheetah.SettingsManager.ConfigParserCaseSensitive-class.html
Cheetah.SettingsManager.ConfigParserCaseSensitive.optionxform	Cheetah.SettingsManager.ConfigParserCaseSensitive-class.html#optionxform
Cheetah.Template.TemplatePreprocessor	Cheetah.Template.TemplatePreprocessor-class.html
Cheetah.Template.TemplatePreprocessor.preprocess	Cheetah.Template.TemplatePreprocessor-class.html#preprocess
Cheetah.Template.TemplatePreprocessor.__init__	Cheetah.Template.TemplatePreprocessor-class.html#__init__
Cheetah.Utils.WebInputMixin.NonNumericInputError	Cheetah.Utils.WebInputMixin.NonNumericInputError-class.html
mscanner.core.FeatureScores.FeatureScores	mscanner.core.FeatureScores.FeatureScores-class.html
mscanner.core.FeatureScores.FeatureScores.neg_counts	mscanner.core.FeatureScores.FeatureScores-class.html#neg_counts
mscanner.core.FeatureScores.FeatureScores.mask_nonpositives	mscanner.core.FeatureScores.FeatureScores-class.html#mask_nonpositives
mscanner.core.FeatureScores.FeatureScores.scores_bayes	mscanner.core.FeatureScores.FeatureScores-class.html#scores_bayes
mscanner.core.FeatureScores.FeatureScores.pseudocount	mscanner.core.FeatureScores.FeatureScores-class.html#pseudocount
mscanner.core.FeatureScores.FeatureScores.nfreqs	mscanner.core.FeatureScores.FeatureScores-class.html#nfreqs
mscanner.core.FeatureScores.FeatureScores.pdocs	mscanner.core.FeatureScores.FeatureScores-class.html#pdocs
mscanner.core.FeatureScores.FeatureScores.get_postmask	mscanner.core.FeatureScores.FeatureScores-class.html#get_postmask
mscanner.core.FeatureScores.FeatureScores.featmap	mscanner.core.FeatureScores.FeatureScores-class.html#featmap
mscanner.core.FeatureScores.FeatureScores.__init__	mscanner.core.FeatureScores.FeatureScores-class.html#__init__
mscanner.core.FeatureScores.FeatureScores.stats	mscanner.core.FeatureScores.FeatureScores-class.html#stats
mscanner.core.FeatureScores.FeatureScores.scores_of	mscanner.core.FeatureScores.FeatureScores-class.html#scores_of
mscanner.core.FeatureScores.FeatureScores.write_csv	mscanner.core.FeatureScores.FeatureScores-class.html#write_csv
mscanner.core.FeatureScores.FeatureScores.scores_noabsence	mscanner.core.FeatureScores.FeatureScores-class.html#scores_noabsence
mscanner.core.FeatureScores.FeatureScores.__len__	mscanner.core.FeatureScores.FeatureScores-class.html#__len__
mscanner.core.FeatureScores.FeatureScores._make_pseudovec	mscanner.core.FeatureScores.FeatureScores-class.html#_make_pseudovec
mscanner.core.FeatureScores.FeatureScores.update	mscanner.core.FeatureScores.FeatureScores-class.html#update
mscanner.core.FeatureScores.FeatureScores.get_best_tfidfs	mscanner.core.FeatureScores.FeatureScores-class.html#get_best_tfidfs
mscanner.core.FeatureScores.FeatureScores.ndocs	mscanner.core.FeatureScores.FeatureScores-class.html#ndocs
mscanner.core.FeatureScores.FeatureScores.base	mscanner.core.FeatureScores.FeatureScores-class.html#base
mscanner.core.FeatureScores.FeatureScores.scores	mscanner.core.FeatureScores.FeatureScores-class.html#scores
mscanner.core.FeatureScores.FeatureScores._mask_scores	mscanner.core.FeatureScores.FeatureScores-class.html#_mask_scores
mscanner.core.FeatureScores.FeatureScores.pfreqs	mscanner.core.FeatureScores.FeatureScores-class.html#pfreqs
mscanner.core.FeatureScores.FeatureScores.make_scores	mscanner.core.FeatureScores.FeatureScores-class.html#make_scores
mscanner.core.FeatureScores.FeatureScores.mask	mscanner.core.FeatureScores.FeatureScores-class.html#mask
mscanner.core.FeatureScores.FeatureScores.pos_counts	mscanner.core.FeatureScores.FeatureScores-class.html#pos_counts
mscanner.core.FeatureScores.FeatureScores.tfidf	mscanner.core.FeatureScores.FeatureScores-class.html#tfidf
mscanner.core.FeatureScores.FeatureScores.prior	mscanner.core.FeatureScores.FeatureScores-class.html#prior
mscanner.core.FeatureScores.FeatureScores.scores_rubin	mscanner.core.FeatureScores.FeatureScores-class.html#scores_rubin
mscanner.core.Plotter.DensityPlotter	mscanner.core.Plotter.DensityPlotter-class.html
mscanner.core.Plotter.Plotter.plot_score_histogram	mscanner.core.Plotter.Plotter-class.html#plot_score_histogram
mscanner.core.Plotter.Plotter.gnuplot	mscanner.core.Plotter.Plotter-class.html#gnuplot
mscanner.core.Plotter.Plotter.plot_predictions	mscanner.core.Plotter.Plotter-class.html#plot_predictions
mscanner.core.Plotter.Plotter.plot_feature_histogram	mscanner.core.Plotter.Plotter-class.html#plot_feature_histogram
mscanner.core.Plotter.Plotter.bincount	mscanner.core.Plotter.Plotter-class.html#bincount
mscanner.core.Plotter.Plotter.plot_fmeasure	mscanner.core.Plotter.Plotter-class.html#plot_fmeasure
mscanner.core.Plotter.DensityPlotter.gaussian_kernel_pdf	mscanner.core.Plotter.DensityPlotter-class.html#gaussian_kernel_pdf
mscanner.core.Plotter.Plotter.plot_roc	mscanner.core.Plotter.Plotter-class.html#plot_roc
mscanner.core.Plotter.DensityPlotter.plot_score_density	mscanner.core.Plotter.DensityPlotter-class.html#plot_score_density
mscanner.core.Plotter.Plotter.__init__	mscanner.core.Plotter.Plotter-class.html#__init__
mscanner.core.Plotter.Plotter.plot_precision	mscanner.core.Plotter.Plotter-class.html#plot_precision
mscanner.core.Plotter.DensityPlotter.plot_feature_density	mscanner.core.Plotter.DensityPlotter-class.html#plot_feature_density
mscanner.core.Plotter.Plotter.overwrite	mscanner.core.Plotter.Plotter-class.html#overwrite
mscanner.core.Plotter.Plotter	mscanner.core.Plotter.Plotter-class.html
mscanner.core.Plotter.Plotter.plot_score_histogram	mscanner.core.Plotter.Plotter-class.html#plot_score_histogram
mscanner.core.Plotter.Plotter.gnuplot	mscanner.core.Plotter.Plotter-class.html#gnuplot
mscanner.core.Plotter.Plotter.plot_predictions	mscanner.core.Plotter.Plotter-class.html#plot_predictions
mscanner.core.Plotter.Plotter.plot_feature_histogram	mscanner.core.Plotter.Plotter-class.html#plot_feature_histogram
mscanner.core.Plotter.Plotter.bincount	mscanner.core.Plotter.Plotter-class.html#bincount
mscanner.core.Plotter.Plotter.plot_fmeasure	mscanner.core.Plotter.Plotter-class.html#plot_fmeasure
mscanner.core.Plotter.Plotter.plot_roc	mscanner.core.Plotter.Plotter-class.html#plot_roc
mscanner.core.Plotter.Plotter.overwrite	mscanner.core.Plotter.Plotter-class.html#overwrite
mscanner.core.Plotter.Plotter.plot_precision	mscanner.core.Plotter.Plotter-class.html#plot_precision
mscanner.core.Plotter.Plotter.__init__	mscanner.core.Plotter.Plotter-class.html#__init__
mscanner.core.QueryManager.QueryManager	mscanner.core.QueryManager.QueryManager-class.html
mscanner.core.QueryManager.QueryManager.results	mscanner.core.QueryManager.QueryManager-class.html#results
mscanner.core.QueryManager.QueryManager.dataset	mscanner.core.QueryManager.QueryManager-class.html#dataset
mscanner.core.QueryManager.QueryManager.t_maxdate	mscanner.core.QueryManager.QueryManager-class.html#t_maxdate
mscanner.core.QueryManager.QueryManager.t_mindate	mscanner.core.QueryManager.QueryManager-class.html#t_mindate
mscanner.core.QueryManager.QueryManager.threshold	mscanner.core.QueryManager.QueryManager-class.html#threshold
mscanner.core.QueryManager.QueryManager.query	mscanner.core.QueryManager.QueryManager-class.html#query
mscanner.core.QueryManager.QueryManager.__init__	mscanner.core.QueryManager.QueryManager-class.html#__init__
mscanner.core.QueryManager.QueryManager.logfile	mscanner.core.QueryManager.QueryManager-class.html#logfile
mscanner.core.QueryManager.QueryManager.maxdate	mscanner.core.QueryManager.QueryManager-class.html#maxdate
mscanner.core.QueryManager.QueryManager._load_results	mscanner.core.QueryManager.QueryManager-class.html#_load_results
mscanner.core.QueryManager.QueryManager._save_results	mscanner.core.QueryManager.QueryManager-class.html#_save_results
mscanner.core.QueryManager.QueryManager._make_feature_info	mscanner.core.QueryManager.QueryManager-class.html#_make_feature_info
mscanner.core.QueryManager.QueryManager.mindate	mscanner.core.QueryManager.QueryManager-class.html#mindate
mscanner.core.QueryManager.QueryManager.inputs	mscanner.core.QueryManager.QueryManager-class.html#inputs
mscanner.core.QueryManager.QueryManager.__del__	mscanner.core.QueryManager.QueryManager-class.html#__del__
mscanner.core.QueryManager.QueryManager.timestamp	mscanner.core.QueryManager.QueryManager-class.html#timestamp
mscanner.core.QueryManager.QueryManager.pmids	mscanner.core.QueryManager.QueryManager-class.html#pmids
mscanner.core.QueryManager.QueryManager._make_results	mscanner.core.QueryManager.QueryManager-class.html#_make_results
mscanner.core.QueryManager.QueryManager._load_input	mscanner.core.QueryManager.QueryManager-class.html#_load_input
mscanner.core.QueryManager.QueryManager.write_report	mscanner.core.QueryManager.QueryManager-class.html#write_report
mscanner.core.QueryManager.QueryManager.notfound_pmids	mscanner.core.QueryManager.QueryManager-class.html#notfound_pmids
mscanner.core.QueryManager.QueryManager.outdir	mscanner.core.QueryManager.QueryManager-class.html#outdir
mscanner.core.QueryManager.QueryManager.featinfo	mscanner.core.QueryManager.QueryManager-class.html#featinfo
mscanner.core.QueryManager.QueryManager.prior	mscanner.core.QueryManager.QueryManager-class.html#prior
mscanner.core.QueryManager.QueryManager.limit	mscanner.core.QueryManager.QueryManager-class.html#limit
mscanner.core.Storage.RCStorage	mscanner.core.Storage.RCStorage-class.html
mscanner.core.Storage.RCStorage.__str__	mscanner.core.Storage.RCStorage-class.html#__str__
mscanner.core.Storage.Storage.__setattr__	mscanner.core.Storage.Storage-class.html#__setattr__
mscanner.core.Storage.RCStorage.__getattr__	mscanner.core.Storage.RCStorage-class.html#__getattr__
mscanner.core.Storage.Storage.__delattr__	mscanner.core.Storage.Storage-class.html#__delattr__
mscanner.core.Storage.Storage.__repr__	mscanner.core.Storage.Storage-class.html#__repr__
mscanner.core.Storage.Storage	mscanner.core.Storage.Storage-class.html
mscanner.core.Storage.Storage.__str__	mscanner.core.Storage.Storage-class.html#__str__
mscanner.core.Storage.Storage.__setattr__	mscanner.core.Storage.Storage-class.html#__setattr__
mscanner.core.Storage.Storage.__getattr__	mscanner.core.Storage.Storage-class.html#__getattr__
mscanner.core.Storage.Storage.__delattr__	mscanner.core.Storage.Storage-class.html#__delattr__
mscanner.core.Storage.Storage.__repr__	mscanner.core.Storage.Storage-class.html#__repr__
mscanner.core.ValidationManager.CrossValidation	mscanner.core.ValidationManager.CrossValidation-class.html
mscanner.core.ValidationManager.ValidationBase._get_performance	mscanner.core.ValidationManager.ValidationBase-class.html#_get_performance
mscanner.core.ValidationManager.ValidationBase.metric_range	mscanner.core.ValidationManager.ValidationBase-class.html#metric_range
mscanner.core.ValidationManager.ValidationBase.dataset	mscanner.core.ValidationManager.ValidationBase-class.html#dataset
mscanner.core.ValidationManager.ValidationBase.nscores	mscanner.core.ValidationManager.ValidationBase-class.html#nscores
mscanner.core.ValidationManager.ValidationBase.nfolds	mscanner.core.ValidationManager.ValidationBase-class.html#nfolds
mscanner.core.ValidationManager.ValidationBase.__init__	mscanner.core.ValidationManager.ValidationBase-class.html#__init__
mscanner.core.ValidationManager.CrossValidation.report_validation	mscanner.core.ValidationManager.CrossValidation-class.html#report_validation
mscanner.core.ValidationManager.CrossValidation.report_predicted	mscanner.core.ValidationManager.CrossValidation-class.html#report_predicted
mscanner.core.ValidationManager.ValidationBase.pscores	mscanner.core.ValidationManager.ValidationBase-class.html#pscores
mscanner.core.ValidationManager.ValidationBase._init_featinfo	mscanner.core.ValidationManager.ValidationBase-class.html#_init_featinfo
mscanner.core.ValidationManager.ValidationBase._write_report	mscanner.core.ValidationManager.ValidationBase-class.html#_write_report
mscanner.core.ValidationManager.CrossValidation._random_subset	mscanner.core.ValidationManager.CrossValidation-class.html#_random_subset
mscanner.core.ValidationManager.ValidationBase.env	mscanner.core.ValidationManager.ValidationBase-class.html#env
mscanner.core.ValidationManager.ValidationBase.__del__	mscanner.core.ValidationManager.ValidationBase-class.html#__del__
mscanner.core.ValidationManager.ValidationBase.timestamp	mscanner.core.ValidationManager.ValidationBase-class.html#timestamp
mscanner.core.ValidationManager.CrossValidation._load_input	mscanner.core.ValidationManager.CrossValidation-class.html#_load_input
mscanner.core.ValidationManager.ValidationBase._crossvalid_scores	mscanner.core.ValidationManager.ValidationBase-class.html#_crossvalid_scores
mscanner.core.ValidationManager.CrossValidation.negatives	mscanner.core.ValidationManager.CrossValidation-class.html#negatives
mscanner.core.ValidationManager.CrossValidation.positives	mscanner.core.ValidationManager.CrossValidation-class.html#positives
mscanner.core.ValidationManager.ValidationBase.logfile	mscanner.core.ValidationManager.ValidationBase-class.html#logfile
mscanner.core.ValidationManager.ValidationBase._update_featscores	mscanner.core.ValidationManager.ValidationBase-class.html#_update_featscores
mscanner.core.ValidationManager.ValidationBase.outdir	mscanner.core.ValidationManager.ValidationBase-class.html#outdir
mscanner.core.ValidationManager.ValidationBase.metric_vectors	mscanner.core.ValidationManager.ValidationBase-class.html#metric_vectors
mscanner.core.ValidationManager.ValidationBase.featinfo	mscanner.core.ValidationManager.ValidationBase-class.html#featinfo
mscanner.core.ValidationManager.ValidationBase.notfound_pmids	mscanner.core.ValidationManager.ValidationBase-class.html#notfound_pmids
mscanner.core.ValidationManager.CrossValidation.validation	mscanner.core.ValidationManager.CrossValidation-class.html#validation
mscanner.core.ValidationManager.ValidationBase	mscanner.core.ValidationManager.ValidationBase-class.html
mscanner.core.ValidationManager.ValidationBase._get_performance	mscanner.core.ValidationManager.ValidationBase-class.html#_get_performance
mscanner.core.ValidationManager.ValidationBase.metric_range	mscanner.core.ValidationManager.ValidationBase-class.html#metric_range
mscanner.core.ValidationManager.ValidationBase.dataset	mscanner.core.ValidationManager.ValidationBase-class.html#dataset
mscanner.core.ValidationManager.ValidationBase.nscores	mscanner.core.ValidationManager.ValidationBase-class.html#nscores
mscanner.core.ValidationManager.ValidationBase.nfolds	mscanner.core.ValidationManager.ValidationBase-class.html#nfolds
mscanner.core.ValidationManager.ValidationBase.__init__	mscanner.core.ValidationManager.ValidationBase-class.html#__init__
mscanner.core.ValidationManager.ValidationBase._crossvalid_scores	mscanner.core.ValidationManager.ValidationBase-class.html#_crossvalid_scores
mscanner.core.ValidationManager.ValidationBase.pscores	mscanner.core.ValidationManager.ValidationBase-class.html#pscores
mscanner.core.ValidationManager.ValidationBase._init_featinfo	mscanner.core.ValidationManager.ValidationBase-class.html#_init_featinfo
mscanner.core.ValidationManager.ValidationBase._write_report	mscanner.core.ValidationManager.ValidationBase-class.html#_write_report
mscanner.core.ValidationManager.ValidationBase.env	mscanner.core.ValidationManager.ValidationBase-class.html#env
mscanner.core.ValidationManager.ValidationBase.__del__	mscanner.core.ValidationManager.ValidationBase-class.html#__del__
mscanner.core.ValidationManager.ValidationBase.timestamp	mscanner.core.ValidationManager.ValidationBase-class.html#timestamp
mscanner.core.ValidationManager.ValidationBase.logfile	mscanner.core.ValidationManager.ValidationBase-class.html#logfile
mscanner.core.ValidationManager.ValidationBase._update_featscores	mscanner.core.ValidationManager.ValidationBase-class.html#_update_featscores
mscanner.core.ValidationManager.ValidationBase.outdir	mscanner.core.ValidationManager.ValidationBase-class.html#outdir
mscanner.core.ValidationManager.ValidationBase.metric_vectors	mscanner.core.ValidationManager.ValidationBase-class.html#metric_vectors
mscanner.core.ValidationManager.ValidationBase.featinfo	mscanner.core.ValidationManager.ValidationBase-class.html#featinfo
mscanner.core.ValidationManager.ValidationBase.notfound_pmids	mscanner.core.ValidationManager.ValidationBase-class.html#notfound_pmids
mscanner.core.Validator.CrossValidator	mscanner.core.Validator.CrossValidator-class.html
mscanner.core.Validator.CrossValidator.featdb	mscanner.core.Validator.CrossValidator-class.html#featdb
mscanner.core.Validator.CrossValidator.featinfo	mscanner.core.Validator.CrossValidator-class.html#featinfo
mscanner.core.Validator.CrossValidator.pscores	mscanner.core.Validator.CrossValidator-class.html#pscores
mscanner.core.Validator.CrossValidator.make_partitions	mscanner.core.Validator.CrossValidator-class.html#make_partitions
mscanner.core.Validator.CrossValidator.nscores	mscanner.core.Validator.CrossValidator-class.html#nscores
mscanner.core.Validator.CrossValidator.negatives	mscanner.core.Validator.CrossValidator-class.html#negatives
mscanner.core.Validator.CrossValidator.positives	mscanner.core.Validator.CrossValidator-class.html#positives
mscanner.core.Validator.CrossValidator.validate	mscanner.core.Validator.CrossValidator-class.html#validate
mscanner.core.Validator.CrossValidator.nfolds	mscanner.core.Validator.CrossValidator-class.html#nfolds
mscanner.core.Validator.CrossValidator.__init__	mscanner.core.Validator.CrossValidator-class.html#__init__
mscanner.core.Validator.LeaveOutValidator	mscanner.core.Validator.LeaveOutValidator-class.html
mscanner.core.Validator.CrossValidator.featdb	mscanner.core.Validator.CrossValidator-class.html#featdb
mscanner.core.Validator.CrossValidator.featinfo	mscanner.core.Validator.CrossValidator-class.html#featinfo
mscanner.core.Validator.CrossValidator.pscores	mscanner.core.Validator.CrossValidator-class.html#pscores
mscanner.core.Validator.CrossValidator.make_partitions	mscanner.core.Validator.CrossValidator-class.html#make_partitions
mscanner.core.Validator.CrossValidator.nscores	mscanner.core.Validator.CrossValidator-class.html#nscores
mscanner.core.Validator.CrossValidator.negatives	mscanner.core.Validator.CrossValidator-class.html#negatives
mscanner.core.Validator.CrossValidator.positives	mscanner.core.Validator.CrossValidator-class.html#positives
mscanner.core.Validator.LeaveOutValidator.validate	mscanner.core.Validator.LeaveOutValidator-class.html#validate
mscanner.core.Validator.CrossValidator.nfolds	mscanner.core.Validator.CrossValidator-class.html#nfolds
mscanner.core.Validator.CrossValidator.__init__	mscanner.core.Validator.CrossValidator-class.html#__init__
mscanner.core.iofuncs.FileTransaction	mscanner.core.iofuncs.FileTransaction-class.html
mscanner.core.iofuncs.FileTransaction.getvalue	mscanner.core.iofuncs.FileTransaction-class.html#getvalue
mscanner.core.iofuncs.FileTransaction.__init__	mscanner.core.iofuncs.FileTransaction-class.html#__init__
mscanner.core.iofuncs.FileTransaction.writeln	mscanner.core.iofuncs.FileTransaction-class.html#writeln
mscanner.core.iofuncs.FileTransaction.__call__	mscanner.core.iofuncs.FileTransaction-class.html#__call__
mscanner.core.metrics.PerformanceMetrics	mscanner.core.metrics.PerformanceMetrics-class.html
mscanner.core.metrics.PerformanceMetrics.FP	mscanner.core.metrics.PerformanceMetrics-class.html#FP
mscanner.core.metrics.PerformanceMetrics.FNR	mscanner.core.metrics.PerformanceMetrics-class.html#FNR
mscanner.core.metrics.PerformanceMetrics.prevalence	mscanner.core.metrics.PerformanceMetrics-class.html#prevalence
mscanner.core.metrics.PerformanceMetrics.FN	mscanner.core.metrics.PerformanceMetrics-class.html#FN
mscanner.core.metrics.PerformanceMetrics.specificity	mscanner.core.metrics.PerformanceMetrics-class.html#specificity
mscanner.core.metrics.PerformanceMetrics.fmeasure_alpha	mscanner.core.metrics.PerformanceMetrics-class.html#fmeasure_alpha
mscanner.core.metrics.PerformanceMetrics.__init__	mscanner.core.metrics.PerformanceMetrics-class.html#__init__
mscanner.core.metrics.PerformanceMetrics.TNR	mscanner.core.metrics.PerformanceMetrics-class.html#TNR
mscanner.core.metrics.PerformanceMetrics.TP	mscanner.core.metrics.PerformanceMetrics-class.html#TP
mscanner.core.metrics.PerformanceMetrics.TN	mscanner.core.metrics.PerformanceMetrics-class.html#TN
mscanner.core.metrics.PerformanceMetrics.PPV	mscanner.core.metrics.PerformanceMetrics-class.html#PPV
mscanner.core.metrics.PerformanceMetrics.accuracy	mscanner.core.metrics.PerformanceMetrics-class.html#accuracy
mscanner.core.metrics.PerformanceMetrics.A	mscanner.core.metrics.PerformanceMetrics-class.html#A
mscanner.core.metrics.PerformanceMetrics.F	mscanner.core.metrics.PerformanceMetrics-class.html#F
mscanner.core.metrics.PerformanceMetrics.precision	mscanner.core.metrics.PerformanceMetrics-class.html#precision
mscanner.core.metrics.PerformanceMetrics.N	mscanner.core.metrics.PerformanceMetrics-class.html#N
mscanner.core.metrics.PerformanceMetrics.P	mscanner.core.metrics.PerformanceMetrics-class.html#P
mscanner.core.metrics.PerformanceMetrics.fmeasure	mscanner.core.metrics.PerformanceMetrics-class.html#fmeasure
mscanner.core.metrics.PerformanceMetrics.TPR	mscanner.core.metrics.PerformanceMetrics-class.html#TPR
mscanner.core.metrics.PerformanceMetrics.FPR	mscanner.core.metrics.PerformanceMetrics-class.html#FPR
mscanner.core.metrics.PerformanceMetrics.alpha	mscanner.core.metrics.PerformanceMetrics-class.html#alpha
mscanner.core.metrics.PerformanceMetrics.fp_tp_ratio	mscanner.core.metrics.PerformanceMetrics-class.html#fp_tp_ratio
mscanner.core.metrics.PerformanceMetrics.recall	mscanner.core.metrics.PerformanceMetrics-class.html#recall
mscanner.core.metrics.PerformanceMetrics.error	mscanner.core.metrics.PerformanceMetrics-class.html#error
mscanner.core.metrics.PerformanceMetrics.NPV	mscanner.core.metrics.PerformanceMetrics-class.html#NPV
mscanner.core.metrics.PerformanceMetrics.enrichment	mscanner.core.metrics.PerformanceMetrics-class.html#enrichment
mscanner.core.metrics.PerformanceMetrics.utility_r	mscanner.core.metrics.PerformanceMetrics-class.html#utility_r
mscanner.core.metrics.PerformanceMetrics.T	mscanner.core.metrics.PerformanceMetrics-class.html#T
mscanner.core.metrics.PerformanceRange	mscanner.core.metrics.PerformanceRange-class.html
mscanner.core.metrics.PerformanceRange.FP	mscanner.core.metrics.PerformanceRange-class.html#FP
mscanner.core.metrics.PerformanceRange.TN	mscanner.core.metrics.PerformanceRange-class.html#TN
mscanner.core.metrics.PerformanceRange._calculate_min_max	mscanner.core.metrics.PerformanceRange-class.html#_calculate_min_max
mscanner.core.metrics.PerformanceRange.pscores	mscanner.core.metrics.PerformanceRange-class.html#pscores
mscanner.core.metrics.PerformanceRange.average	mscanner.core.metrics.PerformanceRange-class.html#average
mscanner.core.metrics.PerformanceRange.maximum	mscanner.core.metrics.PerformanceRange-class.html#maximum
mscanner.core.metrics.PerformanceRange._confusion_matrix	mscanner.core.metrics.PerformanceRange-class.html#_confusion_matrix
mscanner.core.metrics.PerformanceRange.stats_for	mscanner.core.metrics.PerformanceRange-class.html#stats_for
mscanner.core.metrics.PerformanceRange.FN	mscanner.core.metrics.PerformanceRange-class.html#FN
mscanner.core.metrics.PerformanceRange.minimum	mscanner.core.metrics.PerformanceRange-class.html#minimum
mscanner.core.metrics.PerformanceRange.fmt_stats	mscanner.core.metrics.PerformanceRange-class.html#fmt_stats
mscanner.core.metrics.PerformanceRange.TP	mscanner.core.metrics.PerformanceRange-class.html#TP
mscanner.core.metrics.PerformanceRange._make_confusion_vectors	mscanner.core.metrics.PerformanceRange-class.html#_make_confusion_vectors
mscanner.core.metrics.PerformanceRange.threshold	mscanner.core.metrics.PerformanceRange-class.html#threshold
mscanner.core.metrics.PerformanceRange.nscores	mscanner.core.metrics.PerformanceRange-class.html#nscores
mscanner.core.metrics.PerformanceRange.nfolds	mscanner.core.metrics.PerformanceRange-class.html#nfolds
mscanner.core.metrics.PerformanceRange.__init__	mscanner.core.metrics.PerformanceRange-class.html#__init__
mscanner.core.metrics.PerformanceVectors	mscanner.core.metrics.PerformanceVectors-class.html
mscanner.core.metrics.PerformanceVectors.FP	mscanner.core.metrics.PerformanceVectors-class.html#FP
mscanner.core.metrics.PerformanceVectors.breakeven	mscanner.core.metrics.PerformanceVectors-class.html#breakeven
mscanner.core.metrics.PerformanceVectors._confusion_vectors	mscanner.core.metrics.PerformanceVectors-class.html#_confusion_vectors
mscanner.core.metrics.PerformanceVectors.uscores	mscanner.core.metrics.PerformanceVectors-class.html#uscores
mscanner.core.metrics.PerformanceVectors._roc_error	mscanner.core.metrics.PerformanceVectors-class.html#_roc_error
mscanner.core.metrics.PerformanceVectors.matrix_for	mscanner.core.metrics.PerformanceVectors-class.html#matrix_for
mscanner.core.metrics.PerformanceVectors.nscores	mscanner.core.metrics.PerformanceVectors-class.html#nscores
mscanner.core.metrics.PerformanceVectors.FM	mscanner.core.metrics.PerformanceVectors-class.html#FM
mscanner.core.metrics.PerformanceVectors.__init__	mscanner.core.metrics.PerformanceVectors-class.html#__init__
mscanner.core.metrics.PerformanceVectors.pscores	mscanner.core.metrics.PerformanceVectors-class.html#pscores
mscanner.core.metrics.PerformanceVectors.NE	mscanner.core.metrics.PerformanceVectors-class.html#NE
mscanner.core.metrics.PerformanceVectors.TP	mscanner.core.metrics.PerformanceVectors-class.html#TP
mscanner.core.metrics.PerformanceVectors.TN	mscanner.core.metrics.PerformanceVectors-class.html#TN
mscanner.core.metrics.PerformanceVectors.FN	mscanner.core.metrics.PerformanceVectors-class.html#FN
mscanner.core.metrics.PerformanceVectors.PE	mscanner.core.metrics.PerformanceVectors-class.html#PE
mscanner.core.metrics.PerformanceVectors._mergescores	mscanner.core.metrics.PerformanceVectors-class.html#_mergescores
mscanner.core.metrics.PerformanceVectors.PPV	mscanner.core.metrics.PerformanceVectors-class.html#PPV
mscanner.core.metrics.PerformanceVectors.threshold_maximising	mscanner.core.metrics.PerformanceVectors-class.html#threshold_maximising
mscanner.core.metrics.PerformanceVectors.ROC_area	mscanner.core.metrics.PerformanceVectors-class.html#ROC_area
mscanner.core.metrics.PerformanceVectors.PR_area	mscanner.core.metrics.PerformanceVectors-class.html#PR_area
mscanner.core.metrics.PerformanceVectors.W_stderr	mscanner.core.metrics.PerformanceVectors-class.html#W_stderr
mscanner.core.metrics.PerformanceVectors._ratio_vectors	mscanner.core.metrics.PerformanceVectors-class.html#_ratio_vectors
mscanner.core.metrics.PerformanceVectors.index_for	mscanner.core.metrics.PerformanceVectors-class.html#index_for
mscanner.core.metrics.PerformanceVectors.AvPrec	mscanner.core.metrics.PerformanceVectors-class.html#AvPrec
mscanner.core.metrics.PerformanceVectors.U	mscanner.core.metrics.PerformanceVectors-class.html#U
mscanner.core.metrics.PerformanceVectors.TPR	mscanner.core.metrics.PerformanceVectors-class.html#TPR
mscanner.core.metrics.PerformanceVectors.W	mscanner.core.metrics.PerformanceVectors-class.html#W
mscanner.core.metrics.PerformanceVectors.FPR	mscanner.core.metrics.PerformanceVectors-class.html#FPR
mscanner.core.metrics.PerformanceVectors.alpha	mscanner.core.metrics.PerformanceVectors-class.html#alpha
mscanner.core.metrics.PerformanceVectors._curve_areas	mscanner.core.metrics.PerformanceVectors-class.html#_curve_areas
mscanner.core.metrics.PerformanceVectors._breakeven	mscanner.core.metrics.PerformanceVectors-class.html#_breakeven
mscanner.core.metrics.PerformanceVectors.bep_index	mscanner.core.metrics.PerformanceVectors-class.html#bep_index
mscanner.core.metrics.PerformanceVectors._averaged_precision	mscanner.core.metrics.PerformanceVectors-class.html#_averaged_precision
mscanner.core.metrics.PerformanceVectors.metrics_for	mscanner.core.metrics.PerformanceVectors-class.html#metrics_for
mscanner.core.metrics.PerformanceVectors.utility_r	mscanner.core.metrics.PerformanceVectors-class.html#utility_r
mscanner.core.metrics.PerformanceVectors.FMa	mscanner.core.metrics.PerformanceVectors-class.html#FMa
mscanner.core.metrics.PredictedMetrics	mscanner.core.metrics.PredictedMetrics-class.html
mscanner.core.metrics.PredictedMetrics.FP	mscanner.core.metrics.PredictedMetrics-class.html#FP
mscanner.core.metrics.PredictedMetrics.relevant	mscanner.core.metrics.PredictedMetrics-class.html#relevant
mscanner.core.metrics.PredictedMetrics.prevalence	mscanner.core.metrics.PredictedMetrics-class.html#prevalence
mscanner.core.metrics.PredictedMetrics.thresholds	mscanner.core.metrics.PredictedMetrics-class.html#thresholds
mscanner.core.metrics.PredictedMetrics.results	mscanner.core.metrics.PredictedMetrics-class.html#results
mscanner.core.metrics.PredictedMetrics.TP	mscanner.core.metrics.PredictedMetrics-class.html#TP
mscanner.core.metrics.PredictedMetrics.TPR	mscanner.core.metrics.PredictedMetrics-class.html#TPR
mscanner.core.metrics.PredictedMetrics.FPR	mscanner.core.metrics.PredictedMetrics-class.html#FPR
mscanner.core.metrics.PredictedMetrics.total	mscanner.core.metrics.PredictedMetrics-class.html#total
mscanner.core.metrics.PredictedMetrics.__init__	mscanner.core.metrics.PredictedMetrics-class.html#__init__
mscanner.core.metrics.PredictedMetrics.PPV	mscanner.core.metrics.PredictedMetrics-class.html#PPV
mscanner.fastscores.FeatureCounter.FeatureCounter	mscanner.fastscores.FeatureCounter.FeatureCounter-class.html
mscanner.fastscores.FeatureCounter.FeatureCounter.docstream	mscanner.fastscores.FeatureCounter.FeatureCounter-class.html#docstream
mscanner.fastscores.FeatureCounter.FeatureCounter.py_counts	mscanner.fastscores.FeatureCounter.FeatureCounter-class.html#py_counts
mscanner.fastscores.FeatureCounter.FeatureCounter.c_counts	mscanner.fastscores.FeatureCounter.FeatureCounter-class.html#c_counts
mscanner.fastscores.FeatureCounter.FeatureCounter.counter_path	mscanner.fastscores.FeatureCounter.FeatureCounter-class.html#counter_path
mscanner.fastscores.FeatureCounter.FeatureCounter.numfeats	mscanner.fastscores.FeatureCounter.FeatureCounter-class.html#numfeats
mscanner.fastscores.FeatureCounter.FeatureCounter.maxdate	mscanner.fastscores.FeatureCounter.FeatureCounter-class.html#maxdate
mscanner.fastscores.FeatureCounter.FeatureCounter.exclude	mscanner.fastscores.FeatureCounter.FeatureCounter-class.html#exclude
mscanner.fastscores.FeatureCounter.FeatureCounter.numdocs	mscanner.fastscores.FeatureCounter.FeatureCounter-class.html#numdocs
mscanner.fastscores.FeatureCounter.FeatureCounter.__init__	mscanner.fastscores.FeatureCounter.FeatureCounter-class.html#__init__
mscanner.fastscores.FeatureCounter.FeatureCounter.mindate	mscanner.fastscores.FeatureCounter.FeatureCounter-class.html#mindate
mscanner.fastscores.ScoreCalculator.ScoreCalculator	mscanner.fastscores.ScoreCalculator.ScoreCalculator-class.html
mscanner.fastscores.ScoreCalculator.ScoreCalculator.exclude	mscanner.fastscores.ScoreCalculator.ScoreCalculator-class.html#exclude
mscanner.fastscores.ScoreCalculator.ScoreCalculator.cscore_pipe	mscanner.fastscores.ScoreCalculator.ScoreCalculator-class.html#cscore_pipe
mscanner.fastscores.ScoreCalculator.ScoreCalculator.docstream	mscanner.fastscores.ScoreCalculator.ScoreCalculator-class.html#docstream
mscanner.fastscores.ScoreCalculator.ScoreCalculator.numdocs	mscanner.fastscores.ScoreCalculator.ScoreCalculator-class.html#numdocs
mscanner.fastscores.ScoreCalculator.ScoreCalculator.maxdate	mscanner.fastscores.ScoreCalculator.ScoreCalculator-class.html#maxdate
mscanner.fastscores.ScoreCalculator.ScoreCalculator.limit	mscanner.fastscores.ScoreCalculator.ScoreCalculator-class.html#limit
mscanner.fastscores.ScoreCalculator.ScoreCalculator.score	mscanner.fastscores.ScoreCalculator.ScoreCalculator-class.html#score
mscanner.fastscores.ScoreCalculator.ScoreCalculator.cscore_dll	mscanner.fastscores.ScoreCalculator.ScoreCalculator-class.html#cscore_dll
mscanner.fastscores.ScoreCalculator.ScoreCalculator.dll_path	mscanner.fastscores.ScoreCalculator.ScoreCalculator-class.html#dll_path
mscanner.fastscores.ScoreCalculator.ScoreCalculator.offset	mscanner.fastscores.ScoreCalculator.ScoreCalculator-class.html#offset
mscanner.fastscores.ScoreCalculator.ScoreCalculator.threshold	mscanner.fastscores.ScoreCalculator.ScoreCalculator-class.html#threshold
mscanner.fastscores.ScoreCalculator.ScoreCalculator.featscores	mscanner.fastscores.ScoreCalculator.ScoreCalculator-class.html#featscores
mscanner.fastscores.ScoreCalculator.ScoreCalculator.pyscore	mscanner.fastscores.ScoreCalculator.ScoreCalculator-class.html#pyscore
mscanner.fastscores.ScoreCalculator.ScoreCalculator.executable_path	mscanner.fastscores.ScoreCalculator.ScoreCalculator-class.html#executable_path
mscanner.fastscores.ScoreCalculator.ScoreCalculator.__init__	mscanner.fastscores.ScoreCalculator.ScoreCalculator-class.html#__init__
mscanner.fastscores.ScoreCalculator.ScoreCalculator.mindate	mscanner.fastscores.ScoreCalculator.ScoreCalculator-class.html#mindate
mscanner.htdocs.controller.FrontPage	mscanner.htdocs.controller.FrontPage-class.html
mscanner.htdocs.controller.FrontPage.GET	mscanner.htdocs.controller.FrontPage-class.html#GET
mscanner.htdocs.forms.Button	mscanner.htdocs.forms.Button-class.html
mscanner.htdocs.forms.Input.pre	mscanner.htdocs.forms.Input-class.html#pre
mscanner.htdocs.forms.Input.addatts	mscanner.htdocs.forms.Input-class.html#addatts
mscanner.htdocs.forms.Button.render	mscanner.htdocs.forms.Button-class.html#render
mscanner.htdocs.forms.Input.attrs	mscanner.htdocs.forms.Input-class.html#attrs
mscanner.htdocs.forms.Input.validators	mscanner.htdocs.forms.Input-class.html#validators
mscanner.htdocs.forms.Input.id	mscanner.htdocs.forms.Input-class.html#id
mscanner.htdocs.forms.Input.validate	mscanner.htdocs.forms.Input-class.html#validate
mscanner.htdocs.forms.Input.__init__	mscanner.htdocs.forms.Input-class.html#__init__
mscanner.htdocs.forms.Input.renderlabel	mscanner.htdocs.forms.Input-class.html#renderlabel
mscanner.htdocs.forms.Input.label	mscanner.htdocs.forms.Input-class.html#label
mscanner.htdocs.forms.Input.note	mscanner.htdocs.forms.Input-class.html#note
mscanner.htdocs.forms.Input.post	mscanner.htdocs.forms.Input-class.html#post
mscanner.htdocs.forms.Input.name	mscanner.htdocs.forms.Input-class.html#name
mscanner.htdocs.forms.Checkbox	mscanner.htdocs.forms.Checkbox-class.html
mscanner.htdocs.forms.Input.pre	mscanner.htdocs.forms.Input-class.html#pre
mscanner.htdocs.forms.Input.addatts	mscanner.htdocs.forms.Input-class.html#addatts
mscanner.htdocs.forms.Checkbox.render	mscanner.htdocs.forms.Checkbox-class.html#render
mscanner.htdocs.forms.Input.attrs	mscanner.htdocs.forms.Input-class.html#attrs
mscanner.htdocs.forms.Input.validators	mscanner.htdocs.forms.Input-class.html#validators
mscanner.htdocs.forms.Input.id	mscanner.htdocs.forms.Input-class.html#id
mscanner.htdocs.forms.Input.validate	mscanner.htdocs.forms.Input-class.html#validate
mscanner.htdocs.forms.Input.__init__	mscanner.htdocs.forms.Input-class.html#__init__
mscanner.htdocs.forms.Input.renderlabel	mscanner.htdocs.forms.Input-class.html#renderlabel
mscanner.htdocs.forms.Input.label	mscanner.htdocs.forms.Input-class.html#label
mscanner.htdocs.forms.Input.note	mscanner.htdocs.forms.Input-class.html#note
mscanner.htdocs.forms.Input.post	mscanner.htdocs.forms.Input-class.html#post
mscanner.htdocs.forms.Input.name	mscanner.htdocs.forms.Input-class.html#name
mscanner.htdocs.forms.Dropdown	mscanner.htdocs.forms.Dropdown-class.html
mscanner.htdocs.forms.Input.pre	mscanner.htdocs.forms.Input-class.html#pre
mscanner.htdocs.forms.Input.addatts	mscanner.htdocs.forms.Input-class.html#addatts
mscanner.htdocs.forms.Dropdown.render	mscanner.htdocs.forms.Dropdown-class.html#render
mscanner.htdocs.forms.Input.attrs	mscanner.htdocs.forms.Input-class.html#attrs
mscanner.htdocs.forms.Input.validators	mscanner.htdocs.forms.Input-class.html#validators
mscanner.htdocs.forms.Input.id	mscanner.htdocs.forms.Input-class.html#id
mscanner.htdocs.forms.Input.validate	mscanner.htdocs.forms.Input-class.html#validate
mscanner.htdocs.forms.Dropdown.__init__	mscanner.htdocs.forms.Dropdown-class.html#__init__
mscanner.htdocs.forms.Input.renderlabel	mscanner.htdocs.forms.Input-class.html#renderlabel
mscanner.htdocs.forms.Input.label	mscanner.htdocs.forms.Input-class.html#label
mscanner.htdocs.forms.Input.note	mscanner.htdocs.forms.Input-class.html#note
mscanner.htdocs.forms.Input.post	mscanner.htdocs.forms.Input-class.html#post
mscanner.htdocs.forms.Input.name	mscanner.htdocs.forms.Input-class.html#name
mscanner.htdocs.forms.File	mscanner.htdocs.forms.File-class.html
mscanner.htdocs.forms.Input.pre	mscanner.htdocs.forms.Input-class.html#pre
mscanner.htdocs.forms.Input.addatts	mscanner.htdocs.forms.Input-class.html#addatts
mscanner.htdocs.forms.File.render	mscanner.htdocs.forms.File-class.html#render
mscanner.htdocs.forms.Input.attrs	mscanner.htdocs.forms.Input-class.html#attrs
mscanner.htdocs.forms.Input.validators	mscanner.htdocs.forms.Input-class.html#validators
mscanner.htdocs.forms.Input.id	mscanner.htdocs.forms.Input-class.html#id
mscanner.htdocs.forms.Input.validate	mscanner.htdocs.forms.Input-class.html#validate
mscanner.htdocs.forms.Input.__init__	mscanner.htdocs.forms.Input-class.html#__init__
mscanner.htdocs.forms.Input.renderlabel	mscanner.htdocs.forms.Input-class.html#renderlabel
mscanner.htdocs.forms.Input.label	mscanner.htdocs.forms.Input-class.html#label
mscanner.htdocs.forms.Input.note	mscanner.htdocs.forms.Input-class.html#note
mscanner.htdocs.forms.Input.post	mscanner.htdocs.forms.Input-class.html#post
mscanner.htdocs.forms.Input.name	mscanner.htdocs.forms.Input-class.html#name
mscanner.htdocs.forms.Form	mscanner.htdocs.forms.Form-class.html
mscanner.htdocs.forms.Form.inputs	mscanner.htdocs.forms.Form-class.html#inputs
mscanner.htdocs.forms.Form.errors	mscanner.htdocs.forms.Form-class.html#errors
mscanner.htdocs.forms.Form.__getitem__	mscanner.htdocs.forms.Form-class.html#__getitem__
mscanner.htdocs.forms.Form.render	mscanner.htdocs.forms.Form-class.html#render
mscanner.htdocs.forms.Form._validate	mscanner.htdocs.forms.Form-class.html#_validate
mscanner.htdocs.forms.Form.validators	mscanner.htdocs.forms.Form-class.html#validators
mscanner.htdocs.forms.Form.validates	mscanner.htdocs.forms.Form-class.html#validates
mscanner.htdocs.forms.Form.note	mscanner.htdocs.forms.Form-class.html#note
mscanner.htdocs.forms.Form.valid	mscanner.htdocs.forms.Form-class.html#valid
mscanner.htdocs.forms.Form.render_errors	mscanner.htdocs.forms.Form-class.html#render_errors
mscanner.htdocs.forms.Form.__call__	mscanner.htdocs.forms.Form-class.html#__call__
mscanner.htdocs.forms.Form.fill	mscanner.htdocs.forms.Form-class.html#fill
mscanner.htdocs.forms.Form.__init__	mscanner.htdocs.forms.Form-class.html#__init__
mscanner.htdocs.forms.Form.d	mscanner.htdocs.forms.Form-class.html#d
mscanner.htdocs.forms.Hidden	mscanner.htdocs.forms.Hidden-class.html
mscanner.htdocs.forms.Input.pre	mscanner.htdocs.forms.Input-class.html#pre
mscanner.htdocs.forms.Input.addatts	mscanner.htdocs.forms.Input-class.html#addatts
mscanner.htdocs.forms.Hidden.render	mscanner.htdocs.forms.Hidden-class.html#render
mscanner.htdocs.forms.Input.attrs	mscanner.htdocs.forms.Input-class.html#attrs
mscanner.htdocs.forms.Input.validators	mscanner.htdocs.forms.Input-class.html#validators
mscanner.htdocs.forms.Input.id	mscanner.htdocs.forms.Input-class.html#id
mscanner.htdocs.forms.Input.validate	mscanner.htdocs.forms.Input-class.html#validate
mscanner.htdocs.forms.Input.__init__	mscanner.htdocs.forms.Input-class.html#__init__
mscanner.htdocs.forms.Input.renderlabel	mscanner.htdocs.forms.Input-class.html#renderlabel
mscanner.htdocs.forms.Input.label	mscanner.htdocs.forms.Input-class.html#label
mscanner.htdocs.forms.Input.note	mscanner.htdocs.forms.Input-class.html#note
mscanner.htdocs.forms.Input.post	mscanner.htdocs.forms.Input-class.html#post
mscanner.htdocs.forms.Input.name	mscanner.htdocs.forms.Input-class.html#name
mscanner.htdocs.forms.Input	mscanner.htdocs.forms.Input-class.html
mscanner.htdocs.forms.Input.pre	mscanner.htdocs.forms.Input-class.html#pre
mscanner.htdocs.forms.Input.addatts	mscanner.htdocs.forms.Input-class.html#addatts
mscanner.htdocs.forms.Input.render	mscanner.htdocs.forms.Input-class.html#render
mscanner.htdocs.forms.Input.attrs	mscanner.htdocs.forms.Input-class.html#attrs
mscanner.htdocs.forms.Input.validators	mscanner.htdocs.forms.Input-class.html#validators
mscanner.htdocs.forms.Input.id	mscanner.htdocs.forms.Input-class.html#id
mscanner.htdocs.forms.Input.__init__	mscanner.htdocs.forms.Input-class.html#__init__
mscanner.htdocs.forms.Input.renderlabel	mscanner.htdocs.forms.Input-class.html#renderlabel
mscanner.htdocs.forms.Input.label	mscanner.htdocs.forms.Input-class.html#label
mscanner.htdocs.forms.Input.note	mscanner.htdocs.forms.Input-class.html#note
mscanner.htdocs.forms.Input.post	mscanner.htdocs.forms.Input-class.html#post
mscanner.htdocs.forms.Input.validate	mscanner.htdocs.forms.Input-class.html#validate
mscanner.htdocs.forms.Input.name	mscanner.htdocs.forms.Input-class.html#name
mscanner.htdocs.forms.Password	mscanner.htdocs.forms.Password-class.html
mscanner.htdocs.forms.Input.pre	mscanner.htdocs.forms.Input-class.html#pre
mscanner.htdocs.forms.Input.addatts	mscanner.htdocs.forms.Input-class.html#addatts
mscanner.htdocs.forms.Password.render	mscanner.htdocs.forms.Password-class.html#render
mscanner.htdocs.forms.Input.attrs	mscanner.htdocs.forms.Input-class.html#attrs
mscanner.htdocs.forms.Input.validators	mscanner.htdocs.forms.Input-class.html#validators
mscanner.htdocs.forms.Input.id	mscanner.htdocs.forms.Input-class.html#id
mscanner.htdocs.forms.Input.post	mscanner.htdocs.forms.Input-class.html#post
mscanner.htdocs.forms.Input.__init__	mscanner.htdocs.forms.Input-class.html#__init__
mscanner.htdocs.forms.Input.renderlabel	mscanner.htdocs.forms.Input-class.html#renderlabel
mscanner.htdocs.forms.Input.label	mscanner.htdocs.forms.Input-class.html#label
mscanner.htdocs.forms.Input.note	mscanner.htdocs.forms.Input-class.html#note
mscanner.htdocs.forms.Input.validate	mscanner.htdocs.forms.Input-class.html#validate
mscanner.htdocs.forms.Input.name	mscanner.htdocs.forms.Input-class.html#name
mscanner.htdocs.forms.Radio	mscanner.htdocs.forms.Radio-class.html
mscanner.htdocs.forms.Input.pre	mscanner.htdocs.forms.Input-class.html#pre
mscanner.htdocs.forms.Input.addatts	mscanner.htdocs.forms.Input-class.html#addatts
mscanner.htdocs.forms.Radio.render	mscanner.htdocs.forms.Radio-class.html#render
mscanner.htdocs.forms.Input.attrs	mscanner.htdocs.forms.Input-class.html#attrs
mscanner.htdocs.forms.Input.validators	mscanner.htdocs.forms.Input-class.html#validators
mscanner.htdocs.forms.Input.id	mscanner.htdocs.forms.Input-class.html#id
mscanner.htdocs.forms.Input.post	mscanner.htdocs.forms.Input-class.html#post
mscanner.htdocs.forms.Radio.__init__	mscanner.htdocs.forms.Radio-class.html#__init__
mscanner.htdocs.forms.Radio.renderlabel	mscanner.htdocs.forms.Radio-class.html#renderlabel
mscanner.htdocs.forms.Input.label	mscanner.htdocs.forms.Input-class.html#label
mscanner.htdocs.forms.Input.note	mscanner.htdocs.forms.Input-class.html#note
mscanner.htdocs.forms.Input.validate	mscanner.htdocs.forms.Input-class.html#validate
mscanner.htdocs.forms.Input.name	mscanner.htdocs.forms.Input-class.html#name
mscanner.htdocs.forms.RegexValidator	mscanner.htdocs.forms.RegexValidator-class.html
mscanner.htdocs.forms.Validator.__deepcopy__	mscanner.htdocs.forms.Validator-class.html#__deepcopy__
mscanner.htdocs.forms.RegexValidator.valid	mscanner.htdocs.forms.RegexValidator-class.html#valid
mscanner.htdocs.forms.RegexValidator.__init__	mscanner.htdocs.forms.RegexValidator-class.html#__init__
mscanner.htdocs.forms.Textarea	mscanner.htdocs.forms.Textarea-class.html
mscanner.htdocs.forms.Input.pre	mscanner.htdocs.forms.Input-class.html#pre
mscanner.htdocs.forms.Input.addatts	mscanner.htdocs.forms.Input-class.html#addatts
mscanner.htdocs.forms.Textarea.render	mscanner.htdocs.forms.Textarea-class.html#render
mscanner.htdocs.forms.Input.attrs	mscanner.htdocs.forms.Input-class.html#attrs
mscanner.htdocs.forms.Input.validators	mscanner.htdocs.forms.Input-class.html#validators
mscanner.htdocs.forms.Input.id	mscanner.htdocs.forms.Input-class.html#id
mscanner.htdocs.forms.Input.post	mscanner.htdocs.forms.Input-class.html#post
mscanner.htdocs.forms.Input.__init__	mscanner.htdocs.forms.Input-class.html#__init__
mscanner.htdocs.forms.Input.renderlabel	mscanner.htdocs.forms.Input-class.html#renderlabel
mscanner.htdocs.forms.Input.label	mscanner.htdocs.forms.Input-class.html#label
mscanner.htdocs.forms.Input.note	mscanner.htdocs.forms.Input-class.html#note
mscanner.htdocs.forms.Input.validate	mscanner.htdocs.forms.Input-class.html#validate
mscanner.htdocs.forms.Input.name	mscanner.htdocs.forms.Input-class.html#name
mscanner.htdocs.forms.Textbox	mscanner.htdocs.forms.Textbox-class.html
mscanner.htdocs.forms.Input.pre	mscanner.htdocs.forms.Input-class.html#pre
mscanner.htdocs.forms.Input.addatts	mscanner.htdocs.forms.Input-class.html#addatts
mscanner.htdocs.forms.Textbox.render	mscanner.htdocs.forms.Textbox-class.html#render
mscanner.htdocs.forms.Input.attrs	mscanner.htdocs.forms.Input-class.html#attrs
mscanner.htdocs.forms.Input.validators	mscanner.htdocs.forms.Input-class.html#validators
mscanner.htdocs.forms.Input.id	mscanner.htdocs.forms.Input-class.html#id
mscanner.htdocs.forms.Input.post	mscanner.htdocs.forms.Input-class.html#post
mscanner.htdocs.forms.Input.__init__	mscanner.htdocs.forms.Input-class.html#__init__
mscanner.htdocs.forms.Input.renderlabel	mscanner.htdocs.forms.Input-class.html#renderlabel
mscanner.htdocs.forms.Input.label	mscanner.htdocs.forms.Input-class.html#label
mscanner.htdocs.forms.Input.note	mscanner.htdocs.forms.Input-class.html#note
mscanner.htdocs.forms.Input.validate	mscanner.htdocs.forms.Input-class.html#validate
mscanner.htdocs.forms.Input.name	mscanner.htdocs.forms.Input-class.html#name
mscanner.htdocs.forms.Validator	mscanner.htdocs.forms.Validator-class.html
mscanner.htdocs.forms.Validator.__deepcopy__	mscanner.htdocs.forms.Validator-class.html#__deepcopy__
mscanner.htdocs.forms.Validator.valid	mscanner.htdocs.forms.Validator-class.html#valid
mscanner.htdocs.forms.Validator.__init__	mscanner.htdocs.forms.Validator-class.html#__init__
mscanner.htdocs.queue.QueueStatus	mscanner.htdocs.queue.QueueStatus-class.html
mscanner.htdocs.queue.QueueStatus.status	mscanner.htdocs.queue.QueueStatus-class.html#status
mscanner.htdocs.queue.QueueStatus.donelist	mscanner.htdocs.queue.QueueStatus-class.html#donelist
mscanner.htdocs.queue.QueueStatus._tasks	mscanner.htdocs.queue.QueueStatus-class.html#_tasks
mscanner.htdocs.queue.QueueStatus.tasklist	mscanner.htdocs.queue.QueueStatus-class.html#tasklist
mscanner.htdocs.queue.QueueStatus._load_donelist	mscanner.htdocs.queue.QueueStatus-class.html#_load_donelist
mscanner.htdocs.queue.QueueStatus.__getitem__	mscanner.htdocs.queue.QueueStatus-class.html#__getitem__
mscanner.htdocs.queue.QueueStatus.__contains__	mscanner.htdocs.queue.QueueStatus-class.html#__contains__
mscanner.htdocs.queue.QueueStatus.WAITING	mscanner.htdocs.queue.QueueStatus-class.html#WAITING
mscanner.htdocs.queue.QueueStatus.running	mscanner.htdocs.queue.QueueStatus-class.html#running
mscanner.htdocs.queue.QueueStatus.RUNNING	mscanner.htdocs.queue.QueueStatus-class.html#RUNNING
mscanner.htdocs.queue.QueueStatus.DONE	mscanner.htdocs.queue.QueueStatus-class.html#DONE
mscanner.htdocs.queue.QueueStatus.position	mscanner.htdocs.queue.QueueStatus-class.html#position
mscanner.htdocs.queue.QueueStatus._load_tasklist	mscanner.htdocs.queue.QueueStatus-class.html#_load_tasklist
mscanner.htdocs.queue.QueueStatus._load_maps	mscanner.htdocs.queue.QueueStatus-class.html#_load_maps
mscanner.htdocs.queue.QueueStatus.__init__	mscanner.htdocs.queue.QueueStatus-class.html#__init__
mscanner.htdocs.templates.contact.contact	mscanner.htdocs.templates.contact.contact-class.html
mscanner.htdocs.templates.page.page.__str__	mscanner.htdocs.templates.page.page-class.html#__str__
mscanner.htdocs.templates.page.page.wintitle	mscanner.htdocs.templates.page.page-class.html#wintitle
mscanner.htdocs.templates.contact.contact._CHEETAH_src	mscanner.htdocs.templates.contact.contact-class.html#_CHEETAH_src
mscanner.htdocs.templates.contact.contact.title	mscanner.htdocs.templates.contact.contact-class.html#title
mscanner.htdocs.templates.contact.contact._CHEETAH_genTimestamp	mscanner.htdocs.templates.contact.contact-class.html#_CHEETAH_genTimestamp
Cheetah.Template.Template.NonNumericInputError	Cheetah.Utils.WebInputMixin.NonNumericInputError-class.html
mscanner.htdocs.templates.page.page.respond	mscanner.htdocs.templates.page.page-class.html#respond
mscanner.htdocs.templates.page.page.stdheaders	mscanner.htdocs.templates.page.page-class.html#stdheaders
mscanner.htdocs.templates.page.page.statusblock	mscanner.htdocs.templates.page.page-class.html#statusblock
mscanner.htdocs.templates.page.page.body	mscanner.htdocs.templates.page.page-class.html#body
Cheetah.Template.Template._CHEETAH_defaultPreprocessorClass	Cheetah.Template.TemplatePreprocessor-class.html
mscanner.htdocs.templates.page.page.base	mscanner.htdocs.templates.page.page-class.html#base
mscanner.htdocs.templates.contact.contact._CHEETAH_genTime	mscanner.htdocs.templates.contact.contact-class.html#_CHEETAH_genTime
Cheetah.Template.Template._CHEETAH_cacheRegionClass	Cheetah.CacheRegion.CacheRegion-class.html
mscanner.htdocs.templates.contact.contact._CHEETAH_versionTuple	mscanner.htdocs.templates.contact.contact-class.html#_CHEETAH_versionTuple
mscanner.htdocs.templates.page.page.header	mscanner.htdocs.templates.page.page-class.html#header
mscanner.htdocs.templates.page.page._mainCheetahMethod_for_page	mscanner.htdocs.templates.page.page-class.html#_mainCheetahMethod_for_page
mscanner.htdocs.templates.page.page.head	mscanner.htdocs.templates.page.page-class.html#head
mscanner.htdocs.templates.page.page.topmenu	mscanner.htdocs.templates.page.page-class.html#topmenu
mscanner.htdocs.templates.page.page.footer	mscanner.htdocs.templates.page.page-class.html#footer
mscanner.htdocs.templates.page.page.doctype	mscanner.htdocs.templates.page.page-class.html#doctype
Cheetah.Template.Template._CHEETAH_compilerClass	Cheetah.Compiler.ModuleCompiler-class.html
mscanner.htdocs.templates.page.page.header_text	mscanner.htdocs.templates.page.page-class.html#header_text
mscanner.htdocs.templates.contact.contact._CHEETAH__instanceInitialized	mscanner.htdocs.templates.contact.contact-class.html#_CHEETAH__instanceInitialized
mscanner.htdocs.templates.contact.contact._mainCheetahMethod_for_contact	mscanner.htdocs.templates.contact.contact-class.html#_mainCheetahMethod_for_contact
mscanner.htdocs.templates.contact.contact._CHEETAH_srcLastModified	mscanner.htdocs.templates.contact.contact-class.html#_CHEETAH_srcLastModified
mscanner.htdocs.templates.contact.contact.__init__	mscanner.htdocs.templates.contact.contact-class.html#__init__
mscanner.htdocs.templates.page.page.extraheaders	mscanner.htdocs.templates.page.page-class.html#extraheaders
mscanner.htdocs.templates.page.page.html	mscanner.htdocs.templates.page.page-class.html#html
mscanner.htdocs.templates.contact.contact.contents	mscanner.htdocs.templates.contact.contact-class.html#contents
mscanner.htdocs.templates.page.page.footer_text	mscanner.htdocs.templates.page.page-class.html#footer_text
mscanner.htdocs.templates.contact.contact.writeBody	mscanner.htdocs.templates.contact.contact-class.html#writeBody
mscanner.htdocs.templates.page.page.contents_outer	mscanner.htdocs.templates.page.page-class.html#contents_outer
Cheetah.Template.Template._CHEETAH_cacheStoreClass	Cheetah.CacheStore.MemoryCacheStore-class.html
mscanner.htdocs.templates.contact.contact._CHEETAH_version	mscanner.htdocs.templates.contact.contact-class.html#_CHEETAH_version
mscanner.htdocs.templates.contact_logic.ContactPage	mscanner.htdocs.templates.contact_logic.ContactPage-class.html
mscanner.htdocs.templates.contact_logic.ContactPage.POST	mscanner.htdocs.templates.contact_logic.ContactPage-class.html#POST
mscanner.htdocs.templates.contact_logic.ContactPage.GET	mscanner.htdocs.templates.contact_logic.ContactPage-class.html#GET
mscanner.htdocs.templates.front.front	mscanner.htdocs.templates.front.front-class.html
mscanner.htdocs.templates.page.page.__str__	mscanner.htdocs.templates.page.page-class.html#__str__
mscanner.htdocs.templates.page.page.wintitle	mscanner.htdocs.templates.page.page-class.html#wintitle
mscanner.htdocs.templates.front.front._CHEETAH_src	mscanner.htdocs.templates.front.front-class.html#_CHEETAH_src
mscanner.htdocs.templates.front.front.title	mscanner.htdocs.templates.front.front-class.html#title
mscanner.htdocs.templates.front.front._CHEETAH_genTimestamp	mscanner.htdocs.templates.front.front-class.html#_CHEETAH_genTimestamp
mscanner.htdocs.templates.page.page.html	mscanner.htdocs.templates.page.page-class.html#html
Cheetah.Template.Template.NonNumericInputError	Cheetah.Utils.WebInputMixin.NonNumericInputError-class.html
mscanner.htdocs.templates.page.page.respond	mscanner.htdocs.templates.page.page-class.html#respond
mscanner.htdocs.templates.page.page.stdheaders	mscanner.htdocs.templates.page.page-class.html#stdheaders
mscanner.htdocs.templates.page.page.statusblock	mscanner.htdocs.templates.page.page-class.html#statusblock
mscanner.htdocs.templates.page.page.body	mscanner.htdocs.templates.page.page-class.html#body
Cheetah.Template.Template._CHEETAH_defaultPreprocessorClass	Cheetah.Template.TemplatePreprocessor-class.html
mscanner.htdocs.templates.page.page.base	mscanner.htdocs.templates.page.page-class.html#base
mscanner.htdocs.templates.front.front._CHEETAH_genTime	mscanner.htdocs.templates.front.front-class.html#_CHEETAH_genTime
Cheetah.Template.Template._CHEETAH_cacheRegionClass	Cheetah.CacheRegion.CacheRegion-class.html
mscanner.htdocs.templates.front.front._CHEETAH_versionTuple	mscanner.htdocs.templates.front.front-class.html#_CHEETAH_versionTuple
mscanner.htdocs.templates.front.front.headertitle	mscanner.htdocs.templates.front.front-class.html#headertitle
mscanner.htdocs.templates.page.page.header	mscanner.htdocs.templates.page.page-class.html#header
mscanner.htdocs.templates.page.page._mainCheetahMethod_for_page	mscanner.htdocs.templates.page.page-class.html#_mainCheetahMethod_for_page
mscanner.htdocs.templates.page.page.head	mscanner.htdocs.templates.page.page-class.html#head
mscanner.htdocs.templates.page.page.topmenu	mscanner.htdocs.templates.page.page-class.html#topmenu
mscanner.htdocs.templates.page.page.doctype	mscanner.htdocs.templates.page.page-class.html#doctype
Cheetah.Template.Template._CHEETAH_compilerClass	Cheetah.Compiler.ModuleCompiler-class.html
mscanner.htdocs.templates.page.page.header_text	mscanner.htdocs.templates.page.page-class.html#header_text
mscanner.htdocs.templates.front.front._CHEETAH__instanceInitialized	mscanner.htdocs.templates.front.front-class.html#_CHEETAH__instanceInitialized
mscanner.htdocs.templates.front.front._CHEETAH_srcLastModified	mscanner.htdocs.templates.front.front-class.html#_CHEETAH_srcLastModified
mscanner.htdocs.templates.front.front.__init__	mscanner.htdocs.templates.front.front-class.html#__init__
mscanner.htdocs.templates.page.page.extraheaders	mscanner.htdocs.templates.page.page-class.html#extraheaders
mscanner.htdocs.templates.front.front.contents	mscanner.htdocs.templates.front.front-class.html#contents
mscanner.htdocs.templates.front.front._mainCheetahMethod_for_front	mscanner.htdocs.templates.front.front-class.html#_mainCheetahMethod_for_front
mscanner.htdocs.templates.page.page.footer_text	mscanner.htdocs.templates.page.page-class.html#footer_text
mscanner.htdocs.templates.front.front.writeBody	mscanner.htdocs.templates.front.front-class.html#writeBody
mscanner.htdocs.templates.page.page.contents_outer	mscanner.htdocs.templates.page.page-class.html#contents_outer
Cheetah.Template.Template._CHEETAH_cacheStoreClass	Cheetah.CacheStore.MemoryCacheStore-class.html
mscanner.htdocs.templates.front.front._CHEETAH_version	mscanner.htdocs.templates.front.front-class.html#_CHEETAH_version
mscanner.htdocs.templates.page.page.footer	mscanner.htdocs.templates.page.page-class.html#footer
mscanner.htdocs.templates.output.output	mscanner.htdocs.templates.output.output-class.html
mscanner.htdocs.templates.page.page.__str__	mscanner.htdocs.templates.page.page-class.html#__str__
mscanner.htdocs.templates.page.page.wintitle	mscanner.htdocs.templates.page.page-class.html#wintitle
mscanner.htdocs.templates.output.output._CHEETAH_src	mscanner.htdocs.templates.output.output-class.html#_CHEETAH_src
mscanner.htdocs.templates.output.output.title	mscanner.htdocs.templates.output.output-class.html#title
mscanner.htdocs.templates.output.output._CHEETAH_genTimestamp	mscanner.htdocs.templates.output.output-class.html#_CHEETAH_genTimestamp
mscanner.htdocs.templates.page.page.html	mscanner.htdocs.templates.page.page-class.html#html
Cheetah.Template.Template.NonNumericInputError	Cheetah.Utils.WebInputMixin.NonNumericInputError-class.html
mscanner.htdocs.templates.page.page.respond	mscanner.htdocs.templates.page.page-class.html#respond
mscanner.htdocs.templates.page.page.stdheaders	mscanner.htdocs.templates.page.page-class.html#stdheaders
mscanner.htdocs.templates.page.page.statusblock	mscanner.htdocs.templates.page.page-class.html#statusblock
mscanner.htdocs.templates.page.page.body	mscanner.htdocs.templates.page.page-class.html#body
Cheetah.Template.Template._CHEETAH_defaultPreprocessorClass	Cheetah.Template.TemplatePreprocessor-class.html
mscanner.htdocs.templates.page.page.base	mscanner.htdocs.templates.page.page-class.html#base
mscanner.htdocs.templates.output.output._CHEETAH_genTime	mscanner.htdocs.templates.output.output-class.html#_CHEETAH_genTime
Cheetah.Template.Template._CHEETAH_cacheRegionClass	Cheetah.CacheRegion.CacheRegion-class.html
mscanner.htdocs.templates.output.output._CHEETAH_versionTuple	mscanner.htdocs.templates.output.output-class.html#_CHEETAH_versionTuple
mscanner.htdocs.templates.page.page.header	mscanner.htdocs.templates.page.page-class.html#header
mscanner.htdocs.templates.page.page._mainCheetahMethod_for_page	mscanner.htdocs.templates.page.page-class.html#_mainCheetahMethod_for_page
mscanner.htdocs.templates.page.page.head	mscanner.htdocs.templates.page.page-class.html#head
mscanner.htdocs.templates.page.page.topmenu	mscanner.htdocs.templates.page.page-class.html#topmenu
mscanner.htdocs.templates.output.output._mainCheetahMethod_for_output	mscanner.htdocs.templates.output.output-class.html#_mainCheetahMethod_for_output
mscanner.htdocs.templates.page.page.doctype	mscanner.htdocs.templates.page.page-class.html#doctype
Cheetah.Template.Template._CHEETAH_compilerClass	Cheetah.Compiler.ModuleCompiler-class.html
mscanner.htdocs.templates.page.page.header_text	mscanner.htdocs.templates.page.page-class.html#header_text
mscanner.htdocs.templates.output.output._CHEETAH__instanceInitialized	mscanner.htdocs.templates.output.output-class.html#_CHEETAH__instanceInitialized
mscanner.htdocs.templates.output.output._CHEETAH_srcLastModified	mscanner.htdocs.templates.output.output-class.html#_CHEETAH_srcLastModified
mscanner.htdocs.templates.output.output.__init__	mscanner.htdocs.templates.output.output-class.html#__init__
mscanner.htdocs.templates.page.page.extraheaders	mscanner.htdocs.templates.page.page-class.html#extraheaders
mscanner.htdocs.templates.output.output.contents	mscanner.htdocs.templates.output.output-class.html#contents
mscanner.htdocs.templates.page.page.footer_text	mscanner.htdocs.templates.page.page-class.html#footer_text
mscanner.htdocs.templates.output.output.writeBody	mscanner.htdocs.templates.output.output-class.html#writeBody
mscanner.htdocs.templates.page.page.contents_outer	mscanner.htdocs.templates.page.page-class.html#contents_outer
Cheetah.Template.Template._CHEETAH_cacheStoreClass	Cheetah.CacheStore.MemoryCacheStore-class.html
mscanner.htdocs.templates.output.output._CHEETAH_version	mscanner.htdocs.templates.output.output-class.html#_CHEETAH_version
mscanner.htdocs.templates.page.page.footer	mscanner.htdocs.templates.page.page-class.html#footer
mscanner.htdocs.templates.output_logic.OutputPage	mscanner.htdocs.templates.output_logic.OutputPage-class.html
mscanner.htdocs.templates.output_logic.OutputPage.POST	mscanner.htdocs.templates.output_logic.OutputPage-class.html#POST
mscanner.htdocs.templates.output_logic.OutputPage.print_page	mscanner.htdocs.templates.output_logic.OutputPage-class.html#print_page
mscanner.htdocs.templates.output_logic.OutputPage.GET	mscanner.htdocs.templates.output_logic.OutputPage-class.html#GET
mscanner.htdocs.templates.page.page	mscanner.htdocs.templates.page.page-class.html
mscanner.htdocs.templates.page.page.__str__	mscanner.htdocs.templates.page.page-class.html#__str__
mscanner.htdocs.templates.page.page.wintitle	mscanner.htdocs.templates.page.page-class.html#wintitle
mscanner.htdocs.templates.page.page._CHEETAH_src	mscanner.htdocs.templates.page.page-class.html#_CHEETAH_src
mscanner.htdocs.templates.page.page.title	mscanner.htdocs.templates.page.page-class.html#title
mscanner.htdocs.templates.page.page._CHEETAH_genTimestamp	mscanner.htdocs.templates.page.page-class.html#_CHEETAH_genTimestamp
mscanner.htdocs.templates.page.page.html	mscanner.htdocs.templates.page.page-class.html#html
Cheetah.Template.Template.NonNumericInputError	Cheetah.Utils.WebInputMixin.NonNumericInputError-class.html
mscanner.htdocs.templates.page.page.respond	mscanner.htdocs.templates.page.page-class.html#respond
mscanner.htdocs.templates.page.page.stdheaders	mscanner.htdocs.templates.page.page-class.html#stdheaders
mscanner.htdocs.templates.page.page.statusblock	mscanner.htdocs.templates.page.page-class.html#statusblock
mscanner.htdocs.templates.page.page.body	mscanner.htdocs.templates.page.page-class.html#body
Cheetah.Template.Template._CHEETAH_defaultPreprocessorClass	Cheetah.Template.TemplatePreprocessor-class.html
mscanner.htdocs.templates.page.page.base	mscanner.htdocs.templates.page.page-class.html#base
mscanner.htdocs.templates.page.page._CHEETAH_genTime	mscanner.htdocs.templates.page.page-class.html#_CHEETAH_genTime
Cheetah.Template.Template._CHEETAH_cacheRegionClass	Cheetah.CacheRegion.CacheRegion-class.html
mscanner.htdocs.templates.page.page._CHEETAH_versionTuple	mscanner.htdocs.templates.page.page-class.html#_CHEETAH_versionTuple
mscanner.htdocs.templates.page.page.header	mscanner.htdocs.templates.page.page-class.html#header
mscanner.htdocs.templates.page.page._mainCheetahMethod_for_page	mscanner.htdocs.templates.page.page-class.html#_mainCheetahMethod_for_page
mscanner.htdocs.templates.page.page.head	mscanner.htdocs.templates.page.page-class.html#head
mscanner.htdocs.templates.page.page.topmenu	mscanner.htdocs.templates.page.page-class.html#topmenu
mscanner.htdocs.templates.page.page.doctype	mscanner.htdocs.templates.page.page-class.html#doctype
Cheetah.Template.Template._CHEETAH_compilerClass	Cheetah.Compiler.ModuleCompiler-class.html
mscanner.htdocs.templates.page.page.header_text	mscanner.htdocs.templates.page.page-class.html#header_text
mscanner.htdocs.templates.page.page._CHEETAH__instanceInitialized	mscanner.htdocs.templates.page.page-class.html#_CHEETAH__instanceInitialized
mscanner.htdocs.templates.page.page._CHEETAH_srcLastModified	mscanner.htdocs.templates.page.page-class.html#_CHEETAH_srcLastModified
mscanner.htdocs.templates.page.page.contents	mscanner.htdocs.templates.page.page-class.html#contents
mscanner.htdocs.templates.page.page.extraheaders	mscanner.htdocs.templates.page.page-class.html#extraheaders
mscanner.htdocs.templates.page.page.__init__	mscanner.htdocs.templates.page.page-class.html#__init__
mscanner.htdocs.templates.page.page.footer_text	mscanner.htdocs.templates.page.page-class.html#footer_text
mscanner.htdocs.templates.page.page.contents_outer	mscanner.htdocs.templates.page.page-class.html#contents_outer
Cheetah.Template.Template._CHEETAH_cacheStoreClass	Cheetah.CacheStore.MemoryCacheStore-class.html
mscanner.htdocs.templates.page.page._CHEETAH_version	mscanner.htdocs.templates.page.page-class.html#_CHEETAH_version
mscanner.htdocs.templates.page.page.footer	mscanner.htdocs.templates.page.page-class.html#footer
mscanner.htdocs.templates.query.query	mscanner.htdocs.templates.query.query-class.html
mscanner.htdocs.templates.page.page.__str__	mscanner.htdocs.templates.page.page-class.html#__str__
mscanner.htdocs.templates.page.page.wintitle	mscanner.htdocs.templates.page.page-class.html#wintitle
mscanner.htdocs.templates.query.query._CHEETAH_src	mscanner.htdocs.templates.query.query-class.html#_CHEETAH_src
mscanner.htdocs.templates.query.query.help_prevalence	mscanner.htdocs.templates.query.query-class.html#help_prevalence
mscanner.htdocs.templates.query.query.title	mscanner.htdocs.templates.query.query-class.html#title
mscanner.htdocs.templates.query.query._CHEETAH_genTimestamp	mscanner.htdocs.templates.query.query-class.html#_CHEETAH_genTimestamp
mscanner.htdocs.templates.page.page.html	mscanner.htdocs.templates.page.page-class.html#html
mscanner.htdocs.templates.query.query.help_numnegs	mscanner.htdocs.templates.query.query-class.html#help_numnegs
mscanner.htdocs.templates.query.query.help_limit	mscanner.htdocs.templates.query.query-class.html#help_limit
mscanner.htdocs.templates.query.query.help_minscore	mscanner.htdocs.templates.query.query-class.html#help_minscore
Cheetah.Template.Template.NonNumericInputError	Cheetah.Utils.WebInputMixin.NonNumericInputError-class.html
mscanner.htdocs.templates.page.page.respond	mscanner.htdocs.templates.page.page-class.html#respond
mscanner.htdocs.templates.page.page.stdheaders	mscanner.htdocs.templates.page.page-class.html#stdheaders
mscanner.htdocs.templates.query.query.help_dataset	mscanner.htdocs.templates.query.query-class.html#help_dataset
mscanner.htdocs.templates.query.query._mainCheetahMethod_for_query	mscanner.htdocs.templates.query.query-class.html#_mainCheetahMethod_for_query
mscanner.htdocs.templates.query.query.help_positives	mscanner.htdocs.templates.query.query-class.html#help_positives
mscanner.htdocs.templates.query.query.form_row	mscanner.htdocs.templates.query.query-class.html#form_row
mscanner.htdocs.templates.page.page.statusblock	mscanner.htdocs.templates.page.page-class.html#statusblock
mscanner.htdocs.templates.page.page.body	mscanner.htdocs.templates.page.page-class.html#body
Cheetah.Template.Template._CHEETAH_defaultPreprocessorClass	Cheetah.Template.TemplatePreprocessor-class.html
mscanner.htdocs.templates.page.page.base	mscanner.htdocs.templates.page.page-class.html#base
mscanner.htdocs.templates.query.query._CHEETAH_genTime	mscanner.htdocs.templates.query.query-class.html#_CHEETAH_genTime
mscanner.htdocs.templates.query.query.help_delcode	mscanner.htdocs.templates.query.query-class.html#help_delcode
Cheetah.Template.Template._CHEETAH_cacheRegionClass	Cheetah.CacheRegion.CacheRegion-class.html
mscanner.htdocs.templates.query.query._CHEETAH_versionTuple	mscanner.htdocs.templates.query.query-class.html#_CHEETAH_versionTuple
mscanner.htdocs.templates.page.page.header	mscanner.htdocs.templates.page.page-class.html#header
mscanner.htdocs.templates.page.page._mainCheetahMethod_for_page	mscanner.htdocs.templates.page.page-class.html#_mainCheetahMethod_for_page
mscanner.htdocs.templates.page.page.head	mscanner.htdocs.templates.page.page-class.html#head
mscanner.htdocs.templates.page.page.doctype	mscanner.htdocs.templates.page.page-class.html#doctype
Cheetah.Template.Template._CHEETAH_compilerClass	Cheetah.Compiler.ModuleCompiler-class.html
mscanner.htdocs.templates.page.page.header_text	mscanner.htdocs.templates.page.page-class.html#header_text
mscanner.htdocs.templates.query.query._CHEETAH__instanceInitialized	mscanner.htdocs.templates.query.query-class.html#_CHEETAH__instanceInitialized
mscanner.htdocs.templates.query.query._CHEETAH_srcLastModified	mscanner.htdocs.templates.query.query-class.html#_CHEETAH_srcLastModified
mscanner.htdocs.templates.query.query.__init__	mscanner.htdocs.templates.query.query-class.html#__init__
mscanner.htdocs.templates.query.query.extraheaders	mscanner.htdocs.templates.query.query-class.html#extraheaders
mscanner.htdocs.templates.query.query.contents	mscanner.htdocs.templates.query.query-class.html#contents
mscanner.htdocs.templates.page.page.footer_text	mscanner.htdocs.templates.page.page-class.html#footer_text
mscanner.htdocs.templates.query.query.writeBody	mscanner.htdocs.templates.query.query-class.html#writeBody
mscanner.htdocs.templates.page.page.contents_outer	mscanner.htdocs.templates.page.page-class.html#contents_outer
Cheetah.Template.Template._CHEETAH_cacheStoreClass	Cheetah.CacheStore.MemoryCacheStore-class.html
mscanner.htdocs.templates.query.query._CHEETAH_version	mscanner.htdocs.templates.query.query-class.html#_CHEETAH_version
mscanner.htdocs.templates.page.page.topmenu	mscanner.htdocs.templates.page.page-class.html#topmenu
mscanner.htdocs.templates.page.page.footer	mscanner.htdocs.templates.page.page-class.html#footer
mscanner.htdocs.templates.query.query.help_mindate	mscanner.htdocs.templates.query.query-class.html#help_mindate
mscanner.htdocs.templates.query_logic.QueryPage	mscanner.htdocs.templates.query_logic.QueryPage-class.html
mscanner.htdocs.templates.query_logic.QueryPage.POST	mscanner.htdocs.templates.query_logic.QueryPage-class.html#POST
mscanner.htdocs.templates.query_logic.QueryPage.GET	mscanner.htdocs.templates.query_logic.QueryPage-class.html#GET
mscanner.htdocs.templates.status.status	mscanner.htdocs.templates.status.status-class.html
mscanner.htdocs.templates.page.page.__str__	mscanner.htdocs.templates.page.page-class.html#__str__
mscanner.htdocs.templates.page.page.wintitle	mscanner.htdocs.templates.page.page-class.html#wintitle
mscanner.htdocs.templates.status.status._CHEETAH_src	mscanner.htdocs.templates.status.status-class.html#_CHEETAH_src
mscanner.htdocs.templates.status.status.title	mscanner.htdocs.templates.status.status-class.html#title
mscanner.htdocs.templates.status.status._CHEETAH_genTimestamp	mscanner.htdocs.templates.status.status-class.html#_CHEETAH_genTimestamp
mscanner.htdocs.templates.page.page.html	mscanner.htdocs.templates.page.page-class.html#html
Cheetah.Template.Template.NonNumericInputError	Cheetah.Utils.WebInputMixin.NonNumericInputError-class.html
mscanner.htdocs.templates.page.page.respond	mscanner.htdocs.templates.page.page-class.html#respond
mscanner.htdocs.templates.page.page.stdheaders	mscanner.htdocs.templates.page.page-class.html#stdheaders
mscanner.htdocs.templates.status.status._mainCheetahMethod_for_status	mscanner.htdocs.templates.status.status-class.html#_mainCheetahMethod_for_status
mscanner.htdocs.templates.page.page.statusblock	mscanner.htdocs.templates.page.page-class.html#statusblock
mscanner.htdocs.templates.page.page.body	mscanner.htdocs.templates.page.page-class.html#body
Cheetah.Template.Template._CHEETAH_defaultPreprocessorClass	Cheetah.Template.TemplatePreprocessor-class.html
mscanner.htdocs.templates.page.page.base	mscanner.htdocs.templates.page.page-class.html#base
mscanner.htdocs.templates.status.status._CHEETAH_genTime	mscanner.htdocs.templates.status.status-class.html#_CHEETAH_genTime
Cheetah.Template.Template._CHEETAH_cacheRegionClass	Cheetah.CacheRegion.CacheRegion-class.html
mscanner.htdocs.templates.status.status._CHEETAH_versionTuple	mscanner.htdocs.templates.status.status-class.html#_CHEETAH_versionTuple
mscanner.htdocs.templates.page.page.header	mscanner.htdocs.templates.page.page-class.html#header
mscanner.htdocs.templates.page.page._mainCheetahMethod_for_page	mscanner.htdocs.templates.page.page-class.html#_mainCheetahMethod_for_page
mscanner.htdocs.templates.page.page.head	mscanner.htdocs.templates.page.page-class.html#head
mscanner.htdocs.templates.page.page.topmenu	mscanner.htdocs.templates.page.page-class.html#topmenu
mscanner.htdocs.templates.page.page.doctype	mscanner.htdocs.templates.page.page-class.html#doctype
Cheetah.Template.Template._CHEETAH_compilerClass	Cheetah.Compiler.ModuleCompiler-class.html
mscanner.htdocs.templates.page.page.header_text	mscanner.htdocs.templates.page.page-class.html#header_text
mscanner.htdocs.templates.status.status._CHEETAH__instanceInitialized	mscanner.htdocs.templates.status.status-class.html#_CHEETAH__instanceInitialized
mscanner.htdocs.templates.status.status._CHEETAH_srcLastModified	mscanner.htdocs.templates.status.status-class.html#_CHEETAH_srcLastModified
mscanner.htdocs.templates.status.status.__init__	mscanner.htdocs.templates.status.status-class.html#__init__
mscanner.htdocs.templates.status.status.extraheaders	mscanner.htdocs.templates.status.status-class.html#extraheaders
mscanner.htdocs.templates.status.status.contents	mscanner.htdocs.templates.status.status-class.html#contents
mscanner.htdocs.templates.page.page.footer_text	mscanner.htdocs.templates.page.page-class.html#footer_text
mscanner.htdocs.templates.status.status.writeBody	mscanner.htdocs.templates.status.status-class.html#writeBody
mscanner.htdocs.templates.page.page.contents_outer	mscanner.htdocs.templates.page.page-class.html#contents_outer
Cheetah.Template.Template._CHEETAH_cacheStoreClass	Cheetah.CacheStore.MemoryCacheStore-class.html
mscanner.htdocs.templates.status.status._CHEETAH_version	mscanner.htdocs.templates.status.status-class.html#_CHEETAH_version
mscanner.htdocs.templates.page.page.footer	mscanner.htdocs.templates.page.page-class.html#footer
mscanner.htdocs.templates.status_logic.StatusPage	mscanner.htdocs.templates.status_logic.StatusPage-class.html
mscanner.htdocs.templates.status_logic.StatusPage.GET	mscanner.htdocs.templates.status_logic.StatusPage-class.html#GET
mscanner.htdocs.testing.FormPage	mscanner.htdocs.testing.FormPage-class.html
mscanner.htdocs.testing.FormPage.POST	mscanner.htdocs.testing.FormPage-class.html#POST
mscanner.htdocs.testing.FormPage.GET	mscanner.htdocs.testing.FormPage-class.html#GET
mscanner.htdocs.testing.HelloPage	mscanner.htdocs.testing.HelloPage-class.html
mscanner.htdocs.testing.HelloPage.GET	mscanner.htdocs.testing.HelloPage-class.html#GET
mscanner.medline.Article.Article	mscanner.medline.Article.Article-class.html
mscanner.medline.Article.Article.date_completed	mscanner.medline.Article.Article-class.html#date_completed
mscanner.medline.Article.Article.title	mscanner.medline.Article.Article-class.html#title
mscanner.medline.Article.Article.abstract	mscanner.medline.Article.Article-class.html#abstract
mscanner.medline.Article.Article.issn	mscanner.medline.Article.Article-class.html#issn
mscanner.medline.Article.Article.year	mscanner.medline.Article.Article-class.html#year
mscanner.medline.Article.Article.meshterms	mscanner.medline.Article.Article-class.html#meshterms
mscanner.medline.Article.Article.authors	mscanner.medline.Article.Article-class.html#authors
mscanner.medline.Article.Article.__repr__	mscanner.medline.Article.Article-class.html#__repr__
mscanner.medline.Article.Article.parse_medline_xml	mscanner.medline.Article.Article-class.html#parse_medline_xml
mscanner.medline.Article.Article.pmid	mscanner.medline.Article.Article-class.html#pmid
mscanner.medline.Article.Article.journal	mscanner.medline.Article.Article-class.html#journal
mscanner.medline.Article.Article.__init__	mscanner.medline.Article.Article-class.html#__init__
mscanner.medline.Databases.Databases	mscanner.medline.Databases.Databases-class.html
mscanner.medline.Databases.Databases.featdb	mscanner.medline.Databases.Databases-class.html#featdb
mscanner.medline.Databases.Databases.article_list	mscanner.medline.Databases.Databases-class.html#article_list
mscanner.medline.Databases.Databases.__del__	mscanner.medline.Databases.Databases-class.html#__del__
mscanner.medline.Databases.Databases.artdb	mscanner.medline.Databases.Databases-class.html#artdb
mscanner.medline.Databases.Databases.close	mscanner.medline.Databases.Databases-class.html#close
mscanner.medline.Databases.Databases.featmap	mscanner.medline.Databases.Databases-class.html#featmap
mscanner.medline.Databases.Databases.__init__	mscanner.medline.Databases.Databases-class.html#__init__
mscanner.medline.FeatureDatabase.FeatureDatabase	mscanner.medline.FeatureDatabase.FeatureDatabase-class.html
mscanner.medline.FeatureDatabase.FeatureDatabase.setitem	mscanner.medline.FeatureDatabase.FeatureDatabase-class.html#setitem
mscanner.medline.FeatureDatabase.FeatureDatabase.__getitem__	mscanner.medline.FeatureDatabase.FeatureDatabase-class.html#__getitem__
mscanner.medline.FeatureDatabase.FeatureDatabase.__contains__	mscanner.medline.FeatureDatabase.FeatureDatabase-class.html#__contains__
mscanner.medline.FeatureDatabase.FeatureDatabase.__del__	mscanner.medline.FeatureDatabase.FeatureDatabase-class.html#__del__
mscanner.medline.FeatureDatabase.FeatureDatabase.__setitem__	mscanner.medline.FeatureDatabase.FeatureDatabase-class.html#__setitem__
mscanner.medline.FeatureDatabase.FeatureDatabase.__init__	mscanner.medline.FeatureDatabase.FeatureDatabase-class.html#__init__
mscanner.medline.FeatureDatabase.FeatureDatabase.keys	mscanner.medline.FeatureDatabase.FeatureDatabase-class.html#keys
mscanner.medline.FeatureDatabase.FeatureDatabase.__iter__	mscanner.medline.FeatureDatabase.FeatureDatabase-class.html#__iter__
mscanner.medline.FeatureDatabase.FeatureDatabase.delitem	mscanner.medline.FeatureDatabase.FeatureDatabase-class.html#delitem
mscanner.medline.FeatureDatabase.FeatureDatabase.getitem	mscanner.medline.FeatureDatabase.FeatureDatabase-class.html#getitem
mscanner.medline.FeatureDatabase.FeatureDatabase.iteritems	mscanner.medline.FeatureDatabase.FeatureDatabase-class.html#iteritems
mscanner.medline.FeatureDatabase.FeatureDatabase.close	mscanner.medline.FeatureDatabase.FeatureDatabase-class.html#close
mscanner.medline.FeatureDatabase.FeatureDatabase.__len__	mscanner.medline.FeatureDatabase.FeatureDatabase-class.html#__len__
mscanner.medline.FeatureMapping.FeatureMapping	mscanner.medline.FeatureMapping.FeatureMapping-class.html
mscanner.medline.FeatureMapping.FeatureMapping.load	mscanner.medline.FeatureMapping.FeatureMapping-class.html#load
mscanner.medline.FeatureMapping.FeatureMapping.add_article	mscanner.medline.FeatureMapping.FeatureMapping-class.html#add_article
mscanner.medline.FeatureMapping.FeatureMapping.featfile	mscanner.medline.FeatureMapping.FeatureMapping-class.html#featfile
mscanner.medline.FeatureMapping.FeatureMapping.dump	mscanner.medline.FeatureMapping.FeatureMapping-class.html#dump
mscanner.medline.FeatureMapping.FeatureMapping.__getitem__	mscanner.medline.FeatureMapping.FeatureMapping-class.html#__getitem__
mscanner.medline.FeatureMapping.FeatureMapping.get_type_mask	mscanner.medline.FeatureMapping.FeatureMapping-class.html#get_type_mask
mscanner.medline.FeatureMapping.FeatureMapping.counts	mscanner.medline.FeatureMapping.FeatureMapping-class.html#counts
mscanner.medline.FeatureMapping.FeatureMapping.__init__	mscanner.medline.FeatureMapping.FeatureMapping-class.html#__init__
mscanner.medline.FeatureMapping.FeatureMapping.feature_ids	mscanner.medline.FeatureMapping.FeatureMapping-class.html#feature_ids
mscanner.medline.FeatureMapping.FeatureMapping.numdocs	mscanner.medline.FeatureMapping.FeatureMapping-class.html#numdocs
mscanner.medline.FeatureMapping.FeatureMapping.featfile_new	mscanner.medline.FeatureMapping.FeatureMapping-class.html#featfile_new
mscanner.medline.FeatureMapping.FeatureMapping.__len__	mscanner.medline.FeatureMapping.FeatureMapping-class.html#__len__
mscanner.medline.FeatureMapping.FeatureMapping.features	mscanner.medline.FeatureMapping.FeatureMapping-class.html#features
mscanner.medline.FeatureStream.FeatureStream	mscanner.medline.FeatureStream.FeatureStream-class.html
mscanner.medline.FeatureStream.FeatureStream.write	mscanner.medline.FeatureStream.FeatureStream-class.html#write
mscanner.medline.FeatureStream.FeatureStream.close	mscanner.medline.FeatureStream.FeatureStream-class.html#close
mscanner.medline.FeatureStream.FeatureStream.__iter__	mscanner.medline.FeatureStream.FeatureStream-class.html#__iter__
mscanner.medline.FeatureStream.FeatureStream.stream	mscanner.medline.FeatureStream.FeatureStream-class.html#stream
mscanner.medline.FeatureStream.FeatureStream.__init__	mscanner.medline.FeatureStream.FeatureStream-class.html#__init__
mscanner.medline.FileTracker.FileTracker	mscanner.medline.FileTracker.FileTracker-class.html
mscanner.medline.FileTracker.FileTracker.toprocess	mscanner.medline.FileTracker.FileTracker-class.html#toprocess
mscanner.medline.FileTracker.FileTracker.trackfile	mscanner.medline.FileTracker.FileTracker-class.html#trackfile
mscanner.medline.FileTracker.FileTracker.__init__	mscanner.medline.FileTracker.FileTracker-class.html#__init__
mscanner.medline.FileTracker.FileTracker.dump	mscanner.medline.FileTracker.FileTracker-class.html#dump
mscanner.medline.FileTracker.FileTracker.add	mscanner.medline.FileTracker.FileTracker-class.html#add
mscanner.medline.MedlineCache.MedlineCache	mscanner.medline.MedlineCache.MedlineCache-class.html
mscanner.medline.MedlineCache.MedlineCache.processed_path	mscanner.medline.MedlineCache.MedlineCache-class.html#processed_path
mscanner.medline.MedlineCache.MedlineCache.add_articles	mscanner.medline.MedlineCache.MedlineCache-class.html#add_articles
mscanner.medline.MedlineCache.MedlineCache.narticles_path	mscanner.medline.MedlineCache.MedlineCache-class.html#narticles_path
mscanner.medline.MedlineCache.MedlineCache.article_list	mscanner.medline.MedlineCache.MedlineCache-class.html#article_list
mscanner.medline.MedlineCache.MedlineCache.article_db	mscanner.medline.MedlineCache.MedlineCache-class.html#article_db
mscanner.medline.MedlineCache.MedlineCache._article_features	mscanner.medline.MedlineCache.MedlineCache-class.html#_article_features
mscanner.medline.MedlineCache.MedlineCache.feature_db	mscanner.medline.MedlineCache.MedlineCache-class.html#feature_db
mscanner.medline.MedlineCache.MedlineCache.create_dbenv	mscanner.medline.MedlineCache.MedlineCache-class.html#create_dbenv
mscanner.medline.MedlineCache.MedlineCache.feature_stream	mscanner.medline.MedlineCache.MedlineCache-class.html#feature_stream
mscanner.medline.MedlineCache.MedlineCache.add_directory	mscanner.medline.MedlineCache.MedlineCache-class.html#add_directory
mscanner.medline.MedlineCache.MedlineCache.use_transactions	mscanner.medline.MedlineCache.MedlineCache-class.html#use_transactions
mscanner.medline.MedlineCache.MedlineCache.featmap	mscanner.medline.MedlineCache.MedlineCache-class.html#featmap
mscanner.medline.MedlineCache.MedlineCache.__init__	mscanner.medline.MedlineCache.MedlineCache-class.html#__init__
mscanner.medline.MedlineCache.MedlineCache.db_env_home	mscanner.medline.MedlineCache.MedlineCache-class.html#db_env_home
mscanner.medline.Shelf.Shelf	mscanner.medline.Shelf.Shelf-class.html
mscanner.medline.Shelf.Shelf.close	mscanner.medline.Shelf.Shelf-class.html#close
mscanner.medline.Shelf.Shelf.__init__	mscanner.medline.Shelf.Shelf-class.html#__init__
mscanner.medline.Shelf.Shelf.__contains__	mscanner.medline.Shelf.Shelf-class.html#__contains__
mscanner.medline.Shelf.Shelf.keys	mscanner.medline.Shelf.Shelf-class.html#keys
mscanner.medline.Shelf.Shelf.__len__	mscanner.medline.Shelf.Shelf-class.html#__len__
mscanner.medline.Shelf.Shelf.__getitem__	mscanner.medline.Shelf.Shelf-class.html#__getitem__
mscanner.medline.Shelf.Shelf.__del__	mscanner.medline.Shelf.Shelf-class.html#__del__
mscanner.medline.Shelf.Shelf.__setitem__	mscanner.medline.Shelf.Shelf-class.html#__setitem__
mscanner.medline.Shelf.Shelf.iteritems	mscanner.medline.Shelf.Shelf-class.html#iteritems
mscanner.medline.Shelf.Shelf.set_txn	mscanner.medline.Shelf.Shelf-class.html#set_txn
mscanner.medline.Shelf.Shelf.__delitem__	mscanner.medline.Shelf.Shelf-class.html#__delitem__
mscanner.medline.Shelf.Shelf.items	mscanner.medline.Shelf.Shelf-class.html#items
mscanner.medline.Shelf.Shelf.__iter__	mscanner.medline.Shelf.Shelf-class.html#__iter__
mscanner.medline.Shelf.Shelf.values	mscanner.medline.Shelf.Shelf-class.html#values
