# Supplementary material for: MScanner: a classifier for retrieving Medline citations
Source: BMC Bioinformatics. 2008 Feb 19;9:108. doi: 10.1186/1471-2105-9-108 (PMC2263023; doi:10.1186/1471-2105-9-108)
Supplement: Additional file 3 — Source code for MScanner. mscanner-20071123.zip is a ZIP archive containing the Python 2.5 source code for MScanner, licensed under the GNU General Public License. It also contains API documentation in HTML format. Updated versions will be made available at . [file 1471-2105-9-108-S3.zip › mscanner/help/api/epydoc.css]

/* Epydoc CSS Stylesheet
 *
 * This stylesheet can be used to customize the appearance of epydoc's
 * HTML output.
 *
 */

/* Default Colors & Styles
 *   - Set the default foreground & background color with 'body'; and 
 *     link colors with 'a:link' and 'a:visited'.
 *   - Use bold for decision list terms.
 *   - The heading styles defined here are used for headings *within*
 *     docstring descriptions.  All headings used by epydoc itself use
 *     either class='epydoc' or class='toc' (CSS styles for both
 *     defined below).
 */
body                        { background: #ffffff; color: #000000; }
a:link                      { color: #0000ff; }
a:visited                   { color: #204080; }
dt                          { font-weight: bold; }
h1                          { font-size: +140%; font-style: italic;
                              font-weight: bold; }
h2                          { font-size: +125%; font-style: italic;
                              font-weight: bold; }
h3                          { font-size: +110%; font-style: italic;
                              font-weight: normal; }
code                        { font-size: 100%; }
 
/* Page Header & Footer
 *   - The standard page header consists of a navigation bar (with
 *     pointers to standard pages such as 'home' and 'trees'); a
 *     breadcrumbs list, which can be used to navigate to containing
 *     classes or modules; options links, to show/hide private
 *     variables and to show/hide frames; and a page title (using
 *     <h1>).  The page title may be followed by a link to the
 *     corresponding source code (using 'span.codelink').
 *   - The footer consists of a navigation bar, a timestamp, and a
 *     pointer to epydoc's homepage.
 */ 
h1.epydoc                   { margin: 0; font-size: +140%; font-weight: bold; }
h2.epydoc                   { font-size: +130%; font-weight: bold; }
h3.epydoc                   { font-size: +115%; font-weight: bold; }
td h3.epydoc                { font-size: +115%; font-weight: bold;
                              margin-bottom: 0; }
table.navbar                { background: #a0c0ff; color: #000000;
                              border: 2px groove #c0d0d0; }
table.navbar table          { color: #000000; }
th.navbar-select            { background: #70b0ff;
                              color: #000000; } 
table.navbar a              { text-decoration: none; }  
table.navbar a:link         { color: #0000ff; }
table.navbar a:visited      { color: #204080; }
span.breadcrumbs            { font-size: 85%; font-weight: bold; }
span.options                { font-size: 70%; }
span.codelink               { font-size: 85%; }
td.footer                   { font-size: 85%; }

/* Table Headers
 *   - Each summary table and details section begins with a 'header'
 *     row.  This row contains a section title (marked by
 *     'span.table-header') as well as a show/hide private link
 *     (marked by 'span.options', defined above).
 *   - Summary tables that contain user-defined groups mark those
 *     groups using 'group header' rows.
 */
td.table-header             { background: #70b0ff; color: #000000;
                              border: 1px solid #608090; }
td.table-header table       { color: #000000; }
td.table-header table a:link      { color: #0000ff; }
td.table-header table a:visited   { color: #204080; }
span.table-header           { font-size: 120%; font-weight: bold; }
th.group-header             { background: #c0e0f8; color: #000000;
                              text-align: left; font-style: italic; 
                              font-size: 115%; 
                              border: 1px solid #608090; }

/* Summary Tables (functions, variables, etc)
 *   - Each object is described by a single row of the table with
 *     two cells.  The left cell gives the object's type, and is
 *     marked with 'code.summary-type'.  The right cell gives the
 *     object's name and a summary description.
 *   - CSS styles for the table's header and group headers are
 *     defined above, under 'Table Headers'
 */
table.summary               { border-collapse: collapse;
                              background: #e8f0f8; color: #000000;
                              border: 1px solid #608090;
                              margin-bottom: 0.5em; }
td.summary                  { border: 1px solid #608090; }
code.summary-type           { font-size: 85%; }
table.summary a:link        { color: #0000ff; }
table.summary a:visited     { color: #204080; }


/* Details Tables (functions, variables, etc)
 *   - Each object is described in its own div.
 *   - A single-row summary table w/ table-header is used as
 *     a header for each details section (CSS style for table-header
 *     is defined above, under 'Table Headers').
 */
table.details               { border-collapse: collapse;
                              background: #e8f0f8; color: #000000;
                              border: 1px solid #608090;
                              margin: .2em 0 0 0; }
table.details table         { color: #000000; }
table.details a:link        { color: #0000ff; }
table.details a:visited     { color: #204080; }

/* Fields */
dl.fields                   { margin-left: 2em; margin-top: 1em;
                              margin-bottom: 1em; }
dl.fields dd ul             { margin-left: 0em; padding-left: 0em; }
div.fields                  { margin-left: 2em; }
div.fields p                { margin-bottom: 0.5em; }

/* Index tables (identifier index, term index, etc)
 *   - link-index is used for indices containing lists of links
 *     (namely, the identifier index & term index).
 *   - index-where is used in link indices for the text indicating
 *     the container/source for each link.
 *   - metadata-index is used for indices containing metadata
 *     extracted from fields (namely, the bug index & todo index).
 */
table.link-index            { border-collapse: collapse;
                              background: #e8f0f8; color: #000000;
                              border: 1px solid #608090; }
td.link-index               { border-width: 0px; }
table.link-index a:link     { color: #0000ff; }
table.link-index a:visited  { color: #204080; }
span.index-where            { font-size: 70%; }
table.metadata-index        { border-collapse: collapse;
                              background: #e8f0f8; color: #000000;
                              border: 1px solid #608090; 
                              margin: .2em 0 0 0; }
td.metadata-index           { border-width: 1px; border-style: solid; }
table.metadata-index a:link { color: #0000ff; }
table.metadata-index a:visited  { color: #204080; }

/* Function signatures
 *   - sig* is used for the signature in the details section.
 *   - .summary-sig* is used for the signature in the summary 
 *     table, and when listing property accessor functions.
 * */
.sig-name                   { color: #006080; }
.sig-arg                    { color: #008060; }
.sig-default                { color: #602000; }
.summary-sig                { font-family: monospace; }
.summary-sig-name           { color: #006080; font-weight: bold; }
table.summary a.summary-sig-name:link
                            { color: #006080; font-weight: bold; }
table.summary a.summary-sig-name:visited
                            { color: #006080; font-weight: bold; }
.summary-sig-arg            { color: #006040; }
.summary-sig-default        { color: #501800; }

/* To render variables, classes etc. like functions */
table.summary .summary-name { color: #006080; font-weight: bold;
                              font-family: monospace; }
table.summary
     a.summary-name:link    { color: #006080; font-weight: bold;
                              font-family: monospace; }
table.summary
    a.summary-name:visited  { color: #006080; font-weight: bold;
                              font-family: monospace; }

/* Variable values
 *   - In the 'variable details' sections, each varaible's value is
 *     listed in a 'pre.variable' box.  The width of this box is
 *     restricted to 80 chars; if the value's repr is longer than
 *     this it will be wrapped, using a backslash marked with
 *     class 'variable-linewrap'.  If the value's repr is longer
 *     than 3 lines, the rest will be ellided; and an ellipsis
 *     marker ('...' marked with 'variable-ellipsis') will be used.
 *   - If the value is a string, its quote marks will be marked
 *     with 'variable-quote'.
 *   - If the variable is a regexp, it is syntax-highlighted using
 *     the re* CSS classes.
 */
pre.variable                { padding: .5em; margin: 0;
                              background: #dce4ec; color: #000000;
                              border: 1px solid #708890; }
.variable-linewrap          { color: #604000; font-weight: bold; }
.variable-ellipsis          { color: #604000; font-weight: bold; }
.variable-quote             { color: #604000; font-weight: bold; }
.variable-group             { color: #008000; font-weight: bold; }
.variable-op                { color: #604000; font-weight: bold; }
.variable-string            { color: #006030; }
.variable-unknown           { color: #a00000; font-weight: bold; }
.re                         { color: #000000; }
.re-char                    { color: #006030; }
.re-op                      { color: #600000; }
.re-group                   { color: #003060; }
.re-ref                     { color: #404040; }

/* Base tree
 *   - Used by class pages to display the base class hierarchy.
 */
pre.base-tree               { font-size: 80%; margin: 0; }

/* Frames-based table of contents headers
 *   - Consists of two frames: one for selecting modules; and
 *     the other listing the contents of the selected module.
 *   - h1.toc is used for each frame's heading
 *   - h2.toc is used for subheadings within each frame.
 */
h1.toc                      { text-align: center; font-size: 105%;
                              margin: 0; font-weight: bold;
                              padding: 0; }
h2.toc                      { font-size: 100%; font-weight: bold; 
                              margin: 0.5em 0 0 -0.3em; }

/* Syntax Highlighting for Source Code
 *   - doctest examples are displayed in a 'pre.py-doctest' block.
 *     If the example is in a details table entry, then it will use
 *     the colors specified by the 'table pre.py-doctest' line.
 *   - Source code listings are displayed in a 'pre.py-src' block.
 *     Each line is marked with 'span.py-line' (used to draw a line
 *     down the left margin, separating the code from the line
 *     numbers).  Line numbers are displayed with 'span.py-lineno'.
 *     The expand/collapse block toggle button is displayed with
 *     'a.py-toggle' (Note: the CSS style for 'a.py-toggle' should not
 *     modify the font size of the text.)
 *   - If a source code page is opened with an anchor, then the
 *     corresponding code block will be highlighted.  The code
 *     block's header is highlighted with 'py-highlight-hdr'; and
 *     the code block's body is highlighted with 'py-highlight'.
 *   - The remaining py-* classes are used to perform syntax
 *     highlighting (py-string for string literals, py-name for names,
 *     etc.)
 */
pre.py-doctest              { padding: .5em; margin: 1em;
                              background: #e8f0f8; color: #000000;
                              border: 1px solid #708890; }
table pre.py-doctest        { background: #dce4ec;
                              color: #000000; }
pre.py-src                  { border: 2px solid #000000; 
                              background: #f0f0f0; color: #000000; }
.py-line                    { border-left: 2px solid #000000; 
                              margin-left: .2em; padding-left: .4em; }
.py-lineno                  { font-style: italic; font-size: 90%;
                              padding-left: .5em; }
a.py-toggle                 { text-decoration: none; }
div.py-highlight-hdr        { border-top: 2px solid #000000;
                              border-bottom: 2px solid #000000;
                              background: #d8e8e8; }
div.py-highlight            { border-bottom: 2px solid #000000;
                              background: #d0e0e0; }
.py-prompt                  { color: #005050; font-weight: bold;}
.py-more                    { color: #005050; font-weight: bold;}
.py-string                  { color: #006030; }
.py-comment                 { color: #003060; }
.py-keyword                 { color: #600000; }
.py-output                  { color: #404040; }
.py-name                    { color: #000050; }
.py-name:link               { color: #000050 !important; }
.py-name:visited            { color: #000050 !important; }
.py-number                  { color: #005000; }
.py-defname                 { color: #000060; font-weight: bold; }
.py-def-name                { color: #000060; font-weight: bold; }
.py-base-class              { color: #000060; }
.py-param                   { color: #000060; }
.py-docstring               { color: #006030; }
.py-decorator               { color: #804020; }
/* Use this if you don't want links to names underlined: */
/*a.py-name                   { text-decoration: none; }*/

/* Graphs & Diagrams
 *   - These CSS styles are used for graphs & diagrams generated using
 *     Graphviz dot.  'img.graph-without-title' is used for bare
 *     diagrams (to remove the border created by making the image
 *     clickable).
 */
img.graph-without-title     { border: none; }
img.graph-with-title        { border: 1px solid #000000; }
span.graph-title            { font-weight: bold; }
span.graph-caption          { }

/* General-purpose classes
 *   - 'p.indent-wrapped-lines' defines a paragraph whose first line
 *     is not indented, but whose subsequent lines are.
 *   - The 'nomargin-top' class is used to remove the top margin (e.g.
 *     from lists).  The 'nomargin' class is used to remove both the
 *     top and bottom margin (but not the left or right margin --
 *     for lists, that would cause the bullets to disappear.)
 */
p.indent-wrapped-lines      { padding: 0 0 0 7em; text-indent: -7em; 
                              margin: 0; }
.nomargin-top               { margin-top: 0; }
.nomargin                   { margin-top: 0; margin-bottom: 0; }

/* HTML Log */
div.log-block               { padding: 0; margin: .5em 0 .5em 0;
                              background: #e8f0f8; color: #000000;
                              border: 1px solid #000000; }
div.log-error               { padding: .1em .3em .1em .3em; margin: 4px;
                              background: #ffb0b0; color: #000000;
                              border: 1px solid #000000; }
div.log-warning             { padding: .1em .3em .1em .3em; margin: 4px;
                              background: #ffffb0; color: #000000;
                              border: 1px solid #000000; }
div.log-info               { padding: .1em .3em .1em .3em; margin: 4px;
                              background: #b0ffb0; color: #000000;
                              border: 1px solid #000000; }
h2.log-hdr                  { background: #70b0ff; color: #000000;
                              margin: 0; padding: 0em 0.5em 0em 0.5em;
                              border-bottom: 1px solid #000000; font-size: 110%; }
p.log                       { font-weight: bold; margin: .5em 0 .5em 0; }
tr.opt-changed              { color: #000000; font-weight: bold; }
tr.opt-default              { color: #606060; }
pre.log                     { margin: 0; padding: 0; padding-left: 1em; }
