# Supplementary material for: MScanner: a classifier for retrieving Medline citations
Source: BMC Bioinformatics. 2008 Feb 19;9:108. doi: 10.1186/1471-2105-9-108 (PMC2263023; doi:10.1186/1471-2105-9-108)
Supplement: Additional file 4 — Sample cross validation corpora. corpora.zip is a ZIP archive containing text files for the PG07, AIDSBio, Radiology, Control and Medline100K sample corpora. Each line contains the PubMed ID and completion date of a Medline record. [file 1471-2105-9-108-S4.zip › aidsbio.txt]

# Intersection of AIDS and Bioethics subsets taken at 19 October 2006
4122278 19730711
1155627 19751108
1174842 19751218
248339 19780915
11663591 19790401
11648976 19791101
6153777 19800514
6167928 19811025
6827714 19830407
6835390 19830527
6687880 19830715
6866117 19830826
6683747 19830909
6877369 19830920
6136672 19831008
6888452 19831008
6577301 19831021
6620489 19831123
10263141 19831217
6556083 19831217
6633654 19831217
6640453 19840107
11655536 19840126
6416994 19840126
6689991 19840221
6697800 19840403
6560183 19840417
6702138 19840426
6715149 19840606
6715150 19840606
6715151 19840606
6325931 19840620
6725920 19840709
6563024 19840720
11653533 19840815
11643610 19840816
11645764 19840914
6463688 19840918
11646373 19840920
6470532 19841015
6089342 19841016
6090923 19841114
6090718 19841121
3844070 19850301
3969698 19850307
6394647 19850315
2982097 19850318
3844929 19850329
2983216 19850417
3971721 19850417
3984012 19850507
11655661 19850510
2984568 19850516
11653604 19850708
11658525 19850708
10271255 19850717
3889395 19850718
3846471 19850719
11645547 19850909
11655669 19850909
11655674 19851002
11655676 19851002
11649192 19851007
11649193 19851007
11649194 19851007
4033763 19851008
10272943 19851015
4045019 19851104
2996229 19851108
4051353 19851115
4051355 19851115
2995823 19851118
2996142 19851118
4057455 19851127
2997756 19851129
3931813 19851204
2997084 19851209
2997085 19851209
2997086 19851209
4055345 19851209
4055346 19851209
4055347 19851209
4055348 19851209
4055349 19851209
2997494 19851219
4068147 19851230
4069204 19851231
11646443 19860102
11658582 19860102
11645537 19860106
11645543 19860107
2999596 19860107
3864458 19860108
11655694 19860109
4069488 19860115
11645574 19860117
2999456 19860117
11646151 19860121
11646448 19860121
11646449 19860121
11646450 19860123
3941500 19860128
3001932 19860129
3632890 19860206
11655691 19860207
11653665 19860211
11653668 19860211
11653670 19860211
11655709 19860211
4079978 19860213
3853451 19860220
10275099 19860226
3946703 19860226
3944969 19860228
3943467 19860304
3945276 19860304
3633153 19860311
2868276 19860312
3484927 19860317
3080793 19860326
11649677 19860327
10275291 19860328
3951534 19860401
2869225 19860402
3006572 19860407
3948543 19860408
11649685 19860409
10275645 19860411
11649689 19860414
2869356 19860422
3456486 19860422
11649684 19860425
3634136 19860425
3962304 19860425
3457185 19860430
3634117 19860502
3959922 19860513
3007889 19860514
3008905 19860530
3083949 19860530
3701009 19860603
11649698 19860605
3700077 19860606
3010393 19860611
3634937 19860613
10276067 19860616
10314160 19860618
2939162 19860618
3634641 19860618
3634644 19860618
3084504 19860623
10276671 19860701
3520275 19860703
3635646 19860714
3636004 19860714
3459392 19860715
3713834 19860716
10276807 19860718
10311553 19860718
10314180 19860718
3708502 19860724
3711467 19860724
2873184 19860725
3013229 19860808
3014655 19860808
3487606 19860811
11652458 19860813
11646460 19860828
11646462 19860828
10277030 19860911
10277249 19860911
3736657 19860917
12267768 19860918
12267775 19860918
12314207 19860918
3738560 19860918
11646467 19860924
3461741 19860925
3637981 19860925
3747040 19860926
11646471 19860929
11653720 19860929
10277697 19861006
3092085 19861016
3749249 19861016
3018307 19861023
3018308 19861023
3638549 19861023
3749429 19861023
10278620 19861103
10317778 19861103
3764414 19861104
3463769 19861107
3639325 19861107
3762681 19861107
3759047 19861113
3532895 19861119
3639542 19861119
6100826 19861119
3020485 19861120
3093951 19861120
3093952 19861120
3758527 19861121
3094673 19861204
3094718 19861205
3772564 19861211
3640303 19861212
3773188 19861216
2877337 19861217
3464340 19861218
3535180 19861218
3771196 19861218
3772082 19861218
3783851 19861224
3466033 19861230
3785361 19861230
11655772 19861231
10279369 19870102
10314202 19870102
3641093 19870102
3641501 19870102
3641604 19870106
3783874 19870107
10279356 19870112
3096459 19870115
2946707 19870116
3785107 19870116
3785108 19870116
3785109 19870116
3785112 19870116
3785113 19870116
3781120 19870121
3465714 19870122
11646161 19870202
11646476 19870202
3098749 19870203
3540328 19870205
2879100 19870206
3641884 19870206
3791836 19870206
3466700 19870210
3467597 19870210
11646484 19870212
3642484 19870212
11646165 19870215
11646166 19870215
11646488 19870215
11655788 19870215
3466770 19870217
3099240 19870219
3099241 19870219
3467075 19870219
11646459 19870224
11652470 19870224
11658740 19870224
10280314 19870226
11646490 19870302
3468267 19870304
3643766 19870305
3804824 19870306
11655789 19870310
3100984 19870310
3810162 19870311
3806630 19870312
3542898 19870316
3542899 19870316
3544882 19870316
3804719 19870316
3804720 19870316
3804721 19870316
3643592 19870319
11646494 19870323
3808048 19870324
11646495 19870325
11646496 19870325
10280323 19870326
10289742 19870326
10280679 19870401
3469419 19870401
3546744 19870401
3644142 19870401
3821854 19870401
3547286 19870403
3469522 19870406
3469523 19870406
3469567 19870406
11649760 19870407
3101826 19870407
3101803 19870408
3101933 19870408
3644143 19870408
3817462 19870408
3819184 19870410
3030010 19870413
3820486 19870416
3821898 19870416
3821900 19870416
3101920 19870417
3101923 19870417
3101924 19870417
11649767 19870423
3029905 19870423
3819598 19870423
3561197 19870427
3561473 19870427
3103744 19870428
11653767 19870429
3644808 19870511
3103853 19870520
3576537 19870528
10281905 19870529
11653757 19870601
11653760 19870601
11653761 19870601
11646177 19870603
3105734 19870609
11646526 19870610
11646527 19870610
11653764 19870611
3574470 19870611
3105757 19870612
3105767 19870612
11651852 19870615
2882994 19870615
3574480 19870615
10281582 19870616
11646528 19870616
11653768 19870616
10314217 19870618
11645594 19870619
3646069 19870619
11646535 19870626
3108938 19870626
3586221 19870626
3589749 19870626
10282419 19870629
3587205 19870629
11646498 19870630
11653773 19870630
3108195 19870701
3473057 19870701
3473058 19870701
3473287 19870702
3581692 19870702
3586245 19870702
3472615 19870706
3585590 19870707
3647526 19870708
3107741 19870709
10317910 19870710
3581001 19870713
3592030 19870713
3647135 19870713
3581781 19870714
3584713 19870714
11646179 19870715
11653774 19870715
3473330 19870715
3580985 19870715
3588474 19870715
11646537 19870716
11646538 19870716
11647260 19870716
10282119 19870721
10282120 19870721
10282307 19870721
11646541 19870722
11646542 19870723
11646544 19870723
11649804 19870723
11649807 19870723
3599298 19870728
2885057 19870731
3474527 19870731
3649168 19870731
3600782 19870805
11645590 19870806
3474425 19870807
3648503 19870807
3474520 19870811
3648154 19870812
3109643 19870814
3599050 19870814
3648510 19870814
2885689 19870824
3474540 19870827
3474541 19870827
10282935 19870831
3302549 19870831
3475330 19870831
3475516 19870831
3475517 19870831
3475519 19870831
3649516 19870831
3610625 19870901
3610626 19870901
3615185 19870901
3649774 19870901
3612656 19870904
3612659 19870904
3613890 19870904
3649711 19870904
3112849 19870908
3475501 19870909
3610103 19870914
3475534 19870918
3610280 19870921
11646182 19870923
11658822 19870923
3649578 19870923
3649395 19870924
3649631 19870924
3627591 19870928
3305998 19870929
3476757 19870929
3626921 19870930
3113584 19871002
11646184 19871005
10316201 19871007
11646185 19871008
2887868 19871008
3041061 19871008
2887669 19871009
3113621 19871009
3113634 19871009
3113641 19871009
10301872 19871013
2957185 19871013
2957945 19871019
2957407 19871020
3622740 19871020
3650171 19871020
10283639 19871021
10317943 19871021
3626950 19871021
2887499 19871022
3476759 19871022
11646574 19871027
11646575 19871027
11646577 19871027
11646578 19871028
11646579 19871029
11646580 19871029
11646581 19871029
3309386 19871029
3477652 19871029
3656607 19871029
3656608 19871029
3661578 19871102
3661588 19871102
10317951 19871103
3308038 19871103
2888982 19871105
3661626 19871106
10284280 19871109
3477655 19871109
3656628 19871109
3309522 19871110
2958529 19871116
3115470 19871116
3115403 19871118
3115404 19871118
3657978 19871118
3660266 19871118
10284178 19871119
11652488 19871119
3657638 19871119
3660254 19871119
11649840 19871120
3116575 19871120
3116576 19871120
3478597 19871123
3478598 19871123
3478503 19871124
3478906 19871124
11646583 19871125
11646584 19871125
3667249 19871125
3670368 19871127
11646585 19871130
11646587 19871130
11651868 19871130
3671605 19871130
10284437 19871203
11649847 19871203
3478363 19871203
3672107 19871203
3312662 19871204
3312663 19871204
3669236 19871204
3669243 19871204
3669653 19871204
11649850 19871207
11658855 19871207
3670865 19871207
11646173 19871208
11646594 19871208
11646595 19871209
11646599 19871209
3668795 19871209
3668798 19871209
3668799 19871209
3668800 19871209
3478530 19871210
3669712 19871210
3669713 19871210
3669715 19871210
3669716 19871210
3669717 19871210
3117184 19871211
3117219 19871214
3499416 19871214
3117258 19871215
3673847 19871215
2959812 19871216
3665483 19871216
3670407 19871216
3478790 19871217
3479683 19871218
3679109 19871218
3683263 19871218
3683266 19871218
11646600 19871219
11646602 19871219
11647261 19871219
11652495 19871219
11655832 19871219
11644019 19871220
11646604 19871220
11653777 19871220
11658866 19871220
12041352 19871220
3682761 19871221
2890815 19871222
2890851 19871222
3683540 19871223
2890866 19871224
2890888 19871224
3681159 19871228
3315066 19871229
3317877 19871229
3317878 19871229
3479211 19871229
3686101 19871229
3686103 19871229
10324486 19871231
11646189 19880104
3676937 19880104
11646582 19880105
11646588 19880105
11646589 19880105
11645604 19880106
11646605 19880106
11646606 19880106
3500248 19880106
3119081 19880111
3119097 19880111
11646607 19880112
11655835 19880112
3677553 19880112
3679139 19880112
11646480 19880113
11655836 19880113
3677674 19880113
3687046 19880113
3315846 19880114
3676949 19880114
11646608 19880115
11649862 19880115
2961322 19880115
3119119 19880115
3479700 19880115
3479702 19880115
3479868 19880115
11646610 19880119
10284792 19880120
10285041 19880120
2890987 19880121
11646611 19880122
11646612 19880122
11653781 19880125
11655834 19880125
10285187 19880126
11646566 19880126
2826828 19880126
3275810 19880126
3336135 19880126
3336144 19880126
11646190 19880127
11646613 19880127
3695724 19880127
3696586 19880127
11648301 19880201
11653779 19880201
11658888 19880201
3257378 19880202
3693741 19880202
3695735 19880202
3422081 19880203
3690822 19880203
3695670 19880203
11644031 19880204
11646188 19880204
2447546 19880204
3122142 19880204
3422149 19880204
11646619 19880205
11658889 19880205
2891938 19880205
3120913 19880205
3426253 19880205
3695384 19880205
11646620 19880208
11646621 19880208
3276180 19880208
3480439 19880208
11649866 19880209
10316222 19880210
11646191 19880210
3120942 19880210
11646192 19880211
11655843 19880211
11655844 19880211
10285421 19880217
10285423 19880217
10314258 19880217
11644017 19880217
11646624 19880217
3257302 19880217
3276007 19880217
3692457 19880217
11658896 19880218
11646629 19880219
11647837 19880219
11655847 19880219
3321365 19880220
3336342 19880220
3120997 19880223
3120998 19880223
11643932 19880224
3424094 19880224
3480405 19880224
3695577 19880224
3696672 19880224
3340109 19880226
3433755 19880226
3433467 19880229
2893059 19880302
3122906 19880302
3122907 19880302
11647380 19880303
3340844 19880303
3340846 19880303
3427301 19880304
3427961 19880304
3430085 19880304
3123721 19880308
3338578 19880309
3340167 19880309
3340375 19880309
3340379 19880309
3340386 19880309
3338724 19880310
2893287 19880311
3432071 19880311
11646632 19880315
11646634 19880315
11646636 19880315
11646637 19880315
11653790 19880315
3339960 19880315
3433965 19880315
10285828 19880316
10285925 19880318
3323918 19880318
3324545 19880318
3338009 19880318
11655853 19880321
3276949 19880321
3276950 19880321
3339841 19880321
3339842 19880321
3339843 19880321
11646615 19880322
11646642 19880323
3277064 19880323
3277519 19880323
3277520 19880323
3340866 19880323
11649887 19880324
11658908 19880324
3344422 19880329
3342621 19880330
3344520 19880330
3481446 19880330
11648558 19880331
3343581 19880331
3343830 19880331
3343834 19880331
3439245 19880401
10286017 19880404
11645641 19880404
2963700 19880405
11649889 19880406
3124913 19880406
3124914 19880406
11649891 19880407
3343789 19880407
3343792 19880407
3344427 19880407
3344476 19880407
3439306 19880407
11646162 19880408
11646648 19880408
11649895 19880408
11649897 19880408
11649899 19880408
11651880 19880408
10286243 19880412
10286249 19880412
3126439 19880412
3279266 19880412
3347514 19880412
3422805 19880412
3126430 19880419
3348541 19880419
3347267 19880420
3126676 19880421
3162356 19880421
3162357 19880421
3279834 19880421
3279835 19880421
3279837 19880421
3279838 19880421
3279839 19880421
3347403 19880421
3348471 19880421
3348472 19880421
3348474 19880421
11648242 19880423
3350688 19880425
3352205 19880426
3352728 19880427
10286447 19880428
3442990 19880428
2895315 19880502
3127749 19880503
3352737 19880503
2965437 19880505
11649930 19880509
11649932 19880509
11649926 19880510
11649933 19880510
3126872 19880510
11649929 19880511
2895088 19880512
3127443 19880512
3328061 19880512
3348847 19880512
3353294 19880512
3354746 19880512
10314277 19880516
11649927 19880517
3355626 19880517
11646654 19880520
11649931 19880520
11646656 19880523
11658940 19880523
11649928 19880524
11649945 19880524
11649952 19880524
11651885 19880524
11651890 19880524
3355954 19880525
3282084 19880526
3356448 19880526
3357214 19880526
3357599 19880526
3447085 19880526
2966186 19880527
2966226 19880527
3329236 19880531
3361245 19880531
3482343 19880531
11651886 19880602
2966142 19880602
2966241 19880602
10286956 19880603
11646663 19880603
11646664 19880603
11651889 19880603
3129053 19880603
3359776 19880603
3361274 19880603
3363521 19880603
11646666 19880606
11646668 19880606
11655876 19880606
10286966 19880607
11646667 19880607
11649963 19880607
3283490 19880607
3362200 19880609
3367458 19880610
11649973 19880613
11649974 19880614
12280817 19880615
11652513 19880616
11655883 19880616
3369456 19880616
3369471 19880616
3449379 19880616
3368135 19880617
3367253 19880620
3367469 19880620
3368939 19880620
3367293 19880621
3367025 19880622
3367484 19880622
3367991 19880622
10287194 19880623
10287195 19880623
10287372 19880623
10318070 19880623
3369878 19880623
3451278 19880624
3375506 19880629
3131809 19880630
3131818 19880630
3131578 19880701
3374884 19880701
11646296 19880702
11649231 19880702
11651901 19880702
11651902 19880702
11658969 19880702
11658972 19880702
11649981 19880704
11649982 19880704
11649983 19880704
11658979 19880704
10287515 19880705
11646674 19880705
12091957 19880705
11644301 19880706
11644302 19880706
3374540 19880706
2967199 19880707
3163591 19880707
3374593 19880707
3482554 19880707
2967230 19880708
3330410 19880708
3370596 19880708
3370983 19880708
3372987 19880708
3375888 19880708
2897555 19880711
3286916 19880711
3374604 19880713
3131555 19880714
3131557 19880714
3370925 19880714
3373708 19880714
3375823 19880714
3288924 19880715
3379709 19880715
3378862 19880718
10287708 19880719
2967805 19880719
2967892 19880719
3164100 19880719
3288235 19880719
3380379 19880719
3380389 19880719
3132272 19880720
3132288 19880720
3132307 19880720
3452047 19880720
3452135 19880720
3381966 19880721
3381969 19880721
3132603 19880725
2968530 19880729
3164401 19880729
3385891 19880729
11645606 19880730
12041422 19880730
10287834 19880801
10287859 19880801
3385400 19880801
11646682 19880802
11646684 19880802
11650006 19880802
11650008 19880802
11650009 19880802
11650010 19880802
11650012 19880802
11650014 19880802
11658989 19880802
3389786 19880802
11646685 19880803
11650007 19880803
11650011 19880803
10287933 19880804
10288009 19880804
10312558 19880804
11651904 19880804
3389623 19880804
11650013 19880805
11658994 19880805
3290525 19880808
3385761 19880808
3385764 19880808
3452699 19880808
3452700 19880808
3452701 19880808
3387260 19880809
3386759 19880810
3382471 19880811
3386120 19880811
3386126 19880811
3389433 19880811
3164855 19880812
2969048 19880818
2969234 19880818
3164822 19880818
3164993 19880818
3293212 19880818
3392507 19880818
3453254 19880818
3392723 19880822
3292456 19880823
3391548 19880823
3391759 19880823
3391760 19880823
3391761 19880823
3391762 19880823
3392777 19880825
3392781 19880825
3392805 19880825
3397278 19880826
3135036 19880901
3399199 19880901
2969472 19880902
10288235 19880906
3398198 19880906
11646693 19880907
2899784 19880908
2899798 19880908
3041751 19880908
3397786 19880908
3402933 19880912
10288457 19880913
10312592 19880913
3406737 19880914
3402214 19880915
3042117 19880919
3165304 19880919
3405166 19880919
3405171 19880919
3405573 19880919
3405574 19880919
3406900 19880919
3405291 19880920
2900399 19880921
11644098 19880922
3042588 19880922
3044220 19880922
3402262 19880922
3404588 19880922
3406870 19880922
3408069 19880922
3408070 19880922
3408071 19880922
11646696 19880926
11659005 19880926
11659006 19880927
3136841 19880927
11650027 19880928
11650028 19880928
11650029 19880928
11650030 19880928
11650031 19880928
11650032 19880928
3413693 19880929
10302689 19880930
11646697 19880930
10318109 19881003
3411734 19881004
2900975 19881005
2970363 19881005
3408954 19881005
3408958 19881005
3408976 19881005
11650033 19881006
11650034 19881006
11650038 19881006
11650039 19881006
11650040 19881006
11650063 19881006
11651907 19881006
3412524 19881006
3454863 19881006
11650035 19881010
11650037 19881010
10288485 19881011
10288744 19881011
10312614 19881011
11650047 19881011
3045628 19881011
3412839 19881011
11650036 19881012
11650041 19881012
11650026 19881013
2970533 19881013
2970603 19881013
10288972 19881017
3270333 19881017
3416171 19881017
3418860 19881017
3415733 19881018
3416293 19881018
3420522 19881018
3418683 19881019
3048126 19881020
10288845 19881021
10289084 19881021
2901607 19881021
3166488 19881024
3419467 19881024
3419476 19881024
11646698 19881025
11650048 19881025
11659008 19881025
3417478 19881025
3419509 19881025
11647851 19881027
11650053 19881027
2901644 19881027
3047195 19881027
3419523 19881027
3173435 19881101
3173436 19881101
3171132 19881103
3173305 19881104
2902278 19881107
3174297 19881107
3174825 19881107
3140031 19881108
3173562 19881108
11650057 19881109
11651914 19881109
3178688 19881109
11650064 19881110
3051431 19881110
3175734 19881110
11650043 19881111
11650044 19881111
11650061 19881111
11650042 19881114
11650059 19881114
11650062 19881114
3050392 19881114
3173175 19881114
3171737 19881115
11650058 19881116
11650060 19881116
3175714 19881116
3177700 19881117
3177722 19881117
11650066 19881118
11650068 19881118
11650065 19881121
11650067 19881121
11650069 19881121
2845836 19881121
3172038 19881121
3174185 19881121
3177213 19881121
3050137 19881123
3177524 19881123
3052605 19881125
11650045 19881128
11650046 19881128
3179539 19881130
3187753 19881130
3187754 19881130
3183793 19881201
10289993 19881205
2460209 19881205
2972947 19881205
3187859 19881205
3188498 19881205
3503670 19881205
3140829 19881206
3184138 19881207
3187836 19881207
3184348 19881209
2847208 19881212
3183610 19881212
3187146 19881212
3254696 19881212
10290121 19881213
12281142 19881213
11646702 19881215
3185066 19881215
10290144 19881216
10314309 19881216
10318128 19881216
10324577 19881216
3183232 19881216
10295383 19881219
10313740 19881219
2903353 19881219
3189628 19881219
3140953 19881220
3181542 19881220
3181543 19881220
3183223 19881220
11646703 19881221
11650078 19881221
2973089 19881221
3185794 19881221
3184410 19881222
3184411 19881222
3184881 19881222
3184882 19881222
3184883 19881222
3184884 19881222
3057465 19881228
3057466 19881228
3194024 19890103
10290372 19890104
10318133 19890104
11650079 19890104
3196124 19890104
3143085 19890109
3192023 19890109
3192024 19890109
3192025 19890109
3192026 19890109
3192027 19890109
3192028 19890109
3192029 19890109
3192030 19890109
3193999 19890109
3194273 19890109
3195781 19890110
3193676 19890111
3191769 19890112
3195297 19890112
3200869 19890117
2642371 19890118
3196992 19890118
10290684 19890123
10290688 19890123
10290689 19890123
10290863 19890123
10291010 19890123
10291074 19890123
10302929 19890123
10314318 19890123
3264472 19890125
2909023 19890126
11659029 19890127
11644100 19890130
2974315 19890130
3203031 19890130
2909275 19890201
11651916 19890202
2974447 19890202
3060439 19890202
3060693 19890202
3060771 19890202
3203883 19890202
3204002 19890202
3204986 19890202
3204988 19890202
3205493 19890202
3206118 19890202
3144750 19890206
11646706 19890209
11650094 19890209
11659031 19890210
2974883 19890210
3211790 19890213
2911172 19890216
3210842 19890216
3212191 19890216
3212614 19890216
3212627 19890216
3212665 19890216
11648268 19890221
11650096 19890221
2643216 19890221
3062197 19890222
3062200 19890222
3063142 19890222
3063145 19890222
3210186 19890222
3214006 19890222
11646709 19890223
3210096 19890223
3210102 19890223
3216318 19890224
11651920 19890227
3217351 19890227
3217352 19890227
2912537 19890302
3215029 19890302
3215063 19890302
10291490 19890303
10312814 19890303
10318167 19890307
3064665 19890308
2975206 19890309
2975208 19890309
2975400 19890309
3215640 19890309
3216298 19890309
3216312 19890309
3221020 19890314
11644324 19890315
11655899 19890315
2914232 19890315
11650097 19890316
11650098 19890316
11650099 19890316
11650100 19890316
11650101 19890316
11650102 19890316
11650103 19890316
11652521 19890316
11646196 19890317
2644161 19890317
2914666 19890317
2914667 19890317
2914668 19890317
3223101 19890317
2915164 19890321
2915165 19890321
3221674 19890322
11650108 19890323
11652522 19890323
2563562 19890323
2914576 19890323
2915449 19890323
2915463 19890323
3064789 19890323
3220737 19890323
3220747 19890323
3220748 19890323
10291867 19890324
2521872 19890329
2919898 19890329
2919899 19890329
3147234 19890329
10291898 19890331
2645452 19890331
3147094 19890331
2919248 19890404
2919960 19890404
3225470 19890404
3066788 19890405
3226738 19890405
10291859 19890406
2919291 19890406
2919292 19890406
3226632 19890406
11648178 19890411
3147673 19890411
11644325 19890412
11644326 19890412
11644327 19890412
2646078 19890412
11648179 19890413
2922080 19890413
2922305 19890413
3231386 19890414
3068069 19890417
2522010 19890418
2922844 19890418
3229996 19890419
3231969 19890419
2535612 19890420
2853142 19890424
3069801 19890424
3070707 19890424
3235312 19890424
3235313 19890424
3235314 19890424
10292277 19890425
3235793 19890425
2647088 19890426
2648924 19890426
2923631 19890426
2929810 19890426
2647674 19890427
2924192 19890428
2924955 19890428
2926656 19890428
3236117 19890428
3237260 19890428
3238617 19890428
2926712 19890502
10292069 19890503
10292259 19890503
2927477 19890503
3235791 19890503
2926958 19890504
3070818 19890504
3239188 19890504
2494217 19890505
2522431 19890505
2648929 19890505
2929792 19890505
3235241 19890505
2928701 19890509
3237357 19890509
2784555 19890510
2924527 19890510
2494559 19890511
3069793 19890511
2495070 19890512
2495398 19890512
10292353 19890515
2495104 19890515
2523028 19890515
2649700 19890515
2649701 19890515
2703248 19890515
2703249 19890515
2703250 19890515
2703036 19890516
2495545 19890518
2702699 19890518
2702700 19890518
2703953 19890518
2704105 19890519
2702684 19890522
2651544 19890526
2651545 19890526
2706332 19890526
2708900 19890526
2708901 19890526
2708902 19890526
2708903 19890526
2708904 19890526
2708905 19890526
2708906 19890526
2708907 19890526
2708909 19890526
2708910 19890526
2709175 19890526
2710919 19890526
2977401 19890526
3072388 19890526
3072389 19890526
3244002 19890526
3244003 19890526
3244004 19890526
3244005 19890526
3244006 19890526
3244007 19890526
3244008 19890526
3244009 19890526
10292484 19890531
2469392 19890531
2565440 19890531
11644369 19890601
11650074 19890601
11650131 19890601
11650132 19890601
11650134 19890601
2710228 19890601
2710419 19890601
2710461 19890601
2712756 19890602
2712758 19890602
2712763 19890602
11644368 19890605
11650133 19890605
2651034 19890605
2653232 19890606
11646713 19890607
2712513 19890607
10292796 19890612
2713748 19890612
2713826 19890612
2716324 19890612
2716831 19890613
11650142 19890614
11659081 19890614
2496825 19890614
2713804 19890614
3247882 19890614
11646715 19890615
11650150 19890615
2496728 19890615
2713568 19890615
2977560 19890615
11650155 19890616
2718236 19890616
2523751 19890619
2714966 19890620
2714968 19890620
2714971 19890620
2717508 19890622
2721295 19890623
2728477 19890623
11650166 19890626
11650168 19890626
2722149 19890626
2726127 19890626
2720262 19890627
11659096 19890628
2471251 19890629
2491409 19890629
2497821 19890629
2635877 19890629
11648180 19890630
11650143 19890630
2729375 19890630
10292999 19890703
2656580 19890703
2723838 19890703
10292981 19890705
10292983 19890705
2727482 19890705
2725650 19890706
2727682 19890706
2729974 19890707
11651939 19890710
2656606 19890710
2722623 19890710
2724503 19890710
2725205 19890710
2725206 19890710
12342117 19890711
2721773 19890711
2723520 19890711
2726121 19890711
2786138 19890711
2657673 19890712
2658899 19890713
2727439 19890713
2977781 19890713
11646719 19890714
3334323 19890717
2733773 19890718
2735018 19890718
2735019 19890718
2735020 19890718
2735032 19890718
2735632 19890718
10293236 19890720
11659108 19890720
2660605 19890720
2735469 19890720
2735474 19890720
2735476 19890720
2735477 19890720
10304468 19890721
10314670 19890721
2660217 19890724
2735351 19890724
2733503 19890725
2732816 19890727
2733866 19890727
2734562 19890727
2737176 19890731
2739972 19890801
2661679 19890802
2662439 19890802
2662444 19890802
2739368 19890802
11650184 19890803
11650186 19890803
12281930 19890803
2662914 19890803
2738865 19890803
2765026 19890803
2737856 19890804
10293567 19890808
11646720 19890809
2500158 19890809
2500178 19890809
2525453 19890809
2739029 19890809
2741073 19890810
2741082 19890810
3252596 19890810
2501640 19890814
3253419 19890814
2501318 19890815
2751522 19890815
10293823 19890816
10293825 19890816
2751035 19890817
3880452 19890817
3880464 19890817
3880465 19890817
3880472 19890817
2664485 19890818
2747680 19890818
2747686 19890818
2747689 19890818
2747690 19890818
2747691 19890818
2747692 19890818
2747693 19890818
2747694 19890818
2747695 19890818
2746605 19890821
2746606 19890821
2746607 19890821
2746611 19890821
10313162 19890822
11650202 19890822
2747563 19890822
11650194 19890823
11650198 19890823
2664240 19890823
2744678 19890825
2745062 19890825
2754245 19890829
2754782 19890830
2754783 19890830
2755532 19890831
2755206 19890901
2755631 19890901
10303679 19890907
10314671 19890907
10314672 19890907
10318290 19890907
2756441 19890907
2503087 19890908
2503101 19890908
2569573 19890911
2503118 19890912
2762857 19890912
2764012 19890912
11644304 19890914
2668154 19890915
11648181 19890918
11648302 19890918
2760321 19890918
2762467 19890918
10294088 19890920
10325209 19890921
2758835 19890921
2761645 19890921
2763050 19890921
11646728 19890922
11650206 19890922
10294508 19890925
11650195 19890925
11650199 19890925
11650221 19890925
11650196 19890927
11650197 19890927
11650201 19890927
12041188 19890927
2671108 19890927
2672746 19890928
10294405 19890929
10314361 19890929
2549825 19890929
11650210 19891002
11650214 19891002
12281630 19891003
2978416 19891003
10294271 19891005
11650192 19891006
11650193 19891006
11650200 19891006
2671418 19891006
2766210 19891006
2504389 19891011
2774028 19891011
2527880 19891012
2765432 19891012
2774903 19891012
10294684 19891013
2779662 19891013
11650216 19891016
11650217 19891016
11650213 19891017
2675463 19891017
10294737 19891018
11646731 19891018
11650215 19891018
2776091 19891018
2776092 19891018
2776376 19891018
2776377 19891018
10318320 19891019
2673977 19891019
2779462 19891019
2781224 19891019
3076903 19891020
3256658 19891020
3256695 19891020
2570767 19891023
2570770 19891023
2776990 19891023
2781813 19891023
2781814 19891023
2781818 19891023
2506644 19891026
2674371 19891026
2674372 19891026
2778532 19891026
2778932 19891026
2778936 19891026
2780402 19891026
11650219 19891027
11650220 19891027
11644387 19891030
11648183 19891031
11648271 19891031
11659135 19891031
11650227 19891101
12315747 19891101
2792471 19891101
3267754 19891101
2790648 19891102
2794903 19891103
2795800 19891108
11652540 19891109
2552052 19891109
2792456 19891113
2978520 19891113
11648572 19891115
11650238 19891115
11650239 19891115
11650240 19891115
12041189 19891115
11648184 19891116
2678186 19891117
2798655 19891117
2799442 19891117
2477519 19891120
2797527 19891120
10295637 19891121
10318328 19891121
2793442 19891121
2507038 19891122
2507429 19891122
2817169 19891124
2508682 19891129
2810584 19891129
2815243 19891129
2815985 19891129
2813181 19891130
2818327 19891130
2809442 19891201
2812103 19891201
2817154 19891201
11646735 19891206
2680059 19891206
2804846 19891206
2813992 19891206
2816899 19891206
2808966 19891211
12315818 19891212
2810214 19891212
10296022 19891213
10295811 19891215
2806108 19891215
2508884 19891219
2572944 19891219
2810637 19891219
2683087 19891221
2683816 19891221
2813092 19891221
3268652 19891221
2573792 19891227
2587309 19891228
2511471 19891229
2555485 19891229
12315868 19900102
2584537 19900103
2511403 19900104
2585366 19900104
2586837 19900104
2587389 19900108
2685781 19900108
2479812 19900109
2586312 19900109
2586314 19900109
2586317 19900109
2586871 19900110
2589149 19900111
2593940 19900112
2595220 19900116
11646736 19900118
2594516 19900119
2594531 19900119
2593923 19900122
2595552 19900122
2978657 19900122
2293685 19900123
2574370 19900123
10296373 19900124
10313392 19900124
11648185 19900124
11651954 19900124
11651961 19900124
2531766 19900124
2531768 19900124
3270229 19900125
2574794 19900129
2601633 19900129
2532245 19900130
2599433 19900130
11646737 19900131
10128527 19900201
2532121 19900201
11644384 19900202
11650250 19900202
11650254 19900202
2481003 19900202
2481018 19900202
2602401 19900205
11645800 19900206
11646738 19900207
11646740 19900207
11646742 19900207
11651960 19900207
11655942 19900207
2294195 19900207
11646743 19900208
2600610 19900208
3270589 19900209
11647874 19900212
11650262 19900212
2297296 19900212
2297299 19900212
2605896 19900212
11659177 19900213
11652543 19900214
11659176 19900214
2606655 19900214
2606659 19900214
2606660 19900214
2607926 19900214
2610652 19900214
2296318 19900215
2607032 19900215
2608844 19900215
11650268 19900216
11650269 19900216
11650273 19900216
1967443 19900216
1967445 19900216
2404099 19900216
11650267 19900220
11650271 19900220
11650272 19900220
1967381 19900220
1967397 19900220
11645799 19900221
11646745 19900221
2136837 19900221
2136945 19900221
2296726 19900221
2532659 19900221
2607067 19900221
11645798 19900222
2296513 19900222
2296544 19900222
2513926 19900222
2513927 19900222
2605929 19900222
2606749 19900222
2608004 19900222
2608005 19900222
2608518 19900222
2611566 19900226
11646746 19900227
2300450 19900228
2300830 19900228
2616093 19900228
2610849 19900301
11650282 19900302
2618932 19900302
11655951 19900305
2514749 19900305
2614042 19900305
2693527 19900305
11653870 19900306
2105118 19900306
2105139 19900306
2298607 19900306
2300176 19900306
1967746 19900309
2105678 19900309
2299215 19900309
2514890 19900309
2301424 19900312
2301942 19900313
2533337 19900313
2613990 19900313
2300021 19900314
2300022 19900314
2300030 19900314
2908411 19900314
2908413 19900314
2908415 19900314
3152115 19900314
2300851 19900315
2611752 19900315
2614559 19900315
2694701 19900315
2908414 19900315
2303229 19900319
2137364 19900320
2302620 19900320
2305921 19900320
2306045 19900320
2620052 19900321
2304008 19900322
2304075 19900322
2621097 19900322
2105775 19900323
2407219 19900323
2621262 19900323
2695541 19900323
11642751 19900326
11642752 19900326
11642753 19900326
11650283 19900326
11655960 19900326
2620019 19900326
11650285 19900327
11650291 19900328
11652548 19900328
2533639 19900328
2533748 19900328
2620714 19900328
11650289 19900329
11650290 19900329
11686165 19900329
2621081 19900329
2621750 19900329
2695894 19900329
11650297 19900403
11653872 19900403
2309474 19900404
2309480 19900404
2306653 19900405
11650288 19900406
1968537 19900406
2309124 19900409
2178601 19900410
2309135 19900410
10304252 19900412
1968578 19900412
1968602 19900412
2308712 19900412
2626835 19900412
2179165 19900413
2312274 19900413
2314134 19900416
2315175 19900416
2315775 19900416
2095745 19900418
2107484 19900419
2315057 19900419
2315762 19900419
2316607 19900419
2316612 19900419
2316613 19900419
2316771 19900419
10103953 19900420
10296880 19900420
2138149 19900420
2311031 19900420
2627778 19900420
2627779 19900420
2312927 19900423
2313557 19900423
2313567 19900423
2179597 19900426
2313868 19900426
2313875 19900426
2314688 19900426
2314720 19900426
2315756 19900426
2627391 19900426
2978818 19900426
3272933 19900426
3272934 19900426
2534313 19900430
2181159 19900501
2180872 19900502
2181007 19900502
11646750 19900503
11646751 19900503
11648186 19900503
12041133 19900503
2318619 19900503
2318624 19900503
2318630 19900503
2318678 19900503
2320100 19900503
2321942 19900503
2576569 19900503
2630900 19900503
2631197 19900503
2698447 19900503
11646752 19900504
2321024 19900504
2321178 19900504
11648580 19900507
11650304 19900507
2181316 19900507
2107901 19900508
2138594 19900508
2318608 19900508
2181139 19900509
2321674 19900509
1969502 19900510
1969585 19900510
1969586 19900510
2108460 19900510
2157234 19900510
2320764 19900510
2978831 19900510
10106524 19900514
11648188 19900514
11648189 19900514
10104238 19900516
2327921 19900517
2327537 19900518
1970103 19900524
2109202 19900524
2323707 19900524
2325787 19900524
2327515 19900524
2633127 19900524
2633628 19900524
2633629 19900524
2109883 19900525
2184492 19900529
2329654 19900529
2330511 19900529
2328616 19900530
10104470 19900531
10106556 19900531
1970381 19900531
2329891 19900531
2332547 19900604
2185146 19900605
2185540 19900605
2331650 19900605
2332820 19900605
2334348 19900605
2634518 19900605
2333106 19900606
2333107 19900606
2333108 19900606
2634747 19900606
2634749 19900606
2331948 19900607
2332892 19900607
2333517 19900607
11650317 19900608
11650316 19900611
11650318 19900611
2335853 19900613
2335995 19900613
2336239 19900613
10104534 19900614
10104580 19900614
10106594 19900614
11650319 19900614
11650320 19900614
11650321 19900614
11650322 19900614
2185875 19900614
2334862 19900614
2338844 19900615
11648246 19900618
11648273 19900618
11648303 19900618
11650323 19900618
12041111 19900618
1971048 19900618
2186850 19900618
2337696 19900618
2337704 19900618
2337838 19900618
1692603 19900619
2338739 19900619
2339179 19900620
11655952 19900622
11660820 19900622
11660822 19900622
2343414 19900625
2342731 19900626
2342379 19900627
3273907 19900628
10104775 19900629
2345650 19900629
2188999 19900703
1971717 19900705
2344570 19900705
2344582 19900705
2112343 19900706
2348181 19900706
2348182 19900706
12178835 19900707
12282835 19900707
12342689 19900707
12342691 19900707
11642758 19900709
1971876 19900709
11652617 19900710
10104816 19900711
10104817 19900711
11648247 19900711
2140704 19900711
2140705 19900711
2347573 19900711
2348795 19900711
2346825 19900712
2348866 19900712
2141032 19900713
2353311 19900713
11648296 19900716
11648584 19900716
2350759 19900716
2353224 19900716
10105004 19900719
2351559 19900719
2400423 19900719
2534669 19900719
2356907 19900720
11654895 19900724
1972435 19900724
2356555 19900724
11651974 19900726
2356161 19900726
2356162 19900726
2637719 19900726
11655979 19900730
11650341 19900731
11659231 19900731
2193398 19900731
2193399 19900731
2358584 19900731
2359828 19900731
11650340 19900801
11653893 19900801
11660830 19900801
2638480 19900801
2638481 19900801
2357441 19900802
2360130 19900802
2360224 19900802
2362737 19900806
2362999 19900806
2363085 19900806
2363464 19900806
2114210 19900813
2366274 19900813
2366279 19900813
2366284 19900813
2368718 19900813
2369247 19900813
2534777 19900813
2534780 19900813
2114578 19900814
2366718 19900814
2366918 19900814
2367183 19900814
2367885 19900814
2368482 19900814
2365585 19900815
2366570 19900815
2195472 19900816
2364026 19900816
2365929 19900816
2366236 19900816
2367156 19900816
2367976 19900816
2367978 19900816
10105341 19900817
10170562 19900817
2371609 19900817
2371224 19900821
10105499 19900827
10128555 19900827
1973783 19900827
2115353 19900827
2373876 19900827
2374420 19900829
2374422 19900829
2640240 19900829
2197512 19900830
2374450 19900830
2374451 19900830
2374452 19900830
2374622 19900830
2517991 19900831
2376266 19900905
12091961 19900906
2375851 19900906
2376525 19900906
2377102 19900906
2640457 19900906
3152728 19900906
3152732 19900906
3152735 19900906
11655977 19900907
2104034 19900907
2381377 19900907
2381381 19900907
2381383 19900907
2381384 19900907
2382201 19900907
2379123 19900911
11642781 19900912
2166268 19900913
2271027 19900913
2381726 19900913
2381779 19900913
2166836 19900914
2384928 19900914
2116857 19900920
2143621 19900920
2385998 19900920
2641016 19900920
3917157 19900920
11646771 19900921
2387983 19900924
11648248 19900925
11650384 19900925
2386621 19900925
11650386 19900926
11650387 19900926
1975014 19900926
2143813 19900926
2201803 19900926
2388381 19900926
2388383 19900926
2641214 19900926
2641216 19900926
11650385 19900927
11650388 19900927
11650390 19900927
11653897 19900927
2387740 19900927
2389871 19900927
2641240 19900927
2701354 19900927
3152770 19900927
3275083 19900927
2390545 19900928
11650389 19901001
11650393 19901003
2390756 19901004
11648193 19901009
2393621 19901010
2144130 19901011
2144134 19901011
2144135 19901011
2144139 19901011
2144140 19901011
2395698 19901011
2395718 19901011
2144561 19901012
2399875 19901012
2398747 19901016
2399452 19901016
11660831 19901017
2397995 19901017
2397996 19901017
2400045 19901017
1975900 19901018
2397141 19901018
1976159 19901022
2402781 19901024
2402354 19901026
2221760 19901031
2207918 19901102
11659249 19901106
2207418 19901106
11648194 19901107
2211085 19901107
2211086 19901107
2218309 19901107
11647882 19901108
2212529 19901109
11650408 19901112
11653900 19901112
11646773 19901113
11653899 19901113
1976942 19901113
2220515 19901113
2220521 19901113
2218518 19901114
2218520 19901114
2120722 19901115
2120727 19901115
2213961 19901115
2218372 19901115
2121033 19901116
2207955 19901116
2221878 19901116
2214065 19901119
2215651 19901119
2215729 19901119
2221539 19901119
2212632 19901120
2218633 19901120
2170849 19901121
2170851 19901121
2214489 19901121
2214689 19901121
2215684 19901121
2216679 19901121
2217567 19901121
2218960 19901121
2221558 19901121
2240873 19901204
2240876 19901204
2232980 19901207
2234566 19901207
10107515 19901210
2121417 19901210
2225904 19901210
2231999 19901210
1978061 19901211
2228583 19901213
2227773 19901214
2234617 19901214
2233458 19901217
2172686 19901218
2237332 19901218
1978122 19901219
2230055 19901219
2224262 19901226
2232063 19901226
2241434 19901226
2227058 19901227
2231289 19901227
2233046 19901227
2233186 19901227
2236558 19901227
3153488 19901227
2173863 19901228
2243485 19901231
2243921 19901231
2242201 19910103
2242202 19910103
2242203 19910103
2242204 19910103
2242205 19910103
2242206 19910103
2243721 19910103
2247127 19910109
2247291 19910109
2247292 19910109
2247296 19910109
2247853 19910109
2247854 19910109
2247855 19910109
2247856 19910109
2247857 19910109
2248470 19910109
2123213 19910110
10107776 19910111
2251498 19910111
2249015 19910114
2249461 19910114
1983928 19910115
2250730 19910115
2250739 19910115
2082964 19910116
2251780 19910116
2255437 19910118
11646783 19910122
11656007 19910122
12091962 19910122
2147703 19910124
2254528 19910124
2255967 19910124
10108325 19910125
10170633 19910129
11649275 19910129
11650413 19910129
11652561 19910129
2257393 19910129
1984590 19910130
2259493 19910130
11650412 19910201
2261567 19910201
2262111 19910204
11649273 19910205
11650417 19910206
10108513 19910207
11650418 19910207
1985138 19910207
1985250 19910207
2175620 19910207
2261139 19910207
2264005 19910207
2265866 19910208
2265876 19910208
2265879 19910208
2267091 19910208
2267526 19910208
2267805 19910208
1986594 19910211
2266430 19910211
10108527 19910212
11645678 19910212
11650420 19910212
11653914 19910212
12041076 19910212
1986311 19910212
2266922 19910212
2266923 19910212
11651997 19910213
11653916 19910213
11656010 19910213
11659265 19910213
11646787 19910214
11650414 19910214
11650421 19910214
11650422 19910214
11653915 19910214
11659266 19910214
2264953 19910214
2265395 19910214
2268085 19910214
2268089 19910214
11646205 19910215
11646792 19910215
11647427 19910215
11647886 19910215
11651164 19910215
11642785 19910219
11652563 19910219
1846241 19910219
11656016 19910220
1987404 19910221
2269863 19910221
2269866 19910221
11642833 19910222
11646796 19910225
11646802 19910225
11646803 19910225
11646804 19910225
2272890 19910225
2271833 19910226
1988908 19910228
2177298 19910228
2273225 19910228
2273229 19910228
10108847 19910301
12342927 19910301
2276656 19910301
1990025 19910304
11642831 19910305
1671280 19910306
2278246 19910306
1989722 19910307
1990452 19910307
1990863 19910307
2278002 19910307
11642849 19910308
2279368 19910312
2149175 19910314
11650440 19910315
1994150 19910315
1994292 19910315
1994336 19910315
2283005 19910315
2283775 19910315
2285045 19910315
2285046 19910315
2285047 19910315
2285048 19910315
2285049 19910315
2285051 19910315
2285052 19910315
2285054 19910315
2285055 19910315
2285056 19910315
2285174 19910318
1993285 19910320
2149470 19910320
11650439 19910321
1994826 19910321
1996841 19910322
1847485 19910325
1995131 19910325
2287011 19910326
1996432 19910327
1996160 19910328
1996534 19910328
2289728 19910401
1998124 19910402
1998129 19910402
2289115 19910403
2289191 19910403
11650437 19910404
11650438 19910404
11659284 19910404
11659285 19910404
1900028 19910404
1997457 19910404
1997459 19910404
11650434 19910405
1671903 19910405
1998757 19910405
1998784 19910405
1999602 19910405
2000174 19910405
2292989 19910405
1998895 19910408
11650941 19910409
2292667 19910409
11646810 19910410
2001128 19910410
10170684 19910411
1809254 19910411
1998552 19910411
1998910 19910411
2002148 19910412
12282931 19910415
2002564 19910416
2002571 19910416
2073560 19910416
2073564 19910416
2073565 19910416
2073569 19910416
2073777 19910416
2074104 19910416
2150007 19910416
1672184 19910418
2002902 19910418
2003196 19910418
2003216 19910418
2003218 19910418
2003827 19910418
2074930 19910418
2150078 19910418
2150079 19910418
2005971 19910419
2006480 19910422
2077394 19910422
2006406 19910423
1848643 19910424
2004177 19910424
2005724 19910424
2005738 19910424
1900701 19910425
1900931 19910425
2004904 19910425
2004905 19910425
2006116 19910425
2007236 19910426
1706820 19910501
1901010 19910502
2008204 19910502
2008254 19910502
2008357 19910502
2484930 19910502
2488279 19910502
2488280 19910502
2488282 19910502
2488283 19910502
2488288 19910502
2488291 19910502
2577352 19910502
10128612 19910503
2011732 19910503
1672806 19910507
1849395 19910507
1849396 19910507
2011759 19910507
2012444 19910507
2012445 19910507
2010027 19910509
2011283 19910509
2488574 19910509
2488575 19910509
1672926 19910514
2083174 19910514
2084787 19910514
1673049 19910516
2014854 19910516
2014872 19910516
2014877 19910516
2083259 19910516
2083261 19910516
2083263 19910516
2016827 19910517
10128617 19910522
10128619 19910522
2017246 19910523
2085533 19910523
2085534 19910523
2020157 19910524
2020407 19910524
2020587 19910524
1965212 19910528
1965213 19910528
2020792 19910528
2088405 19910528
2088516 19910528
2088517 19910528
2089647 19910528
2150973 19910528
1902139 19910530
2018958 19910530
2020309 19910530
2020310 19910530
2020846 19910530
2020851 19910530
2021090 19910530
1902374 19910531
12316698 19910603
2023335 19910605
2024206 19910605
2024207 19910605
1850791 19910606
2023610 19910606
2023611 19910606
2025145 19910606
2025182 19910606
2090139 19910606
10183474 19910607
11650435 19910607
2027362 19910610
11650419 19910611
11650436 19910611
1851330 19910611
1965456 19910611
1851190 19910613
2027563 19910613
11659292 19910614
10128625 19910617
11650930 19910617
2030680 19910617
11642862 19910618
11642863 19910618
11642864 19910618
11642865 19910618
11642866 19910618
11647890 19910618
11647891 19910618
2030066 19910618
2030779 19910619
11650934 19910620
11653933 19910620
11659297 19910620
1674309 19910620
2030462 19910620
2031234 19910620
11646813 19910621
1903281 19910621
11653932 19910624
11659305 19910624
12041112 19910624
1827792 19910624
2035043 19910624
2033728 19910626
2033739 19910626
2034018 19910626
1709611 19910627
2032032 19910627
2032193 19910627
2033485 19910627
2033769 19910627
2034269 19910627
2034466 19910627
2038444 19910628
2038464 19910628
11648275 19910702
11652572 19910702
10110711 19910703
11653934 19910703
12283707 19910703
12283767 19910703
12343054 19910703
1674793 19910703
2036458 19910703
2036558 19910703
2037730 19910703
2039217 19910703
11646235 19910708
11659323 19910709
11659324 19910709
11646825 19910710
11646826 19910710
11647432 19910710
1828254 19910710
2040733 19910710
2041826 19910710
11647892 19910711
2043012 19910711
11646832 19910712
2045591 19910715
2047259 19910715
2048949 19910715
10110981 19910716
10170733 19910716
11653938 19910716
2043702 19910716
2045281 19910716
2045284 19910716
2044710 19910717
2044711 19910717
2046124 19910717
11646236 19910718
11646834 19910718
2044030 19910718
2045057 19910718
2049140 19910719
2052209 19910719
10111278 19910722
10111111 19910723
10111164 19910723
11653939 19910725
1675707 19910725
1675708 19910725
1675712 19910725
1888381 19910725
1905049 19910725
2052113 19910725
2052429 19910725
2052440 19910725
2053174 19910725
2053678 19910725
2054763 19910731
12283854 19910801
12316815 19910801
12343100 19910801
2054538 19910801
2055078 19910801
2098543 19910801
2151522 19910801
2151523 19910801
1829547 19910802
11659339 19910805
2061966 19910806
2061967 19910806
1676319 19910808
2060616 19910808
2061097 19910808
2062680 19910808
2066494 19910812
2066528 19910812
10183489 19910814
10170753 19910815
2067789 19910815
2068599 19910815
1853873 19910821
1852194 19910822
1852449 19910822
2070114 19910822
2071678 19910822
1856791 19910826
1830296 19910828
1856471 19910828
10111729 19910829
1854814 19910829
1862335 19910830
1862818 19910830
12283904 19910905
1677610 19910905
1859990 19910905
1860007 19910905
1863253 19910905
1863254 19910905
1865774 19910906
1863859 19910909
1865724 19910909
1866505 19910910
1650847 19910911
1865550 19910911
11650944 19910912
1650869 19910912
1865863 19910912
1866298 19910912
11646843 19910913
11647895 19910913
10183499 19910916
1871595 19910916
11646844 19910917
11650974 19910917
11650975 19910917
11650976 19910917
11650977 19910917
11650978 19910917
11652576 19910917
11659344 19910917
1868758 19910917
1870657 19910917
11646847 19910918
10304492 19910919
11642842 19910919
11653940 19910919
1870774 19910919
1870781 19910919
1870831 19910919
10112213 19910920
1831595 19910920
1875804 19910920
1876162 19910920
1877607 19910920
1877609 19910920
11648216 19910924
1874649 19910924
1877021 19910924
3155030 19910924
1873136 19910925
1873139 19910925
1873534 19910925
1876392 19910925
1876829 19910925
1876830 19910925
1876831 19910925
1983256 19910925
11646849 19910926
1652220 19910926
1831592 19910926
1877420 19910926
1908296 19910926
12343179 19911001
1881955 19911001
11656059 19911003
11659346 19911003
1878834 19911003
1881445 19911003
1883220 19911003
1883221 19911003
1885499 19911007
1886464 19911007
1885296 19911009
1885882 19911009
11642878 19911010
11642879 19911010
11648592 19911010
1883577 19911010
1884823 19911010
1885940 19911010
1886820 19911010
1887093 19911010
1887210 19911010
1888083 19911010
1888091 19911010
11652009 19911015
2104031 19911015
1890042 19911016
1890043 19911016
11646242 19911017
11646243 19911017
11659349 19911017
1890601 19911017
10113706 19911018
10113001 19911022
1896841 19911022
1894830 19911023
1654483 19911024
1760041 19911024
1893312 19911024
1896853 19911024
1896935 19911024
1896953 19911024
10128664 19911028
10128665 19911028
1922458 19911028
11659351 19911029
1656268 19911029
1920682 19911029
1924520 19911029
1925158 19911030
11651007 19911031
11656061 19911031
1924683 19911031
1966616 19911031
1921500 19911104
1914951 19911106
1833333 19911107
1833334 19911107
1833335 19911107
1912768 19911107
1912771 19911107
1912780 19911107
1923857 19911107
1925449 19911107
1925450 19911107
1929603 19911107
1929695 19911107
1912882 19911112
1912898 19911112
1914356 19911112
1916771 19911112
1928806 19911112
1917210 19911113
1917213 19911113
1918678 19911113
1918679 19911113
1918682 19911113
1921414 19911113
1923732 19911113
1923734 19911113
1924536 19911113
1915216 19911114
1923262 19911114
1923263 19911114
1924877 19911114
1925687 19911114
1921524 19911115
1919538 19911118
1922982 19911118
1926453 19911118
1928147 19911119
10113801 19911121
12041317 19911121
1912533 19911121
1920749 19911121
1924121 19911121
1924122 19911121
1924124 19911121
1924127 19911121
2130194 19911121
1942712 19911125
1942717 19911125
1948019 19911125
1944064 19911126
1659265 19911127
1659266 19911127
1944432 19911127
1945100 19911127
1947584 19911127
1952404 19911127
1658656 19911129
1834152 19911129
1951839 19911202
11642917 19911203
11651017 19911203
11651018 19911203
11651021 19911203
12343261 19911203
1943954 19911203
1952878 19911203
1952891 19911203
2979410 19911203
1951792 19911204
1951814 19911204
1951815 19911204
11642918 19911205
10128669 19911206
1682542 19911206
1682547 19911206
11646858 19911209
11646860 19911209
11646864 19911209
2979485 19911209
1930787 19911212
1657653 19911213
1938188 19911213
1942450 19911213
1942451 19911213
1942457 19911213
11649349 19911216
11659355 19911216
1809265 19911217
1812859 19911217
1932805 19911217
1952375 19911217
2131054 19911217
2131057 19911217
1948080 19911218
1948081 19911218
1931147 19911219
1940408 19911219
1953426 19911219
1931658 19911220
1945113 19911220
1945125 19911220
10114501 19911223
1835051 19911223
1944518 19911224
10114420 19911226
1943023 19911226
1948167 19911226
1835526 19911231
1958155 19911231
10183540 19920102
12284200 19920102
12284226 19920102
12284228 19920102
1955037 19920102
1955298 19920102
2132009 19920102
1958716 19920107
1961795 19920107
10114927 19920108
1835808 19920109
1959098 19920109
1961001 19920109
1961171 19920109
2151884 19920109
2151885 19920109
1445500 19920110
1743277 19920113
1743882 19920113
1743706 19920114
1744965 19920114
1745914 19920114
1660682 19920116
1660683 19920116
1742759 19920116
1744286 19920116
1746308 19920116
1746745 19920116
1746759 19920116
1824231 19920116
1835872 19920116
10115271 19920121
1749904 19920121
1747640 19920122
10128676 19920123
1748972 19920123
1750809 19920123
10115457 19920124
1753229 19920124
1751851 19920128
10128680 19920129
1753398 19920129
11646867 19920130
1753969 19920130
1753975 19920130
1754118 19920130
1754427 19920130
11642895 19920131
11656066 19920131
11656067 19920131
11651047 19920203
12284244 19920203
12284245 19920203
1758673 19920204
1757704 19920205
1757722 19920205
1760550 19920207
1760551 19920207
1760553 19920207
11651049 19920210
11651052 19920210
1729577 19920210
1761411 19920210
1760602 19920212
1762424 19920212
1763332 19920212
1763826 19920213
10115724 19920218
1731200 19920218
1837293 19920218
11642927 19920219
1684965 19920219
1765460 19920219
1765463 19920219
1765465 19920219
1765468 19920219
1731135 19920220
1731232 19920220
1731245 19920220
1764434 19920220
1765258 19920220
1766019 19920220
1766274 19920220
1766275 19920220
1766277 19920220
11646871 19920221
1771062 19920221
1732644 19920224
1771914 19920224
1310243 19920225
11648594 19920227
11652583 19920227
1590834 19920227
1663263 19920227
1769752 19920227
1771334 19920227
10115861 19920228
11646877 19920228
11647903 19920228
1734561 19920228
1734562 19920228
1734563 19920228
1772886 19920302
1776212 19920303
1734515 19920304
1734108 19920305
1734113 19920305
1734595 19920305
1837834 19920305
1346565 19920306
1531253 19920309
1780623 19920309
1310492 19920312
1310512 19920312
1664013 19920312
1777339 19920312
1779596 19920312
1779689 19920312
1779690 19920312
1779691 19920312
1779693 19920312
1779695 19920312
1780231 19920312
1782229 19920313
1782750 19920313
10116070 19920317
1737865 19920319
1737951 19920319
1738840 19920319
1786273 19920323
1786275 19920323
1311045 19920324
1536003 19920324
11651106 19920325
11656076 19920325
1531417 19920325
1531418 19920325
1531419 19920325
1531420 19920325
1531437 19920325
1739495 19920325
1739498 19920325
1739658 19920326
1786805 19920326
1787520 19920326
1788990 19920326
1538838 19920327
1540099 19920330
10116428 19920331
1347126 19920331
1791792 19920331
12284540 19920401
1537986 19920401
1538532 19920401
1538533 19920401
1538670 19920401
1538671 19920401
1637376 19920401
1791808 19920401
1791809 19920401
1311179 19920402
1538608 19920402
1539050 19920402
1790505 19920402
1790506 19920402
1790513 19920402
1791738 19920402
1792552 19920402
10116464 19920406
11651109 19920406
11651110 19920406
10116449 19920408
10116471 19920408
11651112 19920408
11651113 19920408
11651114 19920408
1541106 19920408
1543195 19920408
10116482 19920409
1347374 19920409
1543283 19920409
11651116 19920410
11651131 19920410
11651132 19920413
1531923 19920415
11656065 19920416
1312252 19920416
1544064 19920416
1544065 19920416
1544066 19920416
1544765 19920416
1546773 19920416
1546781 19920416
1610458 19920416
1797537 19920416
1549190 19920421
1839308 19920421
1801301 19920422
11642948 19920423
1532238 19920423
1547394 19920423
1802309 19920429
1803577 19920429
1313154 19920430
1551213 19920430
12284531 19920501
12284650 19920501
1313606 19920504
1532706 19920504
1555140 19920504
1556971 19920504
1557700 19920504
1557710 19920504
1622503 19920504
1557284 19920505
1557110 19920506
1839501 19920506
1554879 19920507
1554880 19920507
1554885 19920507
1557485 19920507
1804232 19920507
1805533 19920507
1561560 19920508
11647904 19920511
10170943 19920512
1560481 19920514
1560899 19920514
1560964 19920514
10117324 19920515
10170951 19920515
1532987 19920515
11651150 19920519
1565678 19920520
1565682 19920520
1566052 19920520
1566065 19920520
11642977 19920521
11651159 19920521
1533000 19920521
1563696 19920521
1564364 19920521
1564593 19920521
1567094 19920521
1567103 19920521
1807814 19920521
11651153 19920522
11651155 19920522
11651157 19920522
11651158 19920522
1315075 19920522
1810030 19920522
1570575 19920527
1570586 19920527
11651154 19920528
11651156 19920528
1570032 19920528
1570092 19920528
1570448 19920528
1570465 19920528
1839721 19920528
1574878 19920529
1315421 19920601
1571635 19920601
11651162 19920602
11651166 19920602
1573647 19920602
1573649 19920602
1575282 19920602
1575283 19920602
1810636 19920602
1839783 19920602
11651161 19920603
11651163 19920603
11651165 19920603
1573471 19920603
11646886 19920604
11646887 19920604
11656094 19920604
1571865 19920604
1572251 19920604
1573067 19920604
1573817 19920604
1573981 19920604
1574399 19920604
10183639 19920605
11646250 19920605
11646888 19920605
1579138 19920605
10117796 19920608
10117799 19920608
11651176 19920608
1576502 19920608
1579301 19920608
11642953 19920609
1579238 19920609
1579392 19920609
1687440 19920610
1812767 19920610
1812770 19920610
1812771 19920610
1315660 19920611
1449547 19920611
1585169 19920615
1583744 19920616
11651178 19920617
11654901 19920617
1585137 19920617
11651183 19920618
1584156 19920618
1584684 19920618
1585971 19920618
1317059 19920619
1589009 19920619
1589751 19920619
1589752 19920619
10118039 19920622
10118041 19920622
11645687 19920623
1587506 19920623
10118053 19920624
11646898 19920624
1316992 19920625
1316993 19920625
1586810 19920625
1815017 19920625
1839969 19920625
1591490 19920626
1593117 19920629
1591562 19920630
1594047 19920630
1594048 19920630
1594147 19920630
1534391 19920701
1593312 19920701
1593663 19920701
1591418 19920702
1594698 19920702
1594699 19920702
1594701 19920702
1816352 19920702
1816354 19920702
1816355 19920702
1840069 19920702
1840070 19920702
1534570 19920706
1598092 19920706
1598163 19920706
1598245 19920706
1598293 19920706
1598350 19920706
1598351 19920706
11659409 19920708
1596802 19920708
1596810 19920708
1596842 19920708
1596861 19920708
10118408 19920709
1596722 19920709
1816779 19920709
1605149 19920710
10118459 19920713
11651190 19920713
11651193 19920713
11651194 19920713
11651195 19920713
11651197 19920713
11651198 19920713
1351180 19920713
11651192 19920714
11651196 19920714
1601355 19920714
1604365 19920714
1602072 19920715
1602509 19920715
1604312 19920715
1818307 19920715
10118497 19920716
11646899 19920716
11648217 19920716
11648218 19920716
11648304 19920716
11651175 19920716
1600172 19920716
1601690 19920716
1602733 19920716
1603183 19920716
1605780 19920716
1605781 19920716
11646903 19920717
11659408 19920717
1609199 19920720
1609324 19920720
11659415 19920721
10118680 19920722
1610146 19920722
1351487 19920723
1606203 19920723
1607188 19920723
1607494 19920723
1607850 19920723
1612884 19920724
1615443 19920724
1615521 19920728
1615523 19920728
11651191 19920729
1613669 19920729
1613671 19920729
1351974 19920730
1535384 19920730
1614498 19920730
1614523 19920730
1615674 19920730
1819639 19920730
1619743 19920731
11642967 19920803
11652590 19920803
12285008 19920803
1621087 19920804
11643080 19920805
11646251 19920805
11646905 19920805
11651111 19920805
11651115 19920806
1616552 19920806
1616661 19920806
1617280 19920806
11652035 19920807
1624479 19920807
11646910 19920810
11646911 19920810
11647917 19920810
1623531 19920810
1623696 19920810
1623306 19920811
10145646 19920812
11652591 19920812
10118731 19920813
10118784 19920813
1320773 19920813
1622839 19920813
1624310 19920813
1625690 19920813
1631678 19920814
10118888 19920817
1627996 19920817
1627997 19920817
1628104 19920817
1631549 19920817
11646913 19920818
11647918 19920818
1629981 19920818
1630147 19920818
10118986 19920820
10128718 19920820
1630953 19920820
10119289 19920821
10171026 19920821
10119075 19920825
1633536 19920825
1822000 19920825
1304728 19920827
1633657 19920827
1633659 19920827
1636850 19920827
1636942 19920827
1821900 19920827
1840398 19920827
1637984 19920901
12158045 19920902
12284544 19920902
1639719 19920902
1640472 19920902
1640965 19920902
1822570 19920902
10119331 19920903
10119379 19920903
10120628 19920903
1638187 19920903
1496089 19920908
1497019 19920908
1495458 19920910
1643379 19920910
1643595 19920910
11643007 19920914
11650049 19920914
11653972 19920914
1823106 19920914
10119719 19920916
11653973 19920916
1323441 19920916
1386828 19920916
1501807 19920916
1354289 19920917
1501347 19920917
1501996 19920917
1502552 19920917
1503172 19920917
11645724 19920921
11648220 19920921
11648221 19920921
1380313 19920921
11656280 19920922
1507376 19920922
1507968 19920922
11651235 19920923
11652038 19920923
1506560 19920923
1509339 19920923
1509605 19920923
10119882 19920924
11659429 19920924
1508070 19920924
11652039 19920925
11659430 19920925
11659432 19920925
11653975 19920928
11651238 19920929
10120020 19920930
10120110 19920930
11656106 19920930
12222218 19921001
1324996 19921001
1355246 19921001
1513217 19921001
1515802 19921002
1515803 19921002
1515804 19921002
10120163 19921006
1387771 19921006
1515235 19921006
1515835 19921006
1517546 19921006
1520046 19921006
1516923 19921007
1517969 19921008
11646925 19921009
11648252 19921009
11651249 19921009
11659442 19921009
11652040 19921013
1521196 19921013
1521198 19921013
1521453 19921013
1522858 19921013
11652042 19921015
1521262 19921015
1522580 19921015
2152104 19921015
11659444 19921016
11659445 19921016
1525228 19921016
1525498 19921016
1528611 19921016
1530507 19921016
1528967 19921019
1526275 19921020
10120469 19921022
11643068 19921022
11659449 19921022
1525730 19921022
1528255 19921022
1529212 19921022
1529227 19921022
1401453 19921026
1401455 19921026
1404513 19921026
1415863 19921026
11649347 19921028
1388956 19921028
1397988 19921028
1389669 19921029
1392714 19921029
1410388 19921029
1411986 19921029
1392532 19921030
1392744 19921030
1392756 19921030
1357310 19921102
12041137 19921103
1392051 19921104
1392850 19921104
1404725 19921104
1406520 19921104
1388872 19921105
1406843 19921110
11642937 19921111
11651285 19921111
1411518 19921112
1413782 19921117
10121505 19921118
10128740 19921118
1393070 19921118
1393086 19921118
1397422 19921118
1328971 19921119
1329000 19921119
1391638 19921119
1393884 19921119
1394008 19921119
1394009 19921119
1396199 19921119
1414171 19921119
11651293 19921120
11653984 19921120
1388987 19921120
1388991 19921120
1401542 19921120
1401548 19921120
1393120 19921123
11647925 19921124
11648277 19921124
1328438 19921125
1357750 19921125
1400072 19921125
1402383 19921125
1402384 19921125
1407041 19921125
1407061 19921125
1407066 19921125
1407068 19921125
1407074 19921125
1407075 19921125
1411563 19921125
1436022 19921127
1419670 19921201
1434549 19921201
1435026 19921201
1435451 19921201
1436041 19921201
1436044 19921201
1436066 19921201
1842132 19921201
1430630 19921202
1432204 19921202
1432268 19921202
1444739 19921202
10121959 19921203
11646936 19921203
11659450 19921203
11659468 19921203
1421828 19921203
1444682 19921203
1426429 19921204
1435640 19921204
1436795 19921204
1472258 19921204
1443957 19921208
11653987 19921209
10121841 19921210
10128757 19921210
1331367 19921210
1419689 19921210
1419701 19921210
1432224 19921210
1424608 19921214
11651318 19921215
11659473 19921215
1331736 19921215
1429937 19921215
1436098 19921216
1436099 19921216
1436100 19921216
1359279 19921217
1359302 19921217
1428848 19921217
1428849 19921217
1437634 19921217
1440113 19921217
10122215 19921218
1434556 19921218
1439962 19921218
1421837 19921222
1440427 19921222
1427696 19921223
1439797 19921223
1448366 19921224
1448543 19921224
1296623 19921229
1448012 19921229
1448013 19921229
1448502 19921229
1448526 19921229
1453526 19921231
1454514 19921231
1453252 19930104
1456347 19930104
1451364 19930106
1455274 19930106
1307868 19930107
1360573 19930107
1454631 19930107
1455242 19930107
1842551 19930111
1462457 19930112
1457780 19930114
1457781 19930114
1457786 19930114
1458348 19930114
1460644 19930114
1460645 19930114
1460647 19930114
1460652 19930114
1462712 19930114
10122666 19930115
8416403 19930115
1334472 19930121
1463894 19930121
1463965 19930121
1464425 19930121
1465607 19930121
1465608 19930121
10122835 19930122
11652177 19930122
1361696 19930122
11651337 19930126
1470432 19930126
10171305 19930127
1471631 19930127
8093271 19930127
8093282 19930127
1281948 19930128
1298268 19930128
1335144 19930128
1335223 19930128
1466972 19930128
1466975 19930128
1466995 19930128
11642968 19930201
11659478 19930201
1361756 19930201
1472414 19930201
1472416 19930201
1472874 19930201
10123072 19930202
11651344 19930202
11651346 19930202
11656137 19930202
11659481 19930203
11646937 19930204
11659486 19930205
1478557 19930205
1480913 19930205
1480915 19930205
8380536 19930205
11652616 19930209
1479494 19930209
10123208 19930210
11646938 19930210
11646940 19930210
8419556 19930210
1478106 19930211
1478747 19930211
1481524 19930211
1481789 19930211
11647262 19930212
11648225 19930212
11652061 19930212
8380653 19930212
10171331 19930216
11651380 19930216
11652062 19930216
11652063 19930216
11652064 19930216
1483241 19930216
8422134 19930216
11648403 19930217
11654001 19930217
1484140 19930217
1484628 19930218
8420669 19930218
8421457 19930218
11646889 19930219
11646947 19930219
8093759 19930219
8423842 19930219
10123460 19930222
10123385 19930223
11647263 19930223
1487577 19930223
1488083 19930223
11652065 19930224
8380877 19930224
10123433 19930225
10171350 19930225
1488204 19930225
8422612 19930225
8422613 19930225
8424137 19930225
11645824 19930226
1490136 19930226
8427536 19930226
11643034 19930301
11656154 19930302
8426962 19930302
8426963 19930302
8427274 19930302
10123556 19930303
10183819 19930303
11646949 19930303
11651391 19930303
11659505 19930303
8426633 19930303
8489587 19930303
11656156 19930304
11656157 19930304
11657370 19930304
8426553 19930304
8426564 19930304
11646256 19930305
11646954 19930305
11646955 19930305
11646957 19930305
11656155 19930305
1492937 19930305
1493026 19930305
8429172 19930308
1337406 19930310
1493402 19930310
1493405 19930310
1493406 19930310
8381645 19930311
8435023 19930312
8433452 19930315
8433462 19930315
1287207 19930316
1288305 19930317
1288307 19930317
11643086 19930318
8431829 19930318
11659511 19930322
1289717 19930322
12041257 19930324
10183833 19930325
1283869 19930325
1288624 19930325
1288625 19930325
8094843 19930325
8439060 19930325
11659512 19930326
8382763 19930326
8439934 19930326
8441216 19930326
1290878 19930330
8095008 19930330
12317691 19930401
12317711 19930401
12344000 19930401
1291258 19930401
1291261 19930401
1292066 19930401
1844025 19930401
8439368 19930401
10171375 19930402
10183842 19930402
8442900 19930402
11648599 19930406
11648600 19930406
8446318 19930407
1293822 19930408
1293823 19930408
8443478 19930408
8444451 19930408
8446484 19930408
8447624 19930408
8447626 19930408
8447634 19930408
8450578 19930412
8095584 19930413
8447899 19930413
8451740 19930413
10183845 19930414
8451211 19930414
10124697 19930416
10183849 19930419
11648276 19930420
11651409 19930420
8456617 19930420
11651428 19930421
8455387 19930421
8455751 19930421
8455793 19930421
8455798 19930421
8455846 19930421
8456276 19930421
8455840 19930422
8455996 19930422
8458617 19930423
8459510 19930426
8459511 19930426
8459512 19930426
8459519 19930426
11651438 19930427
11651451 19930427
8460520 19930427
1296741 19930428
1297075 19930428
1297076 19930428
8457961 19930428
11651455 19930429
8096281 19930429
8460723 19930429
8460738 19930429
8460747 19930429
8460748 19930429
10124876 19930430
11651460 19930430
8464121 19930503
8464122 19930503
8462322 19930504
11643038 19930505
11651466 19930505
11651467 19930505
11651468 19930505
12285804 19930505
12285811 19930505
12285820 19930505
11651469 19930506
8463092 19930506
11647933 19930511
8096923 19930511
8385714 19930511
11651482 19930512
11651483 19930512
8470857 19930512
11651480 19930513
1298284 19930513
1298668 19930513
8096962 19930513
8466822 19930513
8467016 19930513
8471207 19930517
11651489 19930518
11654460 19930518
8471484 19930520
8474203 19930520
8474882 19930520
8474895 19930520
10125248 19930524
8480235 19930524
11651433 19930525
1300411 19930525
8476455 19930525
8478533 19930525
8479692 19930525
8480814 19930525
8480852 19930525
8480853 19930525
10125360 19930526
11651492 19930526
1300413 19930527
1300419 19930527
8476961 19930527
8481077 19930527
8386950 19930528
8482773 19930528
12041205 19930601
12285897 19930601
12344627 19930601
11651493 19930602
11651495 19930603
11652089 19930603
8482396 19930603
8483750 19930603
8483763 19930603
8484443 19930603
1301833 19930604
8484853 19930604
8485678 19930604
8487417 19930604
8488997 19930610
8489000 19930610
8494476 19930611
11648227 19930615
11654019 19930615
8491291 19930615
8490494 19930616
11651504 19930617
8098480 19930617
8489925 19930617
8489961 19930617
8493119 19930617
8493572 19930617
11651505 19930618
11651509 19930618
1845042 19930621
1845046 19930621
1845054 19930621
8292121 19930622
8388629 19930622
8496789 19930622
11659553 19930623
11646972 19930624
8388282 19930624
8496048 19930624
8496050 19930624
8497306 19930624
8497563 19930624
2152577 19930625
8503630 19930625
8503643 19930625
8499812 19930628
8499842 19930628
8502291 19930629
1845159 19930701
8499295 19930701
8499307 19930701
8499716 19930701
8500437 19930701
8500950 19930701
8502406 19930701
10126140 19930706
8099393 19930707
8099394 19930707
1363905 19930708
8099652 19930709
8390094 19930709
8507994 19930712
12286005 19930713
1305266 19930714
11653087 19930715
11659554 19930715
1305007 19930715
1845180 19930715
8510846 19930715
10126673 19930719
8515804 19930720
8516911 19930720
8099994 19930722
8100006 19930722
8513342 19930722
8516137 19930722
8516153 19930722
8517246 19930722
8517281 19930722
10128800 19930723
11646977 19930727
8316039 19930727
8316847 19930727
8316849 19930727
11659556 19930729
11659557 19930729
8518664 19930729
8518675 19930729
8319052 19930730
8322205 19930730
1306280 19930803
12317935 19930804
11654024 19930805
11654025 19930805
8318181 19930805
8320739 19930805
8320790 19930805
8322856 19930805
10126937 19930806
11651560 19930806
8100943 19930809
8327921 19930810
8324345 19930812
8324352 19930812
8324677 19930812
8324678 19930812
8324679 19930812
8327340 19930812
8332220 19930816
8332893 19930816
8204120 19930817
8329514 19930817
8331498 19930817
8331743 19930817
8331745 19930817
8332091 19930817
8332173 19930817
8332830 19930817
8333018 19930817
8329478 19930818
8329483 19930818
8329157 19930819
8329159 19930819
8333444 19930819
8333813 19930819
8336596 19930823
8337291 19930823
10127358 19930824
8123086 19930826
8334039 19930826
8334295 19930826
8336782 19930826
8336783 19930826
8338034 19930826
8342012 19930827
8342014 19930827
8340698 19930830
8340899 19930831
8342235 19930831
12317432 19930901
12344740 19930901
8101936 19930902
8338739 19930902
8340597 19930902
8342487 19930902
10171494 19930903
8346067 19930903
8343648 19930907
8345872 19930907
8345873 19930907
10128806 19930908
11654030 19930908
8346432 19930908
8280216 19930909
8343741 19930909
8343770 19930909
8344508 19930909
11645807 19930913
8102240 19930913
8348014 19930913
10127763 19930915
11651578 19930915
11651579 19930915
11648230 19930916
11654032 19930916
8350238 19930916
8352493 19930916
11654031 19930917
7689016 19930917
8354506 19930917
11648604 19930921
8354375 19930922
10148824 19930923
8102727 19930923
1308227 19930924
8359124 19930924
8395776 19930927
11643116 19930929
8362277 19930930
11643139 19931001
11652112 19931001
11654910 19931001
11659587 19931004
8364331 19931004
11651626 19931005
11654033 19931005
8366329 19931005
8367166 19931005
10183931 19931006
11645831 19931006
11651630 19931006
11651631 19931006
11654034 19931006
8103605 19931007
8363798 19931007
8364647 19931007
8365205 19931007
8367188 19931007
8367660 19931007
8367666 19931007
8370902 19931008
11659592 19931012
8369529 19931012
11652114 19931013
11652643 19931013
11659598 19931013
11659599 19931013
10171520 19931014
8371648 19931014
8372022 19931014
8372324 19931014
11652644 19931019
11654036 19931019
10128406 19931020
10128457 19931020
8373685 19931021
8375832 19931021
8376746 19931021
8377602 19931021
8377617 19931021
8377817 19931021
8377818 19931021
8404247 19931022
8399508 19931025
11646980 19931026
11646983 19931026
11646984 19931026
11647266 19931026
8401810 19931026
8211438 19931027
8213967 19931028
8398737 19931028
8414732 19931028
11651656 19931029
10183953 19931101
8413575 19931101
8415993 19931101
8214230 19931102
8214244 19931102
8214245 19931102
8414842 19931102
8414843 19931102
8414844 19931102
8280224 19931104
8400998 19931104
8400999 19931104
8408899 19931104
8414205 19931104
8415884 19931104
8405561 19931105
8415074 19931105
11648231 19931108
8398437 19931108
11643138 19931109
11643142 19931109
11651510 19931109
12286277 19931109
12286283 19931109
12318080 19931109
8215736 19931109
8105209 19931110
8105218 19931110
8409027 19931110
11652145 19931112
12041144 19931112
11643175 19931115
10128848 19931118
8105256 19931118
8413561 19931118
8414239 19931118
10129108 19931119
8212352 19931119
8215748 19931119
8403606 19931119
11652147 19931122
11654911 19931122
11659620 19931122
8411598 19931123
11652149 19931124
11654912 19931124
8413621 19931124
11652158 19931201
11656245 19931201
12286472 19931201
12317963 19931201
7901486 19931202
11652160 19931203
8225163 19931203
8231931 19931203
8231932 19931203
8231943 19931203
8233183 19931203
11652115 19931206
11652118 19931206
8238108 19931206
8230151 19931207
8222607 19931208
8230606 19931208
8230617 19931208
8219309 19931209
8219310 19931209
8219311 19931209
8225343 19931209
8232561 19931209
8220370 19931210
8230629 19931213
8228154 19931214
8217902 19931215
8231506 19931215
8233863 19931216
8233975 19931216
7901708 19931217
7901709 19931217
8218465 19931217
8228614 19931217
8235636 19931217
10129911 19931220
8232569 19931220
8235643 19931221
8292177 19931221
8247827 19931223
8247831 19931223
8247836 19931223
8247857 19931223
8248775 19931223
10130145 19931230
8243220 19931230
8241196 19940103
8241200 19940103
8244634 19940103
8245807 19940103
1340910 19940105
12285213 19940106
12286480 19940106
12286573 19940106
11647941 19940110
10130263 19940111
8253410 19940113
1343823 19940114
8257640 19940114
8257887 19940114
10130389 19940119
1341475 19940119
11652648 19940125
11659638 19940125
8261337 19940125
11643185 19940126
12083103 19940126
7980738 19940126
8267270 19940126
11659651 19940127
8260413 19940127
8261184 19940127
8264999 19940127
8266556 19940127
12344861 19940201
8267917 19940201
8269734 19940201
8269737 19940201
8271426 19940201
8271438 19940201
8271439 19940201
8273848 19940201
8270707 19940202
8268743 19940203
8269075 19940203
11659664 19940207
8275185 19940208
11652200 19940209
11654068 19940209
11659668 19940209
1342347 19940209
8274918 19940210
8278256 19940210
11652210 19940216
11652213 19940216
11652214 19940217
8280581 19940217
8281215 19940217
8284782 19940217
8288148 19940218
8288824 19940218
8290947 19940218
8290948 19940218
8287165 19940222
8291385 19940224
8291825 19940224
8296329 19940225
8293794 19940228
11652216 19940301
11656268 19940301
11647004 19940302
11647009 19940302
11647011 19940302
8295289 19940302
8295613 19940302
10184023 19940303
11645243 19940303
11645242 19940304
8300763 19940308
8300036 19940309
8301091 19940309
8301093 19940309
11659684 19940310
8297708 19940310
8300969 19940310
8302643 19940310
10131545 19940311
7508498 19940311
8307757 19940314
1669774 19940315
8166824 19940315
8309370 19940315
8310363 19940315
8310367 19940315
11654075 19940316
11659689 19940316
8306003 19940317
8307749 19940317
10184032 19940323
11648255 19940324
8106720 19940324
8108329 19940324
8166826 19940324
8312293 19940324
8313039 19940324
8114921 19940328
8114924 19940328
8114928 19940328
11645249 19940329
11659692 19940329
11656281 19940330
12083117 19940330
8114896 19940330
8115926 19940330
8166836 19940330
8111239 19940331
8114220 19940331
8114240 19940331
8114440 19940331
8115053 19940331
8116781 19940331
8118587 19940404
8121478 19940404
8122105 19940404
10132035 19940406
8117471 19940406
8118151 19940406
8118731 19940406
8120684 19940406
7907070 19940407
8117399 19940407
8126405 19940413
8126413 19940413
8127243 19940414
8128371 19940414
8128372 19940414
8133572 19940415
8133594 19940415
10132267 19940418
10184046 19940418
8131111 19940419
8132989 19940419
8134856 19940419
8135229 19940419
12345096 19940421
7907724 19940421
8043074 19940421
8130837 19940421
8130840 19940421
8133233 19940421
8133450 19940421
8133453 19940421
11648281 19940425
8136609 19940425
8140486 19940426
11652257 19940427
11652670 19940427
11648611 19940428
8136215 19940428
8138627 19940428
8139895 19940428
8139978 19940428
8139981 19940428
8146394 19940429
8147484 19940429
12286989 19940503
10184053 19940504
11659709 19940504
11648612 19940505
8142521 19940505
8143443 19940505
8145632 19940505
8145957 19940505
8148246 19940506
8148685 19940506
8148708 19940506
8151870 19940506
8152673 19940506
8152962 19940506
8152976 19940506
8152475 19940509
8154517 19940509
11652264 19940511
8150148 19940511
8153853 19940511
11643252 19940512
11657378 19940512
8148105 19940512
8150400 19940512
11648617 19940516
8160450 19940516
1344679 19940517
8160712 19940517
8158011 19940519
8159336 19940519
8159503 19940519
8159554 19940519
10133035 19940525
8163819 19940526
8165958 19940526
8166142 19940526
8167062 19940527
8170417 19940527
11659723 19940601
8168779 19940601
12287159 19940602
12287166 19940602
7909566 19940602
8043078 19940602
8043079 19940602
8167310 19940602
8167802 19940602
8167804 19940602
8167806 19940602
8167810 19940602
8167811 19940602
8167812 19940602
8167813 19940602
8167814 19940602
8167816 19940602
8171146 19940602
8172231 19940602
8173458 19940606
8176804 19940606
10171822 19940607
11647014 19940607
8173425 19940607
8173433 19940607
8175319 19940607
10133551 19940609
10184062 19940609
11644594 19940609
11647020 19940609
11647021 19940609
8173657 19940609
8173658 19940609
8174824 19940609
8176901 19940609
8177302 19940609
8178162 19940609
10133592 19940610
10133593 19940610
11644595 19940610
8183060 19940614
8185118 19940614
11654921 19940615
11654922 19940615
11659735 19940615
7910297 19940616
8180049 19940616
8183668 19940616
8183680 19940616
8183690 19940616
8183704 19940616
8184093 19940616
8185051 19940616
11646306 19940617
11647015 19940617
8186281 19940617
8186722 19940617
8190662 19940617
8190665 19940617
8186039 19940623
11659744 19940624
10133825 19940627
11652299 19940629
11656282 19940629
11652300 19940630
8193024 19940630
8194178 19940630
8194938 19940630
8194988 19940630
8196782 19940630
10134040 19940701
10134065 19940701
11647974 19940705
11648618 19940705
11659749 19940705
8199964 19940705
8203326 19940705
8203682 19940705
11644536 19940707
11659754 19940707
8201286 19940707
8201289 19940707
8201291 19940707
8202003 19940707
8203428 19940707
8209241 19940712
8205284 19940714
8205625 19940714
8207171 19940714
8207181 19940714
8208479 19940714
8006416 19940715
8008048 19940719
8008292 19940719
10134371 19940720
7516519 19940720
7516521 19940720
8009382 19940721
8014335 19940722
8014405 19940722
8014406 19940722
8014407 19940722
8016652 19940727
8017254 19940727
10146951 19940728
10161096 19940728
7912330 19940728
7912353 19940728
8013183 19940728
8013185 19940728
8013187 19940728
8015902 19940728
11659766 19940801
11652311 19940802
7517576 19940802
8022487 19940802
8023183 19940802
8023185 19940802
8023187 19940802
8019102 19940804
8019103 19940804
8021034 19940804
8021815 19940804
10134745 19940805
10134752 19940805
10184121 19940805
8068127 19940808
8029768 19940809
8029769 19940809
11648619 19940811
11652317 19940811
11652318 19940811
7913166 19940811
8024885 19940811
11659784 19940815
8032013 19940816
8031915 19940818
8032381 19940818
8035576 19940818
8037419 19940818
10184126 19940819
8040961 19940819
8040963 19940819
8040976 19940819
11659786 19940822
8041855 19940822
8047123 19940830
12345367 19940901
8043232 19940901
8043254 19940901
8044876 19940901
10171906 19940902
8051329 19940906
8052296 19940906
8052544 19940908
8056222 19940912
8057963 19940912
8058218 19940912
8055399 19940913
8057342 19940913
8054255 19940915
8055042 19940915
8065470 19940916
8066442 19940916
8067170 19940916
8061084 19940920
8062583 19940920
8063902 19940920
10172045 19940922
11659791 19940922
8063922 19940922
8064495 19940922
8064700 19940922
8065250 19940922
7802783 19940923
8072559 19940923
8069137 19940926
8069161 19940926
8068795 19940927
8069275 19940927
8072553 19940927
8072910 19940929
8078125 19941004
12287552 19941005
12287622 19941005
12287638 19941005
12318703 19941005
8078573 19941005
8076177 19941006
10136199 19941010
10136027 19941011
11652343 19941012
10136102 19941013
10136106 19941013
10171939 19941013
10184160 19941013
8083827 19941013
8084093 19941013
7993476 19941018
8086560 19941018
8088056 19941018
8086121 19941020
8086901 19941020
8089718 19941020
8089823 19941020
7826428 19941026
7920542 19941026
7930004 19941026
7930352 19941026
7933305 19941027
7935874 19941027
7939856 19941027
7921084 19941028
10136680 19941031
11659788 19941031
7924327 19941031
7922910 19941101
7940657 19941101
7940658 19941101
7941756 19941101
11647975 19941102
12318722 19941102
7929486 19941102
7935663 19941103
7942866 19941104
7942868 19941104
7920375 19941107
7933357 19941107
7832853 19941108
7941486 19941108
7940399 19941109
11647040 19941110
11647978 19941110
11647979 19941110
7922647 19941110
7928017 19941110
7936488 19941110
7937192 19941110
7944265 19941110
7919478 19941114
11647484 19941115
7930049 19941116
7918899 19941117
10136660 19941118
7932350 19941122
7932639 19941122
7936585 19941123
10137632 19941130
12287634 19941201
12318814 19941201
7948091 19941206
7832886 19941207
7968299 19941207
7968311 19941207
7959375 19941208
7959376 19941208
10137705 19941209
7951616 19941209
7973690 19941213
7952214 19941215
7960879 19941215
7970290 19941215
7968146 19941216
7977507 19941220
10172142 19941227
7974413 19941228
7975505 19941229
10172154 19950104
12179007 19950104
12287876 19950104
12287908 19950104
12287995 19950104
12318719 19950104
12318857 19950104
12318893 19950104
7982197 19950105
7984451 19950105
7985113 19950105
7993066 19950106
7990217 19950110
7989064 19950112
7989670 19950112
7994458 19950117
11656335 19950118
7996954 19950119
7998627 19950119
7998632 19950119
7998645 19950119
7998649 19950119
7998650 19950119
11654924 19950120
8002295 19950123
11652690 19950125
7801170 19950125
7800059 19950126
7800530 19950126
7800544 19950126
10139008 19950127
10139090 19950127
7809793 19950127
7802986 19950130
7807663 19950130
7804333 19950131
7804941 19950131
11659828 19950201
7808514 19950202
7808515 19950202
7808712 19950202
7808713 19950202
11652679 19950203
11659833 19950206
7812527 19950206
10139162 19950207
10139163 19950207
7811984 19950208
7811986 19950208
12288155 19950209
12288157 19950209
7811623 19950209
7811631 19950209
7816666 19950209
7819348 19950210
7823692 19950210
7823882 19950213
11659840 19950214
11657381 19950215
7825791 19950216
7825792 19950216
11362168 19950217
11362169 19950217
11362170 19950217
11362171 19950217
11362177 19950217
11362178 19950217
11656356 19950217
11659852 19950217
7530357 19950217
11652728 19950221
11659856 19950221
11659858 19950221
11659860 19950221
7829298 19950221
10139418 19950222
10139419 19950222
10139420 19950222
10139429 19950222
10184253 19950222
7826523 19950222
7830778 19950222
11652741 19950223
11652750 19950223
11652751 19950223
11659867 19950223
7827471 19950223
7828059 19950223
7828241 19950223
7830480 19950223
11652756 19950227
7838655 19950227
7833361 19950228
7839208 19950228
7839254 19950228
7839263 19950228
12288107 19950301
12288109 19950301
12288262 19950301
12288265 19950301
12318957 19950301
12345807 19950301
7839108 19950301
11652769 19950302
11659870 19950302
7833549 19950302
7833572 19950302
7833573 19950302
7834417 19950302
7834420 19950302
7836478 19950302
7838454 19950302
7838762 19950302
7838776 19950302
7838967 19950302
7531229 19950303
7531236 19950303
7844644 19950303
7845141 19950303
7845177 19950303
7844333 19950306
7844334 19950306
7844024 19950308
11654925 19950309
7846417 19950309
11645897 19950313
11659881 19950314
11362221 19950315
11362223 19950315
7853071 19950315
7850104 19950316
7850499 19950316
7850512 19950316
7851318 19950316
11659884 19950317
11659885 19950317
7857564 19950317
7862009 19950320
10140192 19950321
7860987 19950321
7857445 19950323
7857461 19950323
7857471 19950323
7860861 19950323
11652790 19950327
7866924 19950327
7871129 19950327
7870378 19950328
11647051 19950329
7661929 19950330
7865312 19950330
7865317 19950330
7865318 19950330
7865323 19950330
7865325 19950330
7870152 19950330
7870153 19950330
7870154 19950330
7877473 19950404
11646321 19950405
12287226 19950405
12287721 19950405
12287724 19950405
12288105 19950405
12288106 19950405
12288121 19950405
12319083 19950405
12319127 19950405
12319157 19950405
7879417 19950406
10140475 19950407
7886823 19950407
11362231 19950410
11362235 19950410
11362240 19950410
7882107 19950410
11362259 19950411
11659902 19950412
11659904 19950412
7533589 19950412
7885431 19950412
10140523 19950413
7886968 19950413
7891964 19950414
7891965 19950414
11362268 19950419
11362272 19950419
7888842 19950419
7888941 19950420
7890483 19950420
7894993 19950424
7898185 19950424
7898189 19950424
7893547 19950425
7893961 19950427
7897069 19950427
7897799 19950427
7897805 19950427
11656381 19950428
11659920 19950428
7701556 19950428
11654145 19950502
7702225 19950502
7702226 19950502
12179300 19950504
12179320 19950504
12288558 19950504
12319123 19950504
7697304 19950504
7702073 19950504
7702078 19950504
11656386 19950505
11362305 19950509
11362306 19950509
11362322 19950509
7706142 19950511
7707037 19950511
7708798 19950511
7709139 19950511
7712417 19950512
10141136 19950515
7716974 19950515
7716990 19950515
11362345 19950516
7715348 19950516
7717786 19950516
7536057 19950518
7619122 19950518
7711093 19950518
7711823 19950518
7712232 19950518
7712352 19950518
7725706 19950519
7722113 19950522
10172260 19950525
10184310 19950525
11362368 19950525
11362393 19950525
11362394 19950525
7719493 19950525
7723605 19950525
7730039 19950530
7732365 19950530
7728023 19950531
10172268 19950601
12179298 19950601
12288605 19950601
12288606 19950601
12288933 19950601
12288939 19950601
12346134 19950601
7727959 19950601
7728255 19950601
7735416 19950605
7736331 19950605
7735072 19950606
7737937 19950606
7737946 19950606
7738449 19950606
7738450 19950606
7738451 19950606
7738452 19950606
7738453 19950606
7740188 19950606
7735604 19950607
7738441 19950607
7734725 19950608
7740359 19950608
7794402 19950608
7742109 19950614
7746304 19950614
7742140 19950615
7743451 19950615
7755093 19950619
7752294 19950621
7755024 19950621
7755025 19950621
7749483 19950622
7753239 19950622
7753719 19950622
7753725 19950622
7753726 19950622
10142175 19950623
10142177 19950623
10142246 19950626
7762543 19950627
11651328 19950628
11644649 19950629
7756516 19950629
10184337 19950630
7770443 19950630
11362412 19950703
11362429 19950703
11362434 19950703
11362467 19950703
11362468 19950703
11362469 19950703
11659949 19950703
7767190 19950703
7766452 19950705
11652889 19950706
11659950 19950706
12288760 19950706
12288782 19950706
12319271 19950706
12346008 19950706
7767132 19950706
7767398 19950706
7767411 19950706
7769893 19950706
7769894 19950706
7769915 19950706
7769916 19950706
7769918 19950706
7770274 19950706
7770334 19950706
7770859 19950706
10142616 19950707
11654164 19950707
7772457 19950707
7776320 19950711
7776354 19950711
11362443 19950712
7773046 19950713
7773807 19950713
7777853 19950713
7777958 19950713
7777991 19950713
11659957 19950717
7783924 19950717
10142773 19950718
10142887 19950718
7779929 19950718
7782195 19950719
7782494 19950719
7780475 19950720
7784497 19950720
7784930 19950720
7784931 19950720
7791412 19950721
11362488 19950724
11362489 19950724
11362492 19950724
11362494 19950724
11362495 19950724
7788435 19950724
10143059 19950725
10184351 19950725
10184352 19950725
7791830 19950725
7786720 19950727
7786753 19950727
7789788 19950727
7793115 19950727
7795134 19950728
7795137 19950728
10143256 19950731
11652914 19950731
11659961 19950731
7595998 19950731
7597520 19950801
7795458 19950801
7541073 19950803
7595812 19950803
7596439 19950803
7597398 19950803
7794550 19950803
7796721 19950803
11648285 19950804
7599008 19950804
11652932 19950807
7599328 19950807
11362498 19950808
11362454 19950809
11362499 19950809
11362519 19950809
11362520 19950809
11362521 19950809
11362528 19950809
11362533 19950809
11362534 19950809
11362538 19950809
11362555 19950809
7602021 19950810
7603858 19950810
7604902 19950810
12289011 19950811
11646326 19950814
11647998 19950814
10143356 19950815
10143357 19950815
11659978 19950815
7609244 19950815
10143462 19950816
10184366 19950816
10184370 19950817
7614428 19950818
7614430 19950818
7612430 19950824
7612454 19950824
7617046 19950824
7618333 19950824
7623699 19950828
7623527 19950830
7619866 19950831
7619867 19950831
7619868 19950831
7619869 19950831
7619875 19950831
7625256 19950831
12289001 19950907
12289022 19950907
12289041 19950907
12319395 19950907
12346159 19950907
12346161 19950907
7627367 19950907
7629362 19950907
7638700 19950908
7632783 19950911
7632788 19950911
7638013 19950911
7638591 19950911
11362587 19950912
11362616 19950912
11362620 19950912
11362631 19950912
11362635 19950912
11362636 19950912
11362640 19950912
11362641 19950912
11362643 19950912
11654177 19950912
7633006 19950912
7633007 19950912
7633494 19950912
11362658 19950914
7543285 19950914
7634118 19950914
7634372 19950914
7636585 19950914
7638516 19950914
11362677 19950919
7640581 19950920
7642779 19950920
7642780 19950920
7642781 19950920
7642782 19950920
7642786 19950920
11652960 19950921
7640986 19950921
7641150 19950921
7644346 19950921
11652957 19950922
7647134 19950925
10160578 19950926
7650117 19950926
7652625 19950926
7652661 19950926
7651951 19950927
10144743 19950928
10184395 19950928
11362696 19950928
11362697 19950928
11362699 19950928
11362702 19950928
11362703 19950928
11362704 19950928
11362705 19950928
11362706 19950928
11362707 19950928
11362709 19950928
11362710 19950928
11362711 19950928
11362715 19950928
11367384 19950928
11367385 19950928
11367387 19950928
11659989 19950928
7647890 19950928
7649745 19950928
7649746 19950928
11652969 19951002
7657764 19951002
7658936 19951003
7657955 19951004
7657957 19951004
7659890 19951004
7660113 19951005
7663605 19951006
11652976 19951010
11654181 19951010
7667470 19951010
7667001 19951011
7667659 19951011
7545314 19951012
7662394 19951012
7662692 19951012
7663738 19951012
7667160 19951012
7667970 19951012
7668938 19951012
7670977 19951013
7676257 19951013
11659994 19951016
7673585 19951016
11362732 19951017
11362735 19951017
11362736 19951017
11362738 19951017
11362739 19951017
11362740 19951017
11362742 19951017
11643183 19951020
11362763 19951024
11362767 19951024
11362769 19951024
11362770 19951024
11362771 19951024
11362772 19951024
11362776 19951024
11362784 19951025
7571561 19951025
7570222 19951026
7570223 19951026
7573725 19951026
7562446 19951030
7563489 19951031
10172437 19951101
12289929 19951101
12289933 19951101
12319587 19951101
7568751 19951103
11647491 19951106
11362795 19951107
11362797 19951107
11362805 19951107
11362809 19951107
11362813 19951107
11362814 19951107
11362815 19951107
11362817 19951107
11362825 19951107
11660010 19951108
11660014 19951113
7548666 19951113
11362839 19951115
11362843 19951115
11362852 19951115
11362856 19951115
11362860 19951115
11362861 19951115
11362892 19951115
11362897 19951115
7555770 19951120
7573082 19951120
7552496 19951121
7552502 19951121
7562308 19951121
7564406 19951121
7564948 19951121
7565917 19951121
7557003 19951122
7472619 19951127
11644636 19951128
10155474 19951130
7577507 19951130
7593370 19951130
7578304 19951201
7580636 19951201
11647078 19951204
7480474 19951204
7580555 19951204
11644735 19951205
11653035 19951205
11653046 19951205
7485656 19951205
7485662 19951205
7485674 19951205
7485675 19951205
7481950 19951206
10184431 19951207
12290151 19951207
7580948 19951207
7582648 19951208
7589355 19951208
10155549 19951212
7481925 19951212
7484341 19951212
7584488 19951212
7474230 19951213
7481781 19951213
7484251 19951213
7591665 19951213
7591666 19951213
7575783 19951214
7475836 19951215
7587144 19951215
7483101 19951218
7593983 19951218
7472634 19951221
11660016 19951222
7585024 19951226
7482145 19951228
7585164 19951228
7594396 19951228
10152453 19960104
7488544 19960104
7488553 19960104
7488907 19960104
7493192 19960111
7493193 19960111
7493197 19960111
7494594 19960111
10152585 19960116
11362945 19960116
11362949 19960116
12319588 19960116
12342837 19960116
12346576 19960116
7498349 19960116
7499654 19960116
7501385 19960116
7501617 19960116
7502030 19960116
11362957 19960117
11362961 19960117
11362963 19960117
7497325 19960117
7497327 19960117
7497328 19960117
7497333 19960117
7503333 19960117
11363004 19960118
11363036 19960118
11648010 19960118
11648289 19960118
8521320 19960119
11653125 19960123
11660023 19960123
11653141 19960126
11653146 19960126
10152948 19960129
8530269 19960129
8530271 19960129
8530272 19960129
8531905 19960129
8534060 19960131
8532231 19960201
8534001 19960201
8534002 19960201
8537631 19960202
11654224 19960205
12290482 19960207
8535425 19960208
8535427 19960208
8535432 19960208
8535433 19960208
8537482 19960208
8538732 19960208
10153367 19960209
10153368 19960209
10153369 19960209
8541940 19960213
11660043 19960214
8552748 19960220
8547295 19960222
8547366 19960222
8552493 19960222
10172536 19960223
8559848 19960223
8561205 19960223
11363062 19960227
11363065 19960227
11363067 19960227
11363072 19960227
11363095 19960227
11363140 19960227
11648011 19960227
8555830 19960227
8558548 19960227
8563564 19960301
8569004 19960301
8571966 19960301
8564824 19960305
8564903 19960305
8563959 19960306
8563962 19960306
8568415 19960306
8568710 19960306
12179231 19960307
12290591 19960307
12290623 19960307
12346846 19960307
8568061 19960307
8578411 19960311
10395711 19960314
8577596 19960314
10395709 19960318
11653178 19960321
8579716 19960321
8581118 19960321
8584063 19960321
8584550 19960321
11644598 19960326
8589573 19960327
12290671 19960404
12290672 19960404
12346477 19960404
8594395 19960408
11363161 19960409
11363162 19960409
11363164 19960409
11363168 19960409
11363172 19960409
11363174 19960409
11363180 19960409
11363181 19960409
11363182 19960409
11653140 19960409
10154664 19960412
11361438 19960418
11660070 19960418
8596267 19960418
11653191 19960423
11660073 19960423
8598619 19960423
8599140 19960424
8598788 19960425
8599166 19960425
11363229 19960501
11363259 19960501
11363261 19960501
11363266 19960501
11363271 19960501
11363272 19960501
11363278 19960501
11363279 19960501
11363282 19960501
11363285 19960501
11363286 19960501
11363287 19960501
11363291 19960501
11363292 19960501
11363293 19960501
11363294 19960501
11363295 19960501
12290784 19960501
12319904 19960501
12346918 19960501
10156191 19960502
11363134 19960502
11363309 19960502
11363318 19960502
11363319 19960502
11363322 19960502
11363339 19960502
11363360 19960502
11363365 19960502
11363367 19960502
8602228 19960503
11648292 19960506
8601206 19960509
8602011 19960509
8604375 19960513
11363410 19960517
11363413 19960517
11363415 19960517
11363419 19960517
11363422 19960517
8606587 19960517
8606908 19960517
8605412 19960520
10184534 19960521
8607045 19960521
8606257 19960523
8610081 19960528
8609021 19960529
8609768 19960529
11654263 19960603
11657387 19960603
8615709 19960603
8612016 19960606
11653211 19960610
11656477 19960610
11660104 19960612
8616419 19960612
11648293 19960613
11653222 19960613
11653223 19960613
11660108 19960613
12290914 19960613
12290915 19960613
12320040 19960613
12346962 19960613
8618494 19960613
8618502 19960613
8618613 19960613
8619154 19960613
11653228 19960614
11654277 19960614
11363424 19960617
11654951 19960617
11660110 19960617
11660114 19960618
8620136 19960618
8620246 19960618
11653247 19960619
11653248 19960619
11660117 19960619
8622513 19960619
10160541 19960620
10160545 19960620
11363453 19960620
11363455 19960620
11363461 19960620
11363466 19960620
11363467 19960620
11363473 19960620
11363474 19960620
11363476 19960620
11363477 19960620
8620371 19960620
8620382 19960620
8621101 19960620
11363480 19960625
11644746 19960625
11653253 19960625
11654294 19960625
11654295 19960625
11660126 19960625
8632108 19960628
11363496 19960701
11363497 19960701
11363520 19960702
11363521 19960702
11363556 19960702
11363557 19960702
11363558 19960702
11363560 19960702
11363562 19960702
11363565 19960702
11363566 19960702
11363569 19960702
11363572 19960702
11363573 19960702
11363577 19960702
11363580 19960702
12347022 19960702
11363551 19960703
11363555 19960703
11363597 19960703
10157712 19960710
11657388 19960710
8634973 19960710
8638232 19960711
8644953 19960712
11367395 19960713
11646329 19960716
11646330 19960716
11647096 19960716
11647272 19960716
11660138 19960718
11646327 19960722
11660141 19960722
8651321 19960722
11647099 19960723
10158032 19960725
10158141 19960725
11653267 19960725
8652715 19960726
8652700 19960731
8653973 19960801
8656505 19960801
8656538 19960801
11644764 19960805
11654309 19960805
12290906 19960805
12320173 19960805
8664085 19960805
8664629 19960805
8667872 19960805
10158439 19960806
8664358 19960806
8664359 19960806
8664360 19960806
10158400 19960807
8664703 19960807
8664756 19960807
8666728 19960807
8664368 19960808
11653281 19960809
8675864 19960809
8678136 19960809
8672643 19960812
8673941 19960812
10158627 19960813
11363664 19960813
11363666 19960813
11363667 19960813
11363668 19960813
11363669 19960813
11363672 19960813
11363675 19960813
11363678 19960813
11363682 19960813
11363689 19960813
11363694 19960813
8673546 19960815
8673547 19960815
8680970 19960819
8681726 19960820
11363729 19960821
8681599 19960821
8679468 19960822
8684204 19960822
11363734 19960826
8690878 19960826
8693364 19960826
8693382 19960826
8692070 19960828
8692071 19960828
8688770 19960829
8688916 19960829
8690346 19960829
11647103 19960830
11644783 19960903
8698360 19960903
8696037 19960904
8696045 19960904
8696614 19960904
8698931 19960904
12320238 19960905
12320239 19960905
12320240 19960905
12347178 19960905
12347180 19960905
12347181 19960905
8696234 19960905
8696393 19960905
8699739 19960905
8699974 19960905
11647502 19960906
8709697 19960906
8703639 19960909
8708185 19960909
8708186 19960909
8710000 19960909
11653293 19960910
11653294 19960910
8704570 19960910
8704574 19960910
8710245 19960910
11363770 19960911
11363774 19960911
11363775 19960911
11363778 19960911
8711289 19960911
8703732 19960912
8705700 19960912
8705919 19960912
8707612 19960912
8709878 19960912
8709879 19960912
8752644 19960913
8763983 19960913
10159627 19960917
11653301 19960917
8777362 19960917
8777539 19960917
11653305 19960919
8715628 19960919
8716202 19960919
8716493 19960919
8716695 19960919
8716822 19960919
8755136 19960920
8717897 19960923
11660175 19960924
8753641 19960925
8715055 19960926
8715058 19960926
8715059 19960926
8715061 19960926
8715272 19960926
8715274 19960926
11653331 19960927
12179199 19961001
12346914 19961001
12347258 19961001
8718772 19961001
8718780 19961001
8790694 19961001
8790702 19961001
8790703 19961001
8790704 19961001
8790705 19961001
8742764 19961002
10172724 19961003
11653339 19961003
10159953 19961004
10159955 19961004
10159896 19961008
8769581 19961008
11653344 19961009
8718730 19961010
10160163 19961015
11647120 19961015
8746254 19961016
8771967 19961017
8790119 19961017
10160337 19961018
8716135 19961018
8733998 19961018
8734005 19961018
8797552 19961021
11363859 19961023
11363864 19961023
11363865 19961023
11363866 19961023
11363868 19961023
11363869 19961023
11363870 19961023
11363871 19961023
11363872 19961023
11363893 19961023
11363904 19961023
11645811 19961023
8816686 19961024
8848055 19961024
8924437 19961025
8720018 19961029
8925011 19961029
8925012 19961029
8928114 19961029
8780982 19961030
8810216 19961030
8745108 19961031
8927124 19961031
8733196 19961101
12291521 19961104
12291547 19961104
8827119 19961104
8827121 19961104
8827125 19961104
8928136 19961104
8727655 19961105
8797334 19961107
8797342 19961107
8799068 19961107
8855889 19961107
8927073 19961107
8927074 19961107
8927075 19961107
8819456 19961108
8855901 19961108
11647125 19961112
8828876 19961113
8803809 19961120
8803811 19961120
8843246 19961122
8810829 19961125
8876517 19961126
8908913 19961127
8927839 19961127
8796857 19961203
8819572 19961203
8819592 19961203
8828759 19961203
8888178 19961203
12291639 19961204
8811215 19961204
8839318 19961204
8898041 19961204
8826386 19961205
8835472 19961205
8852223 19961205
11653369 19961206
8835223 19961206
8851066 19961209
8854680 19961210
8850724 19961212
8937393 19961212
8932093 19961213
8908136 19961216
8908138 19961216
8941786 19961216
8941800 19961216
8966625 19961217
8916772 19961218
10162129 19961219
11644848 19961219
11653372 19961219
11653373 19961219
11653374 19961219
11653375 19961219
11653376 19961219
8908990 19961219
8908991 19961219
8898526 19961220
8943920 19961220
8943932 19961220
8835804 19961226
8941237 19961226
8964147 19961226
8816146 19961227
8858432 19961227
8862821 19961227
8862822 19961227
8862826 19961227
8936089 19961227
8936090 19961227
11653378 19961231
11653404 19961231
8865626 19961231
8916988 19961231
8957936 19961231
11647112 19970102
8932261 19970102
8949094 19970102
8949181 19970102
8958898 19970102
8858779 19970103
8858781 19970103
8875299 19970103
8952220 19970103
8984621 19970103
11363936 19970106
11363938 19970106
11363943 19970106
11363947 19970106
11363948 19970106
11363958 19970106
11363959 19970106
11363960 19970106
11363962 19970106
12291683 19970106
8955256 19970107
8942686 19970108
8973110 19970108
11367429 19970113
8871026 19970114
8932486 19970114
8976827 19970114
8992646 19970114
8853967 19970115
11660216 19970116
11660217 19970116
8863918 19970116
8865999 19970116
8974298 19970116
8981811 19970116
8872789 19970117
8961739 19970122
8980211 19970122
11364039 19970123
11364040 19970123
11364043 19970123
11364045 19970123
11364046 19970123
11364051 19970123
11364052 19970123
11364053 19970123
11364056 19970123
11364057 19970123
11364059 19970123
11364066 19970123
11364067 19970123
11364071 19970123
11364074 19970123
8885487 19970123
8920455 19970123
8932462 19970123
8932464 19970123
8932465 19970123
11660226 19970124
11660227 19970124
8924094 19970130
8998042 19970130
9000982 19970130
11644828 19970131
8991332 19970204
12320087 19970205
11654427 19970206
9004691 19970206
9006237 19970206
9010149 19970206
8871457 19970210
8733889 19970211
8910961 19970211
11656526 19970212
8889895 19970212
8979707 19970213
8997847 19970213
8891330 19970218
8913006 19970218
10164198 19970220
11644810 19970220
8946083 19970220
10164334 19970221
11648029 19970224
11657394 19970224
8961734 19970224
9016295 19970226
9025671 19970226
8931791 19970227
9036236 19970227
11654436 19970228
11654972 19970228
11660234 19970228
9024392 19970228
12179720 19970304
12320526 19970304
12347563 19970304
12347571 19970304
12347578 19970304
8907600 19970304
8907856 19970304
8903123 19970305
8876367 19970306
8876370 19970306
9020343 19970306
11644774 19970307
9009603 19970307
10395727 19970310
11364078 19970310
11364080 19970310
11364081 19970310
11364084 19970310
11364085 19970310
11364086 19970310
11364088 19970310
11364110 19970310
11364115 19970310
11364116 19970310
11364117 19970310
11364119 19970310
11654448 19970310
9053619 19970310
8907048 19970311
8893907 19970312
8893908 19970312
8920412 19970313
8974203 19970313
9008376 19970313
9033579 19970313
9040290 19970313
9040298 19970313
9040592 19970313
11364132 19970314
11364137 19970314
11364139 19970314
11364141 19970314
8985773 19970314
11654451 19970318
11654973 19970318
11656542 19970318
8973745 19970318
9048690 19970318
9064781 19970318
8959420 19970319
9040257 19970320
9052768 19970320
9064699 19970320
11364154 19970326
11364157 19970326
11364158 19970326
11364159 19970326
11364165 19970326
11364166 19970326
11364167 19970326
11364169 19970326
9059429 19970327
10164989 19970402
9006667 19970402
11652855 19970404
9069854 19970404
9069857 19970404
11361489 19970407
11364176 19970407
11364178 19970407
11364180 19970407
11364182 19970407
11364183 19970407
11364185 19970407
11644881 19970407
11654491 19970407
9069757 19970407
9070509 19970407
9070512 19970407
12291930 19970408
12291931 19970408
12320587 19970408
12347629 19970408
9079414 19970408
11361474 19970410
11361483 19970410
9021393 19970410
9061990 19970410
9091545 19970410
9066201 19970411
11657398 19970414
11364215 19970416
9078816 19970417
9101919 19970417
9120361 19970418
9115602 19970422
9117462 19970422
9122120 19970422
11361617 19970424
9115513 19970424
11647150 19970425
9103919 19970425
9021420 19970429
9028406 19970429
9088137 19970429
11364220 19970430
11364221 19970430
11364230 19970430
11364234 19970430
11364236 19970430
11364251 19970430
9050315 19970430
9080992 19970430
9093104 19970430
9093106 19970430
9093107 19970430
9099110 19970430
9107257 19970430
9037338 19970501
11660259 19970502
11660260 19970502
9095910 19970502
12179420 19970505
12179730 19970505
12292058 19970505
12347743 19970505
9044539 19970506
10166048 19970507
10184680 19970508
11361698 19970508
9103579 19970508
9004022 19970509
9043979 19970509
9148403 19970509
9148404 19970509
9114606 19970513
9148418 19970513
9130805 19970520
9141975 19970520
9063303 19970521
11644885 19970522
9142075 19970522
9104385 19970523
9133887 19970523
9163291 19970529
9083590 19970602
9149734 19970602
9155915 19970602
9155920 19970602
9155928 19970602
11654578 19970603
11654580 19970603
11654582 19970603
9107225 19970603
9107226 19970603
9173534 19970603
9095458 19970604
9095462 19970604
11364300 19970605
11364301 19970605
11364304 19970605
11364306 19970605
11364309 19970605
11364312 19970605
11364313 19970605
11364318 19970605
11364319 19970605
11364321 19970605
9152336 19970605
11364340 19970609
11364341 19970609
11364342 19970609
11364343 19970609
11364344 19970609
11364346 19970609
11364348 19970609
11364350 19970609
9163404 19970609
9171474 19970609
9171485 19970609
9182323 19970611
10166972 19970612
11364358 19970612
11364367 19970612
9100148 19970612
9170748 19970612
9178998 19970613
9187071 19970618
11361714 19970619
11361715 19970619
11361721 19970619
11647169 19970620
11647170 19970620
11647171 19970620
9167458 19970624
9198609 19970624
11361727 19970625
11364384 19970625
11364385 19970625
11364386 19970625
11364389 19970625
11364390 19970625
11364392 19970625
11364393 19970625
11364398 19970625
9137333 19970627
9137334 19970627
9143725 19970627
12292113 19970701
11364404 19970702
11364406 19970702
11364407 19970702
11364414 19970702
11660287 19970702
9220925 19970707
9213784 19970708
11364430 19970709
11364434 19970709
11654618 19970710
9193247 19970710
9205409 19970710
11361740 19970714
11647173 19970715
11647176 19970715
9206286 19970715
9111967 19970716
9147209 19970717
9149459 19970717
9221400 19970717
11364464 19970718
9181207 19970721
10167885 19970724
9163973 19970724
9217146 19970724
9229514 19970724
11361769 19970725
9147260 19970728
9147261 19970728
9147262 19970728
9147264 19970728
9147265 19970728
11647178 19970729
11648038 19970729
9130730 19970729
9130731 19970729
9179646 19970729
9235691 19970729
9175675 19970730
9175680 19970730
9235151 19970730
9216596 19970731
11364492 19970801
11364493 19970801
11654626 19970801
11654983 19970801
9201561 19970801
12290340 19970804
12290342 19970804
9179407 19970804
9181412 19970804
9225705 19970804
9231611 19970804
9215501 19970805
11364504 19970806
11364509 19970806
11364511 19970806
11364513 19970806
11364516 19970806
11364517 19970806
11654631 19970806
11660294 19970806
9210505 19970806
9233138 19970806
9217516 19970807
9241134 19970807
9228998 19970808
9154481 19970812
9244318 19970812
9254416 19970812
9199731 19970814
9230608 19970814
9232920 19970818
9232923 19970818
11361781 19970820
11364549 19970820
11364554 19970820
11364556 19970820
9203266 19970826
10168754 19970828
9212611 19970828
9223405 19970828
9273580 19970828
11647195 19970829
11647198 19970829
11647200 19970829
11654694 19970903
12292416 19970903
9253290 19970904
9253291 19970904
11654693 19970905
11654695 19970905
11654696 19970905
11654697 19970905
11654698 19970905
11654699 19970905
11654700 19970905
11654701 19970905
11654702 19970905
11654703 19970905
11364590 19970908
11364591 19970908
11364592 19970908
11364593 19970908
11364596 19970908
11364602 19970908
11364603 19970908
9204462 19970908
9274908 19970908
9254822 19970911
9254823 19970911
9254824 19970911
9287235 19970911
9254762 19970912
11654725 19970916
9264228 19970917
9279260 19970917
9279271 19970917
11654733 19970918
11654734 19970918
11656592 19970918
9241402 19970918
9290506 19970918
9295243 19970918
9295246 19970918
10169543 19970919
11654732 19970919
11654984 19970919
9233464 19970922
9285572 19970922
10169650 19970923
11660318 19970923
11660327 19970925
9095872 19970925
9096477 19970925
9282708 19970925
9288022 19970925
9256937 19970926
9258774 19970926
9313009 19970926
11364640 19970929
11364641 19970929
11364652 19970929
11364654 19970929
9290680 19970929
9240861 19971001
9240863 19971001
9240864 19971001
9271718 19971002
9273981 19971002
9302950 19971002
9305085 19971002
9309109 19971002
9312677 19971002
9313018 19971002
11364660 19971007
11364661 19971007
11364669 19971007
11364671 19971007
11364675 19971007
11364677 19971007
11364680 19971007
11364686 19971007
11364687 19971007
11654758 19971007
9293722 19971007
9324755 19971009
11364722 19971010
11364724 19971010
11364728 19971010
11364731 19971010
9249672 19971014
9270214 19971015
9325667 19971016
10184775 19971021
9219018 19971021
9307752 19971021
11364749 19971022
9284025 19971022
9292361 19971022
9326459 19971022
9329940 19971022
9333221 19971022
10170481 19971023
11654778 19971023
9271695 19971023
9314817 19971023
9314861 19971023
9340764 19971023
11654786 19971024
11364759 19971028
11364762 19971028
11364763 19971028
9233286 19971030
9233288 19971030
9285282 19971030
9298470 19971030
9327647 19971030
9335811 19971030
11364768 19971031
9292216 19971031
9302630 19971031
9302632 19971031
9302641 19971031
10173417 19971103
10173418 19971103
12158202 19971105
12292626 19971105
12292648 19971105
9313307 19971105
9306390 19971106
9376207 19971107
9376930 19971107
9377423 19971107
9377432 19971107
11648054 19971112
11644937 19971114
11654820 19971114
11654824 19971114
12041298 19971114
9349025 19971114
9355275 19971114
9380915 19971114
9327361 19971118
9332810 19971118
9343005 19971118
9343006 19971118
9332143 19971119
11648056 19971120
9308781 19971120
9362736 19971120
9339104 19971121
9353106 19971121
9353496 19971125
9378445 19971125
9365287 19971126
12179259 19971202
12292735 19971202
12292737 19971202
12321032 19971202
9357338 19971202
11647521 19971203
12041302 19971203
9356958 19971203
9356962 19971203
9361644 19971203
9336676 19971204
9384156 19971204
11647243 19971205
11660351 19971205
9356963 19971205
9356964 19971205
9336858 19971209
11654849 19971211
9348896 19971211
9354051 19971216
9362727 19971218
9375549 19971218
9411689 19971218
9411773 19971218
9384869 19971223
9388413 19971224
9388414 19971224
9388415 19971224
9388416 19971224
9388417 19971224
10175166 19971225
9395580 19971230
9404349 19971230
9404400 19971231
11654862 19980107
11647248 19980109
11647249 19980109
11647252 19980109
11647253 19980109
11647254 19980109
11647256 19980109
11647279 19980109
11648061 19980109
9391658 19980112
9394926 19980112
11364866 19980113
11364870 19980113
11364873 19980113
11364876 19980113
11364877 19980113
11364878 19980113
11364880 19980113
11364881 19980113
11364886 19980113
11364888 19980113
11364892 19980113
11364894 19980113
11364896 19980113
11364897 19980113
11364900 19980113
11364901 19980113
9409153 19980113
11364906 19980114
9368768 19980114
9408902 19980114
9407234 19980122
9413498 19980122
9441227 19980122
9441228 19980122
9427593 19980123
11654613 19980128
11655032 19980128
9110860 19980129
9416052 19980129
9446210 19980129
9446225 19980129
11364939 19980130
9408681 19980130
9428264 19980130
9431251 19980130
11655039 19980202
9436383 19980202
9437381 19980203
9437962 19980205
9444258 19980205
9453842 19980205
9365757 19980210
9426820 19980210
9447164 19980210
9456692 19980211
9456693 19980211
9439506 19980212
9255923 19980217
9436891 19980217
9436892 19980217
9436900 19980217
9457161 19980217
9449904 19980218
9430173 19980219
9462234 19980219
9436171 19980220
9480043 19980223
10175714 19980225
10175972 19980225
9469271 19980225
11364777 19980226
11364778 19980226
11364785 19980226
11364786 19980226
11364788 19980226
11364809 19980226
11364824 19980226
11364825 19980226
11364832 19980226
11364858 19980226
9416376 19980226
9416378 19980226
9480345 19980226
9480447 19980226
11660382 19980227
9472517 19980302
9472518 19980302
11655085 19980304
9490489 19980304
9463790 19980305
11655084 19980306
9456260 19980306
9472205 19980306
9481302 19980306
9498936 19980310
11660387 19980311
9499326 19980312
9508701 19980313
9477869 19980317
9496276 19980318
9508711 19980318
9508712 19980318
9492797 19980319
9504948 19980319
9508627 19980319
9508628 19980319
9508629 19980319
9508630 19980319
9508631 19980319
9508632 19980319
9508633 19980319
9508634 19980319
9508635 19980319
9508636 19980319
9508637 19980319
9508638 19980319
9508639 19980319
9508640 19980319
9508641 19980319
9508642 19980319
11648306 19980323
9491097 19980324
10179836 19980326
11648629 19980326
9456217 19980326
9490890 19980326
9516813 19980326
9515436 19980330
9515437 19980330
9515438 19980330
9481105 19980331
12041121 19980401
12041286 19980401
12293127 19980401
9487909 19980402
9500587 19980402
9474491 19980403
9466301 19980408
9518924 19980408
9518925 19980408
9518926 19980408
9518927 19980408
9518928 19980408
9518929 19980408
9525094 19980409
10177075 19980410
9495910 19980414
9531838 19980414
9498425 19980416
9504275 19980416
9513994 19980416
9544088 19980416
10177298 19980421
9508919 19980421
9556379 19980421
9546571 19980422
9495473 19980423
9520185 19980423
9556470 19980423
9556471 19980423
9532981 19980424
9532985 19980424
9536197 19980427
9540937 19980429
9546771 19980429
9549448 19980429
9550966 19980429
9494805 19980430
9520162 19980430
9523040 19980501
9550989 19980501
9550990 19980501
9550993 19980501
9550994 19980501
9550995 19980501
9550996 19980501
9551007 19980501
9551022 19980501
9560133 19980504
11361904 19980505
11364954 19980505
11364955 19980505
11364956 19980505
11364957 19980505
11364960 19980505
11364961 19980505
11364964 19980505
11364965 19980505
11364969 19980505
11364978 19980505
12293105 19980506
12317073 19980506
12317074 19980506
9538671 19980506
10177666 19980507
11655102 19980507
11655135 19980507
11660398 19980507
9513131 19980507
9513132 19980507
9513133 19980507
9513134 19980507
9524912 19980507
9508903 19980512
11365095 19980513
11365097 19980513
11365101 19980513
11365102 19980513
11365103 19980513
11365107 19980513
11365108 19980513
11365111 19980513
11365112 19980513
9538744 19980513
9552900 19980513
10177940 19980514
11365123 19980514
11365128 19980514
9547724 19980515
9564323 19980519
9582456 19980520
9582457 19980520
11365024 19980521
11365026 19980521
11365029 19980521
11365033 19980521
11365034 19980521
11365036 19980521
11365040 19980521
11365043 19980521
11365044 19980521
11365057 19980521
11365058 19980521
11365061 19980521
11365063 19980521
11365064 19980521
11365065 19980521
11365066 19980521
11365067 19980521
11365068 19980521
11365071 19980521
11365072 19980521
9599108 19980521
9599110 19980521
9599111 19980521
9599112 19980521
9519618 19980522
11361926 19980526
9540738 19980526
9567119 19980526
9567120 19980526
9567134 19980526
10178390 19980527
9594813 19980527
9505098 19980529
9549218 19980529
9585211 19980529
12293312 19980602
12293323 19980602
12348384 19980602
12348386 19980602
9575708 19980602
9524918 19980603
9615997 19980603
9542710 19980604
9599537 19980604
11365151 19980605
11365156 19980605
11365157 19980605
11365160 19980605
11365162 19980605
11365182 19980605
11365183 19980605
11365184 19980605
11365188 19980605
11365189 19980605
9578681 19980605
11365190 19980608
11365191 19980608
11365192 19980608
11365193 19980608
11365194 19980608
11365195 19980608
11365204 19980608
11647291 19980608
11655160 19980608
9531656 19980608
9560728 19980609
9567838 19980609
9569876 19980609
9614423 19980610
9573710 19980611
11644958 19980615
11656664 19980615
9540750 19980616
9606234 19980616
9611434 19980616
9618612 19980618
9634404 19980618
9634405 19980618
9634406 19980618
11660423 19980619
9599859 19980619
9603166 19980619
9624029 19980619
9644003 19980619
9528475 19980623
9573434 19980623
9559351 19980624
11660429 19980625
9629119 19980625
11367454 19980626
11645498 19980626
11365232 19980701
11365234 19980701
11365235 19980701
11365237 19980701
11365243 19980701
9624084 19980701
9564086 19980702
12293303 19980707
12293463 19980707
12293465 19980707
9528446 19980707
9571925 19980707
9576050 19980707
9625906 19980707
9508915 19980708
9637873 19980708
9596381 19980709
9648307 19980709
9601205 19980710
9635961 19980710
11365276 19980713
11365281 19980713
11365290 19980713
11365293 19980713
11365297 19980713
11365298 19980713
9528464 19980714
9669936 19980715
9669948 19980715
9632418 19980716
9669854 19980716
9639984 19980717
9678988 19980717
11365300 19980720
11365301 19980720
11365302 19980720
11365307 19980720
11365308 19980720
11365311 19980720
11365313 19980720
11365315 19980720
11365316 19980720
11365317 19980720
11365318 19980720
11365319 19980720
11365322 19980720
11365323 19980720
11365325 19980720
11365327 19980721
11365328 19980721
11365329 19980721
11365330 19980721
11365331 19980721
11365332 19980721
11365333 19980721
11365337 19980721
11365338 19980721
11365340 19980721
10180252 19980723
11365345 19980723
11365347 19980723
9652577 19980723
9679011 19980723
11655191 19980724
11655232 19980724
9660600 19980724
11365367 19980727
9671288 19980727
9658740 19980728
9663626 19980728
9667084 19980728
9617313 19980730
10180872 19980803
11645024 19980803
9508971 19980804
11645037 19980805
9674480 19980805
9553455 19980806
9619576 19980806
9673082 19980806
10181172 19980807
12348383 19980807
9648360 19980807
9679486 19980807
11645076 19980810
9677818 19980810
11647295 19980811
11647533 19980811
11647537 19980811
11648068 19980811
9623251 19980811
9679799 19980811
11365409 19980812
11365411 19980812
9617951 19980812
9679809 19980812
10181357 19980818
11647305 19980818
9607107 19980818
11367462 19980819
9686525 19980820
9592379 19980824
11647304 19980825
9701224 19980825
11365443 19980826
11365446 19980826
11365447 19980826
11365452 19980826
11365455 19980826
11365456 19980826
9648388 19980828
10181508 19980831
12293615 19980902
12293618 19980902
12293619 19980902
9574064 19980903
9574067 19980903
9701108 19980903
11365460 19980904
11365470 19980904
9642419 19980908
9642421 19980908
9642424 19980908
9642425 19980908
9673060 19980908
9706589 19980908
9717941 19980908
11655272 19980910
9735070 19980910
9200382 19980911
9633035 19980911
10181889 19980915
10182003 19980915
10182012 19980915
9588344 19980917
9732611 19980917
9669177 19980918
9669178 19980918
11361996 19980921
9691561 19980921
9698705 19980922
9698706 19980922
9679634 19980923
9679641 19980923
10183365 19980924
9601419 19980924
9673929 19980924
9656388 19980925
10182218 19980929
11365500 19980930
11365504 19980930
11365508 19980930
11365509 19980930
11365514 19980930
11365518 19980930
11365522 19980930
11365533 19980930
11365534 19980930
11365538 19980930
11365544 19980930
11365546 19980930
9647914 19980930
9743734 19980930
9743735 19980930
9743834 19980930
9742993 19981001
9688193 19981005
9696192 19981005
9743761 19981007
9763107 19981007
12293674 19981008
9754662 19981008
9675804 19981013
9667771 19981015
9717501 19981015
9713912 19981020
9780348 19981022
9764267 19981026
9778180 19981027
9732734 19981028
9771722 19981028
9747090 19981029
9757733 19981029
9781701 19981029
9791288 19981103
10185696 19981104
12293672 19981104
12293758 19981104
12293786 19981104
9777852 19981104
9800541 19981105
9785650 19981106
9787288 19981106
9801001 19981106
9801002 19981106
9841018 19981106
9841034 19981106
9803971 19981110
11655325 19981116
9704490 19981116
9713665 19981116
9736191 19981118
9805735 19981118
9811923 19981118
12041225 19981119
9795567 19981119
9812159 19981123
9712492 19981124
9805022 19981125
11365574 19981130
11365575 19981130
11365576 19981130
11365582 19981130
9809535 19981130
9867733 19981130
12348636 19981202
9803221 19981202
9828953 19981204
9830285 19981204
9831996 19981208
10186129 19981211
12041263 19981214
9842953 19981214
9845508 19981214
9845510 19981214
9845511 19981214
9763157 19981215
11648635 19981216
10186146 19981217
9839795 19981217
9842164 19981217
9867767 19981217
10186120 19981218
11365615 19981218
11365617 19981218
11367481 19981222
9848367 19981222
9862950 19981229
9863433 19981229
9750981 19981230
9750987 19981230
9750988 19981230
9853455 19981230
9859967 19981231
9848967 19990105
9861204 19990105
9861206 19990105
10187271 19990106
9861883 19990107
9861904 19990107
9861913 19990107
9890844 19990108
9890853 19990108
9890867 19990108
9890870 19990108
9814962 19990111
10187393 19990112
11647316 19990112
9807170 19990113
9807174 19990113
11655379 19990116
9758016 19990119
9758017 19990119
9758018 19990119
9758019 19990119
9758020 19990119
9758021 19990119
9805299 19990119
9872284 19990119
9787919 19990121
9823043 19990121
9874940 19990121
9833358 19990125
9787998 19990126
9787999 19990126
9892303 19990127
9917120 19990127
9881032 19990128
9833849 19990129
9893483 19990129
11660485 19990204
11660487 19990204
9748916 19990204
9891665 19990204
9892336 19990204
9917458 19990205
9883818 19990208
12348692 19990209
11656748 19990210
11660499 19990210
9924527 19990210
9894441 19990211
9914680 19990211
9923892 19990211
11647545 19990216
11647546 19990216
11647548 19990216
11647550 19990216
11647562 19990216
11648080 19990216
11648081 19990216
12083153 19990216
9950459 19990216
9950484 19990216
9915019 19990217
9949761 19990218
9834882 19990222
9864889 19990226
9880264 19990226
9926688 19990226
11660510 19990303
9987477 19990303
10023910 19990304
10023913 19990304
9868607 19990304
9868608 19990304
9868609 19990304
9868611 19990304
9930235 19990304
9989002 19990304
10052447 19990305
10075552 19990309
10075556 19990309
10067586 19990311
10075560 19990311
10075569 19990311
11365628 19990311
11365629 19990311
11365630 19990311
11365631 19990311
11365635 19990311
11365652 19990311
11365656 19990311
11365658 19990311
11365659 19990311
11365662 19990311
11365665 19990311
9876952 19990311
11656795 19990315
11657433 19990315
9884913 19990316
12294314 19990317
12294388 19990317
10029833 19990318
10029843 19990322
10345684 19990322
10345686 19990322
9918190 19990322
10086421 19990324
10051793 19990326
10095619 19990401
11365671 19990406
11365672 19990406
11365673 19990406
11365674 19990406
11365675 19990406
11365677 19990406
11365692 19990406
11660521 19990406
12348879 19990406
10346042 19990407
11656828 19990407
11660527 19990407
11656854 19990412
10027501 19990413
10076129 19990413
10081510 19990413
10093629 19990413
11362086 19990413
9917016 19990413
9921756 19990413
10206849 19990415
11656884 19990415
10191798 19990416
11656906 19990416
10048178 19990419
9934666 19990420
10095848 19990421
10213561 19990427
10077277 19990428
10217049 19990428
10217050 19990428
10217051 19990428
10217052 19990428
10067191 19990429
10070635 19990429
10070636 19990429
11362099 19990429
10070585 19990430
10232912 19990430
9802005 19990503
10221313 19990505
11656933 19990505
12294618 19990505
12294631 19990505
12294682 19990505
10208041 19990506
10223056 19990506
10227311 19990506
9973763 19990506
10351334 19990507
11660546 19990510
11365788 19990511
10224824 19990517
11365727 19990517
11365732 19990517
11365735 19990517
11365737 19990517
11365739 19990517
11365742 19990517
11365743 19990517
11365745 19990517
11365746 19990517
11365747 19990517
11365748 19990517
11365750 19990517
11365751 19990517
11365759 19990517
11365760 19990517
11365768 19990517
11365769 19990517
10223221 19990519
10227277 19990520
10227283 19990520
10232338 19990525
10320290 19990525
10230151 19990526
10191855 19990528
10387225 19990528
11656975 19990528
11656976 19990528
11656977 19990528
9883127 19990528
11647593 19990601
10335680 19990602
10226661 19990603
10226662 19990603
10329334 19990603
10337845 19990603
10349900 19990603
10357678 19990603
11657001 19990604
11660554 19990604
10333827 19990609
10343459 19990610
10337083 19990614
10355791 19990615
11647592 19990615
11647618 19990615
10220089 19990616
10231079 19990616
10375261 19990616
10369852 19990617
10387639 19990618
10215124 19990624
10215130 19990624
10359431 19990624
10359432 19990624
10359433 19990624
10359434 19990624
10359435 19990624
10197546 19990628
11657047 19990628
10355201 19990629
10363477 19990629
10226919 19990630
10355831 19990630
11656954 19990701
10386545 19990702
12349009 19990706
11657069 19990707
10343891 19990708
10537487 19990708
10392582 19990709
11365836 19990709
10355482 19990712
11645125 19990712
11657073 19990712
10199219 19990713
10401907 19990713
10537723 19990714
10537932 19990720
10537939 19990720
10365476 19990721
10390276 19990722
10394324 19990722
10401165 19990723
10428701 19990726
10351890 19990727
10351893 19990727
10412239 19990727
10428736 19990727
11657087 19990727
10413398 19990729
10428582 19990729
10538008 19990729
11647659 19990729
10373168 19990803
10396922 19990803
10410121 19990804
10379453 19990805
10395148 19990805
10408506 19990805
10426078 19990805
10432021 19990805
10538304 19990805
10385361 19990806
10420869 19990811
10400266 19990812
10441613 19990812
10434980 19990816
10434983 19990816
10538646 19990816
10538648 19990816
10538741 19990817
10538740 19990818
10416500 19990819
10416501 19990819
10421245 19990819
10439830 19990819
10440346 19990823
10394532 19990824
10403090 19990825
10443180 19990825
11645064 19990825
11657134 19990825
11657135 19990825
10347366 19990830
10347368 19990830
11657136 19990830
11657137 19990830
11657148 19990830
10459979 19990831
10459983 19990831
10539056 19990831
12322127 19990901
10356804 19990902
10356806 19990902
10371179 19990902
10439579 19990902
10455658 19990902
10458624 19990907
10431470 19990908
10394540 19990909
11365927 19990909
11365933 19990909
11365940 19990909
11365941 19990909
11365942 19990909
11365943 19990909
11365947 19990909
11365951 19990909
11365953 19990909
11365959 19990909
11367506 19990909
10451191 19990915
10417023 19990916
10472278 19990917
10474602 19990917
10474616 19990917
10498566 19990917
10377502 19990920
10397544 19990921
10444903 19990921
10444904 19990921
11660600 19990922
10492529 19990923
10498492 19990923
10489579 19990924
10557398 19990924
10489945 19990928
10489961 19990928
10489563 19990929
10443205 19990930
10467679 19990930
10474632 19990930
10474633 19990930
10474634 19990930
10569838 19990930
10569841 19990930
10557698 19991001
12295123 19991001
12349169 19991001
10437937 19991008
10491230 19991008
11365977 19991008
11365978 19991008
11366000 19991008
11366002 19991008
11366004 19991008
11366005 19991008
11366006 19991008
11366007 19991008
11366009 19991008
11366010 19991008
11366013 19991008
10457763 19991012
10482128 19991012
10431542 19991013
10557878 19991013
10466915 19991014
10471097 19991014
10489510 19991015
10510984 19991019
10569855 19991019
10394557 19991020
10511826 19991020
10511847 19991020
10558382 19991020
10471235 19991021
10509524 19991026
10620865 19991026
10494937 19991027
10498256 19991027
10513725 19991028
10515633 19991028
10518349 19991028
10521092 19991028
10451801 19991101
10465078 19991102
10465082 19991102
10465094 19991102
12349206 19991103
11366024 19991105
11366026 19991105
11366027 19991105
11366028 19991105
11366032 19991105
11366043 19991105
11366044 19991105
11366047 19991105
11366048 19991105
11366051 19991105
11366053 19991105
11366056 19991105
10558507 19991109
10558539 19991109
10577302 19991109
11650430 19991111
10477475 19991112
10477480 19991112
10477485 19991112
11366086 19991112
11366102 19991112
11366103 19991112
11366104 19991112
11366105 19991112
11366106 19991112
11366107 19991112
11366108 19991112
10520650 19991115
10413921 19991116
10536397 19991117
10536398 19991117
10548862 19991117
11366141 19991117
11366143 19991117
10436624 19991119
10545974 19991119
10548954 19991119
10521213 19991122
10576853 19991122
10549341 19991123
10491718 19991130
10551666 19991130
10474443 19991202
10526830 19991202
10546704 19991202
11366127 19991202
10579447 19991203
11657295 19991203
11657296 19991203
11657297 19991203
11657298 19991203
11657299 19991203
11657300 19991203
11657301 19991203
10545946 19991207
10572544 19991207
10610540 19991209
10577662 19991210
11647666 19991210
11648434 19991210
12178898 19991213
10591370 19991214
10578628 19991216
10578629 19991216
10595165 19991216
11657336 19991221
11657343 19991221
10410052 19991222
10585997 19991222
10438553 19991228
10438559 19991228
10347371 20000102
10347373 20000102
10347374 20000102
10347375 20000102
10670965 20000103
10670970 20000103
10347376 20000104
10347377 20000104
10347378 20000104
12295316 20000104
12346532 20000104
10425988 20000105
10603870 20000105
10616365 20000106
11657351 20000106
11660852 20000107
10609831 20000111
10632297 20000112
10614318 20000113
10609593 20000119
11366172 20000119
11366180 20000121
11366185 20000121
11366189 20000121
11366190 20000121
11366201 20000121
10512190 20000124
10597789 20000124
10636347 20000127
11657480 20000127
10613711 20000128
10634283 20000128
9934009 20000128
10633287 20000131
10633289 20000131
10619692 20000201
10643259 20000201
10578910 20000202
12295365 20000203
12322293 20000203
12346563 20000203
12346564 20000203
10625262 20000207
12041126 20000208
10631451 20000210
10641465 20000211
10656031 20000211
11657541 20000214
11657552 20000215
10634718 20000216
11657563 20000223
10667178 20000224
10670515 20000224
10691425 20000224
10691568 20000224
11366258 20000225
11366261 20000225
11366274 20000225
10584741 20000229
10674056 20000229
10683056 20000229
10685356 20000309
10692913 20000309
10722375 20000313
10650020 20000314
10696516 20000315
11366291 20000315
11366295 20000315
11366298 20000315
10639878 20000316
10711022 20000316
10722397 20000316
11657617 20000316
10639888 20000317
10693300 20000321
12178905 20000321
12179733 20000321
12293620 20000321
12295525 20000321
12295690 20000321
12322330 20000321
12322359 20000321
12322403 20000321
12349393 20000321
12349426 20000321
10686574 20000322
11657599 20000322
10701166 20000323
10701167 20000323
10701168 20000323
10701169 20000323
10701170 20000323
10701171 20000323
10701172 20000323
10701173 20000323
10701174 20000323
10701175 20000323
10711804 20000323
10678182 20000328
10695248 20000329
10695250 20000329
10707699 20000329
10688149 20000330
10709789 20000330
10718869 20000330
10718890 20000330
10724471 20000330
10738056 20000330
11366320 20000405
11366329 20000405
11366332 20000405
11366335 20000405
11657653 20000405
10732597 20000407
11366370 20000407
11366374 20000407
11657656 20000407
10587808 20000411
10716021 20000411
10716022 20000411
10699542 20000412
10745833 20000412
10787980 20000412
11366387 20000412
11366389 20000412
11366393 20000412
11366396 20000412
10718702 20000413
10743511 20000413
10766625 20000413
10743530 20000418
10732872 20000420
10732875 20000420
10743601 20000420
10749385 20000425
10755026 20000425
10763393 20000425
11366419 20000425
11366420 20000425
11366425 20000425
10730310 20000426
10750597 20000426
10750619 20000426
11366434 20000426
11366437 20000426
11366439 20000426
11366441 20000426
11366445 20000426
11366446 20000426
11366448 20000426
11366449 20000426
11366451 20000426
11366452 20000426
11366453 20000426
10761202 20000427
10743300 20000428
10754797 20000428
10772595 20000428
10752347 20000501
11366504 20000501
11366506 20000501
11366509 20000501
11366514 20000501
11366525 20000502
11366526 20000502
11366527 20000502
11366529 20000502
11366536 20000502
10798885 20000503
10362928 20000504
10531824 20000504
10778044 20000504
10782875 20000504
10848122 20000504
11366578 20000504
10763468 20000505
10725895 20000509
10783859 20000509
11366585 20000509
11366586 20000509
11366587 20000509
11366588 20000509
11366589 20000509
11366590 20000509
11366595 20000509
11366600 20000509
11366603 20000509
11366604 20000509
11366605 20000509
11366606 20000509
11366607 20000509
11366608 20000510
11366609 20000510
11366610 20000510
11366617 20000510
11366620 20000510
11366621 20000510
11366623 20000510
10690043 20000511
10758075 20000512
10778405 20000519
10801201 20000522
10721380 20000523
10768069 20000525
10768075 20000525
10802686 20000525
11366626 20000530
11366630 20000530
11366631 20000530
11366636 20000530
11366638 20000530
11366639 20000530
11366640 20000530
11366641 20000530
11366642 20000530
11366645 20000530
11366646 20000530
11366649 20000530
11366656 20000530
11366657 20000530
11366658 20000530
11657713 20000530
11366668 20000531
11366716 20000531
10818425 20000601
11366719 20000601
11657727 20000606
11657736 20000606
11660709 20000606
11366781 20000607
11366787 20000607
10797052 20000608
10808689 20000608
10847740 20000608
10812857 20000609
10841881 20000609
11657756 20000609
12295790 20000612
12295791 20000612
11366821 20000613
11366830 20000613
11366831 20000613
11366832 20000613
11366854 20000613
11366855 20000613
11657767 20000613
10745954 20000614
11645172 20000614
10796973 20000615
10813034 20000616
10813047 20000616
11367110 20000619
11366876 20000620
10847247 20000621
10847252 20000621
10847263 20000621
10850146 20000623
11366896 20000626
11366897 20000626
11366898 20000626
11366903 20000626
11366905 20000626
11366907 20000626
11366908 20000626
11366909 20000626
11366910 20000626
11366911 20000626
11366912 20000626
11366914 20000626
10832846 20000627
11366947 20000627
11657814 20000627
11657836 20000627
10812443 20000628
10835083 20000628
10842852 20000628
10842857 20000628
11366955 20000628
11366959 20000628
11366960 20000628
11366961 20000628
11366962 20000628
11366963 20000628
11366964 20000628
11366965 20000628
11366967 20000628
11366968 20000628
11366969 20000628
11366970 20000628
11366971 20000628
11657800 20000628
11657843 20000628
11660722 20000628
11660725 20000628
10723401 20000629
10723405 20000629
10824009 20000629
10827858 20000630
11366979 20000630
11366998 20000705
11366999 20000705
11367005 20000705
11367006 20000705
11367008 20000705
10036562 20000706
10335159 20000706
10808598 20000706
11367020 20000706
11367023 20000706
11367028 20000706
11367030 20000706
11645197 20000706
11657878 20000707
11660739 20000707
10896428 20000710
11657793 20000710
10865280 20000711
10862238 20000712
10896503 20000712
10947356 20000712
10455620 20000713
10896579 20000713
10896604 20000713
11367049 20000713
11367051 20000713
12295828 20000714
10870074 20000719
11367104 20000719
11367106 20000719
11367119 20000719
10765305 20000720
10823806 20000720
10807027 20000724
10807028 20000724
10841140 20000725
10889574 20000725
10917700 20000726
11645198 20000726
11645199 20000726
11645200 20000726
11645201 20000726
11657920 20000726
10947535 20000727
11367135 20000727
10870407 20000728
11657939 20000728
11367137 20000731
11367138 20000731
11367142 20000731
11367147 20000731
11367149 20000731
11367150 20000731
11367151 20000731
10906838 20000801
10909940 20000802
10866232 20000803
10889636 20000803
10897175 20000803
10897177 20000803
10897199 20000803
10897200 20000803
10897201 20000803
10897202 20000803
10928888 20000803
10928889 20000803
10928890 20000803
10928891 20000803
10928892 20000803
10928893 20000803
11645035 20000803
11657967 20000803
12295867 20000803
10885175 20000804
10893765 20000809
11657991 20000809
11367174 20000810
11367186 20000810
10888865 20000811
10902263 20000811
10977618 20000811
10863752 20000815
10899250 20000817
10935687 20000817
11660757 20000821
10446612 20000824
10920339 20000824
10935046 20000824
10935047 20000824
10935048 20000824
10948889 20000824
10948894 20000824
10948895 20000824
10948941 20000824
11657976 20000825
11658053 20000825
10904390 20000828
11367212 20000829
11367213 20000829
11367216 20000829
11367218 20000829
11367221 20000829
11367222 20000829
10915283 20000830
10915284 20000830
11367229 20000901
11367251 20000904
11658066 20000905
10915258 20000906
10915260 20000906
10915265 20000906
10915266 20000906
10915267 20000906
10915268 20000906
10915269 20000906
10915270 20000906
10915271 20000906
10915272 20000906
10915273 20000906
10915274 20000906
10915275 20000906
10915277 20000906
10915280 20000906
10915281 20000906
10920080 20000906
10928208 20000906
10934825 20000906
12322530 20000906
10902494 20000907
10961610 20000907
11367271 20000907
11367274 20000907
11367276 20000907
11367280 20000907
11367281 20000907
11367282 20000907
11367284 20000907
11367287 20000907
11367295 20000907
11367297 20000907
11367300 20000907
11367301 20000907
10932501 20000912
10915234 20000913
10915239 20000913
10915243 20000913
10915244 20000913
10915248 20000913
10940132 20000913
10984571 20000914
11658078 20000918
11660778 20000918
11010459 20000919
10968448 20000920
11658083 20000920
10856003 20000921
10858892 20000921
10942462 20000921
10983190 20000921
10983191 20000921
10983192 20000921
10983193 20000921
10983194 20000921
10983195 20000921
10986941 20000921
11660782 20000921
11010729 20000922
11010738 20000922
10893957 20000926
10981903 20000927
12484311 20000927
11000750 20000928
11000787 20000929
11367311 20001002
11367313 20001002
11066552 20001003
11066667 20001004
11066873 20001004
11066881 20001004
11066895 20001004
11011608 20001005
11367328 20001005
11367340 20001005
11645874 20001005
11658116 20001005
10877305 20001010
11645214 20001011
10994287 20001012
12222346 20001012
12295985 20001012
12295986 20001012
12295988 20001012
12295992 20001012
11658138 20001013
11658140 20001013
11658149 20001016
11658157 20001016
12048735 20001016
10965611 20001019
11030008 20001019
11067599 20001019
11067611 20001019
11067643 20001019
11022610 20001023
11022621 20001023
11022622 20001023
10853988 20001026
11035894 20001026
11035897 20001026
11067733 20001026
11067734 20001026
11009175 20001027
11009176 20001027
11658222 20001030
10872908 20001101
11018334 20001101
12179439 20001101
12179440 20001101
12222384 20001101
11033625 20001103
11039751 20001103
10967176 20001107
11002402 20001108
11035619 20001108
11027939 20001109
11057643 20001109
11979601 20001109
11979602 20001109
11979603 20001109
11979604 20001109
12041299 20001113
11035693 20001115
11030683 20001120
11031806 20001120
11055087 20001120
10968584 20001121
11002691 20001121
11061867 20001121
10911591 20001122
10919482 20001128
11071200 20001128
10929751 20001129
11089479 20001129
10914415 20001130
11081129 20001130
11184444 20001130
12179804 20001206
12222354 20001206
12222377 20001206
12222379 20001206
12222382 20001206
11074775 20001207
11080989 20001207
11094618 20001207
11184654 20001207
11184994 20001207
11062516 20001212
11089837 20001213
11095276 20001214
10935818 20001220
11109429 20001220
10985216 20001222
11081293 20001222
11100230 20001222
11107989 20001222
11186374 20001222
11187045 20001222
10994578 20001228
10994579 20001228
11005219 20010104
11111252 20010104
11100094 20010108
10981476 20010109
11009126 20010111
11011561 20010111
11012403 20010111
11073761 20010111
11130535 20010111
11131702 20010111
11131722 20010111
11131735 20010111
10981598 20010112
10994215 20010118
11001259 20010118
11126064 20010118
11146716 20010118
11186066 20010118
10997800 20010125
11091366 20010125
11134459 20010125
11135499 20010125
11148944 20010125
11148945 20010125
11148946 20010125
11148947 20010125
11030265 20010126
11097988 20010201
11191501 20010201
11194312 20010201
11196220 20010201
10987689 20010202
11105106 20010202
10941694 20010208
10990167 20010208
11084704 20010208
11117658 20010208
11126687 20010208
11190120 20010208
11190122 20010208
11190123 20010208
11190126 20010208
11190127 20010208
11045874 20010215
11051062 20010215
11151813 20010215
11196026 20010215
11101757 20010222
11056866 20010301
11056867 20010301
11082799 20010301
11082802 20010301
11082805 20010301
11140068 20010301
11177450 20010301
11177453 20010301
11177454 20010301
11216338 20010301
11216342 20010301
10976619 20010308
11176269 20010308
11176270 20010308
11210339 20010308
11180726 20010315
11177463 20010322
11179149 20010322
11215086 20010322
11215087 20010322
11177475 20010329
11218180 20010329
11221410 20010329
11234644 20010329
11248160 20010329
11248164 20010329
11273079 20010329
11199149 20010405
11220504 20010405
11231752 20010405
11238138 20010405
11253978 20010405
11256732 20010405
11256733 20010405
11256734 20010405
11256735 20010405
11256736 20010405
11256739 20010405
11101858 20010412
11250835 20010412
11250838 20010412
11250842 20010412
11211674 20010419
11211675 20010419
11211677 20010419
11019454 20010426
11068806 20010426
11216922 20010426
11222187 20010426
11223902 20010426
11225484 20010426
11262458 20010426
11263097 20010426
11265915 20010426
11276728 20010426
11305716 20010426
11305718 20010426
11154521 20010503
11154522 20010503
11154525 20010503
11154527 20010503
11173023 20010503
11225466 20010503
11231697 20010503
11296793 20010503
11300053 20010503
11303375 20010503
10977970 20010510
11051631 20010510
11242971 20010510
11299994 20010510
11251749 20010517
11294155 20010517
11317085 20010521
11318151 20010521
11338246 20010521
11325316 20010524
11330122 20010524
11346086 20010524
11040750 20010531
11344869 20010531
11344872 20010531
11344873 20010531
11345673 20010531
11345676 20010531
11345679 20010531
11252921 20010607
11254154 20010607
11268766 20010607
11304431 20010607
11324046 20010607
11334892 20010607
11343727 20010607
11343755 20010607
11359247 20010607
11101067 20010614
11101068 20010614
11101073 20010614
11153681 20010614
11305311 20010614
11319693 20010614
11349580 20010614
11357757 20010614
11346754 20010621
11375235 20010621
11403009 20010621
11261026 20010628
11368200 20010628
11394221 20010628
11398222 20010628
11402894 20010628
11402898 20010628
11421438 20010628
11401238 20010705
11401609 20010705
11333377 20010712
11348694 20010712
11402221 20010712
11419304 20010712
11424263 20010712
11424268 20010712
11424269 20010712
11424271 20010712
11424272 20010712
11276565 20010719
11308108 20010719
11319705 20010719
11406929 20010719
11407612 20010719
11429719 20010719
11441753 20010719
11441762 20010719
11441765 20010719
11319899 20010726
11399958 20010726
11450216 20010726
11302029 20010802
11429107 20010802
11443701 20010802
11455701 20010802
11455702 20010802
11455705 20010802
11406438 20010809
11434839 20010809
11440934 20010809
11463436 20010809
11463437 20010809
11463438 20010809
11464149 20010809
11464151 20010809
11464152 20010809
11483942 20010816
11314152 20010823
11314156 20010823
11352408 20010823
11414179 20010823
11460293 20010823
10997496 20010830
10997503 20010830
11314849 20010830
11334696 20010830
11416722 20010830
11423593 20010830
11454264 20010830
11454265 20010830
11454266 20010830
11460024 20010830
11467222 20010830
11472866 20010830
11483121 20010830
11494473 20010830
11501564 20010830
11508187 20010830
11508189 20010830
11508190 20010830
11359660 20010906
11359661 20010906
11425804 20010906
11468427 20010906
11473160 20010906
11502307 20010906
11502315 20010906
11502333 20010906
11515387 20010906
11519367 20010906
11375924 20010913
11184842 20010920
11344994 20010920
11369751 20010920
11386338 20010920
11495712 20010920
11499156 20010920
11547413 20010920
11547414 20010920
11547454 20010920
11547457 20010920
11547703 20010920
11551568 20010920
10985318 20010927
11184816 20010927
11224934 20010927
11327138 20010927
11484129 20010927
11530169 20010927
11545329 20010927
11546692 20010927
11530306 20011004
11530314 20011004
11529982 20011011
11548387 20011011
11548389 20011011
11548390 20011011
11548392 20011011
11548393 20011011
11548399 20011011
11548479 20011011
11548491 20011011
11548623 20011011
11548664 20011011
11386627 20011018
11514867 20011018
11521553 20011018
11548376 20011018
11548378 20011018
11569974 20011018
11569983 20011018
11584779 20011018
11594317 20011018
11145728 20011025
11440676 20011025
11591009 20011025
11591088 20011025
11642308 20011025
11418970 20011101
11433092 20011101
11523639 20011101
11527863 20011101
11572105 20011101
11586602 20011101
11590855 20011101
11597292 20011101
11678079 20011101
11441626 20011204
11459403 20011204
11467114 20011204
11564328 20011204
11583642 20011204
11588512 20011204
11594195 20011204
11603364 20011204
11668689 20011204
11668693 20011204
11668699 20011204
11668712 20011204
11668969 20011204
11668974 20011204
11669002 20011204
11669003 20011204
11669004 20011204
11669011 20011204
11669012 20011204
11669014 20011204
11680030 20011204
11681169 20011204
11682836 20011204
11682864 20011204
11682865 20011204
11682980 20011204
11682995 20011204
11683051 20011204
11683058 20011204
11686116 20011204
11688441 20011204
11688444 20011204
11688448 20011204
11697019 20011204
11702752 20011204
11702766 20011204
11491411 20011205
11600172 20011205
11692483 20011205
11708082 20011205
11708192 20011205
11708273 20011205
11417402 20011207
11439787 20011207
11718472 20011207
11718473 20011207
11575489 20011211
11592827 20011212
11715281 20011212
11579250 20011214
11579269 20011214
11713842 20011214
11726368 20011221
11590535 20011227
11746080 20011227
11731391 20011228
11759700 20011228
11759725 20011228
11761546 20011228
11765763 20011228
11508562 20020103
11561461 20020103
11737369 20020103
11737370 20020103
11737375 20020103
11737379 20020103
11741653 20020103
11776246 20020103
11720640 20020108
11720641 20020108
11368821 20020110
11737405 20020111
11642067 20020114
11642068 20020114
11642069 20020114
11642070 20020114
11760299 20020114
11769762 20020114
11711413 20020116
11768882 20020116
11769186 20020116
11769188 20020116
11769189 20020116
11769192 20020116
11769193 20020116
11769194 20020116
11785461 20020116
11785473 20020116
11785483 20020116
11785484 20020116
11535957 20020117
11641830 20020117
11747908 20020117
11556777 20020118
11757139 20020122
11803900 20020123
11565594 20020124
11733301 20020124
11775997 20020124
11776005 20020124
11776006 20020124
11776009 20020124
11799945 20020124
11799949 20020124
11799950 20020124
11765245 20020125
11765247 20020125
11772200 20020125
11496573 20020129
11788064 20020130
11746005 20020131
11731597 20020201
11795562 20020201
11764467 20020204
11795414 20020204
11808621 20020206
11791819 20020207
11641970 20020208
11771801 20020208
11772673 20020208
11571007 20020211
11788979 20020211
11737355 20020212
11789512 20020212
11810848 20020213
11810873 20020213
11819968 20020213
11769019 20020214
11805798 20020214
11809280 20020214
11814072 20020215
11462122 20020219
11785527 20020219
11805996 20020219
11809627 20020219
11809638 20020219
11809645 20020219
11809648 20020219
11730288 20020221
11759970 20020221
11577283 20020222
11810787 20020222
11826434 20020222
11833150 20020222
11833151 20020222
11833152 20020222
11833153 20020222
11833154 20020222
11833156 20020222
11833157 20020222
11833166 20020222
11833168 20020222
11833169 20020222
11833170 20020222
11833172 20020222
11833173 20020222
11833174 20020222
11833175 20020222
11833177 20020222
11833180 20020222
11833183 20020222
11833184 20020222
11833185 20020222
11833187 20020222
11833188 20020222
11833189 20020222
11833190 20020222
11833191 20020222
11833192 20020222
11833193 20020222
11833195 20020222
11833199 20020222
11833200 20020222
11833201 20020222
11833207 20020222
11833210 20020222
11833211 20020222
11833217 20020222
11833219 20020222
11833224 20020222
11833227 20020222
11833228 20020222
11848271 20020225
11806345 20020226
11810821 20020227
11830226 20020227
11787072 20020228
11837010 20020228
11837011 20020228
11837016 20020228
11837018 20020228
11837019 20020228
11837023 20020228
11837029 20020228
11837032 20020228
11837033 20020228
11837038 20020228
11837039 20020228
11837040 20020228
11837041 20020228
11858197 20020228
11820765 20020301
11822551 20020301
11826844 20020301
11575467 20020304
11786286 20020304
11873792 20020305
11873793 20020305
11873797 20020305
11799445 20020306
11822271 20020306
11789068 20020307
11847908 20020307
11682915 20020308
11682916 20020308
11851145 20020308
11871467 20020308
11807314 20020311
11856675 20020312
11867295 20020313
11867301 20020313
11867303 20020313
11867310 20020313
11867313 20020313
11867314 20020313
11798402 20020314
11798411 20020314
11821074 20020314
11858288 20020314
11719948 20020315
11854985 20020315
11787502 20020318
11787518 20020318
11820202 20020318
11851125 20020318
11851133 20020318
11876177 20020318
11880061 20020325
11725899 20020327
11873755 20020327
11894642 20020327
11894643 20020327
11897304 20020327
11758865 20020328
11082729 20020329
11723914 20020402
11723915 20020402
11868545 20020402
11868546 20020402
11868549 20020402
11868551 20020402
11868554 20020402
11868555 20020402
11868556 20020402
11868557 20020402
11868560 20020402
11868563 20020402
11870984 20020402
11790064 20020403
11865481 20020404
11895821 20020404
11913072 20020404
11863018 20020408
11725993 20020409
11892611 20020409
11895029 20020410
10859627 20020411
11863014 20020411
11869921 20020411
11872209 20020411
11910905 20020412
11910906 20020412
11842457 20020415
11873561 20020418
11905173 20020418
11905174 20020418
11905175 20020418
11905176 20020418
11942293 20020418
11924157 20020419
11915590 20020422
11738464 20020425
11935999 20020425
11936008 20020425
11945209 20020425
11848729 20020426
11951745 20020426
11935624 20020429
11924466 20020502
11954317 20020503
11986412 20020507
11986416 20020507
11968166 20020508
11968167 20020508
11897033 20020509
11963527 20020509
11906975 20020514
11966161 20020514
12004756 20020514
12004764 20020514
12004767 20020514
12004867 20020514
12004870 20020514
11834967 20020520
11873000 20020520
11873014 20020520
11976250 20020521
11885626 20020522
11937610 20020524
11993027 20020529
11816177 20020530
11816178 20020530
11903701 20020530
11999499 20020530
11999504 20020530
11005886 20020604
11855224 20020604
11961693 20020604
11961694 20020604
11961695 20020604
11961696 20020604
11961697 20020604
11961698 20020604
11961699 20020604
12015871 20020604
11993254 20020605
11929335 20020606
11962934 20020606
11963160 20020606
12022218 20020606
12030226 20020606
12030237 20020606
12030242 20020606
11772472 20020607
11887288 20020607
11963536 20020607
11974026 20020610
11995732 20020610
11998407 20020611
11929330 20020613
11957519 20020613
12046781 20020613
11992288 20020614
12058774 20020614
11808751 20020618
12004276 20020618
12017440 20020620
12017441 20020620
11966414 20020621
12040939 20020621
12056344 20020621
12056347 20020621
12064245 20020621
12064275 20020621
12064279 20020621
12064280 20020621
12064282 20020621
12064283 20020621
11942221 20020624
12055964 20020625
12055966 20020625
12055968 20020625
11804009 20020626
11995102 20020627
12023499 20020701
11933969 20020702
12026275 20020702
12026789 20020702
12056433 20020702
12083040 20020705
12083043 20020705
11830987 20020708
11831150 20020709
11831156 20020709
12025538 20020709
12025693 20020709
12085800 20020710
11936061 20020712
11936068 20020712
12042576 20020715
12008603 20020716
12042077 20020716
12086013 20020716
12067766 20020717
12075715 20020717
11924253 20020718
12066601 20020718
12075308 20020718
12116968 20020718
12116969 20020718
12118476 20020719
12114058 20020723
11934194 20020724
12042400 20020724
11929660 20020725
12091200 20020725
12109397 20020729
12109725 20020729
12114382 20020730
12015005 20020731
12015015 20020731
12134796 20020731
12134798 20020731
12134799 20020731
12134878 20020731
12140307 20020731
12075036 20020801
12130601 20020805
12064022 20020806
12071204 20020806
12127350 20020806
12133262 20020806
12080890 20020807
12124591 20020809
12038294 20020812
12166445 20020812
12035963 20020813
12144136 20020813
11855582 20020814
12144147 20020815
12134564 20020816
12141023 20020816
12062143 20020819
12044125 20020820
12162253 20020820
12162254 20020820
12162258 20020820
12162264 20020820
12162266 20020820
12162267 20020820
12162288 20020820
12162289 20020820
12164145 20020820
12164154 20020820
12164155 20020820
12164157 20020820
12164158 20020820
12166379 20020820
12166380 20020820
12166383 20020820
12166387 20020820
12166390 20020820
12166391 20020820
12166392 20020820
12166393 20020820
12166394 20020820
12166396 20020820
12170981 20020820
12171004 20020820
12061337 20020821
12071219 20020821
12174851 20020821
12152910 20020822
12169074 20020822
12147018 20020823
11833583 20020827
12159838 20020827
11697387 20020828
11697388 20020828
12154536 20020828
12142256 20020829
12146120 20020903
12154340 20020903
12199231 20020904
12201293 20020904
11844045 20020905
12170497 20020905
12180378 20020905
12180385 20020905
12180386 20020905
12180387 20020905
12180392 20020905
12043515 20020909
12043516 20020909
12141584 20020911
12206093 20020911
12206094 20020911
12206105 20020911
12206107 20020911
12206113 20020911
12206114 20020911
12206126 20020911
12211166 20020911
11921677 20020913
11977380 20020917
12197186 20020917
12236182 20020918
12236183 20020918
12063931 20020919
12184613 20020919
12122374 20020920
12199277 20020923
12211816 20020923
12152394 20020925
12186095 20020925
12211759 20020925
12236194 20020925
12236195 20020925
12236196 20020925
12236207 20020925
12236215 20020925
12236220 20020925
12236222 20020925
12236223 20020925
12238461 20020925
12238475 20020925
12238480 20020925
12238485 20020925
12149881 20020927
12149886 20020927
12204156 20020927
12204157 20020927
12214391 20020927
12216195 20020927
12226584 20020927
12219361 20021001
12219366 20021001
12227985 20021001
12240816 20021001
12193168 20021002
11980606 20021003
12108940 20021008
12360973 20021011
12226622 20021016
12365522 20021017
12365525 20021017
12170892 20021023
12325288 20021023
11900106 20021030
12219405 20021104
12400450 20021105
12400457 20021105
12400462 20021105
12400489 20021105
12400504 20021105
12400509 20021105
12400510 20021105
12400511 20021105
11882214 20021106
12048586 20021106
12412562 20021106
12412563 20021106
12231019 20021107
12199228 20021111
12164647 20021113
12394800 20021114
12401263 20021119
12406803 20021119
12422826 20021119
12422829 20021119
12422832 20021119
12422835 20021119
12212677 20021120
12426696 20021120
12434754 20021120
12434755 20021120
12434757 20021120
12434760 20021120
11983241 20021122
11983242 20021122
12396542 20021122
12405040 20021125
12191432 20021126
12070975 20021129
12415142 20021129
12419108 20021129
12419115 20021129
12391980 20021202
12401427 20021203
12054033 20021204
12175723 20021204
12380151 20021204
12414199 20021204
12414207 20021204
12414219 20021204
12423510 20021204
12432795 20021204
12432807 20021204
12458553 20021204
12422178 20021209
12434698 20021209
12452149 20021211
12456860 20021212
12462230 20021212
12462231 20021212
12442039 20021213
12455100 20021213
12476916 20021216
12465639 20021218
12435834 20021219
12435839 20021219
12448958 20021219
12455509 20021219
12455510 20021219
12402748 20021220
12446873 20021220
12463048 20021220
12463050 20021220
12453805 20021223
12453811 20021223
12092920 20021224
12092928 20021224
12480459 20021224
12480461 20021224
12465865 20021227
12466800 20021227
12469539 20021227
12236968 20021231
12437203 20021231
12489520 20021231
12492030 20021231
12492036 20021231
12492054 20021231
12401971 20030102
12426886 20030103
12473841 20030107
12211292 20030108
12380032 20030109
12478955 20030110
12480840 20030110
12500338 20030113
12506587 20030115
12510649 20030116
12510652 20030116
12510653 20030116
12523370 20030117
12442166 20030121
12409742 20030122
12503896 20030123
12517474 20030123
12480377 20030128
12476701 20030129
12508517 20030129
12189712 20030130
12189713 20030130
12407493 20030130
12360777 20030131
12457288 20030131
12522753 20030205
12546291 20030205
12148153 20030206
12364893 20030206
12364896 20030206
12364903 20030206
12537147 20030207
12415922 20030211
12497733 20030211
12528738 20030211
12528841 20030211
12015953 20030212
12473809 20030220
12090242 20030221
12546168 20030221
12564330 20030221
12564334 20030221
12567872 20030228
12594322 20030228
12497700 20030303
12532681 20030303
12532682 20030303
12528725 20030304
12593379 20030304
12352928 20030305
12568073 20030310
12593274 20030310
12377182 20030312
12571519 20030312
12571526 20030312
12571528 20030312
12557653 20030313
12585221 20030313
12536105 20030317
12561258 20030318
12561259 20030318
12561261 20030318
12561262 20030318
12561263 20030318
12561266 20030318
12561268 20030318
12561270 20030318
12561273 20030318
12561276 20030318
12561278 20030318
12564239 20030318
12564257 20030318
12608247 20030318
12218951 20030320
12593265 20030321
12613413 20030321
12503362 20030325
12609950 20030326
12398850 20030327
12201368 20030328
12635618 20030331
12635621 20030331
12647683 20030331
12647690 20030331
12647692 20030331
12647693 20030331
12546016 20030401
12622674 20030401
12645593 20030401
12645596 20030401
12641295 20030402
12645491 20030402
12574715 20030403
12590438 20030403
12640872 20030404
12433349 20030407
12433353 20030407
12600360 20030408
12660080 20030408
12645604 20030410
12325100 20030411
12325101 20030411
12617432 20030411
12664950 20030411
12571725 20030416
12691017 20030416
12691020 20030416
12691024 20030416
12691025 20030416
12645605 20030417
12645606 20030417
12073406 20030418
12659493 20030418
12665710 20030418
12663890 20030421
12542041 20030422
12545981 20030422
12642422 20030422
12642426 20030422
12648962 20030422
12632989 20030423
12647749 20030423
12647750 20030423
12647751 20030423
12661584 20030423
12680360 20030423
12674303 20030425
12690621 20030425
12703476 20030428
12559647 20030429
12598792 20030429
12660201 20030430
12669314 20030430
12677876 20030430
12488888 20030501
12488906 20030501
12688091 20030501
12712923 20030501
12712930 20030501
12712931 20030501
12712940 20030501
12698767 20030502
12563505 20030505
12625317 20030506
12712680 20030506
12685406 20030507
12728849 20030508
12728850 20030508
12728851 20030508
12728900 20030508
12664004 20030509
12680390 20030513
12701567 20030513
12625349 20030514
12712161 20030514
12739484 20030514
12739485 20030514
12739491 20030514
12744199 20030514
12692768 20030515
12755081 20030521
12542584 20030523
12542585 20030523
12542816 20030523
12721138 20030523
12731486 20030523
12731487 20030523
12627744 20030528
12646798 20030528
12680375 20030528
12765131 20030528
12737872 20030529
12737893 20030529
12737895 20030529
12569929 20030602
12674870 20030602
12738161 20030603
12738162 20030603
12679709 20030604
12603570 20030605
12612106 20030605
12749623 20030605
12737117 20030606
12751421 20030606
12678071 20030610
12708456 20030610
12753881 20030610
12768942 20030610
12788990 20030610
12788996 20030610
12793352 20030612
12762462 20030613
12683397 20030616
12688292 20030616
12688294 20030616
12688296 20030616
12688297 20030616
12688298 20030616
12756685 20030616
12763974 20030616
12759675 20030617
12802040 20030617
12807096 20030617
12201853 20030618
12606113 20030618
12614829 20030618
12614830 20030618
12674524 20030618
12772647 20030618
12772650 20030618
12809088 20030619
12809093 20030619
12809100 20030619
12751500 20030623
12630183 20030624
12755097 20030626
12755106 20030626
12806701 20030627
12806706 20030627
12766851 20030630
12801755 20030701
12522769 20030702
12773361 20030703
12805150 20030703
12464796 20030707
12756389 20030707
12683734 20030708
12776419 20030709
12731525 20030710
12739303 20030711
12755147 20030716
12776615 20030721
12825426 20030721
12825427 20030721
12846170 20030723
12700839 20030724
12753813 20030725
12827975 20030725
12830816 20030725
12785333 20030728
12846187 20030728
12846188 20030728
12846192 20030728
12846210 20030728
12854953 20030728
12866479 20030728
12869450 20030728
12870461 20030728
12870473 20030728
12870516 20030728
12870517 20030728
12870519 20030728
12870520 20030728
12872754 20030728
12872755 20030728
12872757 20030728
12872758 20030728
12872765 20030728
12741376 20030729
12836233 20030729
12870503 20030729
12870504 20030729
12870508 20030729
12870515 20030729
12872769 20030729
12812170 20030730
12867102 20030730
12668817 20030731
12813930 20030731
12889449 20030801
12856338 20030804
12762107 20030805
12833902 20030805
12848184 20030805
12861921 20030805
12847931 20030807
12825589 20030811
12799560 20030812
12835879 20030812
12874159 20030812
12739795 20030814
12778141 20030814
12841469 20030815
12867235 20030818
12915434 20030818
12803208 20030819
12816668 20030820
12881267 20030820
12745398 20030825
12828151 20030825
12848173 20030825
12907493 20030825
12907494 20030825
12913971 20030825
12913972 20030825
12921066 20030825
12921071 20030825
12921073 20030825
12921077 20030825
12924286 20030825
12924287 20030825
12924288 20030825
12924289 20030825
12924292 20030825
12924295 20030825
12924296 20030825
12924298 20030825
12924301 20030825
12924302 20030825
12924303 20030825
12924304 20030825
12924311 20030825
12924329 20030825
12924334 20030825
12912709 20030827
12919976 20030827
12822319 20030828
12908119 20030829
12945532 20030902
12846144 20030903
12951935 20030904
12951945 20030904
12808012 20030909
12953674 20030911
12851174 20030915
12718306 20030916
12718307 20030916
12718308 20030916
12718309 20030916
12927453 20030916
12934330 20030916
12942447 20030916
12948103 20030916
12962179 20030916
12962183 20030916
12845927 20030924
12921006 20030924
12803418 20030926
12969907 20030929
12945450 20030930
12945457 20030930
12581614 20031001
12848250 20031002
14524319 20031003
12892007 20031006
12938257 20031008
14500958 20031008
14512458 20031008
12948048 20031009
13678077 20031014
14551093 20031020
12872956 20031021
12935375 20031021
12935376 20031021
14509113 20031023
14518441 20031023
14520187 20031023
12974113 20031024
12917270 20031028
12917271 20031028
12664904 20031030
12696555 20031030
14522257 20031031
14576235 20031031
13679001 20031103
14531365 20031103
12866839 20031104
14526723 20031104
12880887 20031106
12959306 20031106
12822050 20031107
14509478 20031107
14509496 20031107
12889339 20031110
12861469 20031112
13677161 20031112
14529116 20031112
14606497 20031112
14577452 20031117
14513850 20031119
14513852 20031119
14513854 20031119
12930866 20031120
12949507 20031120
14534206 20031120
13130209 20031121
14571683 20031121
14571685 20031121
14593989 20031121
14587483 20031124
12959822 20031125
14522524 20031125
14604879 20031126
12859815 20031201
14635629 20031201
14635631 20031201
14635633 20031201
12859843 20031202
12859844 20031202
12859845 20031202
12859846 20031202
12859847 20031202
12859848 20031202
12859849 20031202
12859850 20031202
12859851 20031202
12859852 20031202
12859853 20031202
14557315 20031202
14625948 20031203
14626912 20031204
14626920 20031204
14626926 20031204
14626930 20031204
14626935 20031204
14626941 20031204
14626946 20031204
14626949 20031204
14626950 20031204
14626951 20031204
14626961 20031204
14626962 20031204
14626969 20031204
14626973 20031204
14626975 20031204
14528760 20031208
14550705 20031208
14628006 20031208
12958776 20031209
14619924 20031209
14515410 20031210
14558279 20031210
14657076 20031211
12745948 20031212
14569659 20031215
14588087 20031215
14556599 20031216
14628784 20031216
14644959 20031216
14605337 20031217
12929229 20031218
12929230 20031218
14502920 20031218
14652968 20031218
14680008 20031218
14626880 20031223
14666918 20031224
14669734 20031224
14672055 20031224
14674363 20031224
14519838 20040105
14577437 20040105
14583845 20040105
14668832 20040105
14677550 20040105
14696541 20040105
14696545 20040105
14696546 20040105
14696547 20040105
14696549 20040105
14696552 20040105
14696578 20040105
12960920 20040106
14655584 20040107
14662061 20040108
14648910 20040113
14648911 20040113
14681659 20040113
14707799 20040115
14646632 20040116
14646642 20040116
14663129 20040116
14682067 20040116
14686303 20040116
14686311 20040116
14702954 20040116
14667894 20040121
14567118 20040122
14688652 20040123
14708281 20040123
14700041 20040128
12963784 20040129
12947838 20040203
14594102 20040204
14719484 20040204
14719485 20040204
14719496 20040204
14719500 20040204
14719504 20040204
14723208 20040204
14723209 20040204
14723210 20040204
14723211 20040204
14725239 20040204
14725241 20040204
14725244 20040204
14725245 20040204
14740605 20040204
14740606 20040204
14743796 20040204
14743798 20040204
14743805 20040204
14743806 20040204
14743808 20040204
14743813 20040204
14743814 20040204
14743815 20040204
14743816 20040204
14743817 20040204
14743818 20040204
14743819 20040204
14743820 20040204
14743821 20040204
14743822 20040204
14743823 20040204
14743824 20040204
14746290 20040204
14746298 20040204
14746302 20040204
14746303 20040204
14746305 20040204
14746307 20040204
14748329 20040204
14748330 20040204
14748331 20040204
14748338 20040204
12887667 20040206
14628232 20040206
14660939 20040206
14570537 20040209
14654325 20040209
14726576 20040209
14617499 20040210
14617501 20040210
14661938 20040210
14737140 20040211
14765474 20040211
14765477 20040211
14765479 20040211
14765483 20040211
14765486 20040211
14765490 20040211
14765494 20040211
14765498 20040211
14765499 20040211
14765500 20040211
14765501 20040211
14765506 20040211
14765509 20040211
14765510 20040211
14765512 20040211
14765514 20040211
14582872 20040212
12942675 20040213
12961762 20040217
14697812 20040219
14746359 20040219
14585518 20040220
14715592 20040220
14742117 20040220
14679627 20040224
14690891 20040224
14507795 20040226
14746658 20040226
14746659 20040226
14708393 20040227
14708397 20040227
14708400 20040227
14708406 20040227
14769170 20040227
14769183 20040227
12789397 20040301
14732835 20040301
14748252 20040301
14974381 20040301
14974384 20040301
14974389 20040301
14974396 20040301
14974401 20040301
14974402 20040301
14979225 20040301
14979226 20040301
14979234 20040301
14979245 20040301
14979246 20040301
14979247 20040301
14979249 20040301
14979251 20040301
14979252 20040301
14979253 20040301
14979254 20040301
14979259 20040301
14979269 20040301
14979270 20040301
14979273 20040301
14979274 20040301
14979275 20040301
14979279 20040301
14983871 20040301
14983892 20040301
14619376 20040302
14662808 20040302
14662809 20040302
14662810 20040302
14764463 20040302
14764468 20040302
14764469 20040302
14963313 20040302
14717571 20040304
14746066 20040305
14746322 20040305
14696278 20040309
14733345 20040309
14563539 20040311
14707533 20040311
14707534 20040311
14997879 20040311
14686680 20040315
14959716 20040315
14962543 20040316
14986616 20040316
14983557 20040319
14762463 20040322
14968664 20040323
14970083 20040323
12973872 20040324
14601942 20040324
14670168 20040324
14679717 20040326
14582843 20040329
14748058 20040329
15008120 20040329
15011611 20040329
15011615 20040329
15011617 20040329
15011621 20040329
15011623 20040329
15011637 20040329
15011648 20040329
15032141 20040329
15040361 20040329
15045968 20040329
15045971 20040329
15045974 20040329
15045976 20040329
15045990 20040329
14872076 20040330
14975620 20040330
15017982 20040331
14676026 20040401
14711548 20040401
14723409 20040401
14660159 20040406
14979971 20040406
14986669 20040408
15015873 20040408
15034992 20040408
14702611 20040409
14750396 20040413
15005086 20040414
15005087 20040414
15005090 20040414
14692991 20040415
14763649 20040415
14763654 20040415
12929474 20040416
14978867 20040416
15038590 20040416
15032243 20040419
14677213 20040421
14660203 20040422
14750776 20040422
14997587 20040422
15042870 20040422
15072065 20040422
15074279 20040422
15074283 20040422
15074289 20040422
14976591 20040423
14735681 20040427
15052866 20040427
15073083 20040427
15073084 20040427
15074750 20040427
14740942 20040429
15003407 20040429
15015482 20040429
15015483 20040429
15015486 20040429
15015487 20040429
15027427 20040429
15065564 20040429
15065565 20040429
15006180 20040430
15006190 20040430
15006191 20040430
15022958 20040505
15124570 20040505
15124578 20040505
15124598 20040505
15124602 20040505
15124604 20040505
15124605 20040505
15105473 20040507
15101381 20040510
14986513 20040513
15101250 20040513
15011699 20040514
15011704 20040514
15038387 20040514
15069958 20040514
15069959 20040514
15043360 20040517
15043361 20040517
14980176 20040521
15150208 20040524
14742830 20040525
15068576 20040526
15069977 20040526
15076933 20040527
15146894 20040527
15150939 20040527
15026744 20040601
15041838 20040601
15134014 20040601
15104644 20040602
15140294 20040603
15146836 20040604
14731168 20040607
15052988 20040611
15107172 20040615
15174473 20040615
15136537 20040617
15139251 20040617
15185687 20040617
15152435 20040618
15152437 20040618
15178595 20040618
15146131 20040622
15164453 20040622
15185702 20040623
14640380 20040624
15175715 20040624
15072068 20040628
15139346 20040628
15202392 20040629
15202394 20040629
15202397 20040629
15202415 20040629
15206377 20040629
15206397 20040629
15206398 20040629
15206400 20040629
15206402 20040629
15116589 20040701
15181670 20040707
15088811 20040708
15090108 20040708
15090168 20040708
15148012 20040708
15204084 20040709
15234863 20040713
15165379 20040714
15164738 20040715
15199935 20040715
15015798 20040716
15210633 20040716
15249573 20040716
15249577 20040716
14994211 20040719
15103764 20040719
15103765 20040719
15216807 20040721
15216808 20040721
15216809 20040721
15216812 20040721
15216818 20040721
15216824 20040721
15216825 20040721
15216827 20040721
15216829 20040721
15216832 20040721
15218863 20040721
15218864 20040721
15156627 20040722
15044578 20040723
15024374 20040726
15061746 20040727
15174988 20040728
15164132 20040729
15011580 20040730
15110421 20040730
15220975 20040802
15249290 20040802
15249291 20040802
14652429 20040803
15156844 20040803
15195257 20040803
15254497 20040803
15162670 20040810
15167940 20040810
15250450 20040811
15250458 20040811
15149914 20040812
15215707 20040812
15272700 20040812
15281701 20040812
15300931 20040812
15300935 20040812
15300938 20040812
15300941 20040812
11716796 20040816
15214342 20040816
15295848 20040816
15106522 20040817
15108645 20040817
15108649 20040817
15108650 20040817
15108651 20040817
15108668 20040817
15227758 20040817
15276366 20040819
15276378 20040819
15282860 20040819
15243600 20040823
12869841 20040824
15189565 20040825
15298012 20040827
15298016 20040827
15310867 20040830
15086371 20040831
15086372 20040831
15214341 20040831
15282882 20040831
12853870 20040902
15134120 20040902
15134121 20040902
15212866 20040902
15222929 20040903
15144758 20040910
15284148 20040910
15287285 20040910
15326323 20040910
15203416 20040913
15176956 20040914
15296655 20040914
15296656 20040914
15315214 20040914
14682319 20040916
15058295 20040916
15162813 20040916
15223524 20040916
15223532 20040916
15233122 20040916
15290804 20040916
15314796 20040916
15359452 20040916
15359458 20040916
15359460 20040916
15366116 20040916
15366119 20040916
15129037 20040917
15129038 20040917
15129039 20040917
15318646 20040917
15173355 20040923
15173372 20040923
15285832 20040923
15321017 20040923
15331483 20040923
15372714 20040923
15344876 20040924
15345628 20040924
15364168 20040924
15364176 20040924
15112418 20040928
15237333 20040928
15446220 20040928
15446227 20040928
15385658 20040929
15272989 20040930
15285202 20040930
15316908 20040930
15301189 20041001
15301197 20041001
15228901 20041005
15260212 20041006
15204653 20041007
15194903 20041008
15283609 20041012
15451484 20041012
15470760 20041012
15330569 20041014
15311413 20041015
15362357 20041015
15453003 20041015
15311978 20041018
15300710 20041020
15090291 20041021
15036803 20041026
15341046 20041026
15264972 20041028
15378822 20041028
15459984 20041028
15199334 20041102
15384780 20041102
15457636 20041102
15058712 20041103
15058713 20041103
15073144 20041103
15492524 20041104
15492547 20041104
15343553 20041108
15460917 20041108
15363737 20041110
15460565 20041115
15462041 20041115
15540322 20041119
15540331 20041119
15540333 20041119
15540336 20041119
15540337 20041119
15540338 20041119
15540340 20041119
15540341 20041119
15540342 20041119
15540344 20041119
15540350 20041119
15540355 20041119
15540356 20041119
15540359 20041119
15238776 20041122
15551438 20041122
15461943 20041123
15559958 20041123
15358923 20041126
15358927 20041126
15473027 20041129
15473028 20041129
15473037 20041129
15478222 20041129
15478223 20041129
15283636 20041130
15484546 20041130
15532233 20041202
15508224 20041203
15508225 20041203
15515232 20041203
15171000 20041206
15562539 20041208
15562542 20041208
15562543 20041208
15562544 20041208
15562548 20041208
15370278 20041209
15510577 20041209
15319064 20041210
15576738 20041217
15573442 20041220
15580720 20041220
15523863 20041222
15456208 20041223
15572626 20041223
15473041 20041228
15516708 20041230
15587210 20050104
15534560 20050105
15534561 20050105
15534564 20050105
15591184 20050105
15597431 20050105
15487618 20050106
15487620 20050106
15259099 20050107
15478253 20050110
15478254 20050110
15560729 20050110
15584163 20050110
15584164 20050110
15586460 20050110
15619785 20050111
15619788 20050111
15624245 20050111
15342896 20050114
15370063 20050118
15630786 20050118
15633262 20050118
15635748 20050118
15216547 20050124
15588335 20050125
15626198 20050127
15626205 20050127
15475676 20050128
15569902 20050128
15530942 20050201
15538019 20050201
15552331 20050201
15572516 20050201
15618586 20050201
15623122 20050201
15623123 20050201
15623124 20050201
15623125 20050201
15454598 20050202
15664233 20050202
15495590 20050203
15622314 20050203
15622316 20050203
15258969 20050208
15623859 20050208
15685729 20050208
15685734 20050208
15491952 20050210
15491957 20050210
15623004 20050210
15643797 20050214
15703428 20050215
15253025 20050217
15690942 20050217
15566445 20050218
15609464 20050221
15565940 20050222
15586943 20050222
15614949 20050222
15614950 20050222
15673481 20050222
15712387 20050222
15716557 20050222
15595153 20050224
15692289 20050224
15488344 20050301
15612847 20050301
15666083 20050302
15719498 20050302
15706680 20050303
15709276 20050303
15742500 20050303
15651102 20050307
15651108 20050307
15651112 20050307
15685927 20050307
15298969 20050308
15470440 20050308
15640913 20050308
15709279 20050308
15704701 20050310
15742586 20050314
15113524 20050315
15546522 20050315
15601481 20050315
15713157 20050315
15719468 20050315
15719478 20050315
15513787 20050317
15587008 20050318
15706719 20050318
15712416 20050318
15712426 20050318
15726997 20050321
15754457 20050321
15559542 20050322
15559543 20050322
15628781 20050322
15724049 20050322
15733697 20050322
15733707 20050322
15744870 20050322
15744880 20050322
15459168 20050323
15585431 20050324
15633579 20050324
15635423 20050324
15649963 20050324
15736899 20050324
15628001 20050329
15628002 20050329
15628007 20050329
15628018 20050329
15628019 20050329
15744406 20050329
15746110 20050329
15709298 20050330
15709302 20050330
15727968 20050331
15774734 20050331
15732190 20050404
15739286 20050408
15751550 20050411
15776513 20050411
15791724 20050411
15793912 20050411
15793913 20050411
15801103 20050411
15801104 20050411
15801106 20050411
15801107 20050411
15801108 20050411
15801110 20050411
15801116 20050411
15810128 20050411
15810139 20050411
15812900 20050411
15812914 20050411
15812922 20050411
15812923 20050411
15812924 20050411
15812925 20050411
15812928 20050411
15812929 20050411
15812930 20050411
15812932 20050411
15812933 20050411
15816063 20050411
15752146 20050412
15782467 20050412
15799093 20050412
15799492 20050412
15799498 20050412
15518689 20050414
15611201 20050418
15821057 20050418
15577617 20050419
15716641 20050420
15789984 20050420
15795336 20050420
15696713 20050421
15705267 20050421
15782876 20050421
15590021 20050422
15817550 20050425
15838940 20050425
15574440 20050426
15773159 20050426
15732187 20050428
15800086 20050502
15800104 20050502
15807325 20050503
15807367 20050503
15845975 20050503
15846308 20050503
15657410 20050504
15657411 20050504
15724781 20050504
15585024 20050505
15817423 20050505
15681875 20050509
15287983 20050510
15764968 20050510
15801553 20050511
15860836 20050511
15860837 20050511
15634752 20050512
15788864 20050512
15791788 20050512
15798383 20050512
15798386 20050512
15813586 20050512
15844235 20050512
15875314 20050512
15880857 20050512
15880862 20050512
15884143 20050512
15843793 20050516
15581471 20050517
15619146 20050519
15869105 20050519
15742491 20050523
15764863 20050524
15885287 20050524
15887457 20050524
15889060 20050524
15889464 20050524
15835067 20050525
15912609 20050526
15912610 20050526
15915550 20050526
15915552 20050526
15921112 20050601
15762351 20050602
15745245 20050606
15687079 20050607
15720481 20050607
15861999 20050608
15839377 20050610
15233117 20050614
15516213 20050614
15709282 20050614
15855456 20050614
15706714 20050615
15835065 20050615
15868699 20050615
15719146 20050616
15672522 20050621
15934651 20050621
15748178 20050623
15748180 20050623
15816098 20050623
15842722 20050623
15842724 20050623
15889852 20050623
15906874 20050623
15906882 20050623
15933338 20050623
15812610 20050624
15909622 20050624
15851921 20050628
15948313 20050628
15948314 20050628
15921345 20050630
15800364 20050705
15817959 20050705
15817966 20050705
15832879 20050705
15934162 20050705
15938004 20050705
15942986 20050705
15962432 20050705
15962434 20050705
15962436 20050705
15962441 20050705
15778114 20050707
15812485 20050707
15832836 20050707
15847234 20050707
15847239 20050707
15509966 20050711
15829451 20050712
15886155 20050713
15887338 20050714
15929237 20050714
15938178 20050714
15865585 20050715
16002884 20050715
15787734 20050718
15948647 20050718
15862639 20050719
15916493 20050719
15916495 20050719
15809186 20050721
15890829 20050721
12960441 20050722
15814368 20050722
15835024 20050726
15940859 20050726
15822845 20050727
16041856 20050727
16041858 20050727
16044524 20050727
15981402 20050729
16021790 20050729
16006210 20050804
15911193 20050809
15984647 20050809
15997890 20050809
15999436 20050811
16022210 20050811
16022211 20050811
16025594 20050811
16091576 20050815
15933238 20050816
15933242 20050816
15983271 20050816
15983279 20050816
16006674 20050816
16006678 20050816
16010888 20050817
16028537 20050817
16052899 20050817
16013406 20050818
16044826 20050819
15906674 20050822
15997507 20050823
15997510 20050823
16041880 20050823
16081704 20050823
16035594 20050825
16035598 20050825
16035599 20050825
16035600 20050825
16035605 20050825
16035611 20050825
16120852 20050830
16120853 20050830
15167292 20050831
15845603 20050831
15989457 20050831
16103473 20050831
15637109 20050901
15888036 20050901
15097304 20050902
15923478 20050906
15933833 20050909
15933834 20050909
15980048 20050909
16044601 20050912
16086488 20050912
16086529 20050912
16134276 20050912
16136112 20050912
15980698 20050913
15980701 20050913
16080377 20050913
16117369 20050913
16108121 20050916
16108127 20050916
16148957 20050916
16146180 20050919
15970168 20050920
15970170 20050920
15977333 20050920
16038070 20050920
16081572 20050920
16127866 20050920
15905740 20050926
15905742 20050926
16007731 20050926
16007733 20050926
16048887 20050926
16161206 20050926
16161207 20050926
15035917 20050927
15991364 20050927
15991366 20050927
15991367 20050927
15991368 20050927
15991369 20050927
15991375 20050927
15991378 20050927
15991379 20050927
15991381 20050927
15991383 20050927
15991385 20050927
15991386 20050927
16120120 20050927
16092735 20050929
16013942 20050930
15968221 20051003
16098407 20051003
16040375 20051004
16124846 20051004
16144233 20051004
16144234 20051004
16161374 20051004
16189877 20051004
16193540 20051004
16035161 20051005
16086517 20051005
16100806 20051005
16121651 20051005
16195446 20051007
15970181 20051011
16036226 20051011
16036240 20051011
16124122 20051011
16144057 20051011
16144058 20051011
16195291 20051011
15486671 20051017
16180986 20051018
16193002 20051018
16144100 20051020
16144139 20051020
16145802 20051020
15899314 20051025
15988846 20051025
15992493 20051025
16032824 20051025
15385911 20051026
15385913 20051026
16000967 20051026
16208843 20051026
15957002 20051027
15971564 20051027
15971565 20051027
15971566 20051027
15971567 20051027
15971568 20051027
15971569 20051027
15971570 20051027
15971571 20051027
16211163 20051028
16201004 20051031
16123690 20051102
16047831 20051103
16185634 20051103
16036687 20051107
16101805 20051107
16127846 20051107
16134271 20051107
16199815 20051107
16200692 20051107
16200694 20051107
16200699 20051107
16201043 20051107
16211690 20051107
16222840 20051107
16222844 20051107
16222853 20051107
15319682 20051108
16015393 20051108
16243095 20051108
16264162 20051108
15914310 20051110
16215618 20051110
16014763 20051115
16247102 20051115
16276596 20051115
16276601 20051115
16276605 20051115
16278958 20051115
16278962 20051115
16212214 20051122
15966484 20051125
15692655 20051128
15626517 20051129
15913859 20051129
16045380 20051129
16281441 20051129
16180288 20051201
16211750 20051201
16044591 20051205
16086490 20051205
16175829 20051205
16180287 20051205
16189914 20051205
16189915 20051205
16189917 20051205
16273670 20051205
16319389 20051206
16279166 20051209
16304751 20051212
16304752 20051212
16238233 20051213
16250495 20051213
16107440 20051215
16245476 20051215
16283831 20051215
16283834 20051215
16329177 20051215
16145805 20051219
16167406 20051219
16184675 20051219
16267902 20051219
16267954 20051219
16296629 20051219
16267943 20051220
16267947 20051220
16327911 20051220
16327927 20051220
16100819 20051221
16184688 20051221
16273697 20051221
16128855 20051222
16206448 20051222
16322194 20051222
16249715 20051223
16372437 20051223
16120496 20051229
16120508 20051229
16339256 20051229
16200797 20060103
15647414 20060104
16262612 20060104
16267923 20060104
16267924 20060104
16267932 20060104
16335490 20060104
16335491 20060104
16335492 20060104
16335493 20060104
16088367 20060105
16268763 20060105
16341316 20060105
16391214 20060109
16145786 20060110
16358441 20060110
16358443 20060110
16358444 20060110
16046874 20060111
16335544 20060112
16344880 20060112
15930837 20060113
16279580 20060113
16287767 20060119
16317856 20060119
16317860 20060119
16416949 20060119
16336760 20060120
16294416 20060123
16294418 20060123
16294419 20060123
16299853 20060123
16333875 20060123
16333879 20060123
16333880 20060123
16333881 20060123
16335466 20060123
16342374 20060123
16365959 20060123
16365962 20060123
16365969 20060123
16365971 20060123
16365972 20060123
16365973 20060123
16365978 20060123
16365981 20060123
16365987 20060123
16365989 20060123
16365990 20060123
16365992 20060123
16370028 20060123
16182701 20060124
16295429 20060124
16323307 20060124
16397472 20060124
16397930 20060124
16397935 20060124
16400717 20060124
16400719 20060124
16286951 20060126
16377532 20060126
16392451 20060126
15980007 20060127
16327102 20060127
16335747 20060127
15631856 20060130
16021242 20060130
16323339 20060130
16323348 20060130
16323350 20060130
16370063 20060130
16199596 20060131
16266422 20060131
16375089 20060131
16410505 20060201
16174622 20060203
16174623 20060203
16174624 20060203
16174625 20060203
16174626 20060203
16174627 20060203
16174628 20060203
16174629 20060203
16174630 20060203
16174631 20060203
16184657 20060203
16184658 20060203
16273677 20060203
16320466 20060203
16323332 20060203
16323335 20060203
16425476 20060203
16425485 20060203
16449622 20060203
16246853 20060206
16439396 20060206
16176895 20060207
16179295 20060207
16269554 20060207
16452553 20060207
16423765 20060208
16102993 20060209
16438125 20060209
16375614 20060210
16433113 20060210
16437776 20060213
16437777 20060213
16061497 20060214
16211182 20060215
16395947 20060221
16288659 20060223
16433283 20060224
16076385 20060227
16223210 20060227
16385864 20060227
16498727 20060227
16266441 20060228
16467797 20060228
16340483 20060302
16292608 20060306
15507728 20060307
16026725 20060307
16197857 20060307
16260414 20060307
16370073 20060307
16370076 20060307
16370077 20060307
16370087 20060307
16506334 20060307
16210457 20060308
16479669 20060308
16479670 20060308
16482647 20060308
16482648 20060308
16317201 20060313
16369117 20060314
16387256 20060314
16432481 20060314
16459402 20060314
16514750 20060314
16526137 20060314
16526138 20060314
16526139 20060314
16425957 20060316
16541502 20060321
16541509 20060321
16544404 20060321
16544408 20060321
16544414 20060321
16544417 20060321
16544421 20060321
16426154 20060322
16493796 20060323
16496517 20060323
16459429 20060327
16432933 20060328
16432936 20060328
16435405 20060328
16435408 20060328
16456958 20060328
16456963 20060328
16456964 20060328
16456972 20060328
16456978 20060328
16509013 20060328
16509018 20060328
16509019 20060328
15677850 20060329
15677851 20060329
15677853 20060329
15677856 20060329
16411032 20060329
16535771 20060329
16394859 20060331
16501715 20060331
16534386 20060331
16103778 20060404
16404688 20060404
16319230 20060406
16319231 20060406
16319232 20060406
16512324 20060407
16271841 20060410
16373525 20060410
16544918 20060410
15526053 20060413
16501653 20060414
16086502 20060417
16475889 20060417
16475894 20060417
15737005 20060418
16334459 20060418
16335507 20060418
16335508 20060418
16370101 20060418
15836526 20060420
16500826 20060420
16601022 20060420
16540942 20060421
16006217 20060424
16594098 20060424
16594100 20060424
16596717 20060424
16596724 20060424
16596725 20060424
16598840 20060424
16176847 20060425
16464268 20060425
16538801 20060425
16563042 20060425
16330627 20060427
16616541 20060427
16282082 20060502
16418078 20060502
16573185 20060502
16325363 20060503
16500838 20060504
16500839 20060504
16500840 20060504
16500841 20060504
16500843 20060504
16500844 20060504
16500845 20060504
16500846 20060504
16500848 20060504
16500849 20060504
16500850 20060504
16500851 20060504
16602504 20060504
16251785 20060505
16472041 20060509
16478295 20060509
16553935 20060509
16607427 20060509
16620004 20060509
16459375 20060516
16607711 20060516
16161133 20060517
16520755 20060517
16555396 20060518
16555401 20060518
16557646 20060518
16557649 20060518
16557650 20060518
16562334 20060518
16670798 20060523
16703676 20060525
16488835 20060530
16709987 20060530
16718883 20060530
16718893 20060530
16718900 20060530
16718901 20060530
16718910 20060530
16718915 20060530
16721912 20060530
16721919 20060530
16721920 20060530
16721921 20060530
16721922 20060530
15655733 20060601
16684642 20060601
16276619 20060605
16578932 20060605
16578940 20060605
16596752 20060605
16652057 20060606
16338775 20060608
16649958 20060608
16649960 20060608
16649455 20060612
16686241 20060612
16159308 20060613
16227809 20060613
16231993 20060613
16231994 20060613
16231995 20060613
16436169 20060613
16760440 20060613
16607709 20060614
16755697 20060614
16687702 20060615
16708043 20060615
16736356 20060615
16673487 20060619
16673488 20060619
16673489 20060619
16611368 20060620
16611440 20060621
16696410 20060622
16765763 20060622
16704139 20060623
16538748 20060628
16700110 20060628
16763133 20060628
16789278 20060628
16789279 20060628
16789280 20060628
16789285 20060628
16789288 20060628
16789303 20060628
16791914 20060628
16791917 20060628
16791952 20060628
15838190 20060629
16549961 20060629
16539576 20060705
16568678 20060705
16706707 20060705
16805001 20060705
16805006 20060705
16805025 20060705
16631824 20060706
16631825 20060706
16800044 20060706
16117747 20060711
16758096 20060711
16672629 20060712
16150869 20060717
16612423 20060717
16612425 20060717
16698621 20060720
16713931 20060720
16751905 20060720
16776009 20060720
16776020 20060720
16829289 20060721
16769448 20060725
16781555 20060725
16033311 20060728
16838571 20060728
16827435 20060731
16770882 20060801
16787912 20060801
16862691 20060801
16862694 20060801
16869026 20060801
16871666 20060801
16511370 20060802
16511371 20060802
16546780 20060803
16546783 20060803
16771217 20060803
15889366 20060804
16595091 20060804
16821528 20060804
16841139 20060804
16789855 20060808
16873645 20060808
16711648 20060809
16849766 20060809
16886256 20060811
15383843 20060816
16313292 20060816
16619870 20060816
16008508 20060818
16022556 20060818
16022564 20060818
16734956 20060818
16734957 20060818
16914699 20060821
16608384 20060822
16613403 20060822
16625705 20060822
16858851 20060822
16870530 20060822
16890812 20060822
16890822 20060822
16890839 20060822
16906672 20060822
16594969 20060823
16594972 20060823
16789306 20060823
16858839 20060823
16881161 20060823
16909500 20060823
16429248 20060824
16856292 20060824
16857542 20060824
16902211 20060824
16909506 20060824
16913044 20060824
16913045 20060824
16918003 20060824
16837867 20060829
16646375 20060830
16830426 20060830
16832929 20060830
16310916 20060831
16448946 20060831
16583106 20060831
16933371 20060831
16163647 20060905
16862925 20060905
16862934 20060905
16862936 20060905
16885091 20060905
16885092 20060905
16885104 20060905
16885109 20060905
16877638 20060907
16421650 20060908
16749879 20060912
16839240 20060912
16871648 20060912
16889112 20060912
16892566 20060912
16753050 20060914
16813629 20060914
16864207 20060914
16864208 20060914
16809168 20060915
16723345 20060918
16883663 20060920
16944547 20060920
16969932 20060920
16972336 20060920
16260898 20060921
16600527 20060921
16772237 20060921
16892017 20060921
16898195 20060921
16922668 20060921
16955922 20060921
16107992 20060925
16107995 20060925
16772283 20060925
16256243 20060926
16777646 20060926
16998984 20060926
16875005 20060927
16875013 20060927
16929802 20060928
16997656 20060928
16736112 20061004
16805187 20061004
16953554 20061004
16959935 20061004
16835192 20061005
16884643 20061006
16533797 20061010
16533798 20061010
16533799 20061012
16770908 20061012
16782299 20061012
16712559 20061017
16756919 20061017
16925898 20061017
16988665 20061017
16988673 20061017
16826773 20061018
16801223 20061019
16903022 20061031
