# Supplementary material for: MScanner: a classifier for retrieving Medline citations
Source: BMC Bioinformatics. 2008 Feb 19;9:108. doi: 10.1186/1471-2105-9-108 (PMC2263023; doi:10.1186/1471-2105-9-108)
Supplement: Additional file 4 — Sample cross validation corpora. corpora.zip is a ZIP archive containing text files for the PG07, AIDSBio, Radiology, Control and Medline100K sample corpora. Each line contains the PubMed ID and completion date of a Medline record. [file 1471-2105-9-108-S4.zip › control.txt]

# 10,000 random PubMed IDs up to 23 January 2007
5826702 19651118
5294170 19651118
5318463 19651125
5318613 19651127
5829961 19651130
5831077 19651206
4284159 19651215
5833131 19651215
5837042 19660107
5837638 19660108
5891317 19660110
5839013 19660113
5214554 19660113
5839927 19660115
5840137 19660115
5843275 19660129
5844485 19660204
4284811 19660206
5321032 19660206
5294739 19660206
5215109 19660206
5174843 19660212
5174937 19660217
5848811 19660219
5849530 19660224
4285038 19660226
5175260 19660305
5852679 19660312
5853200 19660317
5322506 19660318
5853843 19660319
5854618 19660323
5855549 19660327
4159179 19660327
5216375 19660327
5856333 19660329
5857243 19660409
5948222 19660410
5859345 19660421
5859594 19660421
5859686 19660421
5859352 19660421
5904622 19660520
5905615 19660521
4159558 19660521
4955747 19660522
5324766 19660525
5864349 19660526
5176281 19660601
5865436 19660616
5866338 19660619
5908426 19660619
5325623 19660625
5910386 19660627
4286382 19660628
4160186 19660629
4286468 19660714
5880554 19660717
5295728 19660720
5931504 19660723
5177177 19660723
5934726 19660731
5934306 19660731
5219938 19660813
5327607 19660814
5295940 19660814
5220028 19660815
5327709 19660817
5884195 19660818
5936731 19660818
5937064 19660825
5937474 19660829
5220438 19660917
4223036 19660917
5938334 19660917
5939054 19660925
5949490 19660929
5886092 19661001
5220993 19661002
5886546 19661004
5942928 19661008
4223260 19661008
5886864 19661008
5943184 19661009
5296278 19661009
5887486 19661013
5221915 19661014
5944457 19661015
5296383 19661016
5895506 19661017
5329759 19661018
4957824 19661019
5912358 19661127
5895684 19661127
5895652 19661127
5913716 19661130
5913926 19661130
5917530 19661223
4288185 19661223
4288263 19661229
5919221 19661229
5223487 19661229
4380672 19670101
5953266 19670102
5950755 19670105
5331768 19670106
5870829 19670108
4162374 19670109
5922642 19670123
5950955 19670124
5923168 19670126
5923375 19670128
5924183 19670129
4958855 19670129
5924472 19670129
5951096 19670130
5926154 19670205
5953608 19670210
5951556 19670221
5929472 19670228
5872419 19670304
5954420 19670304
5955238 19670307
5873008 19670310
5334181 19670320
5225637 19670325
5873583 19670325
6017083 19670330
6017175 19670330
5225856 19670331
5226404 19670411
5226452 19670411
4225151 19670413
5958975 19670413
6071255 19670415
5960227 19670422
6019464 19670425
6019528 19670426
5960522 19670426
6006758 19670512
4381425 19670519
5297691 19670519
5227981 19670531
6021563 19670531
5181699 19670613
6007205 19670616
6007230 19670618
4225716 19670620
6023614 19670626
6024015 19670701
6007386 19670705
5965297 19670721
6025825 19670727
5876838 19670728
6026413 19670803
6026295 19670803
6007590 19670804
4226096 19670805
5966726 19670805
6027188 19670808
6007778 19670814
6013200 19670826
5338977 19670902
5877535 19670903
6028553 19670903
5970670 19670907
5877905 19670911
5339633 19670912
5972522 19670912
6029965 19670924
6031139 19670930
6032421 19671002
6032807 19671002
5231081 19671004
5231040 19671004
6034302 19671012
4166494 19671012
6035802 19671014
5973835 19671014
5973877 19671014
5974241 19671014
4292045 19671014
6036903 19671020
6008938 19671020
5231902 19671022
6013433 19671022
5341579 19671022
6038625 19671022
6038220 19671022
5182623 19671031
6039445 19671031
6013546 19671031
6039567 19671031
6009669 19671105
4167066 19671105
6040455 19671105
6040951 19671111
6043227 19671114
6043762 19671117
5298874 19671119
6046557 19671119
4167258 19671119
6046633 19671119
4227668 19671119
5182846 19671120
6048803 19671213
6048175 19671213
4860666 19671214
5233411 19671214
6050548 19671214
4292909 19671214
6052272 19671216
6052022 19671216
6054378 19671221
5234021 19671221
4861600 19671226
4228577 19680112
4168294 19680112
5879060 19680114
6070203 19680121
6014123 19680121
4863079 19680122
4294148 19680127
4863557 19680210
4294424 19680213
6070990 19680214
6066495 19680214
6073457 19680215
6074764 19680215
6075250 19680216
6076353 19680225
6076499 19680225
6076973 19680226
6076763 19680226
4965613 19680228
5989040 19680302
4294927 19680303
5635452 19680305
5635475 19680305
6079122 19680324
5625073 19680327
5989648 19680329
6011287 19680329
6080365 19680404
5625107 19680404
6080920 19680406
4965962 19680406
6081785 19680410
4295287 19680410
6082168 19680410
4170213 19680410
4230119 19680411
6011397 19680420
6082972 19680425
5689052 19680427
5639177 19680427
5991405 19680427
5630823 19680501
4867800 19680503
5625821 19680508
5642285 19680509
4868048 19680509
5689271 19680509
4966748 19680509
4867973 19680509
4868282 19680510
5644923 19680527
5584291 19680605
6014639 19680605
4296484 19680605
5584660 19680610
4171819 19680629
5300775 19680702
5650410 19680709
5689912 19680709
5650947 19680709
5650401 19680709
4870435 19680709
5996062 19680710
5996057 19680710
5651398 19680710
5651885 19680710
5185584 19680717
4870927 19680719
5240359 19680729
5653102 19680729
5653873 19680730
4871505 19680731
5654794 19680801
5654723 19680801
5997817 19680808
5186114 19680808
5690482 19680808
5626854 19680816
4232269 19680823
5186637 19680826
5998699 19680829
6014893 19680905
5186751 19680905
5592304 19680906
5662507 19680906
5690935 19680913
5663434 19680913
5691107 19680928
5594574 19680928
4875271 19681001
5667037 19681001
4385924 19681001
4875449 19681002
4970066 19681004
5691277 19681005
5668163 19681005
4299226 19681005
5595643 19681005
5669801 19681006
5668953 19681006
4875992 19681006
4970263 19681007
5244188 19681011
4174798 19681014
5597536 19681017
6000332 19681017
5598157 19681024
5674786 19681028
5187699 19681101
5676880 19681103
5889280 19681103
5678428 19681120
5678955 19681120
5679657 19681121
5692954 19681125
5680815 19681125
5681748 19681129
5693054 19681129
4971604 19681204
5682960 19681204
5601586 19681208
5303141 19681209
5246429 19681209
5693646 19681209
4176569 19681209
5687550 19681220
4879981 19681221
4880249 19690104
5603206 19690110
5699894 19690110
5602942 19690110
4177547 19690123
5613810 19690125
5613781 19690125
6012201 19690203
5726347 19690204
5614291 19690204
5614409 19690205
5782662 19690205
4235889 19690207
4302659 19690216
5701663 19690217
4178416 19690219
5702765 19690222
4883962 19690305
5605302 19690307
5706497 19690307
4884175 19690307
5190249 19690313
5707675 19690319
4387736 19690320
5708011 19690320
5605795 19690321
5605791 19690321
5708966 19690326
4303727 19690401
5765463 19690404
5755947 19690404
5765513 19690404
5710448 19690408
5607202 19690409
5607197 19690409
5250265 19690410
5607482 19690411
5812918 19690416
4886180 19690418
5304720 19690418
5715003 19690426
5715478 19690427
5715531 19690427
6003570 19690507
5716992 19690508
5748443 19690520
5611209 19690521
5778155 19690523
5719938 19690529
4238233 19690529
5192046 19690605
5612682 19690605
5720723 19690605
5780547 19690605
5813773 19690609
5253132 19690619
5712414 19690625
5712714 19690626
4976873 19690629
5756533 19690703
5770474 19690703
5253807 19690706
5253878 19690708
5305670 19690708
5772648 19690709
5305744 19690724
5783513 19690725
5783891 19690730
4977605 19690801
4182099 19690801
5615921 19690803
5786686 19690803
5787522 19690804
5787672 19690805
5788461 19690807
4239723 19690807
5788814 19690807
5790273 19690818
5193804 19690822
5616524 19690822
5791948 19690822
4240128 19690830
5794474 19690902
5794777 19690903
5193894 19690904
4307636 19690904
5796222 19690905
4978714 19690905
5816164 19690909
5256749 19690919
4308037 19690920
4895312 19690922
5732823 19690922
5799894 19690922
4979276 19690924
5801120 19690929
5816578 19690929
5801882 19690930
6015121 19691003
5805585 19691015
5807433 19691021
5807732 19691021
4185323 19691021
5807701 19691021
5809001 19691023
5809041 19691023
5809458 19691023
4897447 19691025
5307028 19691031
5811938 19691031
4980534 19691031
5822378 19691126
5822759 19691126
5387848 19691129
4898800 19691201
5344763 19691202
5259354 19691202
5344499 19691202
5344128 19691202
5347247 19691206
5348030 19691218
5388904 19691223
4900558 19700102
6005157 19700102
5351792 19700102
4187117 19700102
4310949 19700106
5352562 19700107
5260869 19700110
5356193 19700120
5737850 19700124
4902145 19700129
5358257 19700129
5261408 19700202
5196599 19700202
4902661 19700204
5360564 19700204
4902580 19700204
5391243 19700205
4188375 19700205
5738650 19700214
5362576 19700214
5363167 19700214
5362731 19700214
5410480 19700217
5364105 19700220
5620943 19700220
5410736 19700225
5308245 19700225
5365297 19700302
4903890 19700302
5411179 19700302
5411795 19700305
5391894 19700305
5365549 19700305
5367606 19700314
4983879 19700319
5413437 19700322
4984103 19700324
4313107 19700327
5415211 19700403
4906379 19700410
5417088 19700416
5309172 19700420
5309260 19700427
5418526 19700427
5198345 19700504
5436031 19700510
5378815 19700510
5198475 19700513
5437107 19700519
5379602 19700519
4985451 19700520
5380009 19700521
5438287 19700526
5439720 19700603
5440485 19700605
5441272 19700614
5442407 19700617
5442444 19700619
5266911 19700630
5266923 19700630
5383114 19700701
5444941 19700702
5745496 19700706
5445411 19700706
5445716 19700706
5383585 19700706
4986642 19700709
5384387 19700717
5754533 19700717
5384193 19700717
5267657 19700723
5393722 19700724
5419597 19700724
5420447 19700729
4315973 19700729
5199967 19700730
4911833 19700730
5199860 19700730
5421007 19700804
5421427 19700805
4912554 19700810
5269044 19700811
4987469 19700811
4987551 19700818
5376134 19700820
5426734 19700825
5427014 19700826
5200675 19700826
5270028 19700903
4914192 19700906
5429910 19700906
5200980 19700906
4914060 19700906
4914323 19700908
5430569 19700908
5430899 19700909
4317312 19700910
5622266 19700910
5432661 19700911
4247113 19700919
4915086 19700923
5746377 19700930
5271082 19701005
5747096 19701006
5451193 19701006
5201494 19701006
5450836 19701006
5451196 19701006
4915849 19701006
5451697 19701007
4247547 19701007
4916112 19701007
5747278 19701007
5385977 19701013
5453243 19701013
4318191 19701013
4318263 19701015
5468783 19701020
5454681 19701020
4917070 19701023
5455258 19701023
4989546 19701027
4917489 19701028
5456680 19701028
5272523 19701106
4318863 19701106
5460383 19701109
5506294 19701120
5396382 19701127
4248462 19701127
5471207 19701204
5471769 19701206
5528701 19701209
5473736 19701210
5473985 19701210
5473582 19701210
5397530 19701213
5475497 19701213
5475750 19701221
4097719 19701222
4920527 19701223
5478889 19710106
5479955 19710108
5480484 19710109
5481309 19710112
4394827 19710113
5202784 19710113
5481776 19710113
5202790 19710113
4098372 19710115
4098447 19710115
5485471 19710123
5485709 19710128
5758956 19710204
5488892 19710209
5490049 19710210
4923149 19710210
4923453 19710212
5491565 19710223
5399857 19710223
5539370 19710224
5493646 19710227
4099592 19710227
5539597 19710227
5493788 19710302
6015250 19710309
5496110 19710311
4395659 19710311
4925245 19710324
5532330 19710324
5498168 19710324
4925251 19710324
5100738 19710325
5542305 19710325
5276774 19710330
5401010 19710330
5499690 19710331
5543604 19710401
4993434 19710401
5544512 19710403
5401180 19710403
5544345 19710403
5544173 19710403
5544332 19710403
5544796 19710406
5205008 19710407
5545489 19710413
5501862 19710414
4395976 19710414
4322965 19710415
5278412 19710425
5278657 19710425
4251246 19710426
5504396 19710503
5548417 19710503
5402063 19710504
4927458 19710516
5507921 19710517
4396318 19710525
5551877 19710530
4927983 19710530
5509360 19710601
5552725 19710602
4396474 19710604
4101743 19710607
5510558 19710607
5553361 19710607
5553569 19710607
5205993 19710609
5537484 19710615
5572956 19710622
4324798 19710626
5515996 19710630
5574455 19710630
5575062 19710701
5574787 19710701
4930245 19710706
5405110 19710706
4930455 19710706
4325266 19710714
5314156 19710714
5577753 19710714
5517325 19710715
5206682 19710727
4103310 19710729
5518229 19710729
5581625 19710729
5582036 19710803
5282062 19710804
5518892 19710807
5088229 19710807
4103652 19710811
5089587 19710812
4253916 19710823
4326500 19710823
4326472 19710823
5403711 19710902
5556894 19710903
5557212 19710907
4997521 19710914
4934447 19710922
5559855 19710923
4104410 19710923
4327035 19710927
4997837 19710927
4254462 19710930
5561173 19710930
5561469 19711005
5562878 19711008
4327381 19711008
4254581 19711008
5563241 19711013
5564039 19711014
4935642 19711026
5565606 19711026
5633862 19711028
5105822 19711030
5284723 19711103
5514150 19711103
5568905 19711106
5570391 19711112
4105867 19711116
5570801 19711116
4255224 19711117
5209264 19711130
5093955 19711130
4999253 19711130
5093581 19711130
4937996 19711202
5095304 19711202
5095923 19711202
4999530 19711207
5097365 19711208
5098138 19711209
5107281 19711212
5286271 19711216
5760523 19711230
5521648 19720108
5117052 19720112
5209481 19720113
5117627 19720113
5119045 19720121
5118891 19720121
5118628 19720121
5006903 19720125
4256262 19720125
5122549 19720131
5123053 19720202
4399372 19720202
4399370 19720202
5123329 19720202
5124698 19720210
5001413 19720211
5124954 19720211
5125669 19720214
5125686 19720214
4331395 19720221
5209945 19720221
5288715 19720222
4108511 19720223
5523330 19720229
5210219 19720229
5523513 19720303
5131076 19720304
4943476 19720306
5133644 19720316
4109108 19720317
4332466 19720320
4400012 19720320
5167448 19720322
4332498 19720322
4332723 19720328
5137239 19720331
5066663 19720331
5008648 19720331
5139414 19720407
5157079 19720413
5157161 19720415
4500954 19720418
4501102 19720426
5062165 19720428
5160292 19720501
4551215 19720501
5139834 19720508
5010429 19720509
4481214 19720511
5010683 19720511
4622019 19720511
5172185 19720516
5013031 19720524
5013204 19720524
4947162 19720602
5169087 19720602
5143950 19720602
5004122 19720603
5144022 19720603
5016945 19720615
5016781 19720615
4947497 19720615
5017800 19720619
4947598 19720619
5067122 19720619
5018510 19720621
4111805 19720622
5019598 19720626
4553448 19720627
5291593 19720629
5021602 19720630
5147140 19720630
5147457 19720703
5525541 19720708
4554040 19720710
5023240 19720710
4502579 19720711
5024445 19720713
5025356 19720718
5148643 19720720
5148699 19720721
4482364 19720721
5148914 19720725
4503165 19720726
5291965 19720727
4537409 19720801
5169998 19720801
5030928 19720807
4113219 19720807
5031787 19720808
4113354 19720809
4113473 19720809
5036103 19720819
4504387 19720819
4537637 19720819
5036403 19720819
5150575 19720819
5037443 19720822
5037025 19720822
5211878 19720824
5038415 19720825
4557282 19720906
4625220 19720911
5041203 19720911
5151442 19720912
5043169 19720915
5044020 19720919
4483610 19720919
5050521 19720930
5068341 19720930
4949111 19721003
5526334 19721006
5053929 19721012
5054767 19721018
4341049 19721018
4506462 19721019
5153526 19721019
5055892 19721020
4484335 19721020
5317283 19721025
5056916 19721027
5153834 19721108
4116118 19721116
5071652 19721116
5073983 19721119
5074803 19721125
5074439 19721125
5075823 19721129
5075207 19721129
5077362 19721214
5079196 19721226
4263431 19721226
5078877 19721226
4116829 19721226
5080329 19730102
4628231 19730103
4673224 19730103
4263610 19730103
5081022 19730103
5084037 19730105
4343375 19730105
5083682 19730105
4263833 19730109
5085351 19730109
5085736 19730116
5086952 19730118
4117676 19730118
4635713 19730130
4564343 19730130
4635772 19730130
4639483 19730208
4639376 19730208
4565338 19730208
5155324 19730208
4641154 19730217
4641651 19730217
4641239 19730217
4674556 19730222
4643189 19730222
4643085 19730222
4642701 19730222
4629925 19730222
4485830 19730228
4345395 19730301
4630070 19730301
4539403 19730301
4264702 19730301
4644487 19730302
4645275 19730305
4645884 19730307
4647581 19730313
4265139 19730315
4949703 19730319
4567819 19730323
4509929 19730328
4734376 19730329
4678839 19730402
4568544 19730403
4539906 19730404
4675707 19730405
4687020 19730405
4510206 19730405
4346912 19730405
4510553 19730406
5293094 19730406
4652421 19730411
4652359 19730411
4653026 19730416
4653528 19730419
4569577 19730425
4510818 19730425
4631838 19730426
4631893 19730430
4689244 19730501
4734750 19730502
4144063 19730502
4511516 19730503
4691340 19730504
4693492 19730518
4693460 19730518
4120995 19730524
4632824 19730524
4348738 19730607
4658236 19730607
4266742 19730607
4696335 19730607
4696354 19730607
4121209 19730607
4144559 19730608
4348889 19730608
4572658 19730611
4698114 19730619
4266911 19730619
4698420 19730619
4349032 19730619
4573029 19730621
4540718 19730625
5293205 19730628
4488102 19730702
4267222 19730702
4702102 19730702
4488313 19730705
4704253 19730710
4574558 19730719
4735934 19730723
4513402 19730731
4145267 19730731
4707472 19730731
4662425 19730809
4351013 19730809
4710594 19730809
4351185 19730810
4541205 19730810
4711150 19730810
4488942 19730821
4489030 19730821
4576691 19730828
4577028 19730904
4714913 19730904
4123731 19730906
4515070 19730906
4268552 19730910
4489703 19730913
5527409 19730913
4717713 19730913
4197996 19730913
4717697 19730913
4664529 19730913
4541686 19730926
4720352 19730928
4723088 19731009
4723854 19731011
4198990 19731014
4579753 19731015
4666108 19731015
4725620 19731015
4353512 19731015
4666102 19731015
4666253 19731028
4490217 19731106
4666512 19731106
4517125 19731109
4729534 19731109
4354332 19731113
4738645 19731114
4581559 19731115
4354658 19731116
4732805 19731116
4741783 19731207
4126330 19731207
4743623 19731213
4147558 19731213
4517850 19731214
4744830 19731215
4270443 19731216
4126916 19731218
4747276 19731219
4147826 19740104
4201730 19740115
4754025 19740118
4585134 19740118
4201977 19740119
4800628 19740119
4754139 19740119
4201988 19740119
4754568 19740119
4585646 19740124
4757208 19740125
4202219 19740130
4271323 19740131
4760901 19740205
4761542 19740207
4586826 19740211
4128420 19740212
4543457 19740212
4148668 19740212
4800916 19740213
4763647 19740213
4797115 19740214
4358052 19740222
4128659 19740222
4809064 19740225
4588201 19740227
4768291 19740302
4492057 19740305
4809633 19740305
4520562 19740306
4272367 19740308
4129565 19740313
4492461 19740318
4129675 19740319
4772916 19740319
4773105 19740321
4773902 19740322
4129845 19740322
4774437 19740328
4521377 19740402
4359965 19740403
4776060 19740403
4812458 19740403
4405898 19740403
4777142 19740403
4360046 19740404
4130361 19740405
4778184 19740405
4521671 19740417
4779327 19740417
4130685 19740418
4360595 19740423
4780901 19740425
4360808 19740429
4492951 19740502
4782180 19740502
4781835 19740502
5163712 19740503
4782921 19740506
4816579 19740516
4856203 19740516
4784261 19740517
4594039 19740522
4784819 19740522
4817788 19740522
4362013 19740528
4785110 19740528
4361892 19740528
4670040 19740529
4819371 19740529
4362222 19740601
4819826 19740601
4820467 19740604
4786991 19740605
4595081 19740605
4493991 19740626
4274950 19740628
4133227 19740705
4523949 19740705
4789284 19740705
4789398 19740705
4524300 19740712
4133635 19740719
4857559 19740726
4791219 19740726
4832497 19740730
4791444 19740730
4832977 19740731
5164341 19740731
4791658 19740802
4832787 19740802
4525034 19740821
4837185 19740823
4545652 19740823
4836414 19740826
4838778 19740828
4406790 19740828
5164465 19740830
4600458 19740903
4209798 19740904
4525800 19740905
4276256 19740913
4407726 19740913
4407599 19740913
4135169 19740913
4841977 19740917
4276382 19740919
4601911 19740919
4367055 19740919
4842226 19740919
4602547 19740928
4844299 19740928
4135886 19740930
4846792 19741002
4602577 19741007
4367394 19741007
4546392 19741007
4843878 19741009
4843745 19741009
4843885 19741009
4602151 19741009
4496139 19741011
5164843 19741017
4854485 19741024
4855188 19741024
4851663 19741025
4136763 19741025
4527910 19741031
4604606 19741031
4496434 19741107
4859547 19741108
4277413 19741111
4853319 19741111
4136762 19741111
4211413 19741111
4136709 19741111
4854264 19741111
4852016 19741112
4849759 19741114
4849982 19741118
4851344 19741118
4527581 19741118
4412938 19741205
4413618 19741210
4605521 19741210
4528522 19741212
4607238 19741216
4410198 19741216
4528738 19741216
4607101 19741218
4409160 19741219
4471822 19741219
4213454 19741219
4607992 19741226
4425369 19750106
4608771 19750106
4423379 19750110
4419649 19750115
4608092 19750115
4609212 19750116
4418717 19750117
4610382 19750122
4139243 19750129
4803320 19750129
4371807 19750131
4803123 19750131
4610971 19750204
4497156 19750206
4611196 19750218
4529998 19750218
4439665 19750220
4435494 19750227
4439548 19750310
4436116 19750310
4612713 19750310
4373657 19750310
4613291 19750314
4530942 19750314
4155135 19750318
4434579 19750318
4440473 19750318
4446120 19750326
4497785 19750329
1110703 19750411
1110216 19750411
4475327 19750411
4446836 19750411
234024 19750411
4374774 19750416
4217036 19750416
4479975 19750416
4614745 19750417
4613468 19750419
4444084 19750419
4445485 19750423
4804774 19750503
1167772 19750503
1112735 19750504
234397 19750509
1167603 19750510
1089759 19750517
4375421 19750521
1112812 19750521
1089706 19750521
1054451 19750528
4454058 19750529
4454245 19750529
4452673 19750606
1118268 19750607
1090978 19750609
234771 19750609
1038853 19750611
4155987 19750612
1115782 19750612
47456 19750618
1038996 19750619
4456761 19750625
1122169 19750626
4456334 19750626
4617367 19750626
4281746 19750627
47382 19750627
4499329 19750627
1123201 19750702
4458168 19750702
4281752 19750703
4376282 19750707
1173169 19750707
4458892 19750714
1079421 19750728
1127784 19750728
1129064 19750731
1039292 19750731
1131030 19750731
123776 19750731
165276 19750731
4459588 19750808
1092695 19750811
1134192 19750820
4462216 19750826
166629 19750826
1137095 19750826
1131612 19750826
1095000 19750829
48859 19750829
1132549 19750829
4461124 19750829
4282447 19750829
1093894 19750903
1131337 19750903
1056003 19750905
1094945 19750905
1137667 19750909
4462981 19750913
1143254 19750913
4282572 19750924
4618531 19751003
4462792 19751007
1142233 19751008
49225 19751008
1141175 19751011
1149489 19751021
239595 19751021
1156337 19751030
1150370 19751101
807486 19751105
1171318 19751105
125531 19751106
1156016 19751106
1154993 19751107
1148166 19751107
4464757 19751107
50133 19751108
4465992 19751122
4377381 19751122
51556 19751125
1099896 19751126
240320 19751204
808747 19751204
1165600 19751211
1179768 19751218
52070 19751220
1177656 19751228
169986 19751229
1101645 19751230
1180455 19760102
4619380 19760102
4619767 19760108
1190707 19760110
4468278 19760114
1185875 19760116
4468261 19760123
1186609 19760123
1187317 19760123
1183939 19760123
1188251 19760126
126847 19760126
1183850 19760126
1189538 19760129
4468728 19760129
1187774 19760129
1188383 19760130
1201110 19760209
1194600 19760209
1105250 19760209
1192488 19760209
1105290 19760209
173120 19760209
1198299 19760213
1199273 19760219
1239026 19760220
1106417 19760220
1192964 19760221
1194226 19760221
490 19760227
1202641 19760301
1081431 19760301
1208961 19760305
1206555 19760311
812915 19760311
174446 19760320
54367 19760320
813150 19760320
1245727 19760324
4469214 19760324
1246008 19760330
1208887 19760401
1107186 19760402
1205797 19760402
1240483 19760409
1218053 19760410
175023 19760410
1213778 19760415
1061705 19760415
814133 19760423
1215672 19760423
1250363 19760429
1214970 19760429
1255480 19760510
1219965 19760520
1258194 19760520
4534309 19760520
176488 19760525
943331 19760525
130878 19760525
1258862 19760602
815432 19760602
1258834 19760602
1221570 19760602
943359 19760602
1044833 19760602
1267887 19760610
1267915 19760610
773176 19760706
817433 19760706
1224325 19760706
772708 19760706
1261955 19760706
1264773 19760706
1266966 19760706
1223373 19760706
1265675 19760706
1262182 19760706
4573 19760706
131506 19760706
1063345 19760706
1261776 19760706
11609621 19760721
11615465 19760721
11626815 19760723
1274467 19760802
1272096 19760802
1083854 19760802
1271035 19760802
1241640 19760802
178824 19760802
1273282 19760802
179170 19760802
1275861 19760802
936428 19760823
1084173 19760823
1279012 19760823
936141 19760823
1229201 19760823
934209 19760823
778335 19760901
1276566 19760901
179953 19760901
932157 19760901
932062 19760901
938130 19760901
1064446 19760901
947207 19760902
935481 19760902
947279 19760925
939475 19760925
182066 19760925
1084799 19761001
1231056 19761001
985965 19761001
988993 19761001
1230896 19761002
1230592 19761002
1084934 19761002
1232308 19761020
183189 19761020
1048699 19761020
1232956 19761020
958405 19761020
986360 19761020
960519 19761020
822247 19761020
4951070 19761020
1066923 19761020
960931 19761020
986143 19761029
9031 19761029
961505 19761029
959456 19761029
986569 19761101
989230 19761101
989496 19761121
970326 19761121
61218 19761121
183876 19761121
786769 19761121
823263 19761121
965648 19761121
968851 19761121
970171 19761121
9582 19761121
1049006 19761201
135186 19761201
968006 19761201
970657 19761201
1233237 19761201
968176 19761201
965240 19761201
134962 19761203
1233118 19761203
787542 19761203
972331 19761203
972028 19761203
975276 19761223
982533 19761223
988502 19761223
985468 19761223
185677 19761223
988655 19761223
981496 19761223
10270 19761223
1049527 19761230
984419 19761230
10736 19761230
975195 19761230
789773 19770103
825017 19770103
976063 19770103
987931 19770103
985591 19770103
981005 19770103
983102 19770103
11795 19770125
996548 19770125
990255 19770125
997633 19770125
825793 19770125
791483 19770128
991276 19770128
63134 19770128
996245 19770129
11310 19770129
990207 19770129
994646 19770129
990876 19770129
318588 19770129
11586 19770129
825302 19770129
188403 19770216
12107 19770216
1002136 19770216
1051216 19770224
1069659 19770224
1005135 19770224
1002496 19770224
1234758 19770224
831131 19770226
830562 19770226
793890 19770226
1008478 19770226
1005570 19770226
794942 19770226
835980 19770315
797049 19770315
189495 19770315
1011396 19770321
402114 19770321
13790 19770321
64301 19770321
1014987 19770321
1011644 19770321
1011656 19770321
138009 19770331
1034660 19770331
831946 19770331
836169 19770331
1015519 19770331
838388 19770415
828423 19770415
1020811 19770415
557250 19770425
320337 19770425
841034 19770425
14650 19770428
798182 19770430
189849 19770430
843256 19770430
138693 19770430
842122 19770430
402800 19770430
842887 19770430
190636 19770430
845066 19770512
1235402 19770512
845873 19770512
1022183 19770512
844455 19770512
265571 19770512
1022622 19770520
846152 19770520
849184 19770520
557702 19770520
848168 19770525
66730 19770525
845485 19770525
191662 19770525
585064 19770527
850351 19770527
1088088 19770527
851403 19770527
585306 19770527
193450 19770611
855071 19770611
855381 19770611
854588 19770611
140435 19770622
853777 19770622
856459 19770622
858157 19770630
860379 19770630
585561 19770630
1235504 19770630
871203 19770630
858941 19770630
325672 19770718
868016 19770718
864454 19770718
861081 19770718
866650 19770723
585954 19770729
865767 19770729
1026606 19770729
878394 19770812
879657 19770812
267427 19770812
327148 19770812
301585 19770812
327730 19770812
18069 19770812
327259 19770812
141309 19770812
879452 19770825
871520 19770825
878196 19770825
872912 19770825
875723 19770825
586501 19770902
879354 19770902
11631857 19770915
800888 19770917
328958 19770917
1028544 19770917
881971 19770917
882878 19770917
883128 19770917
142439 19770922
142330 19770922
301792 19770922
886684 19770922
887154 19770922
887339 19770929
196262 19770929
329080 19770929
142473 19770929
884730 19770929
560359 19770929
329685 19770929
408966 19771014
302202 19771014
895706 19771014
330270 19771014
898133 19771020
332093 19771020
890186 19771020
890005 19771028
892229 19771028
142966 19771028
901298 19771031
10235934 19771031
409024 19771031
561064 19771031
19695 19771031
268506 19771031
1029822 19771031
198765 19771125
906790 19771125
269490 19771125
904450 19771125
903457 19771125
71240 19771125
905971 19771125
143837 19771125
902457 19771125
410117 19771125
905305 19771125
910065 19771130
10235980 19771130
908924 19771130
921702 19771229
916200 19771229
913615 19771229
916234 19771229
1031094 19771229
199429 19771229
918988 19771229
920405 19771229
410462 19771229
917774 19771229
411388 19771229
915327 19771229
920919 19771229
926110 19780127
929872 19780127
145148 19780127
923725 19780127
922199 19780127
72698 19780127
925753 19780127
928961 19780127
72647 19780127
411999 19780127
336082 19780127
923500 19780127
619349 19780218
588591 19780218
1072978 19780218
589793 19780218
596860 19780218
591481 19780218
593715 19780223
22675 19780223
588696 19780223
73794 19780223
579680 19780310
1032200 19780310
602646 19780310
202826 19780310
271893 19780321
621744 19780321
622635 19780321
10305862 19780329
271590 19780329
10294857 19780329
10236432 19780329
1073465 19780329
604764 19780417
605399 19780417
75431 19780417
342271 19780417
629330 19780426
627907 19780426
607379 19780426
627787 19780426
343987 19780508
416219 19780508
632381 19780508
416442 19780517
345038 19780517
631769 19780517
608433 19780517
637166 19780517
610001 19780517
637759 19780524
633590 19780524
639998 19780612
643159 19780612
637964 19780612
645580 19780612
1074795 19780612
147843 19780612
417484 19780612
1074999 19780612
611551 19780612
645337 19780612
642449 19780617
347867 19780617
641429 19780617
638330 19780617
347326 19780628
347084 19780628
643948 19780628
640089 19780628
611398 19780628
645070 19780628
611359 19780628
206954 19780715
652082 19780715
247856 19780715
349803 19780715
652530 19780715
247426 19780715
206806 19780715
651011 19780715
655130 19780715
654578 19780724
653895 19780724
206290 19780724
647844 19780726
274174 19780726
663710 19780814
149094 19780814
1076490 19780814
77724 19780814
149058 19780814
1076393 19780814
11610240 19780815
275459 19780828
96001 19780901
208428 19780901
149283 19780901
672712 19780915
79153 19780915
354390 19780915
669412 19780915
28125 19780915
615440 19780915
208727 19780925
668785 19780925
10308231 19780925
97610 19780929
668107 19780929
672681 19780929
676759 19780930
352403 19780930
150549 19781018
680571 19781018
356503 19781018
681013 19781025
98582 19781025
683129 19781025
685318 19781025
354684 19781025
567238 19781025
678381 19781025
680098 19781025
680127 19781025
1077404 19781027
278253 19781027
567240 19781027
98826 19781027
1077564 19781027
687342 19781027
79528 19781027
357925 19781118
687660 19781118
150861 19781118
212014 19781118
691961 19781118
694563 19781127
692558 19781129
693903 19781129
356914 19781129
80441 19781129
689626 19781129
99889 19781202
688274 19781202
358550 19781202
697752 19781202
280037 19781220
359817 19781220
706597 19781220
29654 19781220
699957 19781220
705161 19781220
250577 19781220
359125 19781220
100296 19781220
708229 19781227
279634 19781227
308808 19781227
29890 19781227
29764 19781227
360534 19781229
309060 19781229
703637 19781229
716218 19790115
361700 19790115
718098 19790115
714979 19790115
715266 19790124
714354 19790124
152241 19790124
213784 19790124
213795 19790126
251120 19790126
723274 19790212
721506 19790212
103134 19790212
214318 19790221
364172 19790221
251939 19790221
251625 19790221
720365 19790221
724808 19790221
569310 19790223
724907 19790223
719826 19790226
718774 19790226
733051 19790313
734919 19790313
617742 19790313
733548 19790313
733585 19790313
735462 19790313
731872 19790313
759824 19790313
729984 19790313
32527 19790313
366613 19790313
104065 19790313
153521 19790324
735681 19790324
215590 19790324
310570 19790324
735155 19790324
215737 19790324
365753 19790328
162755 19790328
569738 19790328
733099 19790328
11648864 19790401
12083130 19790401
11662079 19790401
11664197 19790401
11661466 19790401
742643 19790425
740997 19790425
742313 19790425
738317 19790425
739077 19790425
419014 19790426
104811 19790426
570161 19790426
84649 19790426
367468 19790426
737751 19790426
84364 19790426
741582 19790426
369055 19790426
283653 19790428
420561 19790428
741141 19790428
738374 19790428
740647 19790428
370361 19790516
744281 19790516
743498 19790516
424318 19790516
747512 19790523
746287 19790523
744666 19790523
421309 19790524
283943 19790526
743897 19790526
749790 19790611
372259 19790611
428818 19790611
429670 19790611
106931 19790611
373748 19790611
433637 19790611
749228 19790611
11627727 19790614
435022 19790626
428280 19790626
433183 19790626
435332 19790626
372061 19790626
432710 19790626
86205 19790626
429087 19790626
219325 19790629
440531 19790716
437248 19790716
437173 19790716
87095 19790725
375935 19790725
87029 19790725
438790 19790725
751398 19790725
439018 19790728
440863 19790728
440845 19790728
35809 19790728
376229 19790816
377569 19790816
287296 19790816
448534 19790816
450813 19790829
378063 19790829
450466 19790829
222168 19790829
447760 19790901
380453 19790917
463174 19790917
10243009 19790917
459324 19790917
464433 19790917
379777 19790925
459441 19790925
459571 19790925
10242845 19790925
752520 19790925
313745 19790925
10243243 19790925
378938 19790927
752632 19790927
110803 19790927
462128 19790927
378777 19790927
475387 19791017
466441 19791017
465609 19791017
471649 19791017
223960 19791017
112403 19791017
466084 19791024
313961 19791024
467227 19791024
469990 19791024
38692 19791024
382795 19791024
468955 19791026
112230 19791026
472307 19791026
381610 19791026
257335 19791026
754701 19791026
257907 19791026
470151 19791026
257060 19791026
573070 19791026
473651 19791026
224489 19791026
476746 19791121
113145 19791121
475896 19791121
480367 19791121
482331 19791121
477838 19791121
484485 19791128
478468 19791128
157824 19791129
157961 19791129
482136 19791129
90615 19791218
493005 19791218
755949 19791218
494566 19791218
386086 19791218
226431 19791218
496155 19791220
115413 19791220
488747 19791220
386173 19791227
496070 19791227
487774 19791227
488742 19791229
491723 19791229
12259967 19800108
499127 19800119
505348 19800119
388822 19800119
10244523 19800124
228492 19800124
501216 19800124
507830 19800124
259384 19800128
505541 19800128
507311 19800128
116953 19800215
117815 19800215
229378 19800215
510636 19800215
228886 19800215
390824 19800215
513286 19800215
513734 19800215
514642 19800215
516528 19800226
512617 19800226
509784 19800226
7350188 19800226
516848 19800228
511437 19800228
533882 19800317
316469 19800317
518977 19800317
6101350 19800324
7351521 19800324
294268 19800324
521108 19800324
6101374 19800324
316375 19800324
520152 19800324
524757 19800324
757322 19800324
519344 19800324
93113 19800327
520432 19800327
7351331 19800327
392157 19800327
11663057 19800401
531951 19800417
7353192 19800417
530824 19800417
528234 19800417
575204 19800423
533031 19800423
160846 19800423
6766713 19800425
532598 19800425
529062 19800425
7354345 19800425
395743 19800514
538037 19800514
535501 19800514
540030 19800514
538080 19800514
6928672 19800514
6987698 19800514
120189 19800514
535908 19800514
6244395 19800514
120196 19800523
7360648 19800523
536500 19800523
7358018 19800523
6244335 19800530
6899329 19800530
43983 19800530
6767332 19800530
261154 19800530
538769 19800530
395703 19800530
6445121 19800616
543610 19800616
543637 19800625
6767765 19800625
7362991 19800625
7363756 19800627
541567 19800627
545088 19800712
7377280 19800712
7373924 19800712
7374788 19800712
545328 19800712
545298 19800712
7371294 19800722
10246912 19800726
7374519 19800726
7370696 19800726
6768763 19800726
295934 19800726
10246700 19800726
757796 19800728
7378647 19800815
6992194 19800815
7384729 19800815
6247182 19800815
6247756 19800815
7381398 19800815
7378522 19800825
7379833 19800825
6900729 19800825
6929917 19800825
7380452 19800825
296722 19800825
7381293 19800825
6900718 19800825
7384822 19800828
6445795 19800828
6445761 19800828
7384805 19800828
7379401 19800828
317669 19800923
317658 19800923
7388288 19800926
7392062 19800926
6993771 19800928
6446319 19800928
6994618 19800928
7396185 19800928
7391067 19800928
6930482 19800928
11628337 19801006
7403668 19801021
7404958 19801021
7403320 19801021
7190815 19801024
6250263 19801024
7402454 19801024
7399879 19801024
7400504 19801027
7403046 19801027
6249409 19801027
10297950 19801027
7402166 19801027
6105485 19801027
7414490 19801120
6996989 19801120
298460 19801120
7413608 19801120
7191295 19801120
551613 19801120
7407648 19801120
7412251 19801120
7416264 19801124
7414475 19801124
6774424 19801124
6774373 19801125
7416850 19801125
162135 19801125
6932045 19801125
6251639 19801125
7414568 19801125
551516 19801125
6250681 19801125
6967948 19801125
6252643 19801216
7422060 19801216
6448184 19801216
7419247 19801216
6999784 19801218
7424585 19801218
552223 19801218
7422364 19801218
6968275 19801218
7428112 19810116
6904052 19810116
7433628 19810116
7434230 19810126
6969009 19810126
7432250 19810126
7433355 19810126
7427568 19810126
7432256 19810126
7434423 19810126
7436026 19810129
7430711 19810129
7427457 19810129
552460 19810129
6969020 19810129
7433485 19810129
7442722 19810219
6160414 19810219
7443538 19810219
10249343 19810219
10249454 19810219
6449901 19810219
7442694 19810224
6893774 19810224
7447238 19810224
6969293 19810224
6904282 19810224
7444559 19810226
7446473 19810226
6934222 19810226
7446538 19810226
7449996 19810317
6969811 19810317
7450637 19810317
7458653 19810317
6935796 19810317
553970 19810317
7192769 19810317
7451414 19810317
7457190 19810324
7454149 19810324
7455171 19810324
7192584 19810324
7454842 19810324
7004758 19810324
7458714 19810324
6934960 19810327
6779148 19810327
7455697 19810327
7449458 19810327
6109600 19810413
7464814 19810413
6780821 19810413
6451158 19810413
400105 19810413
7459747 19810413
7469719 19810413
7006630 19810413
6906821 19810413
7462522 19810413
7459888 19810421
7459405 19810421
6450635 19810424
7464696 19810424
6906331 19810424
10324136 19810424
6450943 19810424
7203407 19810513
6162967 19810513
6937797 19810513
6162765 19810513
7471498 19810513
7203879 19810513
7208213 19810513
7210482 19810521
7009438 19810521
7472282 19810521
6259265 19810521
7204719 19810521
6907128 19810521
7206967 19810521
6259694 19810526
6163099 19810526
6937723 19810526
7210791 19810528
6260128 19810613
6784381 19810613
7013028 19810613
7215351 19810613
7013131 19810623
7223217 19810623
7218118 19810623
6938424 19810623
7220466 19810623
6260168 19810623
6783244 19810623
7011397 19810625
7218407 19810625
6452506 19810625
7012194 19810625
6164710 19810709
7230024 19810709
7226523 19810709
7235522 19810709
6940484 19810709
555993 19810720
7229495 19810720
7194998 19810723
10251468 19810723
6112610 19810723
7236238 19810723
7240035 19810810
7247698 19810810
7016627 19810810
11614769 19810810
6454041 19810820
6264314 19810820
7245962 19810820
6264266 19810820
7237574 19810820
6972475 19810820
6787303 19810820
7018135 19810820
7240371 19810820
7247647 19810827
6114706 19810915
6894731 19810915
7251775 19810915
7256420 19810915
7252729 19810915
6789826 19810922
7250144 19810922
7254281 19810922
7252086 19810925
6788793 19810925
6166867 19810925
7253253 19810925
7252027 19810925
7196314 19811014
6455805 19811014
7269847 19811025
7266751 19811025
7271037 19811025
7022484 19811025
7261638 19811025
7020770 19811025
7265081 19811025
7268298 19811025
7260230 19811025
10252277 19811029
6266448 19811029
6167709 19811029
6267131 19811029
7260718 19811029
7196356 19811029
6456581 19811118
7024972 19811118
6269471 19811118
7274515 19811118
7278528 19811118
6268616 19811118
7276948 19811118
7273886 19811118
7275773 19811118
6168814 19811122
7281028 19811122
6792288 19811122
6168685 19811122
7277215 19811124
7279551 19811124
7281355 19811124
6793579 19811215
7291663 19811215
6895299 19811215
7289718 19811219
7027119 19811221
7290970 19811221
7289039 19811221
6975103 19811221
7285605 19811222
7286109 19811222
7027761 19811222
11665252 19820101
11614207 19820106
7299049 19820109
7302967 19820109
6117540 19820120
7296841 19820120
10289324 19820128
7302654 19820128
7299698 19820128
7301375 19820128
7312869 19820212
7314255 19820212
6458500 19820212
7306551 19820212
7309365 19820212
7309631 19820212
7310289 19820222
6273184 19820222
7312424 19820222
7030717 19820222
6273615 19820225
6796724 19820225
7313480 19820225
7315829 19820225
12262965 19820311
7034505 19820313
7319116 19820313
7198836 19820313
7033067 19820313
7317388 19820313
7033599 19820313
6947980 19820313
6976375 19820313
6976480 19820322
6172577 19820322
7324625 19820322
7321744 19820326
7323071 19820326
6275396 19820326
7323040 19820326
7034743 19820412
7199045 19820412
7036666 19820412
6120679 19820412
7327142 19820420
6977355 19820420
6949463 19820420
6276363 19820420
7328109 19820420
7036984 19820422
6895915 19820512
7037307 19820512
7065877 19820512
7062816 19820512
7334847 19820512
7335290 19820512
7336124 19820512
7065025 19820521
7039406 19820521
6174685 19820521
7061996 19820521
7038370 19820521
6801198 19820521
6916825 19820527
6801507 19820527
10254858 19820527
7060478 19820527
7333202 19820527
7337597 19820527
6801052 19820527
6461845 19820614
7068498 19820614
7067499 19820614
7340285 19820614
6461364 19820621
6951407 19820621
6461554 19820621
7041378 19820621
6122131 19820621
6803436 19820624
7066871 19820624
7066278 19820624
7072898 19820624
7041506 19820624
7041645 19820624
7073328 19820624
6177153 19820708
6804199 19820708
12043662 19820716
7077167 19820719
7076012 19820719
7074424 19820719
6918902 19820719
7074432 19820719
6804600 19820719
6211159 19820719
7075572 19820722
10255771 19820722
6918398 19820722
10298554 19820722
7342823 19820722
7079354 19820722
7079355 19820722
6918376 19820722
7090127 19820807
7082730 19820807
6283117 19820807
6177891 19820807
7082590 19820807
6283269 19820814
6123745 19820814
7084595 19820814
6282527 19820826
7089188 19820826
7086529 19820826
7083778 19820826
7088894 19820826
6919628 19820826
6953597 19820826
7045569 19820826
7094863 19820910
7344766 19820910
7095368 19820910
6808993 19820910
7102790 19820910
6285603 19820917
6179160 19820917
7344996 19820917
6212635 19820924
7103901 19820924
6954272 19820924
7099976 19820924
6980602 19820924
7102985 19820924
7103871 19820924
7100631 19820924
7098400 19820924
7098675 19820924
7105901 19821012
6214178 19821012
7111488 19821012
6213974 19821012
6179987 19821012
7201987 19821012
7104074 19821012
7113873 19821012
7108577 19821012
6286955 19821012
7108985 19821012
7107359 19821012
7112836 19821021
7050713 19821021
6285971 19821021
6214219 19821021
7111332 19821021
7111706 19821021
6810763 19821021
1053422 19821029
6126136 19821029
6980838 19821029
7110629 19821029
6125858 19821029
6956228 19821029
7108435 19821029
7109640 19821029
7124001 19821202
7119222 19821202
7116423 19821202
6811509 19821202
7117652 19821202
6750906 19821202
7115769 19821202
6288589 19821202
7115759 19821202
7124089 19821203
7122864 19821203
7125168 19821203
7116957 19821203
6127212 19821216
7132223 19821216
6752275 19821216
6812903 19821216
7135181 19821216
7130118 19821216
7132483 19821216
7128918 19821218
6958067 19821218
7129128 19821218
6812858 19821218
7134920 19821218
6812942 19821221
6814385 19821221
7142537 19830107
6958801 19830107
7148203 19830107
6291802 19830107
7142172 19830107
6292296 19830107
6958510 19830107
7149473 19830107
6959325 19830107
6983327 19830119
7143188 19830119
6754174 19830119
6983181 19830119
6216673 19830119
6754063 19830119
7139345 19830127
6890742 19830127
6847853 19830127
7143719 19830127
7177114 19830214
7175488 19830214
7179930 19830214
7175618 19830214
6817094 19830214
7173141 19830214
6600283 19830214
7171625 19830214
7172482 19830214
7176563 19830214
7180308 19830214
6817127 19830225
6983522 19830225
6959667 19830225
6757287 19830225
6295266 19830225
6924624 19830225
10257823 19830225
7175242 19830225
7176172 19830225
10258129 19830225
6296936 19830311
6759516 19830311
6296437 19830311
7156388 19830311
6571848 19830311
6823002 19830311
7153215 19830311
7152661 19830311
6297423 19830311
6130685 19830311
7154775 19830317
6961366 19830317
6984132 19830317
6337447 19830324
6295711 19830324
11628797 19830324
7156147 19830324
7151043 19830324
6572308 19830407
6186470 19830407
6891873 19830407
6298630 19830407
7164558 19830407
6761625 19830407
6829964 19830415
6131433 19830415
6338530 19830415
7160349 19830415
6829332 19830415
7161058 19830415
6131214 19830415
6338368 19830415
6825371 19830421
7162340 19830421
7166113 19830505
7167479 19830505
6837056 19830505
7168460 19830505
6963070 19830505
6819920 19830505
6220402 19830505
7166524 19830505
6299950 19830505
6834598 19830527
10258980 19830527
6831788 19830527
6220102 19830527
6837087 19830527
7165822 19830527
6832436 19830527
6836542 19830527
7167410 19830527
6984818 19830527
6133392 19830610
6841609 19830610
6133502 19830610
6847427 19830610
6763231 19830610
6404657 19830617
6551297 19830617
6552165 19830617
6220836 19830617
6840939 19830617
263306 19830617
7168804 19830617
6838788 19830623
6341773 19830623
6189113 19830623
10259965 19830708
6963613 19830708
6852592 19830708
6221932 19830708
6860203 19830708
6574480 19830708
10260265 19830715
7182918 19830729
6682710 19830729
6858004 19830729
6858466 19830729
6681255 19830811
6307116 19830811
6134885 19830811
6869076 19830817
6575500 19830817
6190563 19830817
6407917 19830817
6867309 19830826
6964034 19830826
6866535 19830826
6865659 19830826
6190886 19830826
6345890 19830826
6876444 19830909
6874983 19830909
6879486 19830909
6880578 19830909
6875769 19830909
6872018 19830909
6348774 19830909
6192554 19830920
6871597 19830920
6880086 19830920
6308971 19830920
6873726 19830920
6308734 19830920
6875126 19830923
6872864 19830923
10310132 19830923
6874930 19830923
6881907 19830923
6603500 19830923
6876941 19830923
6882205 19830923
6612556 19831008
6897899 19831008
6614985 19831008
6613916 19831008
6351788 19831008
6411144 19831008
6883709 19831008
6889119 19831008
6883627 19831008
6411256 19831008
6309961 19831008
6889090 19831008
6886746 19831021
6612355 19831021
6887377 19831021
6310722 19831021
6884418 19831021
6888299 19831021
6554919 19831021
6684137 19831021
6884146 19831021
6309738 19831021
6884769 19831021
6889317 19831028
6612104 19831028
7186212 19831028
6350904 19831028
6684427 19831028
6309869 19831028
11643989 19831122
6194324 19831123
6616148 19831123
6555806 19831123
6617672 19831123
6312096 19831123
6194763 19831123
6413239 19831123
6137434 19831123
6137715 19831123
6616792 19831123
6620835 19831123
10299252 19831123
6604842 19831123
6621097 19831123
6964543 19831123
6964623 19831123
6312919 19831123
12338952 19831205
6556207 19831217
6627600 19831217
6639548 19831217
6354725 19831217
6354309 19831217
6354224 19831217
6633660 19831217
6628833 19831217
6556677 19831217
6630937 19831220
6313319 19831220
6194925 19831220
6138864 19831220
6632848 19831220
6632998 19831221
6228039 19840107
6642774 19840107
6645500 19840107
6580190 19840107
6316677 19840107
6196883 19840107
6645750 19840107
6644948 19840107
6642792 19840107
6645936 19840107
6357960 19840107
12233427 19840110
11633198 19840124
6651881 19840126
6647160 19840127
6417814 19840127
6648974 19840127
6417666 19840127
6686217 19840214
6657251 19840214
6418430 19840214
6690916 19840214
6228435 19840214
6606534 19840214
10264377 19840214
6657180 19840214
6657409 19840214
6653352 19840214
6686344 19840215
6360422 19840215
6660060 19840220
6360821 19840222
6362583 19840222
6418806 19840223
6419485 19840223
6558931 19840223
6361893 19840224
6659021 19840224
6361415 19840224
6690902 19840224
6362461 19840224
6686389 19840224
6582840 19840301
6662692 19840305
6694416 19840308
6692648 19840312
6229308 19840312
6607359 19840312
6421187 19840314
6582816 19840314
6665828 19840314
6319036 19840316
6420447 19840319
6692227 19840320
6320060 19840321
6321392 19840329
6669513 19840329
6560996 19840330
6697737 19840402
6142075 19840406
6142206 19840410
6583897 19840411
6322585 19840411
6422462 19840412
6322539 19840412
6698105 19840413
6199957 19840417
6560704 19840417
6699418 19840417
6697757 19840418
6142256 19840419
6701646 19840424
6698454 19840424
6701947 19840425
6670468 19840426
6712436 19840502
6584892 19840502
6671611 19840502
6708816 19840504
6423625 19840511
6324626 19840511
6706577 19840514
6708346 19840514
6671188 19840514
6706133 19840516
6706187 19840516
6709848 19840516
6707630 19840517
6423514 19840518
6964874 19840521
6706675 19840521
6673698 19840521
6704896 19840521
6368012 19840523
6368379 19840523
6368216 19840524
6710764 19840524
6325123 19840530
6325062 19840605
6372561 19840605
6717250 19840606
6674392 19840607
6714520 19840607
6716881 19840607
6232633 19840607
6717016 19840611
6716361 19840620
6426319 19840620
6325334 19840621
6328470 19840622
6427786 19840625
6723529 19840625
6539223 19840626
6428315 19840702
6722215 19840702
6233919 19840702
11611394 19840703
6731602 19840710
10266788 19840710
6586597 19840710
6722784 19840712
6547273 19840717
6729313 19840717
6373932 19840718
6328098 19840719
6374409 19840719
6728276 19840723
6233746 19840725
6732415 19840725
6329596 19840727
6740638 19840727
6610642 19840727
6145669 19840730
6742154 19840731
6740798 19840801
6734669 19840802
6375990 19840803
6739055 19840803
6330355 19840813
6430149 19840813
6742425 19840815
6588340 19840815
6739776 19840815
6329998 19840815
6330442 19840817
6376999 19840817
6677861 19840822
6377674 19840822
6739699 19840823
10267509 19840827
6087760 19840827
6086875 19840829
6540578 19840830
6749060 19840904
6086969 19840905
6087367 19840905
6146474 19840905
10267293 19840906
6379579 19840907
6430964 19840907
6431010 19840910
6379193 19840911
6463257 19840912
6744185 19840913
6378472 19840914
6430856 19840917
6380352 19840919
6469784 19840924
6470338 19840926
6477074 19840928
6466428 19841002
6433208 19841003
6206061 19841005
6540698 19841010
6089526 19841012
6467262 19841016
6477137 19841017
6472066 19841017
6472774 19841017
6089016 19841018
6566025 19841019
6476745 19841022
6475704 19841023
6236443 19841024
6476787 19841024
6472241 19841025
6088548 19841025
6470152 19841025
6148234 19841101
6434510 19841102
6435251 19841102
6090766 19841109
6435198 19841109
6091047 19841113
6148908 19841113
6384305 19841114
6480192 19841114
6090634 19841116
6434135 19841116
6090771 19841119
6148788 19841121
6148812 19841121
6148927 19841121
6494425 19841123
6490280 19841126
6208048 19841128
6494726 19841128
6149076 19841128
6593742 19841128
6149629 19841128
6493279 19841128
6091802 19841130
6388352 19841130
6490465 19841130
6092489 19841205
6494011 19841210
6497034 19841211
6548425 19841213
6208582 19841218
11611528 19841218
6093448 19841219
6092768 19841219
6091832 19841220
6092456 19841220
6390809 19841226
6150203 19841227
6548755 19850102
6500835 19850102
6208941 19850102
6390762 19850104
6389477 19850104
6594613 19850104
6391159 19850104
6505393 19850109
6500768 19850109
6568338 19850114
6506074 19850114
6594571 19850116
6504380 19850118
6498987 19850122
6506996 19850124
6096365 19850125
6569317 19850131
6391733 19850207
6392693 19850211
3880963 19850213
6680349 19850215
6513263 19850219
6334593 19850219
3880833 19850219
10269475 19850219
6240236 19850221
6392796 19850221
6514565 19850221
2982044 19850228
6395024 19850305
10269824 19850305
12339713 19850306
6098086 19850311
6395407 19850311
6680714 19850314
6097620 19850314
6395367 19850314
3881713 19850319
2578287 19850319
2857462 19850320
6522362 19850321
3844240 19850321
3881657 19850321
6527028 19850322
6526497 19850322
3856032 19850402
6441658 19850404
3977501 19850405
3976427 19850408
3919637 19850410
6529074 19850410
3972979 19850411
2579225 19850415
3975679 19850418
3844815 19850418
3974330 19850419
6395941 19850419
3919584 19850423
3871811 19850423
3871875 19850424
6527491 19850424
2982543 19850425
6598051 19850426
3920326 19850429
2984486 19850429
6397216 19850502
3920246 19850503
4039072 19850503
3980369 19850508
6397593 19850508
3985561 19850510
3885375 19850510
2984148 19850517
10270664 19850521
3884320 19850523
3887745 19850528
3887213 19850530
3921594 19850603
3887607 19850603
2986114 19850603
3990090 19850607
6533720 19850612
10271253 19850613
2859308 19850614
3986797 19850619
3987143 19850619
3988649 19850619
3988082 19850620
6549460 19850620
3887800 19850620
2987864 19850625
3890308 19850625
4001083 19850626
3999596 19850627
3998812 19850628
2408429 19850702
2860831 19850711
3923219 19850712
4039675 19850712
4000443 19850717
3999650 19850718
4003740 19850719
6534767 19850724
4000835 19850724
4039633 19850725
3889875 19850725
6535862 19850729
3925572 19850731
3924578 19850802
4010970 19850802
4009070 19850805
4005456 19850812
6399107 19850812
3859783 19850812
2990314 19850813
2989616 19850813
2861146 19850813
4014492 19850813
3925341 19850816
4011267 19850816
3891454 19850822
3925403 19850822
3848801 19850823
3839474 19850828
4016957 19850904
4024499 19850905
4025191 19850905
4017019 19850909
4040388 19850911
3874757 19850916
4018897 19850919
4018158 19850919
2410479 19850925
2411242 19850926
6537587 19850930
3861518 19851002
3929752 19851003
3928780 19851003
4028372 19851003
3161596 19851007
4028789 19851008
4034452 19851011
3898300 19851015
2411803 19851016
4027339 19851016
2993987 19851017
2993713 19851018
4033665 19851018
3839778 19851023
4028827 19851023
6443186 19851023
4027729 19851024
3850340 19851025
2931784 19851028
4050723 19851028
3840121 19851030
4051239 19851031
10273688 19851105
4049889 19851105
4044122 19851106
6544071 19851106
4045861 19851107
3840107 19851108
4049824 19851112
3862687 19851112
2931410 19851118
4051682 19851119
2931900 19851120
4049154 19851120
4059128 19851125
3902357 19851125
4054114 19851125
4059072 19851126
4054228 19851202
3902763 19851204
3850835 19851206
4056453 19851209
2414220 19851210
2932682 19851210
3933240 19851212
11613705 19851212
3877300 19851216
3863658 19851216
4061732 19851216
4053801 19851219
3933371 19851219
2997065 19851219
2414106 19851220
4061156 19851220
4061376 19851220
4061999 19851220
4074058 19851223
2416224 19851227
6400044 19851230
3000225 19860103
2415914 19860106
3865574 19860108
3851992 19860109
3907395 19860116
4070800 19860117
4066787 19860121
3865642 19860121
3906580 19860121
2866409 19860122
4067872 19860122
3865400 19860123
2867632 19860128
4075216 19860128
4081007 19860129
2934830 19860130
4076986 19860131
2417119 19860206
3909776 19860207
2416423 19860212
4076563 19860212
4082395 19860213
4078748 19860217
3935526 19860217
3942603 19860217
4083529 19860217
2867369 19860218
3909597 19860218
3941024 19860219
3510079 19860219
3865691 19860220
3455789 19860220
2416769 19860220
4082456 19860220
2418220 19860228
2935482 19860303
3866812 19860304
4088336 19860305
3455811 19860310
3878782 19860311
3484710 19860314
4085170 19860318
3911030 19860321
3943114 19860324
4091422 19860324
4093148 19860331
2420158 19860331
4094178 19860331
3953057 19860331
3952582 19860402
3868067 19860408
2936720 19860410
3512969 19860411
3485147 19860415
3513397 19860417
2418983 19860423
3950013 19860423
3948160 19860423
2938396 19860425
3634352 19860425
2421406 19860429
3514347 19860430
3008700 19860501
3082837 19860502
2937887 19860502
3957140 19860506
3514885 19860506
2421448 19860507
3963356 19860509
2870324 19860512
3961940 19860513
3957341 19860513
263832 19860513
3514655 19860514
2420347 19860514
3958716 19860519
3457481 19860521
3515112 19860522
3485801 19860522
3083686 19860522
3702287 19860527
3486061 19860528
2422729 19860528
3707641 19860528
3833620 19860530
3697425 19860602
12340513 19860603
3698612 19860606
2870804 19860606
3699865 19860606
3700113 19860606
3702675 19860606
3702114 19860610
3705613 19860611
3458369 19860616
3517276 19860617
2871678 19860618
3705809 19860618
10276098 19860618
3010467 19860618
3085394 19860619
3704860 19860625
3698867 19860625
3712292 19860627
3714951 19860627
3869703 19860627
3754786 19860630
3012918 19860630
3085783 19860701
3708928 19860707
3520188 19860707
3709655 19860707
3519604 19860707
2940380 19860708
3087249 19860709
3012279 19860714
3520149 19860714
3717317 19860716
3458851 19860717
3013197 19860718
2424445 19860718
3836430 19860725
3522704 19860725
3723044 19860725
3523362 19860725
2425787 19860728
3836374 19860730
2425005 19860801
3720377 19860804
3522250 19860805
12280361 19860806
3836393 19860806
3523094 19860808
3724805 19860808
3721384 19860811
3725337 19860811
3723165 19860813
3523832 19860814
6085926 19860818
3939174 19860819
3460617 19860917
2942482 19860917
3734361 19860917
3734651 19860917
2426974 19860917
3734477 19860917
3735496 19860917
10277297 19860917
3740581 19860917
3736049 19860917
3755440 19860917
3730947 19860922
3526034 19860923
2942429 19860923
3015856 19860925
3732434 19860925
2427783 19860929
3742316 19861002
3747456 19861002
10277515 19861003
10277492 19861003
3529910 19861003
3091136 19861007
3755713 19861008
3529014 19861016
3092077 19861016
2427133 19861020
3092148 19861020
3091195 19861020
3750639 19861021
3743987 19861021
3017559 19861021
3091789 19861023
3752635 19861023
3638277 19861023
2875071 19861023
3747401 19861023
3638829 19861023
3532809 19861030
3489937 19861030
3020505 19861030
3531832 19861030
3092948 19861030
3762171 19861030
2944646 19861030
3490213 19861107
3767446 19861107
3531445 19861107
3757513 19861110
3021115 19861113
3760698 19861113
3767488 19861120
3758385 19861121
3465147 19861125
3775893 19861128
3773344 19861128
3777825 19861202
2429928 19861205
3777779 19861208
3022211 19861210
3464726 19861212
3490815 19861215
3533982 19861216
2877001 19861218
2878440 19861223
2430591 19861230
3785768 19870102
3786805 19870107
2431635 19870109
3536354 19870115
2946844 19870116
2946623 19870120
3780075 19870121
3779829 19870122
2432325 19870128
3467396 19870130
3796277 19870203
3793988 19870204
3790957 19870205
3791945 19870210
2948131 19870210
3540063 19870211
3796218 19870211
3790407 19870211
3800676 19870217
2879321 19870217
3793292 19870219
3492113 19870219
3026966 19870224
3101573 19870224
3811577 19870225
3544894 19870225
3100203 19870303
10301270 19870303
3808270 19870305
2880443 19870306
3100833 19870306
3100227 19870306
3543920 19870309
3805880 19870317
3802681 19870317
3809815 19870317
3544912 19870318
3804019 19870318
2879625 19870319
3801569 19870320
3544037 19870323
3806730 19870323
3544379 19870326
3814090 19870326
3545020 19870326
3816643 19870330
3827888 19870330
3816334 19870330
3827607 19870331
3818501 19870401
3819272 19870402
3469619 19870407
3548533 19870407
10280766 19870408
3029343 19870413
3823042 19870416
3814743 19870416
3820589 19870421
3939607 19870427
3564273 19870429
3562991 19870430
3561566 19870430
3828684 19870501
3104632 19870505
3103987 19870506
12280531 19870507
3031832 19870508
3843095 19870511
3551219 19870512
2951166 19870512
3828781 19870514
2435436 19870515
3494088 19870515
3564908 19870518
10301469 19870518
3105228 19870518
3104726 19870519
2951688 19870520
3032856 19870522
3576906 19870522
3574241 19870522
3574139 19870526
2882837 19870527
3577504 19870528
3573453 19870529
3495171 19870529
3570360 19870602
3577288 19870608
3574750 19870609
3569798 19870609
3032494 19870609
3032822 19870609
3576392 19870611
3646306 19870612
10281613 19870616
3568878 19870616
3579144 19870617
3571532 19870618
3032428 19870622
2953399 19870626
3583603 19870626
3473854 19870629
3588448 19870629
2953883 19870702
3589205 19870709
3590028 19870714
2884487 19870715
3295834 19870715
3583742 19870715
3108487 19870716
2954343 19870720
3592547 19870723
3473965 19870723
3648078 19870724
3036543 19870724
3474180 19870724
3598667 19870724
3598255 19870724
3598297 19870724
3606030 19870727
6400586 19870727
3109867 19870727
3599544 19870728
2439124 19870729
3597818 19870731
3597088 19870803
3604290 19870804
3297907 19870805
3606391 19870805
3037818 19870805
3037451 19870810
10282771 19870814
3298953 19870817
3300369 19870818
2955193 19870824
3111456 19870824
2439292 19870827
3618874 19870828
3610928 19870828
3112391 19870828
3111985 19870828
3112711 19870831
3111615 19870901
3843622 19870902
3618905 19870909
3608728 19870910
2886422 19870916
3916534 19870917
3302787 19870921
2955798 19870922
3612570 19870924
3614620 19870924
3843729 19870925
2957078 19870925
10283329 19870925
3631901 19870929
2957381 19870929
3620565 19871007
3114883 19871007
3622052 19871013
3627472 19871013
3115073 19871014
3628900 19871014
3624287 19871014
3843785 19871015
3629654 19871016
3498080 19871021
3650293 19871021
2957099 19871021
3656486 19871030
3309366 19871102
3115977 19871102
2958169 19871102
3477251 19871103
3310482 19871104
3116082 19871104
2888828 19871106
3310761 19871109
3654309 19871109
3655021 19871110
3656959 19871112
2821137 19871112
3656413 19871113
3657062 19871116
3661695 19871118
3477678 19871120
3309661 19871120
3313757 19871125
3664214 19871125
3668102 19871127
10284649 19871203
3666161 19871207
3499761 19871207
3673430 19871207
3664838 19871211
3312825 19871214
2889788 19871215
3664623 19871216
3671801 19871217
3667218 19871217
3118145 19871217
3679651 19871221
3689362 19871221
3683816 19871222
3687247 19880106
3316434 19880106
3686728 19880111
3681886 19880114
2446350 19880114
3683712 19880115
3119457 19880119
2960823 19880120
3315569 19880120
3677107 19880121
3679281 19880121
3317673 19880121
3690375 19880126
3425544 19880128
3320186 19880128
3334838 19880202
2826290 19880202
3694486 19880203
3335926 19880208
2827586 19880211
3692333 19880212
3334916 19880212
2961805 19880212
2892213 19880217
3501259 19880217
3426493 19880220
3480283 19880220
3423391 19880220
3319832 19880220
3697088 19880223
3336197 19880225
3694021 19880225
3501150 19880225
3480322 19880225
2448265 19880226
2962700 19880302
3340264 19880302
3429113 19880302
3123371 19880303
3123768 19880304
3434465 19880304
3341739 19880304
3337911 19880304
3427044 19880307
2963050 19880310
3481045 19880310
3338964 19880311
3324909 19880311
3433426 19880311
2828824 19880318
3501368 19880318
3322797 19880318
3277190 19880321
3435148 19880322
3325097 19880325
3438064 19880325
3342442 19880328
3481529 19880401
3325899 19880405
3435858 19880405
3438473 19880405
3440419 19880411
3278901 19880411
3346139 19880412
3347436 19880412
3440527 19880412
3440842 19880413
3502010 19880413
3440664 19880414
3422828 19880414
3345896 19880415
3346544 19880420
3257995 19880420
3440835 19880421
3441182 19880421
3279383 19880421
3348579 19880421
3441772 19880421
3445595 19880422
3162660 19880422
1078341 19880427
3328041 19880428
2895169 19880429
3350442 19880502
3446124 19880502
2895489 19880505
3444825 19880506
3350305 19880510
3442903 19880510
3444091 19880510
3354051 19880512
3502228 19880512
3349487 19880512
3447514 19880513
3358432 19880513
2833704 19880516
3282283 19880516
2833349 19880518
3128351 19880518
3357383 19880519
3357913 19880519
3358173 19880519
3447037 19880524
3357581 19880526
3362172 19880527
3259023 19880602
3447833 19880603
3129063 19880603
3360780 19880606
2896085 19880607
3448973 19880608
10287227 19880615
3449740 19880616
3368953 19880616
3449667 19880616
3450102 19880616
3285158 19880616
3449148 19880616
3130520 19880620
3285492 19880620
2896993 19880623
3502470 19880624
3259773 19880624
3377225 19880630
3163627 19880701
3374578 19880701
3374483 19880705
3371918 19880705
3287918 19880707
2453302 19880711
3374352 19880711
3381482 19880715
3381039 19880718
2967861 19880718
3378761 19880719
3381377 19880721
2454534 19880722
3379231 19880725
3381675 19880726
3132381 19880726
5317524 19880726
3260101 19880727
3383121 19880729
3291358 19880801
3389272 19880808
3387736 19880808
3452732 19880811
3394611 19880812
3483216 19880812
2455542 19880817
3292657 19880818
3391287 19880818
3292899 19880824
3391962 19880825
3294058 19880826
3401047 19880826
2899480 19880826
2899693 19880829
2969449 19880829
2840514 19880830
2840467 19880901
3135043 19880901
3331132 19880901
3502606 19880906
3397832 19880908
2899947 19880908
3400199 19880908
2456907 19880915
3405155 19880915
2456851 19880920
3042052 19880921
3043337 19880921
3402485 19880921
3165907 19880923
3415567 19880927
3483844 19880928
2842477 19880929
10302725 19880929
2458092 19880930
2842381 19881003
3046185 19881003
3137465 19881007
2970304 19881011
3412032 19881013
3410307 19881013
3411499 19881013
3408788 19881013
3047410 19881014
3455440 19881018
3046685 19881019
3417251 19881024
2843468 19881026
3419272 19881027
3166558 19881027
2844242 19881103
3051469 19881103
2458987 19881107
3051986 19881107
3049588 19881110
3332139 19881115
3168719 19881115
3176553 19881117
3169396 19881121
3262874 19881121
3178735 19881121
3140642 19881122
3171152 19881122
3050133 19881122
3051353 19881123
3169670 19881123
3055766 19881130
3188631 19881130
3188199 19881130
2460258 19881201
3263522 19881205
3054993 19881206
3183019 19881206
2460521 19881212
3184426 19881214
3142050 19881221
3055672 19881222
3332727 19881222
3181506 19881222
2848282 19890103
2847938 19890112
3142723 19890112
3192488 19890112
3198031 19890117
3202233 19890117
3198525 19890117
2904396 19890118
3059214 19890118
3059539 19890119
3201612 19890125
3197738 19890126
3199203 19890126
3332948 19890126
3060489 19890127
2904977 19890130
3264653 19890207
2910213 19890209
3144413 19890209
2910008 19890209
2911200 19890210
2974967 19890213
3333172 19890214
2911694 19890215
3264736 19890216
3145577 19890216
3208356 19890221
3264985 19890221
2463676 19890222
3063021 19890222
2850488 19890223
3209728 19890223
2912008 19890223
2536282 19890223
2912416 19890223
2913634 19890227
2464150 19890228
2913930 19890228
2913485 19890301
3145947 19890302
2912652 19890302
2905866 19890302
3265178 19890303
2913277 19890303
2913563 19890308
3218338 19890309
3064571 19890309
3215942 19890309
3063875 19890309
3221299 19890314
3220017 19890314
2914615 19890316
3219856 19890316
2914723 19890317
3219210 19890317
2906083 19890317
3222823 19890321
2915186 19890321
3221961 19890322
3066269 19890322
2563560 19890323
2851771 19890323
2464399 19890323
3223130 19890323
3064911 19890323
3147539 19890324
3147175 19890329
2917632 19890403
3067202 19890405
10291969 19890406
2465635 19890406
3506509 19890406
2976405 19890412
11651924 19890413
3232950 19890414
3232689 19890414
3068736 19890418
3231249 19890418
3148236 19890420
2928662 19890424
2930545 19890425
2539011 19890425
2538457 19890425
2930205 19890425
2853329 19890426
3234418 19890427
3233705 19890427
2976788 19890428
3235255 19890428
2925908 19890504
2467632 19890504
3238623 19890504
3236148 19890505
2929979 19890505
3148655 19890510
3070638 19890510
3237725 19890510
2853563 19890511
10292430 19890515
3071469 19890518
2468190 19890518
2702911 19890518
2702599 19890518
2703936 19890519
3072135 19890526
3244520 19890526
3508151 19890526
2711731 19890530
2708734 19890530
2712535 19890531
2469197 19890531
2710314 19890601
3245781 19890602
2651435 19890602
2708099 19890602
3149502 19890602
3244755 19890602
2565175 19890605
2710787 19890606
3245652 19890606
3242613 19890606
3245653 19890607
2565369 19890607
2712252 19890607
2709070 19890608
3508412 19890614
2655159 19890614
3247686 19890614
2655326 19890615
3246380 19890619
2785643 19890619
2716993 19890619
2469836 19890619
2541284 19890619
2655389 19890621
3246143 19890622
3073236 19890622
233780 19890622
3250529 19890623
2637675 19890628
2977909 19890628
2471184 19890629
3248519 19890629
2524757 19890629
2542240 19890630
3249603 19890630
2658410 19890703
2658405 19890705
2723876 19890707
3248882 19890707
2728190 19890707
3250165 19890710
2498844 19890712
2541971 19890713
2729172 19890713
2734823 19890714
2734057 19890714
10293113 19890718
2659153 19890718
2734483 19890718
2734238 19890718
10293210 19890718
2786550 19890718
2659733 19890724
2907991 19890724
3251023 19890725
3250814 19890725
2738598 19890728
2786964 19890728
2742369 19890731
2662649 19890801
3075393 19890801
2737577 19890801
2500627 19890803
12281811 19890803
2525399 19890803
2736236 19890804
2662265 19890804
10293652 19890804
2738094 19890804
2787315 19890811
2663846 19890814
2750777 19890814
2744290 19890815
2501661 19890818
2568364 19890821
2664889 19890821
2748721 19890823
3075529 19890825
2665603 19890825
2756174 19890825
2744276 19890825
2748786 19890825
2473373 19890825
2756978 19890829
3254601 19890830
2752812 19890901
2667484 19890906
2764684 19890913
2759831 19890914
2761242 19890914
2762988 19890915
2760789 19890915
3076077 19890915
2761901 19890920
2474438 19890920
2527280 19890921
2761305 19890921
2549698 19890925
2528268 19890925
2771599 19890927
2767558 19891003
3076548 19891003
2768331 19891004
2772308 19891004
3151312 19891011
2672632 19891012
2767656 19891012
2782930 19891016
2674968 19891016
2675463 19891017
2782459 19891017
2550618 19891017
2506749 19891019
2781203 19891020
2782292 19891020
2779029 19891023
2506492 19891025
2792097 19891030
2507881 19891031
2789796 19891101
2790304 19891101
2676033 19891102
2795296 19891102
2571445 19891103
2791645 19891103
2508097 19891107
2795203 19891109
2791137 19891113
2797859 19891114
2794721 19891114
2795319 19891115
2793140 19891115
2507064 19891121
2678364 19891122
2572192 19891122
2816273 19891127
2573122 19891127
2804716 19891127
2681521 19891130
2509743 19891201
3268219 19891204
2680692 19891206
2812711 19891208
2803737 19891211
2805101 19891212
2478617 19891215
2818363 19891219
2808031 19891220
2809586 19891221
2978606 19891221
2588548 19891222
2686149 19891222
2587697 19891226
2684889 19891226
2586961 19891227
2531209 19891228
2583737 19891229
2588013 19900104
2686271 19900108
2819509 19900108
2589228 19900110
3269287 19900111
2594887 19900116
2595682 19900117
3269952 19900119
2687831 19900122
2592036 19900123
2531734 19900123
2574395 19900123
2556409 19900124
11622088 19900124
2556888 19900125
2574253 19900125
2596812 19900125
2591036 19900125
2604378 19900126
4951770 19900126
2602834 19900129
2599056 19900129
2600959 19900129
2557276 19900129
2604446 19900129
2601341 19900201
2574865 19900201
2689762 19900202
2690442 19900202
2597410 19900205
2602093 19900205
2604263 19900206
2601796 19900206
2600471 19900208
10304195 19900209
2558146 19900212
2296193 19900214
2690946 19900215
2690998 19900215
3078006 19900215
1967427 19900220
2296200 19900220
2513985 19900222
2137137 19900226
2617694 19900227
2558737 19900301
2301407 19900301
2614042 19900305
3271116 19900305
2105365 19900305
2616166 19900305
2694521 19900306
2614167 19900306
2482068 19900306
2617374 19900307
2559109 19900309
2612112 19900309
2692722 19900313
2105347 19900313
2694610 19900313
2405840 19900313
2619439 19900314
2621546 19900316
2576036 19900319
2624017 19900320
2623853 19900320
2623905 19900320
2400416 19900323
2620278 19900323
2407046 19900326
2623059 19900326
1968331 19900326
2624287 19900327
2302467 19900329
3078289 19900329
2305735 19900329
2309564 19900330
2407607 19900404
2308719 19900405
2625648 19900406
2106652 19900409
10103785 19900410
2155145 19900412
2408166 19900412
2698051 19900413
2179888 19900416
2316186 19900418
2534217 19900418
2179392 19900419
2314910 19900419
2311159 19900420
2156095 19900420
2311133 19900426
2315879 19900426
2311004 19900426
3152512 19900501
2630306 19900501
2560976 19900502
2698560 19900502
2181440 19900504
2317343 19900504
2698567 19900507
2630800 19900507
2107916 19900508
2698579 19900509
2321935 19900509
2630052 19900510
2631028 19900510
2318846 19900510
2534412 19900511
2183204 19900516
2157841 19900516
2109422 19900524
2324546 19900524
2158694 19900525
2328211 19900525
2184237 19900529
2329051 19900530
3078785 19900530
2330049 19900531
2634615 19900606
2331360 19900607
3078879 19900613
1692437 19900614
2339063 19900615
2337437 19900621
1693029 19900627
2188222 19900628
2340141 19900628
2345151 19900703
2346073 19900703
2161051 19900703
2344664 19900705
2348616 19900711
2189992 19900711
2346716 19900711
2561537 19900712
2351842 19900713
2350382 19900713
2352703 19900713
2191088 19900716
2700149 19900717
10104965 19900718
2355814 19900724
3079045 19900725
3079069 19900725
2354533 19900725
2357113 19900726
2360044 19900731
2360478 19900731
2358745 19900731
1694270 19900731
2193149 19900802
2361788 19900806
2363590 19900808
2363489 19900808
2367310 19900813
2195997 19900813
1973155 19900813
2195030 19900814
2164378 19900815
2638962 19900816
2517943 19900823
2372067 19900823
2372171 19900823
2197252 19900824
2373608 19900827
2197936 19900827
2197416 19900830
3274752 19900830
2115373 19900830
2142861 19900830
2376192 19900904
2377662 19900905
2376966 19900905
2377363 19900906
2381559 19900907
2381102 19900907
2166150 19900910
2380588 19900910
1696397 19900912
2382532 19900913
1696405 19900913
2382272 19900913
2382487 19900913
2382499 19900913
2166976 19900914
2383815 19900920
2383938 19900920
2388043 19900925
2388208 19900927
2201697 19900927
2390578 19900928
2167886 19901002
2390214 19901004
2203131 19901004
1975573 19901009
2395190 19901011
2168496 19901011
2119056 19901017
2399230 19901017
2168972 19901017
2701816 19901017
2641954 19901018
2205118 19901018
2402928 19901019
2220018 19901102
2222401 19901107
1699235 19901109
2215608 19901114
2215609 19901114
2215954 19901114
2214513 19901116
2212616 19901116
2220572 19901119
2211063 19901119
2206367 19901120
2221705 19901120
2215492 19901121
2209309 19901121
1976528 19901121
2146093 19901205
1700274 19901205
2240778 19901206
2229013 19901206
2231402 19901206
2241184 19901206
1977743 19901206
2236179 19901207
2173532 19901207
2241138 19901207
2234909 19901207
4220306 19901210
2122139 19901210
2173097 19901211
10107264 19901212
2234293 19901213
10107568 19901214
1978639 19901217
2223832 19901221
2234124 19901221
2241175 19901224
2172705 19901227
2246786 19910109
2247629 19910109
2246631 19910110
2174599 19910114
2252272 19910114
2248850 19910114
1701150 19910116
2250269 19910116
2123896 19910122
2255338 19910122
2486290 19910123
1979385 19910124
2253721 19910124
2260355 19910128
2257612 19910129
1985095 19910201
2261604 19910201
12342860 19910205
2175701 19910207
2124716 19910207
2266353 19910208
2176441 19910212
2265095 19910213
2265664 19910213
1985979 19910214
2269367 19910220
2269569 19910220
2176689 19910221
2272006 19910222
2273597 19910225
2272450 19910227
2148719 19910228
2486806 19910228
1703493 19910301
2277058 19910301
2277111 19910304
1990940 19910307
1991672 19910308
1825076 19910308
2279315 19910308
1899369 19910311
2177689 19910312
1992205 19910313
2281269 19910313
2280573 19910313
2282159 19910318
2283981 19910318
2178098 19910320
3154225 19910321
1996999 19910322
2288101 19910322
1704995 19910326
2285568 19910327
2288238 19910328
2286916 19910328
2290451 19910401
1963097 19910401
2149675 19910403
1999641 19910409
1998960 19910409
2127248 19910409
2292094 19910409
1999217 19910410
2001218 19910411
2293214 19910411
2001862 19910412
2074506 19910415
2150078 19910418
2127502 19910418
2077150 19910419
1826036 19910424
2080353 19910426
2080852 19910429
1964333 19910430
2078935 19910501
2079359 19910501
2078441 19910502
2008561 19910502
2008648 19910502
1849040 19910507
2009736 19910508
1901269 19910509
2011286 19910509
2084594 19910513
2086103 19910520
2085702 19910520
2015186 19910521
2085854 19910522
2128317 19910523
2015177 19910523
2018231 19910523
2089422 19910528
2019456 19910529
1850489 19910529
2020981 19910530
1850819 19910531
1902441 19910604
2022203 19910604
1827069 19910605
2090400 19910606
1827288 19910611
1827282 19910611
2092216 19910612
2092473 19910612
1903029 19910612
2026682 19910612
2026676 19910612
2489420 19910612
2028146 19910613
2029172 19910613
2031092 19910620
2032569 19910621
11622813 19910621
2032998 19910624
2034118 19910625
2036888 19910628
2562281 19910702
1645443 19910702
1645507 19910702
2039231 19910702
2039367 19910703
2094391 19910703
2094401 19910703
2039004 19910703
2041498 19910708
2040400 19910710
2040369 19910710
2042737 19910711
2049104 19910712
2096795 19910715
2043715 19910716
1828513 19910716
2096201 19910717
1646356 19910717
2044729 19910717
2047274 19910718
2047150 19910718
2047977 19910718
2047165 19910718
2048015 19910718
2046852 19910718
2052231 19910719
2052519 19910722
2097101 19910723
2050727 19910724
2052093 19910725
1711325 19910729
2055744 19910730
2098313 19910730
1647661 19910730
2098570 19910801
2055261 19910801
2058777 19910801
2055085 19910801
2098910 19910801
2064370 19910802
2484990 19910807
1905930 19910808
2068567 19910809
2066151 19910812
1829655 19910813
1648772 19910815
1712351 19910815
2070272 19910816
1853773 19910816
2071601 19910819
2070529 19910821
1853293 19910822
2071129 19910822
1856203 19910823
1858802 19910826
1713388 19910827
1907698 19910909
2101553 19910909
1867119 19910909
1678047 19910912
1866163 19910912
1870031 19910913
1871431 19910913
1867807 19910919
1871217 19910919
2101605 19910919
1875462 19910920
1714838 19910920
1831601 19910923
1873768 19910925
1877162 19910926
1831604 19910926
1881649 19911003
1880841 19911003
1881782 19911003
1887404 19911004
1887655 19911004
1884727 19911007
1883904 19911009
1886995 19911010
1884538 19911010
1715958 19911010
1887313 19911010
1883581 19911010
1892114 19911016
1889697 19911017
1890918 19911017
1889906 19911017
1892638 19911018
1898368 19911023
1895126 19911024
1681208 19911029
1924156 19911105
1914405 19911106
2130677 19911107
1833132 19911107
1718188 19911114
1680930 19911115
1680848 19911120
1912512 19911121
1910561 19911121
1936795 19911125
1933213 19911126
1945502 19911126
1953517 19911127
1939077 19911202
1950492 19911202
1936706 19911206
1952769 19911209
1683079 19911213
1939965 19911213
1949733 19911213
1939660 19911213
1939664 19911217
1951237 19911217
1943006 19911217
1935697 19911217
1718393 19911219
1947230 19911220
1951759 19911223
1946462 19911226
1930744 19911226
1954258 19911230
1955880 19911230
1957779 19911231
1956875 19911231
1957288 19920102
1659913 19920107
1958435 19920108
1958444 19920108
1960550 19920109
1660097 19920109
1720368 19920109
1958844 19920109
1683561 19920109
1745010 19920115
1746068 19920116
1749198 19920123
1728175 19920124
1755022 19920129
1754376 19920129
1752009 19920130
1752969 19920130
1752883 19920130
11617403 19920131
1759257 19920206
1662251 19920207
1722198 19920211
1837017 19920211
1346045 19920211
1844988 19920212
1346066 19920212
1762452 19920213
1764993 19920214
1730915 19920214
1731540 19920220
1732587 19920225
1771177 19920227
1771102 19920227
1775072 19920302
1772746 19920303
1685598 19920305
1310479 19920306
1779532 19920309
1736298 19920310
1782979 19920316
1664292 19920316
1785626 19920316
1737878 19920317
1738462 19920318
1739203 19920319
1785744 19920319
1786531 19920323
1740372 19920323
1739739 19920324
1739769 19920325
1723910 19920325
1531495 19920326
1838656 19920326
1539127 19920330
1536992 19920331
1792233 19920401
1792344 19920401
1793188 19920401
1838860 19920402
1838849 19920402
1790434 19920402
1346977 19920402
1542033 19920406
1794798 19920407
1541159 19920408
1796079 19920409
1724496 19920409
1798555 19920413
1545015 19920415
1545536 19920416
1544611 19920416
1799640 19920417
1312770 19920417
1347909 19920420
1549898 19920422
1549526 19920423
10148951 19920423
1799703 19920423
1802656 19920424
1554253 19920428
1552584 19920429
1553290 19920430
1555235 19920501
1348234 19920501
1555512 19920504
1558481 19920506
1666828 19920506
1555316 19920507
1561053 19920511
1807137 19920511
1807127 19920512
1558786 19920512
1806852 19920513
1532850 19920514
1313910 19920514
1563395 19920515
1348692 19920515
1808018 19920515
1562548 19920518
1807384 19920519
1566719 19920519
1564884 19920519
1808380 19920520
1807494 19920520
1566525 19920521
10183636 19920522
1568915 19920522
1569818 19920526
1810090 19920526
1568507 19920527
1567811 19920528
1314635 19920528
1349118 19920528
2135331 19920528
1570145 19920528
1349244 19920529
10117655 19920601
1575339 19920601
1725701 19920601
10117670 19920601
1571631 19920601
1574073 19920603
10117600 19920604
10117552 19920604
1578433 19920610
1839856 19920611
1374846 19920612
1584424 19920612
1586041 19920612
1581641 19920616
1585631 19920617
1582242 19920617
1316662 19920618
1588259 19920619
1375295 19920622
1586465 19920623
1814356 19920625
1595043 19920629
1593452 19920702
1595374 19920702
10118232 19920707
1817384 19920709
1816980 19920709
1816830 19920709
1598332 19920709
1604640 19920714
1818366 19920714
1604173 19920715
1818305 19920715
1605228 19920716
1520385 19920716
1604735 19920716
1609506 19920717
1610092 19920721
1818868 19920723
1608583 19920723
1607311 19920723
1614225 19920724
1377302 19920728
1319482 19920728
1616153 19920728
1611103 19920730
1618727 19920806
1535643 19920806
1618330 19920806
1626559 19920811
1626399 19920811
1624731 19920812
1623676 19920812
1627176 19920813
1625663 19920813
1625741 19920813
1628651 19920814
1321135 19920814
1628539 19920817
1628928 19920818
1630005 19920818
1320939 19920820
1634694 19920824
1353062 19920825
1634445 19920825
1445588 19920826
1386078 19920826
10149930 19920827
1633653 19920827
1822285 19920828
1840409 19920831
1641257 19920831
2908793 19920831
1641375 19920831
1642389 19920902
1639929 19920903
1642983 19920910
1643118 19920910
1502236 19920915
1386826 19920916
1499509 19920917
1502593 19920917
2136380 19920918
1504825 19920918
1505482 19920922
1509544 19920922
1324659 19920924
1823698 19920929
1512107 19920930
1355019 19921001
1514657 19921001
1355399 19921008
1521704 19921015
1355873 19921015
1325849 19921015
1522441 19921015
1528515 19921016
1528314 19921020
1525044 19921022
1529447 19921022
1526408 19921022
1398597 19921026
1410595 19921026
11635579 19921026
1416400 19921030
1394807 19921102
1395493 19921104
1391675 19921104
1408468 19921109
1393699 19921112
1397611 19921117
1399856 19921117
1403563 19921118
1401872 19921119
1401707 19921125
1395294 19921125
1383241 19921125
1422274 19921127
1433153 19921202
1435893 19921202
1422193 19921202
1420789 19921203
1440105 19921204
1424755 19921207
1331615 19921208
1279338 19921209
1425560 19921211
1426090 19921214
1425851 19921214
1442877 19921214
1442222 19921215
1435701 19921215
1418396 19921215
1420601 19921216
10121831 19921218
1422622 19921222
1421575 19921222
1423232 19921222
1385067 19921223
1431435 19921223
1448557 19921224
1448715 19921224
1280342 19921229
1448670 19921229
1447038 19921229
1332909 19921230
1453986 19921231
1455152 19930104
1333565 19930106
1451638 19930106
1453817 19930107
1451767 19930107
1455614 19930107
1333957 19930108
1457088 19930112
1462438 19930113
8416689 19930125
1476057 19930201
7678110 19930201
1475380 19930202
1473627 19930202
1473438 19930203
8418093 19930204
1475759 19930204
1477970 19930205
1479238 19930205
1336271 19930205
1478341 19930211
1482746 19930216
1484185 19930217
8421822 19930218
1487697 19930219
1488702 19930224
8423036 19930224
8424766 19930224
1362636 19930224
1490182 19930226
1490640 19930226
1492137 19930226
8426021 19930301
8425929 19930302
8427388 19930302
8427387 19930302
1490006 19930303
8429421 19930305
8427674 19930305
1494434 19930308
8381418 19930309
1494822 19930309
1287429 19930312
8432369 19930316
1286740 19930316
1369171 19930316
1287923 19930318
8438613 19930323
8437505 19930325
8437466 19930325
8436046 19930325
8439928 19930326
8440251 19930326
1291949 19930329
8439976 19930329
1291722 19930331
8440913 19930401
1293921 19930402
1844084 19930402
8095264 19930406
7680457 19930407
8447784 19930407
1292711 19930408
1284018 19930408
1294277 19930412
8449031 19930413
8451067 19930413
8450689 19930415
1284115 19930415
8450609 19930415
8453773 19930419
8454780 19930420
8456311 19930422
8460585 19930423
8459885 19930427
8096238 19930428
1298658 19930507
8467833 19930507
1298845 19930513
1298893 19930513
8472727 19930518
8475738 19930518
8475204 19930518
8386073 19930519
8473855 19930520
8475539 19930520
8477211 19930524
1300460 19930525
8478571 19930525
8478410 19930526
8479121 19930527
8480960 19930527
8481159 19930527
8387079 19930528
8097840 19930602
8387241 19930602
8387131 19930603
8486656 19930604
8489431 19930608
8487258 19930609
8493494 19930611
8494453 19930617
8490119 19930617
8494702 19930618
8498831 19930621
1304054 19930625
8389124 19930625
7684623 19930701
8501744 19930701
1304698 19930707
8505810 19930708
8390113 19930709
8512288 19930709
1305035 19930712
1305384 19930713
8510467 19930715
8511921 19930715
8510709 19930715
8507977 19930715
7685449 19930715
8099856 19930720
1305703 19930721
8514226 19930721
1305539 19930721
8516259 19930722
8315613 19930723
8390838 19930727
8314910 19930728
8315016 19930728
2562746 19930729
1306215 19930730
8320106 19930803
8320059 19930805
8391267 19930805
8319360 19930805
8328510 19930806
8327764 19930812
8328161 19930812
7763759 19930812
8332941 19930813
8333538 19930813
8332281 19930819
8101157 19930819
8334380 19930820
8334338 19930825
8335542 19930826
8334490 19930826
8123082 19930826
8338334 19930826
8340295 19930827
8340849 19930831
8339311 19930831
8341830 19930902
8339184 19930902
8341794 19930902
8342220 19930902
8346136 19930907
1307583 19930908
8351670 19930916
8354723 19930923
7689094 19930923
10171508 19930923
8360206 19930927
8361179 19930928
8360578 19930928
8103091 19930929
8367889 19931001
8364858 19931001
8103543 19931006
8364670 19931007
1845558 19931007
8370903 19931008
8370541 19931012
8372915 19931014
8379628 19931015
8397332 19931019
7690629 19931019
8373910 19931021
8374514 19931021
8375180 19931021
8214394 19931026
8402588 19931029
8412561 19931103
8407290 19931104
7692734 19931105
8213999 19931105
8410123 19931105
8400694 19931105
8401253 19931105
8406568 19931105
12344815 19931109
8406813 19931116
8412716 19931117
8414934 19931118
8404437 19931119
8212640 19931123
8224376 19931126
8219244 19931126
8237863 19931129
7694431 19931201
8227957 19931206
8227252 19931207
8240135 19931209
8221533 19931210
8217662 19931210
8230307 19931213
8223530 19931213
8220072 19931215
8218467 19931217
8236069 19931220
8238554 19931220
8234653 19931220
8216820 19931220
8228727 19931221
8216772 19931221
8239866 19931222
8241133 19931223
8242121 19931227
8247752 19931228
8240849 19931230
8242018 19931230
8241401 19940103
8250475 19940103
8240859 19940103
8248421 19940104
8248397 19940104
8244075 19940106
8243106 19940106
8247492 19940106
8247028 19940106
8245512 19940106
8251774 19940112
8255886 19940113
8258230 19940119
7903071 19940119
8267074 19940124
8260758 19940125
8264243 19940126
8260451 19940126
8123129 19940127
8264756 19940127
8266467 19940127
10146275 19940127
1669544 19940201
8271163 19940201
1342040 19940203
8273646 19940203
8273822 19940203
8274426 19940207
8277685 19940208
8275393 19940210
8283383 19940214
8281117 19940214
8282068 19940216
8281624 19940217
8284542 19940217
8288172 19940218
8288049 19940218
7764338 19940218
8287199 19940218
8289719 19940222
1343020 19940222
8289623 19940222
8287695 19940222
7507270 19940224
8287904 19940224
8290225 19940224
8286327 19940224
8296184 19940225
8292308 19940301
7904902 19940302
10131228 19940302
8295293 19940302
8296620 19940303
8301911 19940304
10131339 19940309
8306829 19940315
8107060 19940321
8108494 19940323
8110734 19940328
8113325 19940329
7509299 19940330
8110339 19940330
8117126 19940331
8111282 19940331
8118354 19940406
8121819 19940407
8127528 19940411
8126592 19940411
8125854 19940411
8124342 19940412
8127244 19940414
8135433 19940415
8133381 19940418
8134827 19940421
12318303 19940421
10132189 19940421
8135472 19940421
8138625 19940428
8068078 19940428
8140919 19940428
8138484 19940428
11659706 19940429
8142349 19940502
8143364 19940504
8142479 19940504
8146539 19940504
8145601 19940505
8146423 19940505
8149987 19940512
8153318 19940512
8150380 19940512
8150765 19940512
8150761 19940512
8156489 19940513
8156089 19940517
8158350 19940519
8160524 19940519
8159436 19940519
8155220 19940519
8157713 19940519
8164546 19940520
10133267 19940523
8162896 19940523
7513213 19940601
7909503 19940601
8168390 19940601
8167094 19940601
8171700 19940602
8172192 19940602
8170510 19940602
8175273 19940607
1344954 19940607
8176689 19940608
8184930 19940610
8181163 19940614
8179782 19940615
8180280 19940616
7764774 19940622
8194842 19940629
11659748 19940630
7515041 19940630
8203116 19940707
10134161 19940708
8204689 19940712
8206231 19940712
8207232 19940713
8002669 19940714
8004527 19940719
8009435 19940721
7516456 19940721
7764914 19940722
8017978 19940725
8013612 19940726
8011251 19940726
8014034 19940727
7517102 19940727
8011809 19940727
8013804 19940728
8020770 19940802
8019891 19940803
8024185 19940803
8021138 19940804
8022520 19940804
10134790 19940805
8028584 19940808
8028693 19940809
8026447 19940810
8025827 19940811
8035906 19940812
8032896 19940816
8032444 19940818
8035014 19940818
8041687 19940822
8038270 19940823
8038313 19940824
8040558 19940824
8038657 19940825
8045044 19940826
1670463 19940830
8045165 19940830
12287433 19940901
8046216 19940901
8048608 19940901
7519778 19940902
8051161 19940906
7914363 19940907
1345518 19940908
8053228 19940908
8055149 19940913
8058071 19940914
8059399 19940915
8062813 19940919
8066350 19940922
8062554 19940922
7915328 19940923
8069221 19940926
8070074 19940927
8073154 19940928
8074656 19940929
8075259 19941003
8077282 19941005
8076013 19941006
8076481 19941006
8075628 19941006
8080300 19941006
8077330 19941006
8082967 19941010
8085668 19941011
8083223 19941011
7915914 19941011
8080649 19941011
8085753 19941011
8084784 19941013
8091584 19941020
7935887 19941027
7924196 19941028
7934970 19941031
7930382 19941103
1364298 19941104
7944009 19941104
7934898 19941107
7921605 19941109
7944242 19941110
7848421 19941110
1364573 19941116
7917233 19941118
7927031 19941118
7949751 19941129
1364698 19941202
7962517 19941202
7959392 19941202
7961185 19941202
7960185 19941202
7946322 19941207
10138053 19941207
7958601 19941208
7974124 19941208
7958012 19941209
7972014 19941212
7969215 19941214
7975573 19941215
10137872 19941215
7962389 19941215
7963033 19941220
7977539 19941221
7967021 19941221
7975933 19941223
7959031 19941227
7971794 19941227
7961919 19941228
7963185 19941229
7970219 19941229
7526991 19950103
7981264 19950105
7984969 19950105
7981196 19950105
7990880 19950109
7990164 19950111
7988167 19950111
7990997 19950111
7992878 19950112
7987277 19950112
7991509 19950112
7988956 19950112
7986759 19950112
7527420 19950112
7996710 19950113
7994002 19950113
7995064 19950117
7996244 19950119
7798196 19950124
7800463 19950126
7798346 19950126
7528228 19950126
7805829 19950127
7804667 19950130
1365475 19950131
7807280 19950202
7804354 19950202
7810929 19950202
7814166 19950203
7813757 19950203
7812508 19950203
7811614 19950209
7824342 19950210
7818908 19950210
7822359 19950214
7822862 19950214
7821520 19950216
7632211 19950216
1365567 19950216
7826348 19950216
7832705 19950217
7828143 19950217
7830695 19950222
7826471 19950223
7827218 19950223
7829858 19950223
7828182 19950223
7830609 19950223
7835518 19950227
7838714 19950227
11652756 19950227
7839707 19950228
7836645 19950302
7845541 19950303
11367378 19950306
7845598 19950307
7847981 19950309
7849225 19950310
7855938 19950313
7858844 19950321
7860981 19950321
7857868 19950321
7864310 19950322
7863181 19950322
7858099 19950322
7863633 19950322
7861930 19950323
7857504 19950323
7864538 19950323
7862502 19950323
11640692 19950324
7870266 19950327
7867821 19950328
7872573 19950328
7871400 19950330
7869547 19950330
7874718 19950331
7875491 19950404
7875907 19950404
7877401 19950405
12288428 19950405
7874097 19950406
7886856 19950411
7882339 19950412
7889326 19950414
7892829 19950414
7888147 19950417
7888986 19950417
7889498 19950420
7900659 19950421
7894356 19950424
7893766 19950425
7893821 19950427
7695250 19950427
7698656 19950503
7700466 19950503
7535512 19950503
7696586 19950504
7701582 19950504
7535727 19950509
11362323 19950509
7709594 19950510
7535856 19950511
7702903 19950511
7715000 19950512
7714427 19950517
7715807 19950517
10141461 19950519
7725450 19950522
7722606 19950525
7723880 19950525
7727207 19950526
7731803 19950526
7727534 19950530
7727342 19950531
7729885 19950601
7734931 19950606
7738901 19950607
10150236 19950608
7742558 19950609
7747538 19950609
7744767 19950615
7746930 19950615
7742191 19950615
7753441 19950616
7753557 19950619
7751537 19950621
10142065 19950621
7748299 19950622
7751510 19950622
7751079 19950622
7749490 19950622
7760160 19950626
7758270 19950626
7763225 19950627
7767814 19950706
7767398 19950706
7778923 19950707
7539911 19950707
10142615 19950707
7777203 19950710
7774362 19950711
7775677 19950713
7774609 19950713
7772468 19950713
7781365 19950719
7779743 19950719
7779291 19950719
7792757 19950724
7790612 19950724
7792243 19950725
7788859 19950726
7786369 19950727
7787563 19950727
7540898 19950728
10143279 19950731
7795020 19950803
7602500 19950804
7541444 19950804
7602628 19950807
7602752 19950807
7599909 19950807
7601673 19950807
11537746 19950808
7605141 19950810
7602178 19950810
7602984 19950810
7606221 19950816
7606317 19950816
7605952 19950817
7608304 19950817
7618481 19950818
7542307 19950822
7613260 19950824
7623127 19950828
7621858 19950829
7619582 19950830
7624998 19950831
7623908 19950831
7631914 19950905
7626474 19950907
7627785 19950907
12289536 19950907
7639264 19950908
7639575 19950908
7543547 19950912
7636287 19950912
7638040 19950914
10144458 19950918
7642537 19950918
7643515 19950918
7641374 19950921
7640017 19950921
7642968 19950921
7654135 19950927
7651094 19950927
7656172 19950929
7661541 19951002
7656533 19951003
7655797 19951004
7659070 19951005
10150763 19951005
7664909 19951006
7665988 19951006
7663411 19951010
10144893 19951011
7676263 19951013
7669559 19951013
7672932 19951013
7545510 19951013
7545718 19951013
7675007 19951017
7672213 19951018
7670602 19951019
7673692 19951019
7561553 19951024
7555375 19951024
7571575 19951025
7575423 19951026
7551793 19951027
7563898 19951030
7563877 19951030
7554522 19951101
7554782 19951102
7549313 19951106
7546966 19951106
7549670 19951107
7565022 19951108
7561343 19951108
7565999 19951109
10172421 19951109
7550436 19951109
7572441 19951114
7554153 19951120
7551422 19951121
7572258 19951121
7579927 19951127
7577024 19951128
7478787 19951130
10155479 19951130
7585468 19951201
7595523 19951204
7594036 19951205
7485658 19951205
7587152 19951206
7578986 19951206
7479490 19951206
7476832 19951206
7589178 19951207
7485065 19951207
7588827 19951212
7483821 19951212
7587885 19951212
7588690 19951213
7475676 19951213
7480867 19951215
7582496 19951215
7481432 19951215
7577079 19951221
7577258 19951221
7593629 19951221
7580889 19951221
7484910 19951226
7490017 19960104
7492129 19960104
7488948 19960104
7490429 19960104
7490191 19960104
7493086 19960111
7493739 19960111
7492541 19960111
7497334 19960117
7498210 19960117
7499385 19960118
10152794 19960122
8527319 19960129
8527606 19960129
8532978 19960131
8527209 19960201
8538643 19960207
8534930 19960208
8536522 19960208
8537877 19960208
8554335 19960216
8551905 19960216
8547665 19960216
8547666 19960216
8548964 19960220
8551455 19960220
8546839 19960220
8553032 19960220
8553012 19960220
8551962 19960220
10153478 19960222
8561625 19960223
8556298 19960226
8557370 19960226
8559475 19960226
8558400 19960227
8556220 19960228
8567548 19960304
8568485 19960305
8572281 19960306
8572383 19960307
8567073 19960307
8577523 19960311
8577242 19960312
8576864 19960312
8576093 19960313
8575507 19960314
8578866 19960314
8584105 19960318
8581245 19960320
8580999 19960320
8584843 19960321
8587282 19960327
8589228 19960327
8591012 19960401
8592591 19960404
8592572 19960404
12290676 19960404
10154688 19960412
8597143 19960415
8597520 19960417
8596276 19960418
8595609 19960418
8598048 19960423
10156430 19960503
8602113 19960503
8601073 19960507
8602839 19960509
8601555 19960509
8607074 19960517
8605546 19960520
8607906 19960521
8612274 19960605
8615514 19960605
8614079 19960606
8617509 19960613
8621484 19960620
8625266 19960621
8624375 19960625
8625588 19960626
8632717 19960628
10157552 19960703
8634650 19960710
8639163 19960710
8644485 19960712
8643551 19960717
8643645 19960717
8646694 19960722
8649965 19960723
8648766 19960723
8648849 19960725
8648230 19960725
8653031 19960726
8652509 19960729
10158356 19960730
8659225 19960731
8656328 19960801
12347135 19960805
8668114 19960806
8664495 19960807
8668622 19960808
8673162 19960812
8673001 19960813
8676916 19960815
8672809 19960815
8683717 19960820
8679371 19960821
8689844 19960823
8692441 19960826
8693712 19960828
8692653 19960828
8690385 19960829
8692614 19960829
8699609 19960830
8700358 19960903
8701022 19960904
12320239 19960905
8698023 19960905
8710509 19960909
8705295 19960911
8705723 19960912
8723267 19960917
8764324 19960919
8729186 19960919
8745729 19960919
8726312 19960923
8785229 19960924
8751387 19960925
8765002 19960926
8780147 19960927
8742558 19961002
8732468 19961002
8725096 19961002
8761793 19961002
8716057 19961003
8781617 19961004
8781622 19961004
8815105 19961008
8784040 19961009
8739860 19961009
8739571 19961010
8814747 19961010
8743078 19961016
8769600 19961016
8829760 19961017
10160363 19961018
8729852 19961022
8661347 19961022
8798141 19961023
8787850 19961023
8814232 19961024
8846160 19961024
8822962 19961024
8806371 19961024
8719961 19961024
8738598 19961024
8924722 19961025
8924386 19961025
8831392 19961029
8740587 19961031
8814006 19961031
8794879 19961031
8771562 19961101
8725873 19961105
8855848 19961107
8752902 19961107
8808930 19961107
8810023 19961107
8725652 19961108
11630292 19961112
8859259 19961112
8928035 19961113
8742106 19961114
8863645 19961114
8928018 19961115
8868922 19961115
8765066 19961119
8734444 19961120
8824936 19961120
8803810 19961120
8821423 19961121
8816409 19961125
8855261 19961125
8876099 19961126
8824612 19961126
8774673 19961126
8893885 19961127
8782083 19961129
14128147 19961201
14164705 19961201
14067939 19961201
14148218 19961201
14121594 19961201
14090540 19961201
14327490 19961201
14306207 19961201
14318780 19961201
14252804 19961201
14119058 19961201
14075523 19961201
14251225 19961201
14300281 19961201
14155021 19961201
14294461 19961201
14137054 19961201
14337950 19961201
14084478 19961201
14105868 19961201
14211154 19961201
14290362 19961201
14298671 19961201
14069169 19961201
14223682 19961201
14223854 19961201
14234777 19961201
14301419 19961201
14244916 19961201
14281958 19961201
14083756 19961201
14166372 19961201
14096315 19961201
14306373 19961201
14278646 19961201
14120722 19961201
14073450 19961201
14191280 19961201
14168888 19961201
14133712 19961201
14322314 19961201
14149670 19961201
14164793 19961201
14127162 19961201
14170759 19961201
14233948 19961201
14321432 19961201
14242225 19961201
14311347 19961201
14268861 19961201
14192529 19961201
14096756 19961201
14125222 19961201
14158805 19961201
14253019 19961201
14318433 19961201
14180220 19961201
14177458 19961201
14149165 19961201
14250031 19961201
14043610 19961201
14253429 19961201
14153531 19961201
14125158 19961201
14304450 19961201
14327058 19961201
14157483 19961201
14230997 19961201
14077996 19961201
14186480 19961201
14189044 19961201
14279909 19961201
14182201 19961201
14123022 19961201
14307879 19961201
14085712 19961201
14149276 19961201
14122321 19961201
14298331 19961201
14242009 19961201
14321096 19961201
14185604 19961201
14093804 19961201
14068110 19961201
14255970 19961201
14310520 19961201
14144416 19961201
14196848 19961201
14209751 19961201
14336275 19961201
14081593 19961201
14285308 19961201
14336139 19961201
14280348 19961201
14270105 19961201
14199712 19961201
14290234 19961201
14257917 19961201
14297256 19961201
14240293 19961201
14196033 19961201
14124909 19961201
14210233 19961201
14204458 19961201
14052032 19961201
14131936 19961201
14278867 19961201
14059857 19961201
14072417 19961201
14265546 19961201
14211357 19961201
14147315 19961201
14068390 19961201
14287369 19961201
14250693 19961201
14182419 19961201
14186886 19961201
14099859 19961201
14252885 19961201
14246023 19961201
14075249 19961201
14106595 19961201
14090971 19961201
14319405 19961201
14272076 19961201
14185293 19961201
14328624 19961201
14298930 19961201
14243333 19961201
14133648 19961201
14104793 19961201
14335898 19961201
14194447 19961201
14275687 19961201
14273328 19961201
14301586 19961201
14206354 19961201
14212790 19961201
14103863 19961201
14313105 19961201
14135703 19961201
14141472 19961201
14141112 19961201
14085410 19961201
14212616 19961201
14095182 19961201
14075032 19961201
14161293 19961201
14271158 19961201
14337960 19961201
14097998 19961201
14168090 19961201
14211400 19961201
14270249 19961201
14233703 19961201
14108429 19961201
14192307 19961201
14201585 19961201
14287520 19961201
8824018 19961202
8741464 19961203
8834041 19961203
8834051 19961203
8817082 19961203
8963442 19961203
8830703 19961203
8790744 19961204
8967193 19961204
8823982 19961204
8775248 19961204
8839267 19961204
8838170 19961204
8745494 19961204
8747925 19961205
8898473 19961206
8774934 19961206
8898517 19961209
8839883 19961209
8917289 19961209
8822458 19961210
8752496 19961211
8832817 19961211
8850740 19961212
8881275 19961213
8882391 19961213
8909519 19961213
8882423 19961216
8873659 19961216
8827978 19961217
8933752 19961217
8806091 19961217
8918130 19961218
8762702 19961218
8944570 19961219
8967690 19961219
8769759 19961220
8892775 19961223
8842813 19961226
10162389 19961226
8776729 19961230
8974763 19961230
8900918 19961231
8904825 19961231
8822875 19961231
8934735 19961231
8957823 19961231
8958035 19970102
8938147 19970102
8871136 19970103
8844519 19970106
8916640 19970106
8942154 19970107
8769879 19970107
8931357 19970107
8942454 19970108
8842219 19970109
8873138 19970110
8872896 19970110
8947021 19970110
8976892 19970114
8904709 19970114
8866460 19970114
8862937 19970115
8969350 19970115
8877354 19970116
8948790 19970116
8992592 19970116
8973293 19970116
8998269 19970117
8998971 19970117
8923872 19970117
8988137 19970121
8883629 19970122
8999446 19970122
8955387 19970122
8941637 19970123
8955164 19970123
8720317 19970123
8955163 19970123
8812861 19970124
8982166 19970127
8990839 19970127
8868177 19970130
8861709 19970130
9000916 19970130
8818691 19970131
8948109 19970203
8968788 19970203
8989132 19970203
8994421 19970204
8948746 19970204
8971109 19970204
8904160 19970205
11539139 19970206
9012057 19970206
8858701 19970206
8889770 19970207
8889948 19970207
8915469 19970207
8906447 19970210
8902760 19970212
8660508 19970212
8857391 19970212
9019975 19970213
8987358 19970213
9003798 19970213
9003868 19970214
8934106 19970218
8902525 19970218
8908652 19970218
8933449 19970219
8923914 19970220
9027023 19970220
9001130 19970220
8954487 19970220
8884139 19970224
8934370 19970225
8947405 19970226
9012871 19970226
8987659 19970227
9006016 19970228
8904239 19970228
8799831 19970228
9028073 19970228
9021951 19970303
8824811 19970304
9044680 19970305
8906272 19970306
9025870 19970306
8977142 19970306
8758373 19970311
8907673 19970311
8960990 19970312
9038504 19970312
8949974 19970313
9064142 19970314
9064135 19970314
8971278 19970317
8980792 19970318
8947241 19970319
8807804 19970320
8819265 19970324
9037915 19970325
9030959 19970326
9001815 19970326
9082371 19970328
8958576 19970328
9043142 19970331
8980852 19970402
8988784 19970402
9050257 19970402
8922341 19970403
9091995 19970409
9071057 19970410
9070139 19970410
9007471 19970411
9058981 19970411
8859893 19970411
9071819 19970415
9004278 19970415
9029763 19970415
9025184 19970415
9048090 19970417
9080783 19970417
9125203 19970422
9125183 19970422
9117634 19970422
9120613 19970423
9123404 19970424
9116778 19970424
9123058 19970424
9124333 19970424
9124631 19970424
9090374 19970425
9031306 19970428
9031435 19970429
9095190 19970430
9093103 19970430
9095191 19970430
8838447 19970501
9133264 19970501
9040001 19970505
9108284 19970505
9139348 19970507
9105353 19970508
9017142 19970512
8907170 19970512
8905930 19970513
9100019 19970515
9108268 19970519
9135450 19970519
8968533 19970519
9131099 19970520
9157254 19970520
9141408 19970522
8832918 19970522
9059696 19970523
9139658 19970523
9163146 19970527
9070456 19970527
9061365 19970527
9136775 19970529
9145117 19970529
9157928 19970529
9395408 19970529
9056060 19970529
9035024 19970602
9172784 19970603
9146550 19970604
9173296 19970604
10166963 19970606
9159532 19970606
9143321 19970606
9129264 19970609
11654597 19970609
9157983 19970610
9140409 19970611
9007956 19970612
9181846 19970612
9179035 19970613
9139710 19970616
9068889 19970616
9167289 19970618
9156189 19970623
10167373 19970624
9103750 19970625
9140517 19970626
9185624 19970627
9158320 19970627
11540041 19970628
9159977 19970630
9098666 19970630
9129245 19970630
9127276 19970701
9214200 19970703
9187201 19970703
9214270 19970703
9147058 19970707
9196777 19970710
9197527 19970710
9193370 19970710
10167578 19970710
9196396 19970710
9170309 19970711
9187369 19970714
9177096 19970715
9207859 19970716
9151125 19970717
9128762 19970717
9113517 19970717
9152697 19970717
9181604 19970718
9141029 19970718
10173017 19970718
9185515 19970721
9210899 19970722
9202285 19970722
9151004 19970722
9188114 19970723
9107386 19970724
9143633 19970728
9208944 19970728
9202101 19970730
9192963 19970730
9172256 19970730
9228897 19970730
9165601 19970731
9186939 19970731
9210867 19970731
9174184 19970731
9197681 19970801
9244745 19970801
9244947 19970801
12347906 19970804
9192491 19970807
9223983 19970808
9143649 19970811
9231201 19970812
9150055 19970812
9211744 19970813
9231169 19970814
9227044 19970814
9199749 19970814
9145317 19970815
9218519 19970815
9218512 19970815
9194302 19970815
9218505 19970815
9232979 19970815
9230528 19970818
9218757 19970819
9181065 19970820
9240148 19970821
9255378 19970826
9211648 19970826
9247467 19970826
9134206 19970827
9234843 19970828
9239283 19970828
9198104 19970829
9216488 19970829
9281125 19970829
9083681 19970902
9215427 19970903
9218133 19970903
9214876 19970904
9255144 19970908
9231245 19970909
9258253 19970911
9277296 19970911
9282210 19970915
9274688 19970915
9264507 19970915
9282440 19970916
9254005 19970916
9287735 19970918
9287813 19970918
10173087 19970922
9280286 19970923
9293271 19970924
9259465 19970924
9212932 19970924
9291914 19970925
9263175 19970925
9263137 19970925
9237583 19970925
9257060 19970930
9266281 19971001
9267772 19971002
9267595 19971002
9272706 19971002
9305040 19971002
9284752 19971002
9298883 19971006
9301505 19971009
9295064 19971014
9288538 19971016
9259793 19971020
9293011 19971020
9269439 19971020
9271178 19971021
9331265 19971022
9278574 19971022
9269540 19971023
9308383 19971023
9328213 19971023
9283001 19971023
9297539 19971023
9340995 19971023
9340738 19971023
9276486 19971027
9326305 19971027
9221947 19971028
9322652 19971028
9327827 19971029
9251517 19971029
9331245 19971030
9337898 19971104
9293766 19971106
9335167 19971106
9378930 19971107
9353049 19971113
9330176 19971113
9078808 19971119
9336503 19971124
9379868 19971124
9344599 19971125
9369785 19971126
9248722 19971128
9363772 19971205
9369208 19971208
9388517 19971209
9374420 19971209
9348460 19971211
10174305 19971212
9374082 19971212
9412405 19971217
9389805 19971222
9417515 19971224
9395399 19971224
9375202 19971229
9404384 19971231
9358872 19980102
9361044 19980102
9352204 19980105
9298395 19980107
9424759 19980108
9394092 19980108
9371542 19980108
9342761 19980108
9400592 19980112
9398926 19980112
9305584 19980113
9398600 19980113
9416857 19980114
9396279 19980114
9404634 19980114
9249722 19980114
9366058 19980114
9424053 19980115
9416709 19980115
9360107 19980115
9345664 19980115
9430554 19980121
9364301 19980121
9427554 19980122
9358553 19980122
9407478 19980123
9406164 19980123
9426223 19980126
9394981 19980127
9356925 19980127
9388941 19980129
9408289 19980129
9445598 19980129
9413866 19980130
9428419 19980202
9417069 19980203
9419049 19980204
9343678 19980204
9436076 19980206
9436531 19980211
9412972 19980211
9448535 19980212
9430678 19980212
9399587 19980217
9419351 19980218
9402025 19980219
9471391 19980219
9436794 19980219
9431729 19980223
9480025 19980224
9480134 19980225
9480096 19980225
9438714 19980225
9421518 19980226
9429111 19980226
9430999 19980227
9443375 19980302
9458230 19980306
9487987 19980309
9443191 19980312
9443077 19980313
9470504 19980317
9497160 19980318
9465040 19980319
9458528 19980319
9476039 19980319
9461586 19980323
9489174 19980326
9457632 19980326
9486828 19980327
9506099 19980331
9509174 19980408
9483522 19980409
9504318 19980409
9519854 19980414
9542847 19980421
9498731 19980423
9555353 19980423
9523300 19980428
9550960 19980429
9497219 19980429
9504242 19980504
9531348 19980504
9524802 19980505
9483436 19980505
9569902 19980506
9562003 19980507
9564805 19980507
9565076 19980507
9513630 19980511
9512016 19980512
9568120 19980513
9576577 19980514
9490916 19980514
9561758 19980514
9526347 19980514
9506902 19980518
9524899 19980521
9566865 19980521
9489137 19980521
9461797 19980521
9598858 19980528
9559245 19980602
9556134 19980603
9574003 19980604
9598476 19980608
9545619 19980608
9535302 19980609
9593407 19980610
9600249 19980610
9555661 19980611
9575167 19980612
9557847 19980615
9594575 19980615
9606405 19980615
9611438 19980616
9513437 19980616
9601552 19980618
9620495 19980619
9615799 19980619
9574917 19980622
9568236 19980623
9607813 19980624
9612465 19980624
9643896 19980625
9624396 19980625
9620742 19980625
9653004 19980626
9577989 19980629
9638201 19980706
9557561 19980707
9600621 19980707
10179882 19980708
9597677 19980709
9599335 19980710
9631505 19980715
9588285 19980716
9597443 19980717
9532826 19980723
9620187 19980723
9649302 19980723
9687224 19980724
9644576 19980727
9656833 19980728
9659731 19980728
9643030 19980729
9622789 19980729
9592659 19980730
9674832 19980730
9600370 19980731
9672354 19980731
9595283 19980805
9653070 19980805
9633195 19980805
9696623 19980806
9685071 19980810
9592868 19980810
9670532 19980810
9679788 19980811
11620245 19980811
9693544 19980813
9615249 19980813
9680711 19980817
9560462 19980818
9643668 19980820
9692076 19980820
9632192 19980820
9613625 19980824
9688320 19980824
9713315 19980825
9691306 19980826
9664676 19980827
9713041 19980827
11540917 19980828
9710389 19980828
9715957 19980902
9685280 19980903
9555500 19980903
9646059 19980904
9618683 19980908
9700295 19980908
9695628 19980908
9686192 19980908
9701896 19980908
9669701 19980909
9707958 19980910
9642669 19980910
9725429 19980911
9722857 19980914
9717461 19980915
9732587 19980917
9653885 19980917
9736164 19980917
9659961 19980922
9701900 19980924
9712855 19980924
9736037 19980924
9724945 19980925
9671592 19980928
9669555 19980928
9684669 19980929
9758573 19981001
9712786 19981002
9662678 19981006
9656092 19981006
9751560 19981008
9708369 19981014
10182744 19981015
9704752 19981015
9738000 19981015
10182825 19981019
9772406 19981020
9700705 19981021
9747534 19981022
9776316 19981022
9711054 19981022
9744083 19981022
9718173 19981022
9664263 19981022
9693195 19981022
9729846 19981022
9747270 19981027
9841630 19981027
9697222 19981027
9722282 19981028
9750386 19981029
9782789 19981030
10186619 19981030
13735644 19981101
13858254 19981101
13910694 19981101
13875758 19981101
13874042 19981101
13910813 19981101
13908452 19981101
14441855 19981101
13924482 19981101
14480552 19981101
13858397 19981101
14039909 19981101
14007252 19981101
13986839 19981101
14034204 19981101
13916231 19981101
13742631 19981101
13905433 19981101
13823251 19981101
13857109 19981101
13921723 19981101
14420440 19981101
14009486 19981101
14441090 19981101
13753236 19981101
14471445 19981101
13781295 19981101
13807653 19981101
14036372 19981101
13961280 19981101
14447991 19981101
13985934 19981101
13958264 19981101
14420504 19981101
13960492 19981101
13696986 19981101
13834132 19981101
14434432 19981101
13781540 19981101
13812179 19981101
14495209 19981101
13958309 19981101
13819959 19981101
13908532 19981101
13950462 19981101
13755980 19981101
13888129 19981101
13920186 19981101
13929524 19981101
13922888 19981101
13848586 19981101
14018532 19981101
13714878 19981101
13966446 19981101
13729797 19981101
13931694 19981101
13695848 19981101
14038646 19981101
13965481 19981101
13916730 19981101
13717933 19981101
13953703 19981101
14034424 19981101
14031179 19981101
13875829 19981101
13745747 19981101
13958698 19981101
13921578 19981101
14031123 19981101
13932106 19981101
13715397 19981101
14489820 19981101
14399398 19981101
14476090 19981101
13743709 19981101
13941332 19981101
13900780 19981101
13777120 19981101
14016715 19981101
14495019 19981101
14420114 19981101
13725842 19981101
14466805 19981101
14445438 19981101
13785900 19981101
13968003 19981101
14458559 19981101
13714828 19981101
13949871 19981101
14461524 19981101
14029260 19981101
13758325 19981101
13856149 19981101
13825754 19981101
13790771 19981101
13956022 19981101
13817013 19981101
13800659 19981101
13821597 19981101
13795852 19981101
14399524 19981101
14023382 19981101
13805285 19981101
13717777 19981101
13951269 19981101
13707279 19981101
14439788 19981101
13745834 19981101
13884923 19981101
13796337 19981101
13816354 19981101
14436102 19981101
14410956 19981101
13719134 19981101
13832339 19981101
13838310 19981101
13795802 19981101
13929158 19981101
13719375 19981101
13852831 19981101
13704336 19981101
13987135 19981101
13718297 19981101
13796156 19981101
13891841 19981101
13921324 19981101
13756241 19981101
13871279 19981101
13981261 19981101
14457403 19981101
13810583 19981101
13743127 19981101
13944491 19981101
13878055 19981101
14038834 19981101
14024496 19981101
13982139 19981101
13755302 19981101
13924862 19981101
13988964 19981101
13713338 19981101
13855086 19981101
13841787 19981101
14421411 19981101
13892649 19981101
13768927 19981101
13963532 19981101
13736100 19981101
14018239 19981101
13884491 19981101
14407055 19981101
13927271 19981101
13941237 19981101
13785341 19981101
14481828 19981101
13736716 19981101
14032926 19981101
13955315 19981101
13860492 19981101
14452939 19981101
14022480 19981101
13850960 19981101
13689445 19981101
13969373 19981101
13729513 19981101
14407420 19981101
13796168 19981101
13886409 19981101
14029893 19981101
13917641 19981101
13746882 19981101
14019730 19981101
14455027 19981101
13855868 19981101
13918581 19981101
14451324 19981101
14494542 19981101
13871916 19981101
13919735 19981101
13768039 19981101
13731993 19981101
13742530 19981101
13992805 19981101
13914130 19981101
13927008 19981101
13903240 19981101
14445292 19981101
13887039 19981101
13799346 19981101
14433265 19981101
14494280 19981101
13696625 19981101
13726329 19981101
13876989 19981101
13952453 19981101
13781027 19981101
14497201 19981101
13939151 19981101
13710518 19981101
13759360 19981101
13978499 19981101
13723373 19981101
14453189 19981101
13861645 19981101
14407046 19981101
13754235 19981101
13854569 19981101
13688090 19981101
13820663 19981101
14027464 19981101
13998312 19981101
13784483 19981101
13868179 19981101
14025155 19981101
14027104 19981101
13979194 19981101
14027080 19981101
13848089 19981101
13815243 19981101
14486424 19981101
13958399 19981101
14438278 19981101
13767737 19981101
13791301 19981101
14041622 19981101
13728455 19981101
13913507 19981101
14400739 19981101
13986746 19981101
13858362 19981101
13992582 19981101
13754007 19981101
13913152 19981101
14030806 19981101
14028430 19981101
13800900 19981101
14025581 19981101
13716760 19981101
13694076 19981101
14457405 19981101
9722164 19981104
9768700 19981105
9727629 19981110
9797800 19981110
9791438 19981112
9789527 19981112
9745803 19981116
9785953 19981116
9783987 19981117
9752533 19981117
10186457 19981117
9841330 19981119
9823138 19981124
9770189 19981125
9769400 19981125
9794944 19981201
9830398 19981209
9810932 19981210
9750136 19981210
9774339 19981210
9777350 19981210
9785147 19981211
9766252 19981211
9808608 19981211
9778615 19981211
9727851 19981214
9798377 19981217
9812843 19981217
9687757 19981217
9775341 19981217
9839940 19981222
9830100 19981222
9771656 19981223
10186045 19981223
9788358 19981228
9839385 19981230
9827097 19981230
9841935 19981230
9770709 19981230
9770857 19981230
9856752 19981231
9866523 19981231
9817821 19990104
11625336 19990104
9812856 19990105
9819187 19990107
9866876 19990112
9845963 19990114
9816568 19990119
9866279 19990119
9866211 19990119
9800262 19990119
9881805 19990120
9818292 19990121
11638844 19990125
9851847 19990127
9840677 19990129
9875524 19990201
9847560 19990202
9870912 19990204
9867833 19990205
9846682 19990209
9918685 19990210
9930763 19990211
9866689 19990212
9830217 19990216
9880908 19990216
9836362 19990217
9988204 19990218
10021890 19990218
9842421 19990218
9835297 19990222
9825574 19990222
9883356 19990222
9730939 19990222
9932456 19990223
9949682 19990225
10023329 19990225
9952419 19990225
9989134 19990303
10023984 19990304
9887177 19990305
10027310 19990305
9868674 19990308
10029805 19990309
10021782 19990309
9918033 19990310
10022685 19990311
10029000 19990311
9863769 19990316
10064089 19990316
9892698 19990316
9919563 19990316
10023550 19990318
10025071 19990318
9890687 19990318
10067994 19990318
9883623 19990322
10067248 19990322
9894763 19990323
10071545 19990324
9919667 19990325
10063219 19990326
10028803 19990330
10083864 19990401
9918340 19990401
10080449 19990401
10080721 19990401
9929839 19990402
10079897 19990402
10079059 19990402
9882625 19990407
9919947 19990413
10048372 19990413
10022030 19990414
10083120 19990415
10191642 19990415
9951615 19990415
10036947 19990416
10346581 19990420
10092108 19990421
10215536 19990422
10101478 19990422
10065917 19990423
10051937 19990427
10048159 19990427
10195199 19990429
10196554 19990429
10197229 19990430
10218057 19990503
10192796 19990504
10050913 19990504
10090186 19990507
10075878 19990511
10097177 19990512
9922980 19990512
10098911 19990512
10027172 19990513
10078608 19990519
10196325 19990519
10093938 19990519
10235617 19990519
10048834 19990520
10334368 19990524
10068180 19990526
10095907 19990526
10082236 19990526
10340903 19990527
10326686 19990527
10203370 19990527
10090989 19990528
10087836 19990602
10343535 19990603
10214914 19990607
10329179 19990609
10362441 19990611
10343661 19990611
10322055 19990614
10229797 19990614
10194134 19990616
10348340 19990616
10349272 19990617
10188765 19990621
10383330 19990622
10192265 19990623
10364973 19990623
10322878 19990625
10365623 19990629
10349229 19990630
10358159 19990630
10209759 19990706
10354292 19990706
10209758 19990706
10221788 19990707
10319323 19990708
10203866 19990708
10386564 19990709
10395632 19990713
10228650 19990713
10365474 19990714
10363438 19990715
10233697 19990716
10378740 19990720
9928603 19990720
10375243 19990720
10383951 19990720
10371033 19990720
10371039 19990720
10349626 19990720
10396847 19990720
10537858 19990721
10401171 19990723
10352185 19990726
10411138 19990728
10382181 19990805
10397201 19990805
10430680 19990810
10203936 19990811
10349665 19990811
10422120 19990812
10454816 19990816
10403836 19990816
10435104 19990817
10446735 19990817
10402305 19990819
10413597 19990819
10411888 19990823
10394524 19990824
10374066 19990824
10356408 19990824
10405875 19990826
10395347 19990827
10405440 19990830
10404873 19990831
10369470 19990901
10410778 19990902
10409895 19990902
11542377 19990905
10335076 19990908
10414927 19990908
10416112 19990909
10442818 19990910
10410947 19990914
10412989 19990914
10413503 19990915
10417316 19990916
10442178 19990916
10225835 19990916
10470108 19990920
10469158 19990921
10456121 19990921
10400382 19990921
10422031 19990921
10391979 19990922
10452858 19990922
10470075 19990924
10425381 19990928
10409344 19990929
10506015 19991006
10425554 19991006
10479005 19991007
10439143 19991007
10468386 19991008
10499529 19991012
10481065 19991013
10393804 19991014
10499065 19991014
10441727 19991015
10438147 19991015
10503552 19991018
10513430 19991018
10495185 19991019
10493611 19991019
10461364 19991020
10493684 19991021
10478268 19991021
10510526 19991022
10497676 19991026
10405089 19991027
10509290 19991027
10497767 19991028
10505467 19991028
10509249 19991101
10491257 19991102
10532610 19991102
10530159 19991103
10460394 19991104
10510382 19991104
10522035 19991104
10537385 19991104
10459508 19991105
10523384 19991109
11542297 19991113
10501549 19991115
10536894 19991116
10548284 19991116
10521762 19991118
10563165 19991118
10532652 19991119
10541813 19991119
10391370 19991123
10540054 19991123
10560458 19991124
10533608 19991124
10523671 19991124
10572155 19991130
10544927 19991130
10541010 19991130
10493334 19991202
10530481 19991203
10505968 19991206
10545516 19991207
10517892 19991207
9892403 19991209
10573742 19991209
10528129 19991209
10447310 19991210
10544494 19991210
10569212 19991214
10489435 19991215
10543080 19991216
10570327 19991220
10573701 19991221
10584309 19991222
10557213 19991222
10410040 19991222
10599269 20000104
10604907 20000105
10606400 20000105
10609545 20000105
10615320 20000105
10418386 20000106
10589762 20000106
10600485 20000111
10607310 20000111
10567622 20000113
10606614 20000113
10626968 20000113
10561229 20000113
10605014 20000119
10601119 20000119
10611898 20000121
10614085 20000121
10626246 20000124
10621761 20000124
10626731 20000124
10607393 20000124
10635734 20000128
10638649 20000128
10633475 20000128
10634978 20000128
10643931 20000128
10643384 20000201
10617764 20000203
10641797 20000203
10625892 20000208
10646622 20000208
10613028 20000208
10642281 20000209
10651400 20000209
10653607 20000210
10649736 20000210
10586541 20000211
10632327 20000214
10665882 20000215
10649182 20000217
10649151 20000217
10664925 20000217
10653831 20000218
10665816 20000218
10642178 20000222
10657422 20000222
10664400 20000222
10665071 20000224
10455432 20000224
10664720 20000224
10670587 20000224
10613918 20000224
10636910 20000224
11542611 20000229
10693736 20000301
10654107 20000302
10678476 20000302
10654097 20000302
10676839 20000308
10677790 20000308
10696762 20000313
10683892 20000313
10690318 20000314
10635863 20000314
10674296 20000314
10666295 20000315
10651895 20000316
10696712 20000316
10682514 20000317
10702902 20000323
10747713 20000323
10667329 20000323
10708116 20000323
10703052 20000324
10682640 20000324
10706450 20000324
10696015 20000324
10233356 20000327
10706517 20000328
10683593 20000331
10721985 20000403
10714196 20000404
10732111 20000405
10741313 20000407
10717749 20000407
10447778 20000410
10329310 20000411
10676623 20000411
10744264 20000411
10731914 20000411
10696489 20000412
10691827 20000412
10715217 20000413
12295633 20000414
10727366 20000419
10752971 20000419
10735820 20000420
10720691 20000424
10743714 20000425
10750613 20000426
10689860 20000426
10739357 20000426
10787380 20000427
10722495 20000501
10770210 20000501
10748716 20000502
10733193 20000503
10755178 20000503
10782874 20000504
10633196 20000504
10696094 20000504
10738316 20000504
10776875 20000504
10733870 20000508
10743791 20000509
10771976 20000509
10779236 20000512
10786279 20000512
10602543 20000515
10736653 20000515
10778293 20000515
10690118 20000519
10741827 20000522
10750121 20000524
10817039 20000525
10818926 20000525
10653923 20000525
10803288 20000525
10784143 20000525
10810418 20000531
10735286 20000531
10766477 20000531
10783160 20000531
10758342 20000531
10790468 20000531
10836903 20000531
10811106 20000601
10700024 20000602
10777580 20000602
10756444 20000605
10786988 20000606
10803094 20000606
10707553 20000607
10745103 20000608
10841874 20000609
10777700 20000612
10836777 20000614
10807704 20000614
10819828 20000615
10760547 20000620
10826816 20000620
10784416 20000621
10843333 20000622
10752675 20000623
10787211 20000626
10833994 20000628
10805531 20000630
13596423 20000701
13586121 20000701
13610046 20000701
13627105 20000701
13546789 20000701
13536772 20000701
13530961 20000701
13484552 20000701
13635585 20000701
13529325 20000701
13544369 20000701
13662228 20000701
13656740 20000701
13544930 20000701
13616510 20000701
13594907 20000701
13586258 20000701
13602414 20000701
13608185 20000701
13459313 20000701
13479996 20000701
13511645 20000701
13662465 20000701
13655206 20000701
13549851 20000701
13625099 20000701
13481039 20000701
13501798 20000701
13647837 20000701
13519948 20000701
13636522 20000701
13507999 20000701
13543016 20000701
13556809 20000701
13549617 20000701
13460012 20000701
13558413 20000701
13480101 20000701
13636638 20000701
13660851 20000701
13623654 20000701
13606093 20000701
13664514 20000701
13566560 20000701
13673464 20000701
13473289 20000701
13555733 20000701
13605597 20000701
13568215 20000701
13533463 20000701
13515546 20000701
13508738 20000701
13487993 20000701
13497301 20000701
13586126 20000701
13573153 20000701
13645542 20000701
13640394 20000701
13623171 20000701
13660509 20000701
13667780 20000701
13653402 20000701
13563155 20000701
13491585 20000701
13461405 20000701
13598976 20000701
13510846 20000701
13671503 20000701
13623188 20000701
13537038 20000701
13552922 20000701
13464983 20000701
13475249 20000701
13543596 20000701
13539228 20000701
13562749 20000701
13663653 20000701
13516492 20000701
13653915 20000701
13466465 20000701
13572279 20000701
13567478 20000701
13496715 20000701
13501619 20000701
13521482 20000701
13496688 20000701
13548669 20000701
13525115 20000701
13469001 20000701
13486549 20000701
13611801 20000701
13484976 20000701
13603291 20000701
13557915 20000701
13487169 20000701
13508329 20000701
13527013 20000701
13479089 20000701
10857517 20000703
10885913 20000703
10758365 20000710
10792235 20000710
10856593 20000711
10812274 20000711
10791274 20000711
10877227 20000712
10872999 20000713
10773188 20000714
10868124 20000714
10852037 20000717
10884919 20000717
10849436 20000720
10838779 20000720
10719109 20000720
10816887 20000720
10792442 20000724
10883135 20000726
10860948 20000731
10906841 20000801
10749435 20000801
10869903 20000803
10727663 20000807
10900846 20000808
10867027 20000810
10931695 20000811
10843815 20000816
10912208 20000816
10935469 20000817
10552370 20000821
10897517 20000823
10942150 20000824
10913098 20000828
10928261 20000829
10844648 20000829
10911718 20000829
10831804 20000830
10955049 20000830
10959899 20000831
10953204 20000831
10934247 20000831
10908667 20000905
12295939 20000906
10939241 20000906
10856288 20000907
10911543 20000908
11010196 20000911
10903971 20000913
10873431 20000914
10991627 20000914
10960393 20000914
10899393 20000918
10947801 20000919
11010410 20000919
10931413 20000919
10969482 20000921
10839715 20000925
10856306 20000925
10957722 20000927
10845566 20000928
10936769 20000929
10982762 20000929
10970823 20000929
10831061 20000929
10857934 20001002
10969256 20001003
10986850 20001004
10966286 20001005
10987907 20001005
10987852 20001005
10936039 20001005
10909496 20001006
10960817 20001011
10965016 20001012
10999088 20001012
11008544 20001016
10999531 20001017
11041769 20001017
10976858 20001018
10999660 20001019
11003383 20001020
10953487 20001026
10877994 20001026
11007287 20001027
11045196 20001030
11003720 20001031
11041113 20001101
10934037 20001102
11042459 20001107
10975149 20001107
10907081 20001109
11031380 20001113
10948227 20001113
11042261 20001115
11038648 20001115
11049202 20001116
11062766 20001116
11026072 20001117
11017983 20001117
11038191 20001120
11040244 20001121
11048404 20001121
10998998 20001124
10953439 20001124
11054884 20001128
10949462 20001130
11035534 20001130
11184423 20001130
10934737 20001130
11083305 20001130
11023472 20001201
11036410 20001207
11014943 20001207
11050702 20001212
11089244 20001213
10962044 20001214
11147408 20001214
11003704 20001214
10972540 20001214
11029593 20001214
11077854 20001219
11067961 20001222
10940348 20001222
11098670 20001222
11069638 20001227
10949693 20001228
11089871 20001228
11080189 20001228
10945119 20010102
11076163 20010104
11025383 20010104
11118019 20010104
11138459 20010104
11186479 20010104
11106583 20010104
11102564 20010104
11109373 20010105
11080351 20010109
11112257 20010109
11027946 20010111
11125523 20010111
10993494 20010111
11096046 20010111
11084453 20010116
11140947 20010118
11142075 20010118
11126207 20010118
11105053 20010118
10999510 20010118
11640531 20010123
11147831 20010125
11116535 20010125
10994589 20010126
11080259 20010126
11013240 20010126
11048270 20010201
11074516 20010201
11146301 20010201
11128095 20010201
11152560 20010201
11186343 20010201
11113976 20010202
11107122 20010202
11126525 20010208
11030554 20010208
11095643 20010208
11128681 20010208
11155869 20010208
11011846 20010208
11030545 20010208
11198245 20010208
11115866 20010215
11061342 20010215
11022865 20010215
11070319 20010222
11034557 20010222
11043713 20010301
11089787 20010301
11101208 20010301
11205264 20010301
10949946 20010301
11145054 20010301
11091294 20010301
11128295 20010308
11136410 20010308
11079999 20010308
11220014 20010308
11156467 20010308
11167865 20010308
11193298 20010315
11190614 20010315
11170150 20010315
11219667 20010315
11242789 20010322
11168237 20010322
11108523 20010322
11175753 20010329
11206971 20010329
11227225 20010329
11217819 20010329
11191836 20010329
11168352 20010329
11163534 20010329
11201246 20010329
11168360 20010329
11189551 20010329
11206712 20010329
11253009 20010329
11173855 20010329
11141160 20010405
11160693 20010405
11281126 20010405
11242640 20010405
11235318 20010412
11051275 20010412
11215927 20010412
11180470 20010412
11249708 20010419
11280799 20010419
11166782 20010419
11180503 20010419
11292061 20010419
11225046 20010426
11222228 20010426
11237765 20010426
11226411 20010426
11169483 20010426
11276615 20010426
11159077 20010426
11259544 20010503
11290570 20010503
11230524 20010510
11303485 20010510
11242975 20010510
11247170 20010510
11296585 20010517
11262206 20010517
11233332 20010517
11324211 20010517
11309618 20010521
11316834 20010521
11252208 20010521
11339089 20010524
11290594 20010524
11095191 20010531
11354634 20010531
11075635 20010531
11081068 20010531
11165271 20010531
11108541 20010531
11360614 20010531
11072758 20010531
11160386 20010607
11204769 20010607
11248277 20010607
11254192 20010607
11357021 20010607
11270017 20010607
11117415 20010607
11288333 20010614
11295728 20010614
11370860 20010614
11380128 20010614
11285713 20010614
11175557 20010614
11356643 20010614
11118453 20010621
11139276 20010621
11379387 20010621
11344348 20010621
11393179 20010628
11267593 20010628
11279376 20010628
11333318 20010628
11245278 20010628
11316170 20010628
11076947 20010628
11356192 20010628
11386092 20010628
11307066 20010705
11394898 20010712
11358710 20010712
11122821 20010712
11173043 20010712
11283989 20010712
11328342 20010712
11173228 20010712
11265095 20010712
11289613 20010719
11433573 20010719
11347025 20010719
11388285 20010719
11432341 20010719
11305804 20010719
11313368 20010719
11378830 20010726
11224638 20010726
11359523 20010726
11309697 20010726
11256507 20010726
11359231 20010726
11466102 20010802
11435312 20010802
11268316 20010802
11360289 20010802
11431692 20010802
11421996 20010802
11368962 20010802
11428111 20010802
11452887 20010802
11435867 20010809
11401298 20010809
11426307 20010809
11427709 20010809
11294126 20010809
11381178 20010816
11330335 20010816
11266177 20010816
11403746 20010816
11481385 20010816
11116287 20010816
11442445 20010823
11283060 20010823
11389136 20010823
11307657 20010823
11375579 20010823
11406205 20010823
11480113 20010823
11484497 20010830
11460249 20010830
11431521 20010830
11352976 20010830
11483327 20010906
11294381 20010906
11333460 20010906
11100956 20010906
11370223 20010906
11334391 20010913
11502982 20010913
11133208 20010913
11511682 20010913
11339685 20010913
11452540 20010920
11410952 20010920
11522663 20010920
11493695 20010920
11421828 20010920
11354843 20010920
11464347 20010920
11183915 20010920
11529411 20010920
11515074 20010920
11479659 20010920
11546635 20010927
11357669 20010927
11524219 20010927
11467200 20010927
11470527 20010927
11513284 20010927
11320116 20010927
11352331 20010927
11530597 20010927
11512316 20010927
11533255 20010927
11507301 20011004
11562932 20011004
11533835 20011011
11571233 20011011
11474053 20011011
11531227 20011011
11560781 20011011
11580126 20011011
11544861 20011011
11346991 20011011
11526465 20011018
11547146 20011018
11554772 20011025
11418606 20011025
11396885 20011025
11487919 20011025
11536275 20011025
11577688 20011025
11511114 20011025
11312763 20011025
11313727 20011101
11236508 20011101
11680489 20011101
11591358 20011101
11667989 20011101
11558423 20011101
11341101 20011101
11534207 20011204
11597907 20011204
11577126 20011204
11509200 20011204
11592041 20011204
11396905 20011204
11417216 20011204
10893557 20011204
11553239 20011204
11675274 20011204
11687969 20011205
11600032 20011205
11673868 20011205
11606204 20011207
11710506 20011207
11576739 20011207
11576740 20011207
11581609 20011207
10935285 20011207
11602542 20011210
11710164 20011211
11576442 20011212
11544289 20011212
11476156 20011212
11733286 20011213
11448069 20011214
11707280 20011214
11698103 20011219
11709915 20011220
11393790 20011220
11553340 20011220
11717270 20011226
11578772 20011228
11712028 20011228
11759709 20011228
11694455 20011231
11579157 20011231
11607881 20011231
11600669 20011231
11764370 20020102
11508264 20020102
11762080 20020103
11600300 20020103
11641544 20020103
11502913 20020103
11760672 20020104
11717455 20020108
11506046 20020110
11714284 20020110
11751959 20020111
11751953 20020111
11755564 20020114
11733763 20020115
11566635 20020115
11733771 20020115
11733019 20020116
11596537 20020117
11687268 20020118
11752342 20020121
11746773 20020122
11803922 20020123
11766862 20020123
11776820 20020124
11531012 20020124
11746373 20020124
11513323 20020125
11787648 20020129
11758099 20020129
11763613 20020130
11817171 20020130
11512267 20020130
11725206 20020131
11687401 20020131
11576447 20020131
11603605 20020131
11747141 20020131
11708395 20020201
11575061 20020204
11573861 20020205
11782636 20020206
11735345 20020206
11683480 20020207
11525403 20020207
11418723 20020208
11571016 20020211
11756209 20020211
11801655 20020212
11813698 20020212
11567667 20020213
11735237 20020214
11809673 20020215
11757207 20020215
11721279 20020219
11822276 20020220
11727913 20020220
11592531 20020220
11837926 20020221
11777734 20020221
11793147 20020222
11779966 20020222
11678398 20020222
11789167 20020225
11463970 20020226
11796767 20020227
11819991 20020228
11765686 20020228
11833108 20020228
11515535 20020301
11810892 20020301
11669430 20020301
11601491 20020305
11836667 20020305
11815355 20020307
11786048 20020308
11807305 20020311
11858662 20020312
11721402 20020313
11682543 20020313
11550485 20020314
11751558 20020314
11875452 20020315
11531023 20020318
11742212 20020318
11759154 20020319
11861511 20020321
11871617 20020321
11738106 20020321
11810579 20020322
11759774 20020325
11899141 20020326
11730100 20020326
11718521 20020328
11851603 20020401
11785334 20020402
11902368 20020404
11698770 20020404
11873419 20020404
11870480 20020412
11780700 20020412
11866432 20020415
11901205 20020416
11887999 20020417
11875757 20020418
11583387 20020418
11873631 20020419
11896253 20020422
11836052 20020423
11917363 20020423
11776229 20020424
11896074 20020424
11876043 20020424
11767972 20020426
11776417 20020426
11855346 20020429
11912133 20020429
11942112 20020430
11852963 20020430
11833002 20020430
11933858 20020430
13444481 20020501
13441368 20020501
13407901 20020501
13406989 20020501
13361848 20020501
13396932 20020501
13371109 20020501
13419505 20020501
13384122 20020501
13385897 20020501
13408545 20020501
11940384 20020501
13357846 20020501
13429784 20020501
13450703 20020501
13434319 20020501
13448961 20020501
13417894 20020501
13392757 20020501
13431655 20020501
13447101 20020501
13390918 20020501
13450446 20020501
13435481 20020501
13423440 20020501
13377392 20020501
13456186 20020501
13435740 20020501
13446205 20020501
13393779 20020501
13388290 20020501
13399200 20020501
13376961 20020501
11824393 20020502
11842444 20020503
11907503 20020503
11740570 20020506
11958362 20020506
11967554 20020510
11979755 20020510
11893401 20020514
11857521 20020515
11943964 20020515
11989358 20020515
11989937 20020517
11992630 20020517
11796106 20020520
11994576 20020521
11968850 20020521
11976300 20020522
11914203 20020522
11990091 20020528
11869573 20020528
12012563 20020528
11935314 20020529
11823133 20020529
12004423 20020529
11989040 20020530
11940200 20020531
12005409 20020531
12020286 20020604
11995126 20020605
11819815 20020605
11856545 20020607
11973528 20020607
12004021 20020610
11850283 20020611
11854622 20020611
11989258 20020611
11959911 20020611
11981184 20020613
11840045 20020614
12017895 20020617
11943478 20020617
12004295 20020619
12045157 20020621
11960936 20020621
11917179 20020624
11934440 20020624
11974800 20020625
12042433 20020625
12064486 20020626
12042642 20020626
11692768 20020627
11460071 20020627
11800045 20020627
12056461 20020627
11882780 20020627
11990677 20020628
11451342 20020702
12028530 20020703
12015651 20020703
11870221 20020705
12055794 20020709
12056382 20020709
12067836 20020710
11829180 20020710
11980956 20020711
12045677 20020711
12034373 20020712
12078963 20020716
12069929 20020716
12108156 20020717
12075350 20020718
11853362 20020719
12109507 20020719
11723621 20020719
12090713 20020722
12113496 20020723
11837952 20020723
11570841 20020724
12105657 20020725
11851878 20020725
11930356 20020726
12037839 20020805
12039625 20020806
11859769 20020806
11922698 20020807
12076444 20020809
12089881 20020809
12143979 20020809
12048618 20020812
12090148 20020814
11874079 20020815
12042694 20020815
12055701 20020815
10417786 20020816
12002735 20020819
12112997 20020819
12139372 20020820
12008006 20020820
11878471 20020820
11868674 20020820
12152238 20020821
11840839 20020821
12094770 20020821
12167244 20020822
11870604 20020822
11903298 20020823
12078763 20020826
12163357 20020828
11876365 20020829
11892935 20020829
12042955 20020830
12173350 20020830
11913569 20020903
12135163 20020904
11887416 20020905
11936895 20020905
12152023 20020906
12044467 20020906
12163585 20020906
11837810 20020909
11864945 20020910
12080727 20020910
11876399 20020910
12112541 20020913
12112546 20020913
11924816 20020916
12142973 20020916
12149676 20020917
11829489 20020917
12173585 20020919
12201800 20020919
12209506 20020919
12154700 20020919
12184808 20020920
12198035 20020920
12211815 20020923
12209712 20020923
12087111 20020923
12161235 20020923
12160546 20020923
12119135 20020924
12222040 20020924
12137680 20020924
12094724 20020926
12214346 20020926
12097345 20020927
12184067 20021001
12117816 20021001
12192913 20021002
12211919 20021002
12110961 20021002
12154594 20021002
11917733 20021002
12184872 20021003
12142880 20021008
12075951 20021009
12192981 20021010
12173452 20021010
11999274 20021016
12224532 20021016
12364857 20021018
11917645 20021021
11999174 20021022
12230829 20021022
12015382 20021023
12152293 20021024
12224230 20021028
12133604 20021028
12191953 20021028
12371647 20021029
12364431 20021030
11938546 20021030
11950049 20021030
11890352 20021030
12387307 20021104
12377909 20021104
11976939 20021104
11402728 20021105
12220196 20021105
12389231 20021106
12217924 20021106
12203048 20021106
12225271 20021106
12186743 20021107
12385453 20021107
12148891 20021107
12134391 20021108
12354377 20021108
12005799 20021108
12160586 20021108
12216359 20021113
12382472 20021114
12022335 20021119
12234131 20021119
12132256 20021119
12397365 20021122
12403042 20021122
12361936 20021125
12049400 20021125
12194763 20021125
12416700 20021126
12045220 20021126
12427508 20021203
12426984 20021203
12380363 20021204
12409778 20021204
12430181 20021204
12416858 20021205
12384965 20021210
12099562 20021210
12384406 20021210
12429934 20021210
12412294 20021213
12420456 20021213
11989094 20021213
12080684 20021217
12180270 20021218
12429713 20021220
12382173 20021220
12231249 20021223
11967648 20021224
12095167 20021224
12452614 20021225
12491196 20021227
12463028 20021227
12419039 20021230
12013243 20021231
12223488 20030107
12375262 20030107
12188334 20030108
12046935 20030108
12439614 20030109
12479128 20030109
12434736 20030110
12501668 20030110
12243109 20030113
12452670 20030114
12395591 20030115
12493890 20030116
12502497 20030116
12499901 20030116
12054882 20030116
12400382 20030116
12471624 20030121
12445039 20030122
12377204 20030122
12516844 20030122
12495615 20030123
12472569 20030123
12417800 20030123
11953016 20030124
12524227 20030127
12392585 20030127
12136524 20030127
12436644 20030128
12393554 20030128
12449829 20030129
12403394 20030130
12508149 20030130
12514486 20030131
12533122 20030131
12148794 20030206
12102141 20030207
12113824 20030211
12379058 20030211
12381023 20030211
12562040 20030212
12210575 20030213
12400248 20030213
12507477 20030213
12553361 20030213
12453242 20030214
12411445 20030214
12209949 20030220
12569927 20030220
12235027 20030221
12422845 20030221
12501805 20030225
12516422 20030225
12575982 20030225
12567830 20030226
12540561 20030226
12362102 20030228
12451647 20030303
12394388 20030304
12528705 20030304
12566889 20030306
12582408 20030307
12425066 20030307
12239231 20030307
12499007 20030307
12208315 20030310
12601031 20030310
12444692 20030311
12269493 20030312
12188109 20030312
12462545 20030312
12412822 20030314
12220971 20030314
12160647 20030317
12440150 20030318
12199335 20030318
12534022 20030319
12587655 20030319
12619005 20030319
12403552 20030319
12477695 20030320
12200934 20030320
12233906 20030321
12647728 20030324
12467640 20030324
12576970 20030325
12623046 20030325
12623677 20030326
12514562 20030326
12538722 20030327
12627918 20030327
12629143 20030327
12357552 20030331
12559502 20030402
12605466 20030403
12536989 20030404
12418055 20030404
12630197 20030404
12374630 20030407
12546183 20030408
12645803 20030408
12351822 20030409
12594663 20030410
12497301 20030410
12353910 20030410
12616026 20030410
12612162 20030411
11867869 20030411
12601396 20030414
12571028 20030415
12472838 20030415
12655010 20030416
12438946 20030417
12610252 20030421
12471636 20030422
12408931 20030422
12656013 20030423
12691079 20030423
12593827 20030423
12575863 20030429
12688305 20030429
12484250 20030430
12626100 20030430
12537919 20030430
13032057 20030501
13225210 20030501
13035419 20030501
13101911 20030501
13326926 20030501
13105360 20030501
13301734 20030501
12995894 20030501
13098342 20030501
12995590 20030501
13170056 20030501
14397490 20030501
13284312 20030501
14385546 20030501
14375722 20030501
13037120 20030501
13237496 20030501
13082530 20030501
13352542 20030501
13147792 20030501
14392626 20030501
13160518 20030501
13121217 20030501
13211740 20030501
12986688 20030501
13287899 20030501
13066204 20030501
14376587 20030501
13141642 20030501
13300490 20030501
13046926 20030501
14368082 20030501
13266632 20030501
13230510 20030501
13024679 20030501
13090016 20030501
14348888 20030501
13294953 20030501
13233052 20030501
13140652 20030501
13205700 20030501
13134526 20030501
13140461 20030501
14358911 20030501
13032002 20030501
14366455 20030501
13171461 20030501
13113987 20030501
13162466 20030501
14387901 20030501
12995065 20030501
13250445 20030501
13023444 20030501
13019184 20030501
13329107 20030501
13073293 20030501
13280637 20030501
13214346 20030501
13134473 20030501
13172736 20030501
13200059 20030501
13149705 20030501
13176392 20030501
13277872 20030501
13223173 20030501
13352084 20030501
12986924 20030501
13075380 20030501
13020177 20030501
12991224 20030501
14383771 20030501
13009207 20030501
13224305 20030501
13115987 20030501
13205239 20030501
13031191 20030501
12976690 20030501
13004686 20030501
14391355 20030501
13345850 20030501
13097283 20030501
14352689 20030501
13231629 20030501
13278041 20030501
13022322 20030501
13084221 20030501
14392032 20030501
13050589 20030501
14397240 20030501
13159732 20030501
13027376 20030501
13187844 20030501
13195504 20030501
13009615 20030501
13176123 20030501
12208582 20030501
13025574 20030501
13035590 20030501
13213392 20030501
12685634 20030501
13166245 20030501
14353909 20030501
13086783 20030501
12982927 20030501
13098288 20030501
13056611 20030501
14384139 20030501
13035031 20030501
13134398 20030501
13233432 20030501
13012817 20030501
13085165 20030501
13319675 20030501
13208568 20030501
13174868 20030501
14349782 20030501
13136037 20030501
12704491 20030501
14375747 20030501
14370354 20030501
13095794 20030501
13213481 20030501
12981853 20030501
13279384 20030501
14354051 20030501
13318732 20030501
13142575 20030501
13149992 20030501
13258711 20030501
13342228 20030501
13078358 20030501
13059139 20030501
13203300 20030501
12992415 20030501
13044350 20030501
13009040 20030501
13230452 20030501
13063271 20030501
13019007 20030501
13251343 20030501
13293360 20030501
13147778 20030501
13193424 20030501
13224437 20030501
13103326 20030501
14379897 20030501
13181846 20030501
14376094 20030501
14380115 20030501
13080936 20030501
13185367 20030501
13275383 20030501
13007472 20030501
13173608 20030501
13242085 20030501
14394221 20030501
13211821 20030501
13195627 20030501
13257562 20030501
13003286 20030501
14383187 20030501
13232512 20030501
13162487 20030501
13172528 20030501
13096911 20030501
13339016 20030501
13303872 20030501
13146907 20030501
13320744 20030501
13071829 20030501
13115472 20030501
13143184 20030501
13187609 20030501
13034229 20030501
13201052 20030501
13216027 20030501
13241741 20030501
12617735 20030502
12646990 20030502
12705275 20030506
12474888 20030506
12041831 20030507
12134086 20030507
12695550 20030507
12643782 20030509
12484635 20030512
12606753 20030512
12675435 20030513
12649884 20030514
12744200 20030514
12690816 20030514
12696001 20030515
12687508 20030515
12723324 20030515
12587932 20030519
12668344 20030520
12588725 20030520
12656744 20030520
12484337 20030521
12390870 20030521
12695169 20030522
12586889 20030523
12454229 20030523
12614006 20030527
12652838 20030528
12728831 20030529
12556251 20030530
12742196 20030602
12760229 20030603
12743891 20030603
12537767 20030604
12446992 20030610
12665419 20030610
12440940 20030610
12771712 20030610
12638662 20030611
12701392 20030612
12632157 20030613
12728507 20030613
12236776 20030616
12111373 20030616
12620993 20030616
12585475 20030617
12621632 20030617
12680598 20030617
12517999 20030618
12585176 20030618
12727633 20030619
12555475 20030623
12668051 20030623
12587896 20030624
12730428 20030624
12741100 20030626
12729494 20030627
12774573 20030701
12766296 20030701
12794814 20030703
12789293 20030707
12801082 20030707
12690828 20030708
12816835 20030709
12752878 20030709
12679887 20030711
12458153 20030711
12681139 20030711
12577638 20030711
12737197 20030711
12708094 20030711
12702809 20030711
12766385 20030711
12238599 20030716
12808886 20030717
12689637 20030717
12808875 20030717
12511405 20030718
12836690 20030718
12583149 20030718
12527977 20030721
12682964 20030724
12767924 20030724
12763069 20030728
12812207 20030728
12816918 20030728
12708142 20030729
12645093 20030730
12827543 20030731
12867892 20030805
12733798 20030805
12874947 20030806
12850818 20030808
12669240 20030811
12842475 20030812
12671978 20030812
12581428 20030813
12677713 20030813
12872395 20030819
12854079 20030820
12625617 20030822
12602475 20030822
12836878 20030825
12769381 20030825
12099831 20030826
12709705 20030826
12529196 20030827
12740489 20030829
12940279 20030829
12831828 20030829
12813862 20030902
12389617 20030902
12572462 20030903
12517431 20030904
12873576 20030904
12728415 20030904
12832177 20030908
12406594 20030909
12636173 20030909
12873464 20030910
12783280 20030910
12833629 20030912
12913631 20030912
12713250 20030915
12876689 20030922
12881431 20030923
12881425 20030923
12932347 20030929
12973856 20030930
13129886 20030930
12906122 20031001
12932391 20031001
12890097 20031002
12601133 20031002
12810737 20031006
12899700 20031006
12925607 20031006
12836740 20031006
12840226 20031006
12841143 20031006
12740170 20031007
12782055 20031007
12895199 20031007
12968813 20031007
12974159 20031008
12855933 20031008
12924032 20031009
12868421 20031009
12951879 20031009
12941536 20031009
12886952 20031009
12932254 20031010
12962951 20031015
14501675 20031015
12630523 20031015
12969693 20031017
12921321 20031020
13678739 20031020
12647827 20031023
12941572 20031023
14505585 20031023
12534868 20031023
12975421 20031023
12963947 20031023
14512615 20031027
14524453 20031028
12470675 20031029
12660435 20031029
12872829 20031030
14526737 20031030
12679171 20031031
14510504 20031031
12620406 20031031
14510385 20031031
12974967 20031031
12790548 20031103
14504654 20031103
12901177 20031104
14569764 20031104
12878422 20031104
12868902 20031104
12763715 20031104
12886265 20031106
12632404 20031106
14569132 20031106
12579035 20031106
14499776 20031106
12803906 20031107
14535512 20031112
14557421 20031112
14514238 20031112
14509036 20031112
12856898 20031112
14557121 20031120
12857755 20031120
14584545 20031121
14515713 20031125
12737674 20031126
12918737 20031202
12676100 20031202
14526102 20031204
14514282 20031204
12941352 20031204
14594828 20031204
14594886 20031208
14594880 20031208
12909116 20031209
14584909 20031210
13677806 20031212
12872289 20031212
14587476 20031215
12691984 20031216
14655396 20031216
14593593 20031217
14598580 20031217
14583406 20031217
12942785 20031217
12944346 20031218
14579178 20031218
12938608 20031218
14500012 20031218
14622715 20031219
14577105 20031222
12911111 20031223
12948004 20031223
14528310 20031224
14600534 20031229
14674418 20040105
12769160 20040105
14600462 20040105
14618961 20040105
12920130 20040105
12900026 20040105
14599269 20040105
14670892 20040106
12935318 20040106
12759115 20040107
14657838 20040108
12765742 20040108
14663478 20040109
14513717 20040112
14578306 20040114
12854660 20040114
14524519 20040114
14517220 20040115
14671183 20040115
14672999 20040116
14652387 20040116
14667652 20040116
12957159 20040120
12694534 20040120
14638584 20040121
12781666 20040121
14595246 20040122
12702743 20040122
12681344 20040122
12941118 20040122
12808271 20040123
12774852 20040123
12967714 20040123
14513160 20040126
12902856 20040128
12945358 20040129
14670204 20040129
12552785 20040129
14654892 20040130
14576906 20040202
14710423 20040202
14740925 20040202
14599890 20040202
14635095 20040203
14699542 20040203
14624558 20040203
12882031 20040204
14569185 20040204
14572083 20040204
12489458 20040204
14719455 20040204
14531573 20040204
14569839 20040205
14674497 20040205
14727207 20040206
12954941 20040206
14727455 20040206
12519124 20040209
12879262 20040209
14719620 20040209
12908116 20040209
12726838 20040210
14587924 20040210
14501176 20040210
14715370 20040211
14666715 20040211
14504724 20040213
14684439 20040213
14866384 20040215
14915804 20040215
14783305 20040215
14875861 20040215
14852668 20040215
14920643 20040215
14816764 20040215
14815490 20040215
14857796 20040215
14902285 20040215
14783788 20040215
14780107 20040215
14957627 20040215
14857297 20040215
14893536 20040215
14881186 20040215
14892917 20040215
14898568 20040215
14858789 20040215
14929960 20040215
14896168 20040215
14912832 20040215
14842749 20040215
14844453 20040215
14819698 20040215
14948056 20040215
14775149 20040215
14902571 20040215
14830306 20040215
14888913 20040215
14928709 20040215
14813879 20040215
14899366 20040215
14869251 20040215
14842223 20040215
14902330 20040215
14807896 20040215
14827110 20040215
14934528 20040215
14935358 20040215
14830933 20040215
14904172 20040215
14804620 20040215
14806365 20040215
14786663 20040215
14925713 20040215
14814632 20040215
14792315 20040215
14847673 20040215
14880068 20040215
14881408 20040215
14802052 20040215
14890746 20040215
14844445 20040215
14800168 20040215
14840892 20040215
14818912 20040215
14848639 20040215
14933405 20040215
14787000 20040215
14849276 20040215
14808741 20040215
14911168 20040215
14957708 20040215
14770764 20040215
14865886 20040215
14939669 20040215
14856695 20040215
14773175 20040215
14890246 20040215
14957344 20040215
14907964 20040215
14777350 20040215
14892192 20040215
14943089 20040215
14843362 20040215
14815738 20040215
14954873 20040215
14888990 20040215
14875438 20040215
14939370 20040215
14895858 20040215
14784653 20040215
14879496 20040215
14935195 20040215
14931095 20040215
14778468 20040215
14790587 20040215
14955469 20040215
14706570 20040218
14578542 20040219
14746236 20040219
14753594 20040219
14693514 20040220
14971366 20040224
14702826 20040226
12948353 20040226
14964164 20040227
14662923 20040227
14592665 20040308
14967766 20040308
14616429 20040308
14733602 20040309
14752311 20040309
14657534 20040309
14506072 20040310
14550504 20040310
14979388 20040310
14757666 20040312
14651964 20040318
12966261 20040319
14755025 20040322
14736189 20040322
14765797 20040323
12973899 20040324
14633060 20040325
14757939 20040325
15011426 20040330
14981388 20040330
14627711 20040330
12945736 20040330
15006970 20040401
14677290 20040401
12938890 20040402
14752323 20040402
14994557 20040402
14973050 20040402
12913225 20040402
12962077 20040405
12768501 20040406
14579162 20040406
12817181 20040406
14744969 20040406
14523314 20040406
15011548 20040407
15011510 20040408
14986666 20040408
14675455 20040409
14512035 20040413
14719427 20040413
14761792 20040414
15031515 20040415
14964681 20040415
15000598 20040415
14655438 20040416
14728877 20040422
14674774 20040423
14871194 20040423
14973281 20040428
14974281 20040428
15029651 20040430
14638677 20040430
14638688 20040430
14569426 20040430
15054912 20040430
15067306 20040503
14962080 20040505
15065492 20040506
15047799 20040506
15103845 20040506
15074589 20040507
14672572 20040512
14702721 20040513
15039164 20040513
14705175 20040519
14982164 20040519
14982168 20040519
14579220 20040519
14689331 20040520
15070419 20040520
14628443 20040520
15125109 20040521
14738472 20040521
14578626 20040521
14499353 20040524
15058155 20040525
12728018 20040525
15152059 20040525
15054359 20040525
15156861 20040526
15146689 20040527
15093560 20040527
14522090 20040527
15073520 20040528
14982488 20040601
14767714 20040601
14720163 20040601
15030158 20040601
15058266 20040601
15004495 20040603
15080083 20040603
15030104 20040603
15052247 20040603
15052975 20040604
15111110 20040607
15185684 20040609
15098330 20040610
14969792 20040610
14978661 20040610
15058909 20040610
15121111 20040610
15074213 20040610
15044698 20040610
15033737 20040615
15052436 20040615
15145897 20040615
14764702 20040615
14526199 20040616
15054444 20040616
15190759 20040617
12849731 20040617
15106026 20040617
15139277 20040618
14755006 20040621
14561483 20040621
15110956 20040622
15009780 20040624
15189655 20040625
15105043 20040628
15172287 20040629
15128030 20040629
15195814 20040629
15124793 20040706
14623055 20040706
14583341 20040706
14670957 20040706
15176262 20040708
15176179 20040708
14529933 20040708
15138939 20040708
15009981 20040708
15077167 20040712
15158449 20040712
14597847 20040712
15174691 20040713
15222332 20040713
15199466 20040715
15065248 20040716
15023950 20040719
15015639 20040720
15205512 20040720
15176599 20040720
14685834 20040720
14568246 20040720
15122281 20040721
15048698 20040722
15220628 20040722
15199656 20040722
12805700 20040722
15241871 20040726
14962337 20040727
15115210 20040729
15166320 20040729
15136441 20040729
15085496 20040729
15207622 20040730
15083921 20040803
15172106 20040804
15199127 20040804
15107713 20040805
14982006 20040805
15112432 20040805
14675556 20040806
15217140 20040809
14646092 20040810
15133292 20040810
15140461 20040810
14648843 20040810
12966037 20040811
15236503 20040812
14992269 20040817
15236239 20040817
15158174 20040817
15279400 20040819
14758725 20040819
15193755 20040823
15242305 20040824
15285150 20040824
15020382 20040824
15017134 20040824
14753296 20040824
15121997 20040826
15239139 20040827
15190442 20040827
15208408 20040830
12617600 20040830
12803834 20040831
15136686 20040903
15302729 20040903
15287325 20040903
15252368 20040903
12551686 20040907
15121031 20040909
15166645 20040909
14643697 20040909
15291691 20040913
15216488 20040914
15109309 20040914
15109320 20040914
14741286 20040914
15115931 20040914
15326979 20040916
15235806 20040920
15175507 20040920
15200745 20040921
14633796 20040923
15289473 20040923
15173956 20040924
15224868 20040924
15194725 20040927
15252088 20040927
15285107 20040928
15262543 20040928
14744989 20040928
15342294 20040928
15109344 20040928
15251991 20040928
15426270 20040930
15417139 20040930
15391638 20040930
15427523 20040930
15314182 20040930
15435237 20040930
15408803 20040930
15391837 20040930
15401524 20040930
15429635 20040930
15399485 20040930
15400602 20040930
15402218 20040930
15444303 20040930
15429571 20040930
15433386 20040930
15396305 20040930
15419518 20040930
15391480 20040930
15439254 20040930
15426465 20040930
15411139 20040930
15421910 20040930
15428781 20040930
15444121 20040930
15396347 20040930
15394855 20040930
15300086 20041005
14618235 20041005
15013313 20041005
15300079 20041005
15224757 20041005
15358201 20041006
15352680 20041007
15031640 20041007
15236849 20041008
15362742 20041012
15355578 20041013
15368693 20041014
15350367 20041014
15291539 20041015
15378939 20041015
15312471 20041019
15211674 20041021
15151597 20041021
15236362 20041021
15018903 20041021
15288925 20041021
15054901 20041025
15384696 20041026
15324727 20041026
15365534 20041026
15219636 20041026
15354581 20041028
15083212 20041028
15325712 20041028
15322551 20041101
15333264 20041101
15202622 20041101
15059973 20041102
15455563 20041102
15458090 20041102
15294436 20041102
15481349 20041102
15345324 20041103
15461467 20041103
15331647 20041104
15331648 20041104
15238315 20041104
15467608 20041106
15508447 20041108
15307423 20041108
15364563 20041109
15262326 20041109
15103713 20041109
15455700 20041109
15369335 20041110
15457969 20041115
15460755 20041116
15496748 20041116
15346900 20041116
15312094 20041122
15368735 20041122
15480961 20041123
15479341 20041123
15470984 20041123
15494534 20041124
15124933 20041124
15467672 20041126
15482244 20041130
15447643 20041130
15493404 20041130
15481411 20041130
15479697 20041202
15360154 20041202
14754907 20041203
15476438 20041203
15086895 20041206
15039564 20041207
15056890 20041207
15565813 20041207
15325237 20041208
15547176 20041208
15371686 20041209
15350637 20041209
15388412 20041210
15341629 20041214
15163513 20041215
15239703 20041216
15324911 20041216
15485378 20041216
15508355 20041216
15164174 20041221
15324489 20041221
15457202 20041221
15289800 20041222
15116269 20041222
15135850 20041222
15503643 20041223
15485628 20041223
15341870 20041223
15188769 20041227
15188230 20041227
15529312 20041230
15050130 20041230
15571089 20041230
15344914 20041230
15380306 20041230
15557474 20050103
15597669 20050104
15614974 20050104
15253117 20050104
15504530 20050104
15466607 20050104
15228456 20050105
15477750 20050105
15225155 20050106
15635783 20050110
15554715 20050111
15133729 20050111
15345721 20050111
15560321 20050111
15274248 20050111
15133159 20050111
15372320 20050111
15221762 20050112
15187778 20050113
15604326 20050113
15258664 20050113
15023456 20050114
15459709 20050118
15559449 20050118
15223016 20050119
15506190 20050121
15522208 20050125
15590842 20050125
15471611 20050125
15581514 20050125
15540662 20050125
15535501 20050127
15494649 20050128
15490761 20050128
15227672 20050131
15364417 20050131
15596055 20050201
15610102 20050201
15454588 20050202
15271640 20050202
15386717 20050202
15534607 20050203
15615464 20050204
15265507 20050204
15661977 20050204
15661981 20050204
15328346 20050207
15380091 20050207
15203158 20050207
15590053 20050208
15146533 20050208
15584203 20050208
15553809 20050210
15587982 20050215
15574890 20050215
15674295 20050215
15345596 20050215
15485519 20050217
15669595 20050217
15335357 20050218
15626872 20050222
15632931 20050222
15669286 20050225
15611476 20050228
15617971 20050301
15655454 20050301
15656035 20050301
15311737 20050301
15620786 20050301
15336366 20050301
15695409 20050302
15542091 20050302
11684509 20050303
15741533 20050304
15237383 20050307
15726769 20050308
15578978 20050309
15619460 20050309
15686635 20050310
15629421 20050311
15729986 20050311
15054761 20050314
15546528 20050315
15585379 20050315
15309937 20050315
15632510 20050317
15316741 20050317
14755442 20050321
15692238 20050321
15318733 20050321
15498671 20050322
15699764 20050322
15720198 20050322
15608604 20050322
15614620 20050323
15616346 20050324
15764088 20050324
15351293 20050324
15705492 20050324
15676062 20050324
15546907 20050324
15585431 20050324
15368975 20050329
15142729 20050329
15759779 20050329
15516079 20050329
15727969 20050331
15731126 20050331
15672350 20050331
15688733 20050404
15509719 20050405
15747667 20050405
15603493 20050405
15656163 20050405
15231518 20050405
15745151 20050405
15528140 20050406
15626268 20050408
15614524 20050408
15558234 20050408
15730016 20050408
15669922 20050408
15743179 20050411
15556249 20050412
15446458 20050412
15500535 20050412
15356213 20050413
15670811 20050413
15195078 20050414
15518775 20050414
15451060 20050415
15756227 20050415
15765051 20050418
15660740 20050419
15588458 20050419
15765780 20050419
15747895 20050420
15675096 20050421
15740798 20050421
15569323 20050421
15624548 20050422
15194306 20050422
15624549 20050422
15523836 20050425
15803600 20050426
15755113 20050428
15598954 20050428
15790375 20050428
15665831 20050429
15652040 20050429
15586229 20050502
15504078 20050502
15741298 20050503
15816618 20050503
15836875 20050503
15801355 20050503
15687434 20050505
15753127 20050505
15728943 20050509
14714128 20050510
15851387 20050510
15793102 20050512
15607310 20050512
15468560 20050512
15647736 20050517
15501008 20050517
15819785 20050519
15644891 20050519
15754784 20050519
15843783 20050519
15180764 20050520
15884166 20050520
15778715 20050524
15806526 20050526
15035450 20050526
15920824 20050531
15906856 20050603
15564671 20050603
15729518 20050606
15809493 20050607
15819925 20050607
15669091 20050608
15897414 20050609
15673321 20050609
15800719 20050609
15881270 20050610
15799159 20050613
15892458 20050614
15920213 20050615
15613973 20050615
15900876 20050616
15835108 20050616
15917638 20050616
15844829 20050617
15742661 20050617
15932104 20050617
15766733 20050620
15861918 20050620
15853093 20050621
15685663 20050622
15830574 20050623
15902148 20050624
15826521 20050624
15902186 20050624
15380616 20050627
15947407 20050627
15912694 20050628
15513531 20050628
15911981 20050628
15713540 20050628
15781026 20050628
15860182 20050630
15867930 20050630
15710221 20050705
15753116 20050706
15549498 20050707
15783136 20050707
15962840 20050707
15665063 20050707
15707149 20050708
15777686 20050708
15838715 20050712
15790792 20050714
15768200 20050715
15785068 20050715
15883682 20050718
15941733 20050719
15935082 20050721
15898927 20050725
15481952 20050725
15698759 20050725
15761514 20050725
16004110 20050726
15727223 20050726
15747284 20050728
15778064 20050728
15817614 20050729
15979451 20050802
15856251 20050802
15824041 20050802
15960580 20050804
16001621 20050804
15898495 20050805
16021786 20050808
15893505 20050809
15994983 20050809
15366076 20050810
15907642 20050811
15941841 20050811
15623699 20050815
15872016 20050816
15814528 20050817
16035206 20050817
15535874 20050818
16053600 20050818
15974436 20050818
15838896 20050818
15910247 20050819
15906650 20050822
16033283 20050823
16044801 20050823
15955840 20050824
15952273 20050825
15897887 20050826
15680609 20050829
15963798 20050830
15999548 20050830
15748261 20050830
15885838 20050831
16052596 20050831
16109854 20050831
15982527 20050901
15829495 20050901
15712239 20050901
15892101 20050901
15888718 20050901
15971153 20050901
15951354 20050902
15747111 20050906
16077099 20050908
16013051 20050912
15995439 20050913
16113123 20050913
15745669 20050913
15939647 20050913
15863410 20050914
15961026 20050914
15761840 20050914
15934073 20050915
16106929 20050915
16081988 20050915
16037812 20050915
15728726 20050919
16035311 20050920
15746192 20050920
15941379 20050920
15896759 20050920
16013704 20050920
15909132 20050921
15967797 20050922
15892766 20050922
15883760 20050923
16003243 20050926
15970633 20050927
16115978 20050927
16084953 20050927
16096011 20050929
15549287 20050929
15984706 20050929
15280666 20051004
16143750 20051004
15316822 20051004
15990418 20051005
15957346 20051006
16026748 20051006
16022359 20051011
16149432 20051011
16023544 20051011
15749091 20051011
15790956 20051011
16104251 20051011
16171131 20051011
16026864 20051012
16013933 20051013
16020942 20051013
15893088 20051013
15750667 20051017
16075857 20051018
15885994 20051018
15858803 20051019
16086594 20051020
16209465 20051021
16214603 20051021
15963371 20051025
16033165 20051025
16145106 20051025
16015245 20051025
15597138 20051026
16148686 20051027
16117184 20051031
16114886 20051101
16121030 20051102
16043462 20051103
15229193 20051104
16218827 20051104
15988569 20051107
15930152 20051107
16124319 20051107
16144441 20051107
16202213 20051108
16097733 20051108
16108585 20051110
16187788 20051110
16181318 20051114
15905676 20051114
16169503 20051114
16191097 20051115
16264885 20051115
16216955 20051115
16264902 20051115
16123371 20051121
16095593 20051121
16026217 20051122
16239977 20051122
16230174 20051128
16148139 20051129
16099811 20051129
16264295 20051129
16246897 20051129
15626516 20051129
16102998 20051130
16133742 20051130
16269992 20051130
16051104 20051130
16224372 20051201
16037896 20051206
15495802 20051207
16174027 20051207
16253126 20051207
15500402 20051209
16252213 20051209
16272394 20051212
16173860 20051213
16199893 20051213
16314549 20051213
16142249 20051214
16115762 20051214
15830793 20051215
16300320 20051215
15936105 20051215
16136071 20051220
16076230 20051220
16269718 20051220
16202642 20051220
16195192 20051220
16207644 20051222
16190960 20051223
16083136 20051223
16134200 20051223
15869820 20051227
15975905 20060103
16218016 20060103
16340055 20060103
16277246 20060103
16026706 20060104
16189211 20060104
16037960 20060105
15616760 20060106
15963676 20060106
16128754 20060110
16247556 20060110
15985810 20060110
16204718 20060110
16171075 20060111
16246326 20060111
16235632 20060112
16193452 20060112
16111744 20060112
16272887 20060113
15961224 20060117
16174281 20060117
15812876 20060118
16238725 20060118
16318061 20060118
15972698 20060119
16326396 20060119
15990992 20060119
15851733 20060120
16218267 20060120
16370477 20060120
16355597 20060120
15919086 20060123
16248859 20060123
16231881 20060124
16291239 20060124
16182788 20060124
16254395 20060124
16311089 20060124
16005597 20060131
16365923 20060201
16310038 20060206
16315775 20060207
16433469 20060207
16237342 20060207
16315818 20060207
16417034 20060208
16054104 20060208
16405154 20060209
15990573 20060209
16259544 20060209
16456046 20060210
16243799 20060213
16373233 20060214
16172270 20060214
16001198 20060214
16286906 20060214
16024555 20060214
16188547 20060217
16093392 20060221
16159843 20060221
16214121 20060221
16215191 20060223
16426921 20060224
15964053 20060227
16425715 20060228
15959361 20060228
16080933 20060228
16129475 20060228
16331084 20060302
16416711 20060302
16394050 20060302
16360070 20060302
16381701 20060307
16447538 20060307
16507823 20060307
16514709 20060307
16425703 20060307
16269449 20060308
16243262 20060310
15992319 20060310
16392753 20060314
16440740 20060314
16178408 20060315
16336584 20060316
16193704 20060317
16390270 20060317
16086561 20060320
16179871 20060321
16432778 20060321
16422228 20060322
16006151 20060323
16390667 20060323
16414455 20060323
16485639 20060323
16534700 20060324
16434275 20060327
16454118 20060328
16429752 20060328
16324541 20060328
16456757 20060331
16492505 20060331
16365117 20060404
16362371 20060405
15733766 20060405
16376911 20060406
16508408 20060406
16376913 20060406
16437467 20060407
16311153 20060411
16376284 20060411
16324168 20060412
16324725 20060412
16206210 20060413
16207342 20060413
16444669 20060417
16370100 20060418
16307967 20060419
16470530 20060420
16436579 20060420
15094811 20060421
16581715 20060424
16482599 20060424
16634169 20060425
16584453 20060425
16504273 20060425
16411016 20060427
16581755 20060427
16599021 20060427
15762992 20060501
16628847 20060502
16572538 20060502
16485395 20060502
16604253 20060503
16367887 20060503
16505107 20060504
16249243 20060504
16671238 20060504
16479726 20060504
16528303 20060504
16448713 20060510
15480469 20060516
16523776 20060517
16214856 20060517
15257954 20060517
16251883 20060518
16583964 20060518
16633037 20060518
16481574 20060518
16025311 20060522
16284555 20060522
16629398 20060523
16420861 20060524
16595909 20060524
16115548 20060525
16263295 20060525
16602339 20060525
16456635 20060526
16580536 20060526
16623044 20060526
16623847 20060530
16290005 20060530
16406279 20060531
15655756 20060601
16608549 20060605
16532749 20060605
16460935 20060607
16754909 20060608
16569826 20060609
16336177 20060609
16102176 20060612
16604980 20060615
16684646 20060615
16618920 20060615
16284222 20060619
16675736 20060621
16373587 20060622
16734011 20060622
16736716 20060622
16670347 20060622
16611325 20060623
16644673 20060626
16233985 20060627
16690562 20060627
16550256 20060627
16597964 20060628
16133725 20060628
16145340 20060628
16505480 20060628
16339456 20060628
16473745 20060629
16685316 20060629
16565339 20060703
16704671 20060705
16739798 20060705
15694022 20060705
16507578 20060705
16779941 20060706
16556466 20060706
16533217 20060706
16771141 20060707
16761840 20060707
16481504 20060710
16798383 20060711
16628908 20060712
16723817 20060712
16722641 20060712
16770980 20060712
16760961 20060713
16675534 20060713
16739699 20060713
16397515 20060713
16760935 20060713
16790102 20060714
16769789 20060717
15805149 20060717
16384694 20060717
16489187 20060718
16722930 20060718
16807325 20060718
16484518 20060718
15850503 20060719
16506860 20060720
16628995 20060720
16751916 20060720
16397081 20060721
16732737 20060726
16830957 20060727
15542475 20060727
16831077 20060727
16687261 20060727
16674205 20060727
16355344 20060727
16696655 20060728
16528731 20060731
16641215 20060801
16735943 20060802
16794273 20060802
16495499 20060803
16490261 20060803
16778676 20060803
16454255 20060804
16513147 20060804
16672244 20060808
16880447 20060809
16880439 20060809
16736304 20060810
16778188 20060810
16799252 20060810
16738096 20060810
16810001 20060811
16862972 20060811
16729634 20060814
16603672 20060814
16762764 20060814
16437294 20060816
16527487 20060816
16526012 20060816
16515755 20060816
16763405 20060818
16866247 20060818
16581171 20060818
16872260 20060818
16843104 20060818
16473385 20060821
16529937 20060821
15624800 20060822
16843205 20060822
16551698 20060822
16832727 20060822
16649714 20060822
16866064 20060823
16869523 20060824
16790800 20060824
16403559 20060824
16688726 20060828
16753555 20060828
16776216 20060829
16516633 20060829
16341410 20060831
16834326 20060831
16858912 20060831
16433894 20060831
15983908 20060905
16740020 20060905
16781451 20060905
15967717 20060906
16762336 20060907
15570594 20060908
16488723 20060908
16488602 20060908
16321486 20060912
16817338 20060912
16899021 20060912
16848203 20060912
16292578 20060914
16697692 20060914
16710964 20060914
16629649 20060915
16634833 20060915
16691543 20060918
16867189 20060919
16842727 20060919
16900970 20060919
16785887 20060919
16715684 20060919
16847071 20060919
16706233 20060919
16962429 20060920
16895585 20060921
16525236 20060921
16927774 20060921
16568429 20060926
16793258 20060928
16928865 20060928
16915009 20060928
16736214 20060928
16704037 20060928
16538604 20060929
16673822 20060929
16829273 20060929
16936538 20061002
16941891 20061004
16735092 20061004
16740368 20061005
16341908 20061005
16609978 20061005
16785132 20061005
17005961 20061005
16806465 20061006
16844355 20061010
16395725 20061011
16631267 20061012
16952561 20061012
16711026 20061013
17002237 20061016
16960236 20061017
16311061 20061017
16970615 20061018
16607493 20061018
16820265 20061018
16951537 20061018
15927289 20061019
17040191 20061019
16935116 20061019
16927141 20061024
16798764 20061024
16987736 20061024
16865229 20061025
16749617 20061025
16912361 20061026
17037006 20061026
16986763 20061026
16953982 20061027
16945906 20061030
16783665 20061031
16798599 20061031
16987094 20061031
17066550 20061101
16930408 20061101
16948471 20061101
16831831 20061103
16680541 20061103
16888614 20061107
17024804 20061107
16957189 20061108
16704432 20061108
15498355 20061109
17035985 20061109
16948642 20061109
16922822 20061114
16784468 20061114
16870087 20061114
17073305 20061114
17082549 20061114
16796215 20061120
17063701 20061121
16674944 20061121
16899248 20061122
17051186 20061127
16705941 20061127
16647788 20061127
16528718 20061130
16792136 20061130
16908157 20061201
16880359 20061204
16842324 20061205
16860420 20061205
16893780 20061205
17051743 20061205
16867020 20061207
16953043 20061207
16970054 20061207
16888390 20061207
16565202 20061207
17044846 20061211
16297389 20061211
16879844 20061212
16849436 20061212
16643332 20061212
16818242 20061212
16762377 20061214
17016789 20061214
17100070 20061215
16898891 20061215
16982667 20061215
17073436 20061215
16575567 20061219
16897924 20061219
16876265 20061220
16539129 20061221
16989087 20061221
17090430 20061221
16941405 20061222
16978086 20061222
16857896 20061226
17131696 20061228
17133908 20061228
17037667 20061228
17047544 20070101
17134123 20070103
17078782 20070104
16938196 20070104
17022437 20070109
16987261 20070109
16973885 20070109
16832673 20070109
16798822 20070112
16844922 20070116
16916269 20070116
17109056 20070116
16956993 20070117
17022661 20070117
17054165 20070119
17156462 20070122
16452640 20070123
17077885 20070123
16753182 20070123
17070034 20070123
