# Supplementary material for: MScanner: a classifier for retrieving Medline citations
Source: BMC Bioinformatics. 2008 Feb 19;9:108. doi: 10.1186/1471-2105-9-108 (PMC2263023; doi:10.1186/1471-2105-9-108)
Supplement: Additional file 4 — Sample cross validation corpora. corpora.zip is a ZIP archive containing text files for the PG07, AIDSBio, Radiology, Control and Medline100K sample corpora. Each line contains the PubMed ID and completion date of a Medline record. [file 1471-2105-9-108-S4.zip › medline100k.txt]

# 100,000 random Medline records up to 23 January 2007
5824945 19651113
5317980 19651114
5173781 19651114
5825515 19651114
5825053 19651114
5896864 19651114
5317917 19651114
5317929 19651114
4953185 19651114
4378454 19651114
5825969 19651116
5896895 19651117
5318092 19651117
4220472 19651117
5826313 19651117
5826501 19651117
5318125 19651118
5318150 19651118
5828218 19651120
5212982 19651120
5827217 19651120
5828394 19651120
5826867 19651120
5827806 19651120
4157537 19651120
5827759 19651120
4157602 19651120
5828530 19651120
5318365 19651120
5828264 19651120
5828255 19651120
4157583 19651120
5896921 19651120
5173857 19651120
5827775 19651120
5827054 19651120
5827909 19651120
5828555 19651124
5213159 19651124
5828654 19651124
5828612 19651124
5213109 19651124
5213195 19651125
4284007 19651125
5828728 19651125
5829181 19651127
5829345 19651127
4284023 19651127
5829574 19651127
5829917 19651130
5829962 19651130
5830103 19651130
5830145 19651130
5830116 19651130
5318662 19651130
5890404 19651130
5318709 19651130
5830493 19651202
5830369 19651202
4284072 19651202
4157760 19651202
5830755 19651202
5830442 19651202
5830421 19651202
5830842 19651202
5318784 19651202
5830736 19651202
5830555 19651202
5213365 19651204
5830968 19651206
5318906 19651206
5831093 19651206
5831440 19651208
5831611 19651208
5831369 19651208
5831211 19651208
5831170 19651208
5897176 19651208
5831932 19651210
5890664 19651210
5890668 19651210
5890711 19651210
5832170 19651211
5174097 19651211
5832412 19651211
5832263 19651211
4157904 19651211
5319252 19651211
4220695 19651211
5832833 19651213
5832982 19651213
5213610 19651213
5833129 19651215
5833403 19651215
5890824 19651215
5833363 19651215
5833122 19651215
5833203 19651215
5833223 19651215
5833151 19651215
5833718 19651217
5319419 19651217
5833777 19651217
5319481 19651218
5834166 19651218
5834243 19651221
5834294 19651221
5834447 19651221
5834459 19651221
5890942 19651221
5213806 19651222
5834634 19651222
5890974 19651222
5294422 19651222
5835156 19651227
5835194 19651227
5835158 19651227
5834981 19651227
5319633 19651227
5834983 19651227
4378652 19651228
5835322 19651228
5835572 19651228
5835424 19651228
5835785 19651229
5835721 19651229
5835763 19651229
5835707 19651229
5835801 19651229
5835975 19651230
5836155 19651231
5836409 19651231
4284329 19651231
5836249 19651231
5836704 19660104
5836711 19660104
5836672 19660104
5836546 19660104
5836629 19660104
5294463 19660107
4284357 19660107
5294470 19660107
5837087 19660107
4158231 19660107
5836994 19660107
5837109 19660107
5837692 19660108
5838206 19660108
4158265 19660108
5837209 19660108
5320014 19660108
4378715 19660108
5837347 19660108
5837244 19660108
4953787 19660108
5838122 19660108
4284394 19660108
5838159 19660108
5320018 19660108
5837481 19660108
5897526 19660108
5837199 19660108
4953769 19660108
5837288 19660108
5838593 19660109
5838531 19660109
4953816 19660109
5838364 19660109
5891298 19660109
4953824 19660109
5838455 19660109
4378751 19660110
5214501 19660110
5838759 19660110
5839011 19660113
5839018 19660113
5897595 19660113
4378759 19660114
5839283 19660114
5839395 19660114
5839377 19660114
5839553 19660115
5839870 19660115
5214730 19660115
5839427 19660115
5214662 19660115
5839445 19660115
5214741 19660115
5897667 19660115
5840039 19660115
5839980 19660115
5840490 19660117
5840597 19660117
4378805 19660117
5320432 19660117
5320444 19660117
5840864 19660119
5214815 19660119
4284661 19660120
5174412 19660120
5841689 19660121
5320562 19660121
4953958 19660121
5841295 19660121
5841259 19660121
5841481 19660121
5841969 19660122
5841868 19660122
5320652 19660122
5214887 19660125
5842354 19660125
5842153 19660125
5842461 19660125
5842272 19660125
5842420 19660125
5320688 19660125
5842650 19660126
5843549 19660129
5843348 19660129
5174436 19660129
5294636 19660129
5900222 19660129
5842909 19660129
5843708 19660202
5843829 19660203
5320844 19660203
5844292 19660204
5844309 19660204
5844526 19660204
5844970 19660205
5845005 19660205
5844993 19660205
5845102 19660205
5294688 19660205
5174587 19660206
5845413 19660206
5174515 19660206
5845293 19660206
5845281 19660206
5294712 19660206
5174581 19660206
5174507 19660206
5321081 19660209
5845972 19660209
5174693 19660209
5900271 19660210
5846433 19660210
5294756 19660210
5846488 19660210
5846132 19660210
5846625 19660211
5846509 19660211
5846574 19660211
5846520 19660211
5846502 19660211
5174768 19660212
5897966 19660212
4954462 19660212
5847027 19660212
5847272 19660213
5898035 19660217
5321342 19660217
5892016 19660217
4221278 19660217
5321392 19660217
5848261 19660219
5849074 19660219
5892075 19660219
5848199 19660219
5848963 19660219
5848873 19660219
5175030 19660219
5848252 19660219
4284952 19660219
4158716 19660219
5848411 19660219
5848176 19660219
5849133 19660220
5892189 19660220
5849099 19660220
4285024 19660224
4954622 19660224
5849517 19660224
4954625 19660224
5175040 19660224
5849801 19660226
4954657 19660226
5321694 19660226
5849832 19660226
5849948 19660226
5850083 19660305
5850009 19660305
5850826 19660305
5851123 19660305
5321898 19660305
5215615 19660305
5901018 19660305
5850680 19660305
5900857 19660305
5215501 19660305
5215594 19660305
4285120 19660305
5175222 19660305
5294917 19660305
5851528 19660306
5851626 19660306
5851622 19660306
5175282 19660308
5851763 19660308
5175281 19660308
5294956 19660308
4158892 19660309
5215764 19660309
4158889 19660309
5898198 19660309
5322076 19660309
5215876 19660311
5852089 19660311
5852430 19660311
5175378 19660311
5852472 19660311
5901282 19660311
5852486 19660311
5175406 19660311
5901307 19660312
5852842 19660312
5852762 19660312
5901358 19660312
4954932 19660312
4159009 19660312
4954935 19660312
4954956 19660312
5853406 19660317
5853264 19660317
5853290 19660317
5951785 19660318
5853679 19660318
5901682 19660318
5295033 19660318
5853719 19660318
5322617 19660319
5853898 19660319
5854128 19660319
5216119 19660319
5854221 19660319
5853885 19660319
4221601 19660322
5854327 19660322
5854330 19660322
4379139 19660323
5854543 19660323
5948116 19660323
5901994 19660324
5855158 19660326
5322797 19660326
5855332 19660327
5892644 19660327
5892692 19660327
5902199 19660327
5902316 19660327
4221652 19660327
4221630 19660327
5856040 19660327
5855271 19660327
5855843 19660327
5855647 19660327
5855817 19660327
5856100 19660329
5856171 19660329
5856315 19660329
5902524 19660329
5856586 19660331
5902742 19660408
5857492 19660409
5903072 19660409
5216520 19660409
4285489 19660409
5856956 19660409
5295205 19660409
5857026 19660409
5903107 19660409
4379202 19660409
5898394 19660409
5216556 19660409
5216554 19660409
5216515 19660409
4285507 19660409
5857155 19660409
4285518 19660409
5902775 19660409
5902950 19660409
5903294 19660410
5858190 19660410
4955281 19660410
5858138 19660410
5857864 19660410
5858115 19660410
5858180 19660410
5216623 19660410
5903445 19660410
5857580 19660410
5903263 19660410
5858596 19660415
5175833 19660417
5903693 19660417
4285667 19660417
5859084 19660418
5898436 19660418
5903823 19660418
5858953 19660418
5216760 19660420
5859447 19660421
5859457 19660421
5859948 19660421
5860089 19660421
5904238 19660421
5216795 19660421
5859610 19660421
5904100 19660421
5861031 19660519
5861163 19660519
5861173 19660519
5317833 19660519
5861166 19660519
5324054 19660520
5893116 19660520
5324061 19660520
4955522 19660520
4159489 19660520
5904783 19660520
5861675 19660520
5217085 19660520
5323989 19660520
5217352 19660521
5862371 19660521
5861882 19660521
5862183 19660521
5862623 19660521
5905657 19660521
5217229 19660521
4955648 19660521
5905705 19660521
5862747 19660521
5905120 19660521
5905079 19660521
5905374 19660521
5862507 19660521
5861980 19660521
5862105 19660521
5862231 19660521
4222021 19660521
5905688 19660521
5905409 19660521
5905334 19660521
5863143 19660522
5905866 19660522
4159676 19660522
5948390 19660522
5863119 19660522
5863125 19660522
5863374 19660522
5176082 19660522
5863332 19660522
4159664 19660522
5324467 19660522
5175996 19660522
5176068 19660522
5906150 19660522
4159727 19660523
5906508 19660523
5951745 19660523
5863804 19660523
5906402 19660523
4159702 19660523
4379411 19660525
5863997 19660525
5906951 19660525
5863890 19660525
4222087 19660525
5906795 19660525
5324758 19660525
5324842 19660526
5864302 19660526
5907143 19660526
5906998 19660526
5907029 19660526
5864408 19660526
5864620 19660526
5864211 19660526
5864521 19660526
5864574 19660526
5864515 19660526
5864501 19660526
5907327 19660527
5907389 19660527
4286114 19660527
5325012 19660527
5864883 19660527
5907538 19660527
5864818 19660527
5217942 19660601
5217989 19660601
5176679 19660601
5217852 19660601
5176296 19660601
4955940 19660601
5176696 19660601
5176870 19660605
5176914 19660605
5907899 19660615
5865111 19660615
5865262 19660615
5907824 19660615
4159939 19660616
4379526 19660616
5865636 19660618
5865496 19660618
5908317 19660618
5218074 19660618
5865489 19660618
5908200 19660618
5908090 19660618
5908315 19660618
5908213 19660618
5908459 19660619
5908477 19660619
5908712 19660619
5908950 19660619
4160004 19660619
5909000 19660619
5866216 19660619
5865880 19660619
5865958 19660619
4956046 19660619
5325473 19660619
4286228 19660619
5908530 19660619
4222278 19660619
5866272 19660619
5865913 19660619
5908504 19660619
5908868 19660619
5865970 19660619
5218232 19660621
5866458 19660621
5909362 19660621
5866457 19660621
5866438 19660621
5866658 19660623
5218240 19660625
5893738 19660625
5218250 19660625
5910107 19660626
5325744 19660626
5325668 19660626
5866910 19660626
5867446 19660627
5867267 19660627
4956224 19660627
5898851 19660627
5910222 19660627
5867234 19660627
4160117 19660627
5867249 19660627
5325835 19660627
5867219 19660627
5893766 19660627
5867384 19660627
5898863 19660628
5867621 19660628
5867622 19660628
5867696 19660629
5218596 19660629
5218455 19660629
5867660 19660629
5867629 19660629
5910829 19660629
5867647 19660629
5910792 19660629
5910813 19660629
5218476 19660629
4379665 19660630
5910922 19660630
5867783 19660630
5867782 19660630
5867821 19660630
5879827 19660714
5929532 19660714
5929634 19660714
5893852 19660714
5218668 19660714
4286474 19660714
5929779 19660714
5929689 19660714
5893839 19660714
5880024 19660716
4956377 19660716
4283829 19660716
5880203 19660716
5218707 19660716
5218804 19660716
5879882 19660716
5929984 19660716
5880544 19660717
5880369 19660717
5930356 19660717
4956411 19660717
5930464 19660717
5880409 19660717
5880684 19660719
4160297 19660719
5218927 19660719
5880913 19660720
4286572 19660720
5295729 19660720
5930865 19660720
5218985 19660721
5931031 19660721
5326465 19660721
5931399 19660723
5931158 19660723
5948898 19660723
5931558 19660723
5931694 19660723
4956538 19660723
5881333 19660723
5881201 19660723
5881109 19660723
5931839 19660723
5932021 19660723
5881354 19660723
5931355 19660723
5932432 19660724
5881659 19660724
5219155 19660724
5932447 19660724
5932377 19660724
5219058 19660724
5295781 19660724
5219252 19660725
5932611 19660725
5881838 19660725
5881790 19660725
5326767 19660725
5881894 19660726
5219383 19660726
5932685 19660726
5932979 19660727
5326922 19660727
5932954 19660727
5882057 19660727
5882276 19660728
5933056 19660728
5933173 19660729
5295830 19660729
5933643 19660730
5933482 19660730
5933581 19660730
5933524 19660730
5882474 19660730
4286843 19660731
5933862 19660731
5882869 19660731
5327099 19660731
5219749 19660731
5933803 19660731
5934279 19660731
4956702 19660731
5934231 19660731
5327184 19660731
5934746 19660731
5933988 19660731
5933891 19660731
5934621 19660731
4160567 19660731
4286785 19660731
5934182 19660731
4956679 19660731
5934861 19660810
5219860 19660810
5883068 19660811
4286881 19660811
4222865 19660812
5935341 19660813
5295918 19660813
5935430 19660813
5935431 19660813
5883360 19660813
5935534 19660813
5883557 19660813
5883434 19660813
4286943 19660813
5935568 19660813
5935783 19660814
5883702 19660814
4286961 19660814
5936043 19660814
5936113 19660814
5894291 19660815
5936161 19660815
5936148 19660815
5936278 19660815
5327668 19660815
5883950 19660815
5884022 19660816
5884080 19660816
5936515 19660817
4287023 19660818
5936534 19660818
5177852 19660819
5177713 19660819
5177715 19660819
4160810 19660819
5327822 19660819
5177580 19660819
5952478 19660819
5952525 19660825
5937161 19660825
5937155 19660825
5937131 19660825
5937249 19660825
5937157 19660825
5327834 19660825
5937596 19660829
4160879 19660829
5937431 19660829
5178105 19660829
5327955 19660829
4957068 19660829
4160881 19660829
4287109 19660829
5327973 19660829
5884555 19660901
5949296 19660901
5937862 19660901
5328037 19660902
5938014 19660902
5220303 19660916
5938236 19660916
5884681 19660916
5884682 19660916
5938512 19660917
4160961 19660917
5884719 19660917
4287174 19660917
5894542 19660917
4160978 19660917
5938508 19660917
5938602 19660917
5938728 19660917
5885031 19660921
5938790 19660921
5885033 19660921
5938871 19660921
5894561 19660921
5938968 19660924
5178283 19660925
5220628 19660925
5949398 19660925
4380085 19660925
5220679 19660925
5939104 19660925
5328277 19660925
5939247 19660925
5939453 19660925
5894686 19660925
5899188 19660925
4957273 19660926
5939838 19660926
5220691 19660926
5940009 19660928
5296133 19660928
5894717 19660928
5328474 19660928
5220748 19660929
5949490 19660929
5940336 19660930
5220766 19660930
5885825 19660930
5328591 19660930
5220807 19660930
5886113 19661001
5940672 19661001
5886002 19661001
5940440 19661001
5941050 19661001
5940720 19661001
5940436 19661001
5886152 19661001
4161252 19661001
5886084 19661001
5940699 19661001
5940703 19661001
5886085 19661001
5941040 19661001
5940958 19661001
5328703 19661001
5940840 19661001
4287404 19661002
5941531 19661002
5894955 19661002
5220956 19661002
5178359 19661002
5941696 19661002
5886348 19661002
5296211 19661002
5328816 19661002
5941231 19661002
5886247 19661002
5941332 19661002
5941765 19661003
5886500 19661003
5886602 19661004
5886518 19661004
5941907 19661004
5941968 19661007
5328881 19661007
5895109 19661008
5942367 19661008
5328958 19661008
5942344 19661008
5328883 19661008
5221241 19661008
5887235 19661009
5895150 19661009
5943210 19661009
5329133 19661009
5943358 19661009
4223273 19661009
5895151 19661009
5943379 19661009
5887015 19661009
5943292 19661009
5178403 19661012
4161402 19661012
5178400 19661012
5221656 19661012
5943559 19661012
5887467 19661013
5943842 19661013
5943846 19661013
5329248 19661013
5221679 19661013
5944110 19661014
5944141 19661014
4223359 19661014
5944111 19661014
5944194 19661014
5329309 19661014
5221814 19661014
5944922 19661015
5178531 19661015
5944646 19661015
5945162 19661015
5944956 19661015
5887773 19661015
5945007 19661015
5895396 19661015
5945480 19661016
5895447 19661016
5949905 19661016
5946069 19661016
5329682 19661016
5946351 19661016
5945326 19661016
4161589 19661016
5887889 19661016
5949841 19661016
5329683 19661016
5887995 19661016
5888029 19661016
5329633 19661016
5946472 19661017
5946453 19661017
5946721 19661018
5946855 19661018
5946935 19661018
5329779 19661018
5946656 19661018
5178634 19661019
5947130 19661019
5178598 19661019
5947059 19661019
5947066 19661019
5888302 19661020
5947226 19661022
5947365 19661022
5947185 19661022
5947188 19661022
5947377 19661022
5949958 19661022
5947209 19661022
5947451 19661022
5329981 19661023
5947492 19661023
4161682 19661023
5952841 19661023
5888413 19661023
5329998 19661023
5330013 19661023
5911063 19661123
4161705 19661123
5911027 19661123
5867952 19661124
5296489 19661124
5868059 19661126
5911717 19661126
4161733 19661126
5911236 19661126
5911353 19661126
5911813 19661126
5868657 19661127
5868561 19661127
5912634 19661127
4380391 19661127
5868608 19661127
5868418 19661127
5912542 19661127
5868371 19661127
5868535 19661127
5222533 19661127
5330313 19661127
5912465 19661127
4957994 19661127
5868484 19661127
4161754 19661127
5868803 19661128
5912851 19661128
5296545 19661128
4958059 19661129
5330491 19661129
5899485 19661129
5913223 19661129
5913214 19661129
5913076 19661129
5913357 19661129
5868996 19661130
5913960 19661130
5952998 19661130
4958101 19661130
5913571 19661130
5950202 19661130
5869047 19661130
5914137 19661202
5869166 19661202
5950283 19661203
5869446 19661203
4958199 19661203
5178763 19661203
5869435 19661203
5869443 19661203
4161887 19661203
5330660 19661203
5914995 19661203
4161868 19661203
4223804 19661204
5915512 19661204
5222779 19661204
5869587 19661204
5222818 19661204
5915218 19661204
5915856 19661204
5330773 19661204
5915251 19661204
5915854 19661204
5915318 19661204
5950358 19661204
5869769 19661204
5915228 19661204
5916111 19661204
5916108 19661204
5330856 19661204
5869737 19661204
5915602 19661204
5915476 19661204
5222825 19661206
5916408 19661207
4958303 19661208
5916606 19661208
5916661 19661210
5916878 19661220
5916947 19661220
5331044 19661220
5870053 19661220
4380569 19661220
5916756 19661220
5296778 19661222
5950462 19661222
4161986 19661222
5870146 19661222
5331150 19661223
5917531 19661223
5917551 19661223
5917212 19661223
4288174 19661223
4223964 19661223
5917493 19661223
5918293 19661226
5917801 19661226
4224002 19661226
5950544 19661226
5917794 19661226
4162052 19661226
5331210 19661226
5918242 19661226
5950580 19661226
5917784 19661226
5917985 19661226
5331278 19661226
5918914 19661228
5918729 19661228
5223276 19661228
5918918 19661228
5918681 19661228
5919036 19661229
5919237 19661229
5919422 19661229
5919035 19661229
5919201 19661229
5870642 19661231
4224093 19661231
5870622 19661231
5331631 19670101
4288321 19670101
5920024 19670101
5920281 19670102
4224111 19670102
5920359 19670103
5920327 19670103
4162215 19670104
5178876 19670105
5920579 19670105
5920601 19670105
5920603 19670105
5331759 19670106
5920776 19670108
5921040 19670108
5921116 19670108
5921019 19670108
5921098 19670108
5331813 19670108
5331864 19670108
4162346 19670109
5921676 19670109
5921307 19670109
5223725 19670109
5331936 19670109
5870883 19670109
5921492 19670109
5179679 19670112
5179910 19670112
5179462 19670112
5179592 19670112
5179784 19670112
5178909 19670112
5179726 19670112
5179506 19670112
5179755 19670112
5953308 19670120
5922165 19670120
5922131 19670120
5922092 19670120
5922416 19670122
5953328 19670122
5922373 19670122
5922363 19670122
5922567 19670123
4162463 19670123
5223858 19670123
5332134 19670123
4288514 19670123
5922578 19670123
5922688 19670123
5332131 19670123
5922989 19670124
5871155 19670124
4958814 19670124
5950970 19670126
5923214 19670126
5923755 19670128
4288592 19670128
5871193 19670129
4224282 19670129
5871272 19670129
5951008 19670129
5224028 19670129
5871268 19670129
5332352 19670129
5951062 19670129
5924260 19670129
5951060 19670129
5924292 19670129
5871250 19670129
5923800 19670129
5951047 19670129
5224083 19670129
5924863 19670130
5925706 19670205
5926623 19670205
5926044 19670205
5871764 19670205
5332576 19670205
4288727 19670205
5871523 19670205
5224522 19670205
5297046 19670205
5926669 19670205
5926025 19670205
5926128 19670205
5924935 19670205
4959005 19670205
5925261 19670205
5925551 19670205
5871423 19670205
4959031 19670205
5224308 19670205
5925221 19670205
4958964 19670205
5925349 19670205
5332653 19670205
5925104 19670205
5925263 19670205
5895844 19670205
5951190 19670205
4380854 19670205
5925253 19670205
5925135 19670205
5895859 19670208
5871835 19670208
5332878 19670208
5926833 19670208
5332961 19670209
5224620 19670209
6015530 19670209
4224564 19670210
5332991 19670210
4224554 19670210
5927019 19670220
5927190 19670220
5927582 19670220
5927354 19670220
5872083 19670220
5927363 19670220
5951550 19670221
4959126 19670221
5333126 19670221
5928045 19670224
5928065 19670224
5927936 19670224
5928074 19670224
5872154 19670224
5928371 19670225
5333243 19670225
6015631 19670225
5928596 19670225
5928553 19670225
5951706 19670225
5929197 19670228
5224915 19670228
4224676 19670228
5224985 19670301
5953953 19670301
5333632 19670304
4157448 19670304
5954137 19670304
6005741 19670304
4289005 19670304
5333500 19670304
5954606 19670304
5954213 19670304
5954708 19670306
5954744 19670306
5954713 19670306
5333661 19670306
5333659 19670306
5954887 19670306
5333679 19670306
5225135 19670307
5955054 19670307
6015968 19670309
5872693 19670309
4224793 19670309
5955503 19670309
5225296 19670309
6012609 19670309
5955493 19670309
5872754 19670309
5872711 19670309
5873002 19670309
5955608 19670309
6016063 19670310
5955847 19670310
5333936 19670310
4163088 19670310
6016048 19670310
5333946 19670310
6016091 19670316
5180748 19670316
5180278 19670316
6016113 19670316
5180652 19670316
5955919 19670317
5956002 19670317
5955957 19670317
5955977 19670317
5956469 19670318
5956326 19670318
5956441 19670318
5956485 19670318
5956408 19670318
5956349 19670318
5297309 19670319
5956666 19670319
5334127 19670319
5956709 19670319
4289191 19670319
5957046 19670320
6016357 19670320
6016414 19670320
5873216 19670320
5956973 19670320
5873237 19670320
4959579 19670320
4163266 19670322
5957207 19670322
4224909 19670322
6006077 19670322
5873370 19670325
5873448 19670325
5225614 19670325
5873385 19670325
5225655 19670328
5957791 19670328
5957948 19670329
5225719 19670329
5225722 19670329
5334541 19670329
5957951 19670329
4224977 19670330
5958007 19670330
5957968 19670330
5957999 19670330
6017331 19670331
5226002 19670331
4381100 19670331
5958040 19670331
5226028 19670331
5226247 19670401
6017535 19670401
5334750 19670401
5874131 19670401
5874061 19670401
6017520 19670401
5958255 19670405
5874337 19670405
4289400 19670405
6017790 19670405
5874283 19670405
5874253 19670405
5334913 19670411
4289430 19670411
5334987 19670411
6018025 19670411
4959789 19670411
5958317 19670411
6017950 19670411
5874479 19670411
6017957 19670411
5874506 19670411
5959025 19670413
5226468 19670413
6018628 19670413
4289523 19670413
6018344 19670413
4163601 19670413
5958638 19670413
6018471 19670413
5335150 19670413
6012739 19670413
4289504 19670413
5335081 19670413
6018355 19670413
6018359 19670413
5335110 19670413
5226499 19670413
5226498 19670413
6018331 19670413
5180881 19670415
5959317 19670415
5226643 19670415
5959154 19670415
5959260 19670415
4959912 19670415
5896138 19670415
6018908 19670415
5226672 19670415
6006331 19670418
5959432 19670418
4163710 19670420
5959659 19670420
5959760 19670420
5959675 19670420
5960054 19670421
6019259 19670421
6019237 19670421
5959997 19670421
5960191 19670422
5960078 19670422
5297548 19670422
6019430 19670422
6006513 19670425
6019448 19670425
5960294 19670425
5181028 19670426
4289669 19670426
5960534 19670426
5960579 19670426
6019640 19670427
6019627 19670427
6071313 19670427
6019645 19670427
4225340 19670428
4289719 19670428
6020043 19670502
5960937 19670502
5960894 19670502
4289726 19670502
5960935 19670502
5960979 19670502
5227297 19670509
4960127 19670509
5961229 19670509
5961291 19670509
5961052 19670509
6020227 19670509
4960109 19670509
5961198 19670509
5961294 19670509
5961412 19670510
5961430 19670510
5961470 19670510
5961528 19670510
5961539 19670510
4960174 19670512
5961614 19670512
6020534 19670512
5961748 19670512
5336003 19670512
5297613 19670513
5961993 19670513
5961846 19670513
5961988 19670513
5962298 19670516
6020829 19670516
5962361 19670516
5962982 19670519
5227607 19670519
5962864 19670519
4289956 19670519
5875138 19670519
5875089 19670519
5962760 19670519
5962800 19670519
5962607 19670519
5181151 19670519
5963102 19670522
6021233 19670526
4290026 19670526
6021232 19670526
5227760 19670526
5227740 19670526
5227746 19670526
6021347 19670529
6066651 19670529
4225535 19670529
6021271 19670529
6007050 19670529
5227831 19670529
6021577 19670531
6021428 19670531
5336472 19670531
5963498 19670531
5963624 19670531
6021538 19670531
4164348 19670531
6021452 19670531
5228106 19670531
6021599 19670531
5963868 19670531
6021426 19670531
6021820 19670602
6067070 19670602
6071439 19670602
5336701 19670606
5228254 19670606
6021955 19670608
5964316 19670608
5182035 19670613
5181806 19670613
5181932 19670613
6022207 19670616
4960536 19670616
5228441 19670616
4960534 19670616
6022153 19670616
5336828 19670618
5875425 19670618
4960566 19670618
5964483 19670618
5228607 19670619
4290184 19670619
5875464 19670619
6022626 19670619
6022512 19670619
5336935 19670619
6022576 19670619
6022855 19670620
6022904 19670620
5875563 19670620
4164544 19670620
5875608 19670623
6023118 19670623
6023040 19670623
6023246 19670623
6023175 19670623
5336996 19670623
6023179 19670623
4290305 19670626
5875774 19670626
6023661 19670626
5875685 19670626
6023758 19670627
5875950 19670627
6023750 19670627
5875929 19670627
5337303 19670701
6013019 19670701
6024122 19670701
6024003 19670701
6024409 19670701
6024248 19670701
6007353 19670701
6024428 19670702
5965001 19670702
6024539 19670702
6024423 19670702
5228974 19670705
6024661 19670705
4164747 19670706
5965089 19670706
6013057 19670706
4164738 19670706
4290506 19670720
6024967 19670720
5876371 19670720
4290513 19670720
4164850 19670720
6067301 19670721
6025069 19670721
5229151 19670722
6067318 19670722
6025444 19670722
6025134 19670722
5229089 19670722
6025416 19670722
5229176 19670722
6025609 19670726
6067341 19670726
6007483 19670727
6025805 19670727
4290618 19670727
4381650 19670727
5965610 19670727
5876819 19670728
5965802 19670728
5965775 19670728
6067369 19670730
4165015 19670730
6026004 19670730
5229405 19670730
5229412 19670802
6026082 19670802
6026068 19670802
5229413 19670802
5338057 19670802
4961074 19670803
6026196 19670803
6026410 19670803
5966205 19670803
6026318 19670803
4165179 19670803
5877012 19670803
4290728 19670803
5966160 19670803
6007579 19670803
5966228 19670803
6007594 19670804
6026595 19670804
5966599 19670804
5229538 19670804
5966437 19670804
6026527 19670804
5966442 19670804
5966524 19670804
5966821 19670805
5966782 19670805
6013117 19670805
6026819 19670805
5877200 19670805
5877273 19670805
5966881 19670805
6027054 19670808
5877334 19670808
5338435 19670808
4290827 19670808
6026937 19670808
5338445 19670808
6067439 19670808
5877331 19670808
6013157 19670814
4290913 19670814
6007729 19670814
5968119 19670814
5338669 19670814
5967799 19670814
5967925 19670814
5338698 19670819
4961260 19670819
6027549 19670819
6067485 19670819
6027458 19670819
5298118 19670819
5298113 19670819
5877353 19670819
5968399 19670821
4226174 19670821
5968452 19670821
5968676 19670826
5969268 19670826
5969482 19670826
6007943 19670826
6007989 19670826
4381852 19670826
5969365 19670826
5969399 19670826
5969099 19670826
5968670 19670826
4165510 19670826
5968724 19670826
5969108 19670826
4226198 19670826
5969480 19670826
4291119 19670902
5969896 19670902
4165628 19670902
5969799 19670902
5969672 19670902
6028003 19670902
5877395 19670902
5969724 19670902
5969637 19670902
5969951 19670902
5969749 19670902
6027981 19670902
4226236 19670902
5969631 19670902
4165660 19670902
6027714 19670902
6028381 19670903
4165747 19670903
4961526 19670903
4291192 19670903
5230068 19670903
6028682 19670903
5877642 19670903
5230166 19670903
5230102 19670903
4291266 19670907
4165816 19670907
5970520 19670907
6008130 19670907
5971190 19670907
5970701 19670907
5971230 19670907
5971403 19670907
6029213 19670911
4291339 19670911
5877968 19670911
5877956 19670911
6029183 19670911
5971569 19670911
5971691 19670911
6029261 19670912
5877992 19670912
5971752 19670912
5230347 19670912
5972783 19670912
5971761 19670912
5339692 19670912
5878044 19670912
5339575 19670912
5972306 19670912
5972252 19670912
4382045 19670912
4382072 19670912
5182380 19670912
5298352 19670913
6029414 19670913
5972832 19670913
6029352 19670913
6029964 19670924
6030093 19670924
5339864 19670924
5339838 19670924
5298354 19670924
6029747 19670924
6029901 19670924
6029586 19670924
5973152 19670925
4291561 19670925
6030454 19670925
6030510 19670925
5973192 19670925
6008491 19670925
6013299 19670926
5973396 19670926
6008544 19670927
6031217 19670930
5230576 19670930
5230597 19670930
6031103 19670930
5230943 19670930
5230639 19670930
5230596 19670930
5230808 19670930
5230601 19670930
6032414 19671002
6031852 19671002
4382229 19671002
6032874 19671002
6067818 19671002
5340164 19671002
6032517 19671002
6032528 19671002
5899888 19671002
6032695 19671002
6032810 19671002
6031591 19671002
6032456 19671002
6067777 19671002
4166349 19671002
4226667 19671002
6032435 19671002
6031941 19671002
5231162 19671004
5231163 19671004
5231064 19671004
6032983 19671004
5231016 19671004
6033362 19671005
6033333 19671005
6033162 19671005
5340449 19671007
5231249 19671007
6033525 19671007
6033706 19671012
4291893 19671012
4166473 19671012
6067994 19671012
6033715 19671012
6033927 19671012
6034056 19671012
4291856 19671012
6034478 19671012
6034060 19671012
4166466 19671012
4962250 19671012
6034796 19671013
6034712 19671013
5340609 19671013
5340624 19671013
5231413 19671013
5340591 19671013
4382375 19671013
5973582 19671013
5974060 19671014
5973649 19671014
6013358 19671014
6035111 19671014
4382419 19671014
6068190 19671014
6035807 19671014
5973880 19671014
6035787 19671014
4291954 19671014
6034972 19671014
6035699 19671014
6013340 19671014
4166593 19671014
5231531 19671017
6036119 19671017
6068203 19671017
6035869 19671017
6035877 19671017
6071961 19671019
6008752 19671019
6036666 19671019
5975216 19671020
6037131 19671020
6037259 19671020
6037838 19671020
6037453 19671020
5974942 19671020
5182500 19671020
5974962 19671020
6037760 19671020
6036801 19671020
5974987 19671020
5341206 19671020
6008920 19671020
6037551 19671020
6037332 19671020
5341302 19671020
5975210 19671020
6005652 19671020
5341120 19671020
5974890 19671020
5975544 19671020
5975935 19671022
5341573 19671022
6037955 19671022
4962557 19671022
5231925 19671022
6038783 19671022
5975931 19671022
5341581 19671022
5976079 19671022
6068383 19671022
6038876 19671022
5341601 19671022
4166903 19671022
5976230 19671022
6038738 19671022
6068357 19671022
4166819 19671022
6038954 19671022
6038106 19671022
5976590 19671028
5341642 19671028
5976543 19671028
5976661 19671028
6009268 19671028
4382595 19671028
5976740 19671028
5976624 19671028
5341694 19671030
5976910 19671030
4227139 19671030
5977204 19671030
5977019 19671030
5977112 19671030
5977332 19671030
6009287 19671030
4962686 19671031
6039158 19671031
5232103 19671031
6039539 19671031
5977423 19671031
5977764 19671031
5977469 19671031
6009430 19671031
6039417 19671031
4227204 19671031
5977727 19671031
6039840 19671031
4227149 19671031
5977651 19671031
6068539 19671031
5298644 19671031
6009482 19671031
4227205 19671031
6039954 19671031
4292326 19671031
5978657 19671104
5978568 19671104
5232153 19671104
5978229 19671104
5232127 19671104
5978187 19671104
4166985 19671104
5342209 19671105
5979285 19671105
6009784 19671105
5232214 19671105
5979051 19671105
6040563 19671105
5342420 19671105
6009862 19671105
5298702 19671105
5978914 19671105
4962805 19671105
5342346 19671105
6040069 19671105
5342266 19671105
6009889 19671105
5342237 19671105
5979345 19671105
5342407 19671105
5979620 19671105
5232220 19671105
5342402 19671105
4227290 19671105
6040300 19671105
5978735 19671105
6040076 19671105
5980180 19671111
5979957 19671111
4227344 19671111
6040997 19671111
6013640 19671111
5980084 19671111
5342564 19671111
5980128 19671111
6009994 19671111
6041016 19671111
6040814 19671111
5980167 19671111
5980365 19671111
4962883 19671111
6009958 19671111
4167100 19671112
6043031 19671112
4227418 19671112
6041317 19671112
6041648 19671112
6041492 19671112
6042601 19671112
5232617 19671112
5342724 19671112
6042756 19671112
6041303 19671112
6041553 19671112
6068672 19671112
4962945 19671112
5342725 19671112
4167151 19671112
6041145 19671112
6041800 19671112
5980633 19671112
6068716 19671112
6042405 19671112
6041214 19671112
6041728 19671112
6042857 19671112
6041621 19671112
5980902 19671114
5981287 19671114
5343003 19671114
6043189 19671114
6043104 19671114
5981062 19671114
5980676 19671114
4167160 19671114
5980762 19671114
4963034 19671114
5981134 19671114
5878335 19671114
6043718 19671117
6043816 19671117
6043963 19671117
6044148 19671117
6044705 19671118
6045167 19671118
6045092 19671118
4963084 19671118
4382881 19671118
6045133 19671118
6044636 19671118
6072167 19671118
5298832 19671118
6044878 19671118
6045559 19671118
6044422 19671118
5343339 19671118
6044323 19671118
4227660 19671118
6045438 19671118
6068815 19671118
6046929 19671119
6047084 19671119
5233032 19671119
4227689 19671119
6047069 19671119
6047139 19671119
6047168 19671119
5233028 19671119
6046718 19671119
5981630 19671119
5981793 19671119
4963167 19671119
4859852 19671119
6047458 19671120
6047466 19671120
6047512 19671120
6047307 19671120
5981980 19671120
6047762 19671120
5982085 19671120
6010401 19671121
5233229 19671121
6072201 19671212
5982283 19671212
4227759 19671212
6047989 19671212
5233356 19671212
6047925 19671212
5982284 19671212
4292680 19671212
4860364 19671212
4860424 19671213
6049167 19671213
6048710 19671213
6048321 19671213
4292724 19671213
4860438 19671213
6048737 19671213
6048984 19671213
4292814 19671213
6048236 19671213
4292715 19671213
6049471 19671214
4292999 19671214
4963516 19671214
6049321 19671214
4227903 19671214
6050403 19671214
6050078 19671214
6049428 19671214
4292839 19671214
4860820 19671214
6051122 19671214
4383089 19671214
4860700 19671214
6050594 19671214
5233400 19671214
6050157 19671214
6050624 19671214
6049546 19671214
4860746 19671214
6049383 19671214
5299005 19671214
6050015 19671214
5982586 19671215
6051293 19671215
5982716 19671215
6051474 19671215
4860844 19671215
6072349 19671215
5982484 19671215
6051155 19671215
4383124 19671215
4293082 19671215
5982623 19671215
5982621 19671215
5896444 19671215
4228022 19671215
6052028 19671216
6052216 19671216
4293160 19671216
4228135 19671216
4861101 19671216
6052213 19671216
5982756 19671216
4963974 19671216
4228160 19671216
5983062 19671216
6051948 19671216
6052065 19671216
6051674 19671216
4861098 19671216
6052104 19671216
5982860 19671216
6052612 19671218
6069486 19671218
4167737 19671218
6052809 19671218
6052994 19671218
6053000 19671218
6052502 19671218
6053109 19671218
4167842 19671218
4167703 19671218
6053910 19671219
6053478 19671219
4861251 19671219
4964069 19671219
6053387 19671219
5183082 19671219
6069583 19671219
6053361 19671219
4861312 19671219
6069621 19671220
5233903 19671220
5878767 19671220
6054098 19671220
6054545 19671221
6054959 19671221
6054894 19671221
5983215 19671221
6054634 19671221
4964153 19671221
6072478 19671221
6054847 19671221
5878928 19671221
4861438 19671221
5878926 19671221
6054466 19671221
6054964 19671221
6054839 19671221
5983415 19671226
5983284 19671226
6055305 19671226
4861644 19671226
4228413 19671226
4861646 19671226
4228398 19671226
4293450 19671226
4861587 19671226
5983492 19671226
5983546 19671226
4861742 19671227
6056154 19680104
6056046 19680104
6055789 19680104
5234089 19680104
6056068 19680104
6056307 19680106
4293523 19680106
6056206 19680106
6056770 19680106
6056539 19680106
6056472 19680106
4861802 19680106
6056200 19680106
4293525 19680106
6013848 19680110
5984143 19680110
5983945 19680110
5984104 19680110
5984122 19680110
6056968 19680110
4293547 19680110
5984148 19680110
5983889 19680110
6014052 19680112
6057301 19680112
4168209 19680112
5984553 19680112
4383382 19680112
5985006 19680112
5234231 19680112
6057064 19680112
5985032 19680112
5984527 19680112
6013970 19680112
6057261 19680112
6057203 19680112
5984823 19680112
6010679 19680112
4862124 19680112
4168259 19680112
6057259 19680112
6057157 19680112
6057650 19680114
6058265 19680114
4862261 19680114
4862168 19680114
4964557 19680114
6057608 19680114
6058037 19680114
5317771 19680114
6072668 19680114
4862273 19680114
6058102 19680114
4862364 19680114
5985284 19680114
6069900 19680114
5879142 19680114
4964555 19680114
5879067 19680114
6010739 19680114
6058702 19680114
5985409 19680114
6058318 19680114
4293713 19680114
6058133 19680114
5985241 19680114
6058682 19680114
6069955 19680119
5985503 19680119
5985542 19680119
4964590 19680119
6058954 19680119
6059223 19680119
6010747 19680119
6058868 19680119
6059675 19680119
4862480 19680119
6061378 19680121
5986031 19680121
5986285 19680121
6061288 19680121
6061070 19680121
6060402 19680121
6059877 19680121
4168475 19680121
6059773 19680121
6059921 19680121
5985980 19680121
6060793 19680121
5183172 19680121
6061153 19680121
4168676 19680121
5985934 19680121
6060400 19680121
6060041 19680121
5986220 19680121
5986461 19680121
4293932 19680121
4964767 19680121
6060850 19680121
6059799 19680121
4293890 19680121
6061147 19680121
6059770 19680121
6060491 19680121
6060599 19680121
6060829 19680121
5985973 19680121
5183228 19680121
4964865 19680122
5879226 19680122
5299432 19680122
4168741 19680122
6061978 19680122
5986665 19680122
5234599 19680122
4863098 19680122
6062251 19680127
6062662 19680127
5299505 19680127
5879282 19680127
6062854 19680127
6062352 19680127
6062296 19680127
5986766 19680127
6063334 19680128
5987054 19680128
6063381 19680128
6063319 19680128
5183267 19680203
5987235 19680203
5987347 19680203
4863438 19680203
6070654 19680203
6063884 19680203
6063915 19680203
6070609 19680203
6063666 19680203
5299527 19680203
6064058 19680203
5987344 19680203
6064117 19680203
6063870 19680203
6064390 19680210
5987618 19680210
5987482 19680210
6065191 19680210
5987560 19680210
6070750 19680210
6064842 19680210
4863589 19680210
5183307 19680210
6064976 19680210
6065008 19680210
4863557 19680210
6064475 19680210
6065094 19680210
5987546 19680210
4228979 19680210
4965132 19680210
6064387 19680210
4168893 19680210
5634462 19680210
4168969 19680210
6070809 19680210
5234954 19680210
4863874 19680213
6066108 19680213
4863813 19680213
6066033 19680213
5988163 19680213
6066066 19680213
4863877 19680213
5988199 19680213
5235026 19680213
5988042 19680213
6065410 19680213
5634506 19680213
6014296 19680213
6065731 19680213
6070976 19680213
6065571 19680213
6065352 19680213
4229202 19680214
5634639 19680214
4864092 19680214
5235094 19680214
4864327 19680215
4169319 19680215
5630444 19680215
6074283 19680215
5879327 19680215
5634912 19680215
6075031 19680215
5988263 19680215
6074400 19680215
6074069 19680215
6074998 19680215
5634865 19680215
4294582 19680215
4864384 19680215
5988319 19680215
5624152 19680215
5624070 19680215
5634965 19680215
6074466 19680215
6073248 19680215
4294515 19680215
5624336 19680215
6073043 19680215
6075816 19680216
5235472 19680216
4864664 19680216
6076008 19680216
6075733 19680216
4169403 19680216
5988402 19680216
5635148 19680216
4864729 19680216
4229378 19680216
5635081 19680216
4864617 19680216
6075745 19680216
5299771 19680216
6075814 19680216
6075544 19680216
5235624 19680216
6076061 19680216
4864756 19680216
4965540 19680225
6076447 19680225
4965538 19680225
6076136 19680225
6076531 19680225
5988725 19680226
4864938 19680226
5988597 19680226
6076595 19680226
6076721 19680226
5624594 19680226
6076817 19680226
4294798 19680226
6076548 19680226
5624579 19680226
6077166 19680226
4864990 19680226
6076681 19680226
6077625 19680228
5624766 19680228
4865015 19680228
6077645 19680228
5988797 19680228
5635236 19680228
5879394 19680228
5635208 19680228
5624752 19680228
4865114 19680302
5988840 19680302
5988967 19680302
6077866 19680302
6077886 19680302
5624836 19680303
4294905 19680303
6078243 19680303
5635345 19680303
6078443 19680303
6078421 19680303
5183507 19680303
6078677 19680305
6078510 19680305
6078522 19680305
4169639 19680305
4169613 19680305
5635406 19680305
6078835 19680305
5183531 19680305
5989254 19680324
6079763 19680324
5625003 19680324
5299842 19680324
6079941 19680324
5989106 19680324
5989313 19680324
4965757 19680324
4865382 19680324
4965764 19680324
4865574 19680324
5635563 19680324
5235892 19680324
4865550 19680324
4229805 19680327
5888501 19680327
4865622 19680327
5635907 19680329
4229819 19680329
5635958 19680329
5635865 19680329
4169813 19680330
4169846 19680330
5636153 19680330
5636107 19680330
6080348 19680404
4169898 19680404
5636451 19680404
6080340 19680404
4384021 19680404
4295153 19680404
5989746 19680404
5990008 19680404
4295151 19680404
4965884 19680404
5636361 19680404
4865900 19680404
6080445 19680404
5625107 19680404
5989992 19680404
4965953 19680406
4295200 19680406
4865977 19680406
6080958 19680406
5688836 19680406
6080816 19680406
5990179 19680408
5688901 19680408
5636759 19680408
6081318 19680408
5990181 19680408
5990193 19680408
5236909 19680409
5236529 19680409
5236752 19680409
5237138 19680409
5236353 19680409
5236274 19680409
5236304 19680409
5236366 19680409
5236729 19680409
5236886 19680409
5236551 19680409
5236281 19680409
4384184 19680410
5637550 19680410
5688968 19680410
5300037 19680410
6082039 19680410
4866356 19680410
5637349 19680410
5637767 19680410
4866724 19680410
5990420 19680410
5637641 19680410
4170203 19680410
6082028 19680410
4966067 19680410
6082037 19680410
4866417 19680410
5990682 19680410
5300107 19680410
5637610 19680410
5300121 19680410
5637764 19680410
4295395 19680410
6081945 19680410
5637478 19680410
6081660 19680410
6082027 19680410
4170185 19680410
5990561 19680410
5638073 19680411
4384199 19680411
4384208 19680411
5638300 19680411
5638102 19680411
5990926 19680411
5638137 19680411
4295496 19680411
4170430 19680411
5183667 19680411
6082641 19680411
6011395 19680420
5990974 19680420
6082921 19680420
6082859 19680420
5638403 19680420
5625492 19680420
5991241 19680425
6083077 19680425
5638648 19680425
5991098 19680425
5638483 19680425
5630760 19680425
5991225 19680425
4295594 19680425
4295626 19680425
5183790 19680425
4295607 19680425
5639053 19680427
4867245 19680427
6014521 19680428
5582570 19680428
5991538 19680428
4966389 19680428
5300223 19680428
4867371 19680428
5639364 19680428
5625597 19680428
5639379 19680428
5639465 19680428
5991724 19680430
5237779 19680430
5639852 19680430
4295770 19680430
5639693 19680430
6014572 19680501
4295787 19680501
4867677 19680501
5991996 19680501
4295775 19680501
5237856 19680501
4170709 19680501
5625754 19680501
4966530 19680503
5582994 19680503
5183903 19680503
5238102 19680503
5640433 19680503
5183879 19680503
4230422 19680503
5238092 19680503
5640479 19680503
5238241 19680503
4170761 19680503
5300314 19680503
5183980 19680503
5640524 19680503
5582971 19680503
5640329 19680503
5625775 19680503
4867724 19680503
4230426 19680503
5992300 19680503
5237941 19680503
5238325 19680503
4230432 19680503
5625806 19680508
5583061 19680508
5583076 19680508
4867882 19680508
5992457 19680509
4170933 19680509
5625904 19680509
5992562 19680509
5992544 19680509
5640952 19680509
5238581 19680509
4868141 19680509
5625897 19680509
5689273 19680509
4171000 19680509
5641479 19680509
5642337 19680509
4296030 19680509
5184511 19680509
4170993 19680509
5689153 19680509
4868056 19680509
5642031 19680509
5641432 19680509
5641056 19680509
5238668 19680509
5641100 19680509
5641097 19680509
5641389 19680509
4171027 19680509
5642703 19680509
5641526 19680509
5625878 19680509
5641625 19680509
5642553 19680509
4295958 19680509
5642769 19680510
4868308 19680510
4171128 19680520
5689329 19680520
4966815 19680520
5992774 19680520
5643242 19680522
4868725 19680523
5644111 19680523
4868562 19680523
4171305 19680523
4966910 19680523
5583586 19680523
5583681 19680523
4384524 19680523
5644133 19680523
5993002 19680523
4868595 19680523
4230661 19680523
4296160 19680523
5644535 19680523
5644032 19680523
5643746 19680523
4296226 19680523
5643884 19680523
5625946 19680523
5238851 19680523
5644827 19680527
5238953 19680527
4868728 19680527
5238922 19680527
4171372 19680527
5184875 19680527
5583913 19680527
5689471 19680527
5689511 19680527
5644977 19680527
5644751 19680527
5583861 19680527
5645381 19680527
4868767 19680527
5645667 19680603
5184900 19680603
5645400 19680603
5645694 19680603
5993283 19680603
5239031 19680603
4868889 19680603
5583963 19680603
5645658 19680603
5645682 19680603
5630894 19680603
5646333 19680605
4869176 19680605
5184982 19680605
5993501 19680605
5185020 19680605
6014648 19680605
5646100 19680605
4171508 19680605
5584258 19680605
5185095 19680605
5584221 19680605
5993721 19680605
5993708 19680605
5300553 19680605
4868992 19680605
4869181 19680605
5184980 19680605
5993804 19680607
5993830 19680607
5646513 19680607
5646637 19680607
5646706 19680607
5584329 19680607
5994453 19680610
5646807 19680610
5584599 19680610
4869361 19680610
4230925 19680610
4296620 19680610
5646811 19680610
5584524 19680610
5584516 19680610
5300624 19680610
4230892 19680610
5647022 19680610
4296621 19680610
5994020 19680610
5647105 19680610
5585085 19680610
5585410 19680619
4296646 19680619
4869515 19680619
4967399 19680619
5647347 19680625
5585633 19680625
4171745 19680628
4869645 19680628
5647641 19680628
5647620 19680628
5694603 19680628
5647613 19680628
5647743 19680628
5648071 19680629
5648102 19680629
4869701 19680629
5647979 19680629
4296793 19680630
5586030 19680630
5585954 19680630
5585898 19680630
5585769 19680630
5585815 19680630
5586085 19680701
5994664 19680701
5648366 19680702
5648455 19680702
4296831 19680702
5648695 19680702
4231104 19680702
5648712 19680702
4296846 19680702
5586223 19680702
5648562 19680702
4967604 19680703
5239496 19680703
5586395 19680703
5630403 19680703
5994909 19680703
5630404 19680703
5586430 19680703
4967630 19680703
4231126 19680703
4171986 19680703
5995184 19680704
4296924 19680704
6011714 19680704
4231222 19680704
5649285 19680704
6011710 19680704
5586635 19680704
5995188 19680704
5648922 19680704
4967676 19680704
5648946 19680704
4296904 19680704
5995056 19680704
5649234 19680704
5649214 19680704
5995168 19680704
5649489 19680708
4296982 19680708
5888904 19680708
5649787 19680708
5888902 19680708
4967735 19680708
5995462 19680708
5689774 19680708
5300919 19680709
5650573 19680709
4967756 19680709
5650556 19680709
5239647 19680709
5651175 19680709
5239698 19680709
5239764 19680709
5650018 19680709
5995556 19680709
4870466 19680709
4967800 19680709
5651041 19680709
5239734 19680709
5650369 19680709
5586686 19680709
5650557 19680709
5586707 19680709
4231376 19680710
5651718 19680710
5587213 19680710
5651824 19680710
5996242 19680710
5995921 19680710
5996201 19680710
4385087 19680710
4172265 19680710
4385046 19680710
5651424 19680710
5888950 19680710
5185446 19680710
5651328 19680710
5995966 19680710
5185393 19680710
4297268 19680710
4870623 19680710
4870703 19680710
5301186 19680710
5626430 19680710
5652259 19680717
5652042 19680717
4968042 19680717
5652043 19680717
5652194 19680717
5652146 19680717
5587398 19680717
4297358 19680717
5652394 19680719
4231496 19680719
5652359 19680719
5652527 19680719
5587651 19680719
5652351 19680719
5652455 19680719
5652840 19680725
5240144 19680725
4172412 19680725
5996345 19680725
5587786 19680729
4968194 19680729
4871183 19680729
5588092 19680729
5185631 19680729
5653159 19680729
4871152 19680729
5653177 19680729
5996884 19680729
5996575 19680729
5653266 19680729
5653461 19680729
4172485 19680729
6014791 19680729
5587843 19680729
5996521 19680729
4871115 19680729
5889009 19680730
4871381 19680730
4968250 19680730
5653763 19680730
5653637 19680730
4871441 19680731
5690161 19680731
4172615 19680731
4231688 19680731
5997107 19680731
5997029 19680731
5997108 19680731
5301321 19680731
5654384 19680731
5301342 19680731
5588143 19680731
5240536 19680731
5654836 19680801
4385233 19680801
5654649 19680801
5654504 19680801
5654668 19680801
4297597 19680801
5654582 19680801
5654679 19680801
5654895 19680801
4871670 19680801
5655069 19680802
4871691 19680802
5655257 19680802
5690254 19680802
4385252 19680802
5240973 19680805
5626654 19680805
5240872 19680805
5655341 19680805
5185747 19680805
5240891 19680805
5655350 19680805
5240880 19680805
5241236 19680805
5626652 19680805
5241048 19680805
5588775 19680806
4172833 19680806
5588773 19680806
4871888 19680806
4871942 19680806
5997460 19680807
5656623 19680807
5656209 19680807
5997568 19680807
5656214 19680807
5656400 19680807
4872178 19680807
5655826 19680807
5656472 19680807
4172929 19680807
5656382 19680807
5997491 19680807
5690335 19680807
6011837 19680807
5656293 19680807
5656698 19680807
5656916 19680808
5657285 19680808
5656879 19680808
5690513 19680808
5241598 19680808
5589123 19680808
5657037 19680808
5657076 19680808
5301524 19680808
5185996 19680808
5241608 19680808
5657140 19680808
5657162 19680808
5301519 19680808
5185988 19680808
5589511 19680808
5694833 19680808
4172997 19680808
4231960 19680808
5997959 19680808
5997710 19680808
5589497 19680808
4172996 19680808
5185941 19680808
5656876 19680808
5656865 19680808
5657164 19680808
5589119 19680808
5589092 19680808
5889040 19680808
5997673 19680808
5301540 19680808
5998048 19680814
5998126 19680814
5657597 19680814
5657665 19680814
5657392 19680814
4872556 19680814
5657382 19680814
5631397 19680814
5657640 19680814
5998147 19680814
5626796 19680814
5657551 19680814
5657942 19680814
5241713 19680814
5589823 19680815
5589911 19680815
5658416 19680816
5658818 19680816
5658826 19680816
5631423 19680816
5998298 19680816
5658636 19680816
5998216 19680816
5658347 19680816
5590256 19680816
5241754 19680816
5590176 19680816
5998271 19680816
4385435 19680816
6011877 19680820
5694886 19680820
5694894 19680820
5590542 19680823
5659263 19680823
4968944 19680823
5590592 19680823
5659652 19680826
5659301 19680826
4872973 19680826
5690701 19680826
5590700 19680826
5659900 19680826
4385510 19680826
4969057 19680826
5659901 19680826
4232321 19680826
5659761 19680826
4232303 19680826
5659502 19680826
4298216 19680827
4232383 19680827
5660133 19680827
5241979 19680827
5660332 19680827
5660299 19680827
5660121 19680827
5242041 19680827
5660023 19680827
5660212 19680827
5660174 19680827
5660383 19680828
5590903 19680828
4232414 19680828
4873312 19680828
5690755 19680828
5631520 19680828
5591136 19680828
5242086 19680828
5660714 19680828
5242131 19680828
5660518 19680828
5660467 19680828
5301771 19680828
5591479 19680829
5661089 19680829
5591383 19680829
4873379 19680829
5591335 19680829
5661153 19680829
5627245 19680829
5661145 19680829
5301816 19680829
5998770 19680829
5591263 19680829
5661461 19680830
5690798 19680830
4298442 19680830
5591613 19680830
5242416 19680905
5242329 19680905
5186837 19680905
5242541 19680905
4173710 19680905
5662165 19680905
5662161 19680905
5242786 19680905
4173769 19680905
5242671 19680905
5999007 19680905
5695006 19680905
4873700 19680905
5242730 19680905
5242443 19680905
5661921 19680905
4232570 19680905
5661707 19680905
5186833 19680905
4173894 19680906
5662479 19680906
5662698 19680906
5999126 19680906
5999042 19680906
4874010 19680906
5631677 19680906
5999171 19680906
5592632 19680906
5662778 19680906
5301980 19680906
5592116 19680906
4173895 19680906
4874066 19680906
5592485 19680906
5662362 19680906
5999050 19680906
4173865 19680906
4173860 19680906
5662533 19680906
5592354 19680906
5592531 19680906
5627345 19680906
4298582 19680906
5663096 19680909
5243020 19680909
5663239 19680909
5663179 19680909
5663012 19680909
5663333 19680909
5243185 19680913
5593042 19680913
4174047 19680913
4174158 19680913
5593314 19680913
4874570 19680913
5663900 19680913
4874535 19680913
5889208 19680913
5664443 19680913
5664324 19680913
4385737 19680913
5663364 19680913
4174002 19680913
5664001 19680913
5664219 19680913
4298827 19680913
5627482 19680913
5664129 19680913
5664313 19680913
4969675 19680913
5664269 19680913
5999451 19680913
4298890 19680916
5627576 19680916
5593594 19680916
4385781 19680916
5631715 19680916
5593809 19680916
5664983 19680916
5691039 19680916
4874715 19680916
5593713 19680916
5664789 19680916
5665017 19680916
4874609 19680916
4298924 19680919
5593990 19680919
4174252 19680919
5594057 19680919
4874932 19680923
5594340 19680923
5627758 19680923
5594187 19680923
5627770 19680923
4874926 19680923
5665895 19680925
5666245 19680925
4174352 19680925
5243507 19680925
5243449 19680925
5243576 19680928
5666362 19680928
5666486 19680928
5594864 19680928
4875097 19680928
5666560 19680928
5594721 19680928
5594969 19680928
5695119 19680928
5627828 19680928
5666480 19680928
5666425 19680928
5595031 19681001
5666819 19681001
4233202 19681001
4875341 19681001
5667034 19681001
4969947 19681001
5666835 19681001
4969986 19681002
4174447 19681002
5667345 19681002
5667326 19681002
4875417 19681002
4299157 19681002
5667382 19681002
5667547 19681002
5667515 19681002
5595445 19681003
4875529 19681003
5667598 19681003
5667734 19681003
5627960 19681003
4174484 19681004
5667989 19681004
5668157 19681004
4174522 19681004
5668108 19681004
5187162 19681004
4174553 19681005
5668682 19681006
4876007 19681006
5668980 19681006
5668653 19681006
5595997 19681006
5668835 19681006
5669350 19681006
5669027 19681006
5668965 19681006
4970173 19681006
4233317 19681006
5668632 19681006
5595874 19681006
4970170 19681006
5669528 19681006
5596073 19681006
5669323 19681006
5669857 19681007
4876186 19681007
5596525 19681007
4174720 19681007
5628097 19681007
5596208 19681007
5670029 19681007
4876142 19681007
5670184 19681007
5596424 19681007
5596325 19681007
5244173 19681007
4876261 19681010
5596830 19681010
4876241 19681010
5670508 19681010
4233491 19681010
5596871 19681010
5596888 19681010
5670513 19681010
4876259 19681010
6000133 19681011
4876367 19681011
5597117 19681011
6000154 19681011
5244208 19681011
5597141 19681011
6000208 19681011
5670762 19681014
5670717 19681014
5597236 19681014
6000227 19681014
4876396 19681014
4876491 19681015
5671788 19681016
5597508 19681016
5671596 19681016
4233645 19681016
5628183 19681016
5244412 19681016
4233682 19681017
5671978 19681017
5597847 19681017
6000464 19681017
5672419 19681017
5672035 19681017
5597781 19681017
6000273 19681017
5597798 19681017
5672163 19681017
6000284 19681017
5672113 19681017
4175020 19681017
4876749 19681019
5597860 19681019
4970479 19681019
5597892 19681019
4970480 19681019
5302479 19681019
5244510 19681019
5672491 19681019
5672454 19681019
4299740 19681022
5302524 19681022
5302531 19681022
5302551 19681022
5691627 19681022
5628259 19681022
4299811 19681024
5673328 19681024
5673442 19681024
5673784 19681024
4299769 19681024
5673554 19681024
4970561 19681024
5673324 19681024
5673382 19681024
5673498 19681024
5673248 19681024
5673557 19681024
5673825 19681024
5673429 19681024
5674010 19681025
5598496 19681025
4877215 19681025
4877197 19681025
5674136 19681025
6000697 19681025
5673967 19681025
5628355 19681028
5695484 19681028
4970736 19681028
5244770 19681028
5674758 19681028
4299952 19681028
4175270 19681028
5628450 19681028
5598700 19681028
5628419 19681028
5675176 19681028
4877421 19681028
5628448 19681028
4877480 19681101
5187881 19681101
5187752 19681101
5245177 19681101
5187482 19681101
5676552 19681101
5675896 19681101
5244833 19681101
5676503 19681101
4971009 19681101
5245057 19681101
5599126 19681101
5302734 19681101
5676065 19681101
4300176 19681101
5245008 19681101
5187624 19681101
5244927 19681101
5599399 19681103
5676724 19681103
5676716 19681103
4175599 19681103
6001122 19681106
5692142 19681106
4971142 19681106
4878018 19681106
4234118 19681106
5677145 19681106
5677692 19681106
4175773 19681106
5677193 19681106
5302873 19681106
5188113 19681106
5692328 19681106
5692536 19681106
5692331 19681106
4300286 19681106
5302938 19681107
6001343 19681107
6001285 19681107
5302969 19681120
5600397 19681120
4878259 19681120
5679155 19681120
4878322 19681120
5245424 19681120
5678421 19681120
5600299 19681120
5692755 19681120
5679281 19681120
5679120 19681120
5600438 19681121
5679710 19681121
5692806 19681121
5679440 19681121
6012141 19681121
5679614 19681121
6001396 19681121
5600595 19681122
5628685 19681122
5679873 19681122
4300552 19681122
5245475 19681122
5679892 19681122
5680526 19681124
4176034 19681124
5628697 19681124
6001513 19681124
5681078 19681125
4176061 19681125
5680941 19681125
5600944 19681125
5680546 19681125
5680563 19681125
5692962 19681125
5680561 19681125
4176040 19681125
5680853 19681125
5188333 19681129
4176147 19681129
5681646 19681129
5681680 19681129
5681732 19681129
5681526 19681129
5682013 19681129
4176161 19681129
5681983 19681129
5693175 19681202
5682518 19681202
5682819 19681202
4971587 19681202
5693142 19681202
5683107 19681204
5601119 19681204
5683146 19681205
5683243 19681205
5683139 19681205
5245649 19681205
5683347 19681205
4234677 19681205
5683792 19681206
5601294 19681206
5683802 19681206
5601317 19681206
5683757 19681206
5303087 19681206
4879099 19681206
4234710 19681206
5601289 19681206
5693405 19681208
4971715 19681208
4234758 19681208
4300931 19681208
5693327 19681208
5601372 19681208
4879219 19681208
5188356 19681208
5684873 19681208
5601445 19681208
4879218 19681208
5683951 19681208
4176460 19681208
5684456 19681208
4301077 19681209
5303174 19681209
5685140 19681209
4879434 19681209
5686380 19681209
5685726 19681209
5685032 19681209
5686346 19681209
5685109 19681209
4971925 19681209
5685882 19681209
5601744 19681209
5601657 19681209
5686405 19681209
5685928 19681209
5632479 19681209
5685212 19681209
4176652 19681209
4386791 19681209
4879670 19681209
5686022 19681209
4300972 19681209
5693648 19681209
5601772 19681209
4176710 19681209
4176741 19681219
4234924 19681219
5686798 19681219
4971953 19681219
6001881 19681219
4234905 19681219
5693835 19681220
4176904 19681220
5687043 19681220
5687436 19681220
4879935 19681220
4301235 19681220
5602175 19681220
5687522 19681220
4301288 19681221
4176986 19681221
4235034 19681221
5688107 19681221
5688192 19681221
4386888 19681221
5602284 19681230
5303238 19681230
5688292 19681230
5693998 19681230
6002107 19690103
5696418 19690103
4177035 19690103
4972172 19690103
5246690 19690103
4235122 19690104
4880234 19690104
5696690 19690104
5696643 19690104
5696768 19690104
5246751 19690105
5748687 19690105
5188483 19690105
5748775 19690108
4177144 19690108
4880512 19690108
4386973 19690108
5602774 19690108
5697743 19690108
5602686 19690108
5697333 19690108
5246967 19690108
5697549 19690108
5697946 19690108
5303298 19690108
5697871 19690108
4972284 19690108
5697843 19690108
5697218 19690108
4972313 19690108
4177201 19690108
5602864 19690109
5698874 19690109
5698709 19690109
4880676 19690109
4177277 19690109
4972386 19690109
4880714 19690109
5698478 19690109
5188509 19690109
5698592 19690109
5698622 19690109
5748923 19690109
5603137 19690110
4301802 19690110
5699638 19690110
5699254 19690110
4972535 19690110
4880929 19690110
5699293 19690110
5700116 19690110
4301657 19690110
5700238 19690110
5699061 19690110
4235285 19690110
5699067 19690110
4301737 19690110
5698932 19690110
5749085 19690110
5700164 19690110
5699930 19690110
5699450 19690110
5602888 19690110
5699007 19690110
5749034 19690110
5749093 19690110
5613527 19690117
5749166 19690117
5613514 19690117
5613591 19690117
5613479 19690117
4972636 19690117
5721983 19690117
6004063 19690117
5632598 19690117
5721938 19690117
4972575 19690117
5613454 19690117
5247146 19690117
4881099 19690117
4881208 19690123
5722848 19690123
5722899 19690123
5247232 19690123
4972653 19690123
4972734 19690125
5749312 19690125
5303537 19690125
5613797 19690125
4881414 19690125
4881370 19690125
5613868 19690125
4972757 19690125
5723675 19690125
5247275 19690125
5723495 19690125
5247334 19690125
5723161 19690125
5303576 19690128
5724289 19690128
4881538 19690128
5723961 19690128
4972836 19690128
4302047 19690128
4881513 19690128
5247380 19690128
4235575 19690128
5723996 19690128
5628930 19690130
5724519 19690130
5613939 19690130
4302083 19690130
4387134 19690130
4177746 19690131
5248070 19690131
4881727 19690131
5188750 19690131
5724941 19690131
5188832 19690131
4881692 19690131
5188644 19690131
5613994 19690201
4235652 19690201
5725307 19690201
5613986 19690201
5614174 19690203
5725446 19690203
5248160 19690203
4302216 19690203
5725665 19690203
5726325 19690204
4177838 19690204
4302265 19690204
5303708 19690204
5726045 19690204
5782600 19690204
5726262 19690204
5782564 19690204
5782578 19690204
5725836 19690204
5726420 19690204
5726185 19690204
6004330 19690205
5726457 19690205
5614634 19690205
5188955 19690205
4177888 19690205
5614741 19690205
4973187 19690205
4882340 19690205
6004420 19690205
4177930 19690205
4302390 19690205
4973153 19690205
5727227 19690205
5749963 19690205
5726590 19690205
5248343 19690205
5248374 19690205
5614606 19690205
4882306 19690205
5248461 19690207
5727675 19690207
5727628 19690207
5727521 19690207
5189216 19690207
4973315 19690207
4882379 19690207
4302558 19690207
5728244 19690207
5727890 19690207
5727440 19690207
5727900 19690207
5189283 19690207
4387308 19690207
4973383 19690207
5727837 19690207
5188992 19690207
5728110 19690207
4973430 19690210
5603377 19690214
5248783 19690214
5603513 19690214
4882600 19690214
5700288 19690214
4973481 19690214
5700773 19690214
6002361 19690214
4178197 19690214
5700555 19690214
5700301 19690214
5700768 19690214
5700693 19690214
5889350 19690214
5700578 19690214
4882759 19690214
5701008 19690216
5700957 19690216
5701302 19690216
5189338 19690216
4882918 19690216
5761996 19690216
5701576 19690216
5889379 19690216
4302683 19690216
5603786 19690216
5701404 19690216
5701826 19690217
4883018 19690217
4882984 19690217
5604000 19690217
4302726 19690217
5701647 19690217
5750373 19690219
5701977 19690219
5604027 19690219
5701900 19690219
4302815 19690220
5755344 19690220
4883191 19690220
5702208 19690220
5604181 19690220
4883207 19690220
4236239 19690220
5812512 19690220
4883214 19690220
5702830 19690222
5604331 19690222
5702620 19690222
5702929 19690222
5702902 19690222
5762298 19690225
5702979 19690225
4387464 19690225
4302903 19690225
5604479 19690225
5249129 19690225
5604407 19690225
5703051 19690225
4302866 19690225
5703177 19690225
5703058 19690225
4883426 19690225
6002543 19690225
4178522 19690225
5750591 19690225
5818196 19690227
5604592 19690227
5703755 19690227
4178564 19690227
5604581 19690227
5704081 19690227
5704094 19690227
5704169 19690227
5750667 19690227
4973863 19690227
5703703 19690227
5704097 19690227
4236399 19690227
5704016 19690227
5704395 19690228
5704435 19690228
4883679 19690228
5704408 19690228
5704483 19690228
4387528 19690304
4883765 19690304
5189502 19690304
5189493 19690304
5189657 19690304
5189649 19690304
4883746 19690304
5189474 19690304
5704615 19690304
5762916 19690305
5704862 19690305
4236521 19690305
5704736 19690305
4236554 19690305
5705356 19690305
5762909 19690305
5604930 19690305
4973997 19690305
4303058 19690305
5705334 19690305
4303085 19690305
5705405 19690305
5304096 19690305
5728364 19690306
5249483 19690306
5705806 19690306
5812591 19690306
5705686 19690306
5763316 19690306
4884106 19690306
4236572 19690306
5605036 19690306
5304130 19690306
4303245 19690307
4236615 19690307
5706171 19690307
5763417 19690307
5763407 19690307
4178863 19690307
5706262 19690307
5706737 19690307
4303233 19690307
4884156 19690307
4974043 19690307
4178870 19690307
4387620 19690307
5190350 19690313
5189902 19690313
5249551 19690313
4974114 19690313
5707565 19690318
5707349 19690318
4884425 19690318
6002728 19690318
5707585 19690318
4974193 19690318
4884562 19690318
5190468 19690318
5707385 19690318
5751025 19690318
5755564 19690318
5706906 19690318
5304235 19690318
5763637 19690318
5605542 19690318
4884470 19690318
5707774 19690319
4884583 19690319
5707802 19690319
5605654 19690319
4974275 19690319
5751160 19690319
5708131 19690320
4884679 19690320
5304311 19690320
5708148 19690320
5708005 19690320
5763909 19690320
4303519 19690321
5764322 19690321
5708732 19690321
4884812 19690321
4974374 19690321
5708567 19690321
4884841 19690321
4884827 19690321
5764160 19690321
5764337 19690321
5751353 19690321
5708179 19690321
5764472 19690321
5764253 19690321
5751310 19690321
5708920 19690326
5605950 19690326
5605987 19690326
5755681 19690326
5606048 19690326
5709101 19690326
5764562 19690326
4884932 19690326
5605909 19690326
5708959 19690326
4179313 19690326
4179295 19690326
4884902 19690326
6002844 19690326
5764763 19690327
5751473 19690327
4974500 19690327
5751472 19690327
4179389 19690327
4179363 19690327
5764676 19690327
5190535 19690327
6012283 19690328
5755805 19690328
5250015 19690328
5709400 19690328
5709625 19690401
5709602 19690401
5606338 19690401
5709716 19690401
5764924 19690401
4974641 19690401
5764931 19690401
5709999 19690401
5606466 19690401
5764968 19690401
5765037 19690401
5709939 19690401
5304472 19690401
4303726 19690401
5632851 19690401
5606587 19690401
5709885 19690401
5606426 19690401
5765027 19690401
4885169 19690401
5755916 19690401
4885298 19690402
5765237 19690402
5710066 19690402
4179589 19690404
5765545 19690404
5710204 19690404
6002958 19690404
5710348 19690404
4303895 19690404
5710192 19690404
5765586 19690408
5765623 19690408
4237149 19690408
5607030 19690408
5710376 19690408
5765912 19690408
5606903 19690408
6003043 19690408
5710455 19690408
5751574 19690408
5607191 19690409
5812804 19690409
4885690 19690409
5766453 19690409
4237227 19690409
5711103 19690410
5250244 19690410
5766579 19690410
5711070 19690410
5607533 19690411
5766686 19690411
4387965 19690411
5607725 19690416
5607733 19690416
4179843 19690416
4237359 19690416
5607772 19690416
4974930 19690416
5766787 19690416
5766728 19690416
4974974 19690416
5818395 19690416
4179841 19690416
5250296 19690416
5751874 19690418
5812930 19690418
4886140 19690418
5767148 19690418
5767413 19690418
5191112 19690421
4237470 19690421
5190807 19690421
5250925 19690421
5190890 19690421
5250595 19690421
5250558 19690421
5250949 19690421
5250587 19690421
5251029 19690421
5250562 19690421
5772978 19690422
5609444 19690422
5756037 19690422
5773144 19690424
5714688 19690424
4237558 19690424
5609572 19690424
5752020 19690426
5773442 19690426
5251274 19690426
5773643 19690426
5715368 19690426
5751976 19690426
5752045 19690426
5773398 19690426
4975207 19690426
5773542 19690426
5773330 19690426
5714997 19690426
5773321 19690426
5191238 19690427
5251318 19690427
5773758 19690427
5251303 19690427
5756110 19690501
5715711 19690501
4304467 19690501
5774397 19690501
5813157 19690501
5773814 19690501
5774625 19690501
5715920 19690501
5774228 19690501
4886760 19690501
5716072 19690501
4304531 19690501
4388237 19690501
5304833 19690501
5610001 19690501
5610111 19690502
5716130 19690502
5304891 19690502
5775199 19690502
5775177 19690502
5775085 19690502
5774755 19690502
4975514 19690502
5716088 19690502
5774918 19690502
5774970 19690502
5774796 19690502
5716086 19690502
5774804 19690502
5775291 19690506
5191440 19690506
5752468 19690506
5251640 19690506
4886985 19690506
4237783 19690506
5191395 19690506
5191454 19690506
5610313 19690507
5752518 19690507
6003571 19690507
5775445 19690507
5752533 19690507
5716607 19690507
5716490 19690507
5775407 19690507
4887048 19690507
5610245 19690507
5610358 19690507
5775420 19690507
5756265 19690508
4237865 19690508
5304980 19690508
5191533 19690508
4304752 19690508
5251674 19690508
4887165 19690508
4388346 19690508
5191545 19690508
5776012 19690508
5813288 19690508
5776036 19690508
5775921 19690508
5775941 19690508
5775629 19690508
5776019 19690508
5776717 19690515
4975742 19690515
5305001 19690515
5776358 19690515
5776230 19690515
5776276 19690515
5610903 19690515
5610814 19690515
5776815 19690515
5776353 19690515
5191720 19690515
6003639 19690515
4887500 19690515
5776475 19690515
5752625 19690515
5776771 19690515
4180485 19690515
5776572 19690515
4237932 19690515
4180506 19690515
5776422 19690515
4975797 19690515
4887628 19690515
4238008 19690518
5611056 19690518
5718236 19690518
5252151 19690518
5718222 19690518
5718453 19690518
5718294 19690518
5813388 19690518
5252147 19690518
5611097 19690518
5752731 19690518
5717996 19690518
5718481 19690518
5718465 19690518
4887921 19690520
4305020 19690520
4975964 19690521
4180653 19690521
4887953 19690521
6003804 19690521
4887940 19690521
4887943 19690521
5611390 19690521
5813472 19690522
5191742 19690522
5777831 19690522
5777740 19690522
5778470 19690523
5778124 19690523
5778071 19690523
5778223 19690523
5818574 19690523
4238097 19690525
5719309 19690525
5778762 19690525
4976072 19690525
4888337 19690525
5756421 19690525
4305129 19690525
5719532 19690525
5778812 19690525
4888262 19690525
4888310 19690525
5719555 19690525
5611557 19690525
5720039 19690529
5720065 19690529
5612131 19690529
5719870 19690529
4888424 19690529
4888365 19690529
5633013 19690529
4888492 19690529
5305123 19690529
4888410 19690529
5305153 19690529
5191762 19690602
5612291 19690602
5252476 19690602
5779376 19690602
4180859 19690602
5779664 19690602
5779301 19690602
4888661 19690602
5779387 19690602
5779631 19690602
5252490 19690602
4180872 19690602
4180850 19690602
5780040 19690604
4238337 19690604
5612582 19690604
5720548 19690604
5612499 19690604
5779775 19690604
5779952 19690604
5305196 19690605
4976356 19690605
4888902 19690605
5612667 19690605
4888892 19690605
6003979 19690605
5813661 19690605
5813703 19690605
6003962 19690605
5780648 19690605
5780566 19690605
5780665 19690605
5613001 19690607
5721124 19690607
5612954 19690607
5818658 19690607
5781085 19690607
5612857 19690607
5252664 19690607
5780826 19690607
5781360 19690609
4889219 19690609
5781279 19690609
4889162 19690609
4181082 19690609
5781227 19690609
5613124 19690609
5781429 19690619
5781546 19690619
5753075 19690619
5253122 19690619
5781721 19690619
4238450 19690619
4181108 19690619
5252852 19690619
5781672 19690619
5782307 19690624
5767536 19690624
5305304 19690624
5712312 19690624
4305701 19690624
5767538 19690624
4238521 19690624
4889481 19690624
5782211 19690624
5813901 19690625
4238597 19690625
5712400 19690625
5608123 19690625
5607953 19690625
5712372 19690625
5753155 19690625
5767869 19690625
5756506 19690625
5607977 19690625
4305810 19690625
5607949 19690625
4238677 19690625
5767996 19690625
5768002 19690625
4889597 19690625
5712353 19690625
5767955 19690625
5712727 19690626
5768065 19690626
5768222 19690626
4181286 19690626
4889725 19690626
4889730 19690626
4889754 19690626
4305969 19690629
5713528 19690629
4889818 19690629
4976719 19690629
4976842 19690629
5769539 19690629
5713006 19690629
5713062 19690629
5253601 19690629
4283665 19690629
4238783 19690629
5608772 19690629
5713375 19690629
4890156 19690629
5192307 19690629
5712916 19690629
4890080 19690629
5769692 19690629
4181387 19690629
5608727 19690629
5192317 19690629
4889984 19690629
4238765 19690629
5608414 19690629
5253461 19690629
5769749 19690629
5769425 19690629
5713389 19690629
4388879 19690629
5769955 19690629
5769193 19690629
5896724 19690629
5768849 19690629
5608547 19690629
5769718 19690629
5712992 19690629
5253676 19690629
5770645 19690703
5770919 19690703
5713686 19690703
4181544 19690703
5713567 19690703
5770557 19690703
5770402 19690703
5713663 19690703
5770711 19690703
5770187 19690703
5770975 19690703
5713802 19690703
5770403 19690703
5608982 19690705
5771290 19690705
5771351 19690705
5771177 19690705
5771147 19690705
4181592 19690705
5253738 19690705
5771421 19690705
5771433 19690705
5814244 19690706
4388923 19690706
5771682 19690706
5629440 19690706
5253831 19690706
5771583 19690706
5771599 19690706
5771864 19690706
4890790 19690708
5253918 19690708
5253925 19690708
5609208 19690708
5714449 19690708
5772176 19690708
5192510 19690708
4890584 19690708
4181681 19690708
5714389 19690708
5771898 19690708
5253869 19690708
4890632 19690708
5714345 19690708
5714317 19690708
4306304 19690708
5714352 19690708
5714417 19690708
5305653 19690708
5772352 19690708
4890892 19690709
5772639 19690709
4239209 19690724
4890949 19690724
5783016 19690724
5753302 19690724
5629491 19690724
5783038 19690724
5782950 19690724
5814675 19690725
5783435 19690725
5615507 19690725
5615483 19690725
5615557 19690725
5192640 19690725
5728590 19690725
5783359 19690725
5728630 19690725
5784352 19690730
5784550 19690730
5784501 19690730
4891250 19690730
4306547 19690730
5784444 19690730
4891284 19690730
4891260 19690730
4239356 19690730
5728905 19690730
4181956 19690730
5784210 19690730
4891137 19690730
4891269 19690730
4977540 19690801
5615626 19690801
5819122 19690801
5254258 19690801
5729272 19690801
4891354 19690801
5254305 19690801
5785246 19690801
5819114 19690801
4977583 19690801
6012371 19690801
5729301 19690801
5615774 19690801
5784945 19690801
4182049 19690801
5729299 19690801
4891513 19690801
5785238 19690801
5785664 19690802
5785717 19690802
5814984 19690802
5729614 19690803
5785877 19690803
5787058 19690803
5786563 19690803
5786783 19690803
5786049 19690803
5786440 19690803
5785937 19690803
5615914 19690803
5786802 19690803
4891787 19690803
4891730 19690803
5254528 19690803
4182279 19690803
4306697 19690803
5729572 19690803
4306707 19690803
4239603 19690804
5787194 19690804
5787445 19690804
5787555 19690804
5787244 19690804
4239617 19690804
5787823 19690805
4389202 19690805
4892106 19690805
5615973 19690805
4306885 19690805
5787720 19690805
5192778 19690805
5616040 19690806
5254762 19690806
5254898 19690806
5193049 19690806
5254995 19690806
5255035 19690806
5254920 19690806
4306932 19690806
5788103 19690806
5254703 19690806
4892320 19690806
5788182 19690806
5254875 19690806
5254915 19690806
4977873 19690806
5788810 19690807
5789628 19690807
5789254 19690807
4182659 19690807
5730056 19690807
4389227 19690807
5789001 19690807
5730130 19690807
4182543 19690807
5730065 19690807
5789214 19690807
4182674 19690807
5789549 19690807
4182593 19690807
5193173 19690807
4182627 19690807
5788572 19690807
4892662 19690807
6004614 19690807
4892637 19690807
5193076 19690807
4978107 19690808
5790020 19690808
5790492 19690818
5790355 19690818
5255500 19690818
4978144 19690818
5790502 19690818
5790425 19690818
4182951 19690818
4892835 19690818
5790254 19690818
5616124 19690819
5616223 19690819
5633155 19690819
5616137 19690819
5791132 19690820
4239912 19690820
5791205 19690820
5819377 19690820
5616334 19690821
5791567 19690821
5616327 19690821
5791803 19690821
4893111 19690821
5616463 19690822
5792456 19690822
4893185 19690822
5616407 19690822
5792400 19690822
4389382 19690822
5791952 19690822
5791888 19690822
5730859 19690822
5792454 19690822
6004664 19690822
5616373 19690822
4307323 19690822
4893168 19690822
5756840 19690822
5815662 19690822
5756832 19690822
5792828 19690824
4893400 19690824
5792857 19690824
4389412 19690824
5792778 19690824
4389428 19690824
5792957 19690824
5792790 19690824
4893434 19690824
5793430 19690827
4893514 19690827
5731137 19690827
4978384 19690827
4307405 19690827
5793370 19690827
5812396 19690827
5255738 19690827
5793461 19690827
5306105 19690827
5815724 19690827
4893661 19690830
5256000 19690830
5794055 19690830
5255884 19690830
5193837 19690830
4240136 19690830
4893664 19690830
5255805 19690830
5193821 19690830
5255932 19690830
5794026 19690830
5794126 19690830
4893815 19690902
5794671 19690902
4978500 19690902
5794516 19690902
5794755 19690902
5794560 19690902
5794553 19690902
4978472 19690902
4893851 19690903
4183484 19690903
5794990 19690903
5795115 19690903
5795091 19690903
4183410 19690903
5795296 19690904
5795937 19690904
4894116 19690904
4894250 19690904
5795925 19690904
4307641 19690904
4978606 19690904
4389533 19690904
5795631 19690904
4183612 19690904
5306196 19690904
5731556 19690904
5795432 19690904
6004758 19690904
5795577 19690904
5731820 19690904
5753484 19690904
4183542 19690904
4894203 19690904
4183622 19690904
4893969 19690904
5256107 19690904
4183569 19690904
5731658 19690904
4893997 19690904
5796288 19690905
4240327 19690905
4183675 19690905
5756937 19690905
5796165 19690905
5731906 19690905
4240360 19690905
4894350 19690905
5796824 19690905
5816024 19690905
5796244 19690905
5796547 19690905
5616888 19690905
5753512 19690905
5796111 19690905
5796348 19690905
5796813 19690905
5796917 19690905
5796354 19690905
4894300 19690905
4894372 19690905
4183717 19690905
5616898 19690908
5194141 19690908
5797646 19690909
4183780 19690909
5797804 19690909
5256324 19690909
5797798 19690909
5797626 19690909
5797981 19690917
4979045 19690919
4894785 19690919
4894964 19690919
5256576 19690919
5753547 19690919
5798867 19690919
5256557 19690919
5798456 19690919
4894967 19690919
5617056 19690919
4240509 19690919
6004868 19690919
5799224 19690919
6004845 19690919
5798722 19690919
4307956 19690919
4894844 19690919
5732538 19690919
5256656 19690919
4307981 19690919
5256745 19690919
5256529 19690919
4240500 19690919
5798688 19690919
5617192 19690920
4184020 19690920
5732563 19690920
5799433 19690920
5819684 19690920
5799488 19690920
4184061 19690920
5799670 19690922
5799754 19690922
4184371 19690922
5732912 19690922
5819712 19690922
4240615 19690922
4184233 19690922
4895324 19690922
5800528 19690922
4389750 19690922
5819728 19690922
5800279 19690922
5617346 19690922
5800512 19690922
5800003 19690922
4184201 19690922
4184339 19690922
4895375 19690922
5306406 19690922
5617258 19690922
5733052 19690924
5819738 19690924
5733075 19690924
5800636 19690924
5617457 19690924
5800772 19690924
5800744 19690924
5816538 19690924
4895519 19690929
5801148 19690929
5801811 19690930
5802056 19690930
4895662 19690930
5306569 19690930
5802326 19690930
5801761 19690930
5819831 19690930
5802419 19690930
5802748 19690930
4308308 19690930
5819890 19690930
5802111 19690930
5801376 19690930
5733255 19690930
5802663 19690930
4184726 19690930
4184589 19690930
5617725 19690930
4895919 19690930
4895882 19690930
5801430 19690930
5801956 19690930
5802635 19690930
5801466 19690930
5617671 19690930
5257185 19690930
5802710 19690930
5617722 19690930
5617889 19691002
4308464 19691002
4240876 19691002
5733449 19691002
5733490 19691002
5802925 19691002
4308469 19691002
5802826 19691002
5803299 19691003
4308497 19691003
5803196 19691003
5816814 19691003
5803354 19691003
5803369 19691003
5803304 19691003
6015159 19691005
4979628 19691005
5820050 19691005
4896150 19691005
5816973 19691005
5803943 19691005
5804141 19691005
5803810 19691005
5804297 19691005
4979535 19691005
5804078 19691005
5817033 19691007
4896240 19691007
4308629 19691007
5757060 19691007
5805176 19691007
5733687 19691007
5804775 19691007
5805017 19691007
5804449 19691007
5804760 19691007
4896292 19691007
5618118 19691007
5733685 19691007
5804692 19691007
5804483 19691007
5257532 19691007
4979766 19691015
5805425 19691015
5733766 19691015
5805548 19691015
4896529 19691015
5805558 19691015
5629767 19691015
5757084 19691015
5820068 19691015
4896510 19691015
5805221 19691015
4896587 19691016
5805862 19691016
5817246 19691016
5733874 19691017
5806058 19691017
5806145 19691017
5618255 19691017
5806338 19691017
4896661 19691017
5817322 19691017
5618434 19691017
4896642 19691017
5806678 19691017
5618306 19691017
5257732 19691017
5817325 19691017
5806459 19691017
5805997 19691017
5806283 19691017
5806705 19691017
4185178 19691018
4896859 19691018
5808227 19691021
5194771 19691021
4185484 19691021
5618625 19691021
5257976 19691021
4897136 19691021
5807191 19691021
4896883 19691021
5257835 19691021
5808065 19691021
5306763 19691021
4185326 19691021
5817564 19691021
5734215 19691021
5618614 19691021
5817458 19691021
5257995 19691021
4897005 19691021
5807667 19691021
5820221 19691021
5807423 19691021
4241236 19691021
5808399 19691022
5817634 19691022
5808576 19691022
4390131 19691022
4390115 19691022
5808315 19691022
5808406 19691022
5808323 19691022
5808435 19691022
5306790 19691022
5820236 19691022
4980229 19691023
4241301 19691023
5809625 19691023
5809121 19691023
4185617 19691023
4980177 19691023
5817776 19691023
4185552 19691023
5734395 19691023
5817784 19691023
4980176 19691023
5618925 19691023
4185614 19691023
5808672 19691023
5808697 19691023
5734448 19691025
5258199 19691025
5258108 19691025
5809930 19691025
5809900 19691025
5809791 19691025
4897483 19691025
5258082 19691025
4241460 19691025
5810382 19691025
5810639 19691027
5810665 19691027
5810739 19691027
5810568 19691027
5306895 19691027
5810520 19691027
4185839 19691030
4241538 19691030
5810846 19691030
4897616 19691030
4980398 19691030
5811563 19691031
4309429 19691031
4241594 19691031
4390303 19691031
4897657 19691031
5812341 19691031
5195068 19691031
5194925 19691031
4897679 19691031
4897722 19691031
5812366 19691031
5811605 19691031
5258592 19691031
5734861 19691031
5811614 19691031
4390312 19691031
4185945 19691031
5258484 19691031
5812092 19691031
5306976 19691031
4980521 19691031
5258383 19691031
4390267 19691031
5394279 19691101
5820585 19691101
5820583 19691101
5735026 19691103
5734929 19691103
5735079 19691103
5258783 19691103
5821112 19691104
4898037 19691104
4186036 19691104
4898044 19691104
5753791 19691104
5619277 19691104
5821218 19691104
4898070 19691104
4186064 19691104
5821219 19691104
4898107 19691105
5821832 19691105
5258813 19691105
5619378 19691105
5822239 19691105
4980680 19691105
5822116 19691105
4898271 19691105
5821767 19691105
5821617 19691105
5821682 19691105
4309704 19691105
5822089 19691105
5619479 19691105
4309764 19691105
5821322 19691105
5195680 19691105
5822490 19691126
4309802 19691126
5195730 19691126
5822913 19691126
5822627 19691126
5387710 19691126
4898459 19691126
5822811 19691126
5822319 19691126
4898565 19691127
5823025 19691127
5823141 19691127
5823014 19691127
5823104 19691127
4186265 19691127
5823545 19691129
5823764 19691129
5823410 19691129
5823606 19691129
4241878 19691129
5823381 19691129
5259064 19691129
5823566 19691129
5823814 19691129
5823646 19691129
5387851 19691129
4309926 19691129
5824075 19691130
4898731 19691130
5757137 19691130
5824048 19691130
5824005 19691130
5824053 19691130
5824271 19691130
5343808 19691201
6005059 19691201
5824494 19691201
5735537 19691201
5343974 19691201
5343977 19691201
5824737 19691201
5343719 19691201
5387980 19691201
4309980 19691201
5630040 19691201
5824772 19691201
5259235 19691201
4390482 19691201
5824337 19691201
4186498 19691201
5259216 19691201
5343673 19691201
4981003 19691201
5259293 19691202
5619731 19691202
5344860 19691202
5344810 19691202
5344027 19691202
5344365 19691202
5344313 19691202
4310114 19691202
5344435 19691202
5344744 19691202
5753832 19691202
5195857 19691202
4981133 19691202
4899159 19691202
5388042 19691202
5619789 19691202
5344047 19691202
5735860 19691202
5344056 19691202
4899139 19691202
5345347 19691203
5259499 19691203
5619909 19691203
5345038 19691203
5345495 19691203
5345161 19691203
5736068 19691204
5736044 19691204
6005120 19691204
5345599 19691204
5735954 19691204
5736140 19691204
5619968 19691204
5346268 19691205
5346364 19691205
4899461 19691205
4981388 19691205
4981328 19691205
4186712 19691205
5346449 19691205
4242108 19691205
5346906 19691205
5345943 19691205
4310430 19691205
5345945 19691205
4981455 19691205
4242174 19691205
5736271 19691205
5388221 19691205
5736363 19691205
4310347 19691205
4310338 19691205
5346567 19691205
5347150 19691206
5259663 19691206
5388384 19691206
5347123 19691206
5347539 19691206
4242258 19691206
5347459 19691206
5347114 19691206
5347199 19691206
5259710 19691206
4899764 19691206
5347100 19691206
5347286 19691206
4390624 19691206
4899895 19691216
4899866 19691216
5347914 19691216
5259745 19691216
5347627 19691216
5349102 19691218
5307525 19691218
5388551 19691218
5388631 19691218
4310612 19691218
4390670 19691218
5388536 19691218
5307500 19691218
4242333 19691218
4899951 19691218
5348308 19691218
5348684 19691218
5348931 19691218
5348837 19691218
5348583 19691218
4899964 19691218
5348591 19691218
5349323 19691222
5349472 19691222
4242542 19691222
5349298 19691222
5388736 19691222
5259944 19691222
5349410 19691222
4390760 19691222
4900163 19691222
5349578 19691223
5388873 19691223
5349775 19691223
4310744 19691223
5367470 19691223
5620176 19691223
5757167 19691223
5349642 19691223
5350032 19691230
5350286 19691230
5388971 19691230
5388982 19691230
4242586 19691230
5350088 19691230
5350347 19691230
5351359 19700102
5351184 19700102
5389067 19700102
5389169 19700102
5394775 19700102
5351421 19700102
5351285 19700102
5389081 19700102
5620219 19700102
5260287 19700102
4981789 19700102
4242704 19700102
4187233 19700102
5350583 19700102
5350538 19700102
4390839 19700102
5351622 19700102
5351652 19700102
5351274 19700102
4390844 19700102
5351631 19700102
4981890 19700102
5260255 19700102
5620264 19700102
5757192 19700102
4242646 19700102
4187438 19700106
5736900 19700106
4981915 19700106
4187326 19700106
4187323 19700106
5351959 19700106
5352473 19700107
4242817 19700107
4311004 19700107
4187527 19700107
4310971 19700107
5352304 19700107
5260588 19700107
5737023 19700107
4900845 19700107
5196045 19700107
5260589 19700107
5354524 19700109
4390910 19700109
5353238 19700109
4187681 19700109
4901020 19700109
5354707 19700109
5353716 19700109
5353047 19700109
5353862 19700109
5353969 19700109
4982077 19700109
5620322 19700109
5353589 19700109
5354427 19700109
4982178 19700109
5354551 19700109
5353824 19700109
5354495 19700109
5260718 19700109
5260672 19700109
5354680 19700109
5389407 19700109
5354974 19700110
5737224 19700110
4242936 19700110
5354804 19700110
5355049 19700110
5737374 19700119
5355355 19700119
5355692 19700119
4901415 19700119
5389792 19700119
5395036 19700119
5389957 19700119
4311258 19700119
4242949 19700119
5389770 19700119
5395074 19700119
5620525 19700120
5356221 19700120
5260971 19700120
5390027 19700120
5737535 19700120
4901646 19700120
5355892 19700120
4243022 19700121
5356453 19700121
5390108 19700121
5390398 19700122
4187833 19700122
5390432 19700122
5390375 19700122
5307874 19700122
5390603 19700124
5357292 19700124
5390585 19700124
5737827 19700124
5357564 19700124
4391050 19700124
4982429 19700124
5357121 19700124
4311502 19700124
5737707 19700124
4311497 19700124
5737846 19700124
5737749 19700124
5390538 19700124
5409500 19700124
5390638 19700124
5357812 19700128
5358038 19700128
5390753 19700128
5358059 19700128
4982526 19700128
4902072 19700128
5358022 19700128
5737964 19700128
5358202 19700129
5307929 19700129
5358374 19700129
5307931 19700129
5390833 19700129
4902123 19700129
5738014 19700129
5358146 19700129
5358793 19700130
5359390 19700130
5358752 19700130
5390906 19700130
5358621 19700130
4902222 19700130
5395317 19700130
5390959 19700130
5358518 19700130
5359098 19700130
5359471 19700202
4902520 19700202
5359705 19700202
5307981 19700202
5261359 19700202
4982776 19700202
4902449 19700202
5359868 19700202
4982807 19700202
5261761 19700202
4311772 19700204
5395427 19700204
5360573 19700204
5391154 19700204
5409929 19700205
5361320 19700205
5262043 19700205
5361098 19700205
4982871 19700205
4902958 19700205
5308033 19700205
4982951 19700205
4902917 19700205
4311829 19700205
5262144 19700205
4188335 19700205
5361459 19700205
4243399 19700205
5391187 19700205
5361420 19700205
5262111 19700205
4982992 19700206
5361887 19700206
4311968 19700206
5361829 19700206
4903052 19700206
5391423 19700214
5410208 19700214
5410355 19700214
4983072 19700214
5460638 19700214
4903142 19700214
5362641 19700214
5363011 19700214
5362719 19700214
4243504 19700214
5410125 19700214
5410075 19700214
5362926 19700214
5362723 19700214
5739052 19700217
5363489 19700217
5410513 19700217
5410526 19700217
5391605 19700217
5196899 19700220
4243658 19700220
5197161 19700220
5262490 19700220
4188793 19700220
4391429 19700220
5364121 19700220
5197034 19700220
5196902 19700220
5262535 19700220
5395535 19700220
5410746 19700225
5364535 19700225
5739179 19700225
4903664 19700225
5308288 19700225
4243684 19700225
5364869 19700228
5364733 19700228
5364696 19700228
4312318 19700228
5410886 19700228
5739223 19700228
5739449 19700302
5365281 19700302
5365330 19700302
5460745 19700302
5411250 19700302
5365477 19700302
5391774 19700302
5365403 19700302
5410983 19700302
4243745 19700302
5391751 19700302
5365161 19700302
5411137 19700302
5411940 19700305
5366738 19700305
5365571 19700305
4243842 19700305
4983686 19700305
5460790 19700305
5411763 19700305
4189406 19700305
4983621 19700305
5366103 19700305
5411441 19700305
5460853 19700305
5262907 19700305
4189144 19700305
5197358 19700305
5197805 19700305
5411868 19700305
5197650 19700305
5411456 19700305
5366417 19700305
5411710 19700305
4983615 19700305
4312530 19700305
5365730 19700305
5411492 19700305
4391584 19700305
4189197 19700305
5197268 19700305
4983665 19700305
5754217 19700305
5391962 19700305
5197703 19700305
5197630 19700305
5411838 19700305
4983561 19700305
4983581 19700305
5367420 19700306
5392204 19700306
5366874 19700306
4983735 19700306
5412016 19700306
5367208 19700306
4904476 19700306
5467006 19700306
4189439 19700306
4904624 19700314
5739982 19700314
5367573 19700314
5739937 19700314
5368104 19700314
5367639 19700314
4189469 19700314
5368014 19700314
5387468 19700314
5740032 19700316
5368487 19700316
5308580 19700316
5395623 19700316
5308602 19700316
4983871 19700317
5740096 19700317
4904834 19700317
5740104 19700317
5368619 19700317
5368893 19700317
5412607 19700317
5740129 19700317
5368885 19700317
5263206 19700319
5412664 19700319
5369189 19700319
4189689 19700319
4904921 19700319
5263134 19700319
5413162 19700319
4189681 19700319
5467058 19700319
5413035 19700319
4904935 19700319
4312878 19700319
5369081 19700319
5413154 19700319
5369359 19700322
5413433 19700322
4244197 19700322
5369598 19700322
5413207 19700322
5369528 19700322
4391727 19700322
4905125 19700322
5413416 19700322
5369496 19700322
4312995 19700322
5413520 19700322
5413603 19700322
4905202 19700322
5740321 19700322
5413244 19700322
5740257 19700322
4905199 19700322
4391724 19700322
4905107 19700322
5413563 19700322
5413914 19700324
5369849 19700324
5413852 19700324
4905233 19700324
5369747 19700324
5413811 19700324
4244204 19700324
5413889 19700324
5370129 19700326
5370049 19700326
5370095 19700326
5263536 19700326
5263581 19700326
5414320 19700327
4905574 19700327
5414314 19700327
5414403 19700327
5467078 19700327
5370644 19700327
5370388 19700327
5392543 19700327
4984220 19700327
4905600 19700327
4905532 19700327
5392554 19700327
4905549 19700327
5392585 19700327
5370616 19700327
5370571 19700327
5414654 19700331
5263927 19700331
5264086 19700331
5263823 19700331
4905688 19700331
4905691 19700331
5414605 19700331
4244378 19700402
5467117 19700402
5370927 19700402
4905778 19700402
5395733 19700402
4313251 19700402
5740484 19700402
5621257 19700402
5415004 19700402
5371387 19700403
5740737 19700403
5371868 19700403
4906098 19700403
5415408 19700403
5264182 19700403
4190128 19700403
4313344 19700403
4244425 19700403
5264158 19700403
5371489 19700403
5415371 19700403
5371620 19700403
5461198 19700406
5415575 19700406
5372077 19700406
5371945 19700406
5372102 19700409
4313451 19700409
4984485 19700409
5372217 19700409
5415834 19700409
5372237 19700409
5372320 19700410
5372447 19700410
5372319 19700410
5372405 19700410
5372513 19700410
4313495 19700410
5740942 19700414
4984581 19700414
5416312 19700414
5264328 19700414
5757314 19700414
5741040 19700414
5264256 19700414
5372680 19700414
5264254 19700414
5416208 19700414
5741037 19700414
5416169 19700414
5416524 19700414
5372878 19700415
5741063 19700415
4984619 19700415
5621336 19700415
5416711 19700415
5373071 19700416
4190444 19700416
5264474 19700416
5373036 19700416
5416775 19700416
5373203 19700419
5417246 19700419
4313721 19700419
5373753 19700420
4313772 19700420
4392101 19700420
4907094 19700420
5373721 19700420
4984734 19700420
5373339 19700420
5417600 19700420
5417523 19700420
4906921 19700420
4244662 19700420
5373722 19700420
5373509 19700420
5754315 19700420
5417799 19700420
5373513 19700420
5373364 19700420
4244692 19700422
5417871 19700422
5373850 19700422
4244681 19700422
4190608 19700422
5309223 19700422
5418307 19700424
5418017 19700424
4244722 19700424
4984850 19700424
5309237 19700424
5418133 19700424
5621398 19700424
4313875 19700424
4190750 19700427
4907327 19700427
5418741 19700427
5374510 19700427
4392145 19700427
5418665 19700427
5374189 19700427
4190786 19700427
5374412 19700427
5461496 19700427
5418637 19700427
5374245 19700427
5374289 19700427
5377719 19700428
4907472 19700428
5434345 19700428
5392990 19700428
4985014 19700428
5434467 19700429
5377965 19700429
5377880 19700429
5377960 19700429
5377767 19700429
5434534 19700429
5378012 19700430
5265108 19700430
5434860 19700430
5265063 19700430
5434939 19700430
5265213 19700504
5435048 19700504
5378493 19700504
5435610 19700504
5378245 19700504
5378479 19700504
4190882 19700504
5435326 19700504
4392278 19700505
5265450 19700505
5435938 19700505
5435788 19700505
5379023 19700510
5309389 19700510
4314229 19700510
4314210 19700510
5395878 19700510
5435951 19700510
5378695 19700510
4985222 19700510
5436000 19700510
5198496 19700513
5198644 19700513
5467265 19700513
4908182 19700513
5436622 19700513
5436341 19700513
5198424 19700513
5436610 19700513
4191099 19700514
5744167 19700514
4191100 19700514
4985346 19700514
5379154 19700514
5395894 19700514
5436800 19700514
5436821 19700516
5436949 19700516
4245092 19700516
5379592 19700519
5622772 19700519
5393171 19700519
5379656 19700519
5622797 19700519
5437337 19700520
5437317 19700520
5379838 19700520
5379878 19700520
5379843 19700520
4985479 19700520
5379954 19700520
5461828 19700521
5380018 19700521
5744356 19700521
4191221 19700521
4985554 19700521
4908898 19700526
5380123 19700526
5438023 19700526
5437866 19700526
4314534 19700526
5438284 19700526
5461922 19700526
5198769 19700527
4314639 19700527
5380382 19700527
5622852 19700527
4245247 19700527
5380470 19700527
4908990 19700527
5265966 19700528
4314677 19700528
5438797 19700528
4314678 19700528
5380562 19700528
4909101 19700601
5198930 19700601
4985710 19700601
4191420 19700601
5198812 19700601
5198954 19700601
4985796 19700603
5744657 19700603
5462182 19700603
4191503 19700603
5381063 19700604
5309670 19700604
5440135 19700604
5381071 19700604
4985865 19700605
5440601 19700605
5744893 19700605
5440723 19700605
5266181 19700605
5440191 19700605
5440619 19700605
5467428 19700605
5381282 19700605
5744866 19700605
5393412 19700605
5266199 19700608
5266302 19700608
5745019 19700608
5266316 19700608
5199347 19700608
5199346 19700608
5266213 19700608
4314929 19700608
4909585 19700608
4191742 19700608
4392523 19700608
5441668 19700615
5462483 19700615
5393479 19700615
5441568 19700615
5441802 19700615
5441955 19700615
5745130 19700617
5462534 19700617
5442394 19700617
5442183 19700617
5382000 19700619
5266538 19700619
5442839 19700619
4909979 19700619
4986102 19700619
4909999 19700619
5266516 19700619
4245633 19700619
5382017 19700619
5442425 19700619
5442848 19700619
5442584 19700619
4192005 19700622
5443140 19700622
5442991 19700622
5382317 19700624
4245717 19700624
5382574 19700624
5443778 19700624
5443536 19700624
4392677 19700624
5745285 19700624
4315362 19700624
4910270 19700624
4910239 19700624
4910313 19700624
5382309 19700624
5443796 19700624
5443868 19700624
5266803 19700630
5266700 19700630
5199468 19700630
5199496 19700630
5266682 19700630
5382633 19700630
5266651 19700630
5266874 19700630
5382580 19700630
5199473 19700630
4910364 19700630
4245759 19700701
5382951 19700701
4986356 19700701
5745401 19700701
5444198 19700701
5382838 19700701
5444677 19700701
5444449 19700701
5462774 19700701
5444697 19700701
5754484 19700701
5393574 19700701
5745350 19700701
5382967 19700701
4192141 19700701
5383106 19700701
4315439 19700701
4986455 19700702
5462863 19700702
5745439 19700702
4910748 19700702
4192223 19700702
5444949 19700702
5445053 19700702
5383408 19700702
4910722 19700702
5383394 19700702
4986429 19700702
5309892 19700702
5267125 19700706
5445474 19700706
5445769 19700706
4910781 19700706
5463062 19700706
5267146 19700706
5383467 19700706
4986513 19700706
5445456 19700706
5445641 19700706
5467702 19700706
5445423 19700706
4910971 19700707
5623115 19700707
5446326 19700709
4986645 19700709
5383792 19700709
4315722 19700709
5267335 19700709
4315776 19700709
5267341 19700709
5745569 19700709
5267352 19700709
5446769 19700709
4246016 19700709
5267268 19700709
5267565 19700717
4192492 19700717
4246080 19700717
5447120 19700717
5447278 19700717
5447214 19700717
5447097 19700717
5384279 19700717
5447261 19700717
4911428 19700717
5384349 19700717
5447535 19700717
4192451 19700717
5374682 19700723
5463218 19700723
5419020 19700723
4315870 19700723
4392879 19700723
5419515 19700724
5419878 19700724
4911695 19700724
5419491 19700724
4192609 19700724
5310220 19700724
5419458 19700724
5419420 19700724
5467835 19700724
4192618 19700724
5267773 19700724
5419811 19700724
5267861 19700729
4986869 19700729
5419994 19700729
5420011 19700729
4911807 19700729
4192641 19700729
5420090 19700729
5420361 19700729
5420294 19700729
5420416 19700729
5742013 19700729
5420081 19700729
4911842 19700730
5199769 19700730
5199776 19700730
5267931 19700730
5199715 19700730
5742032 19700730
4986924 19700731
5742063 19700731
5375083 19700804
5420951 19700804
5421121 19700804
4911990 19700804
5375103 19700804
4192697 19700804
4393032 19700805
4986989 19700805
4912086 19700805
5393767 19700805
5421867 19700806
4912128 19700806
4987102 19700806
5463470 19700806
5268205 19700807
5422713 19700807
5422557 19700807
5463581 19700807
5421962 19700807
5422155 19700807
5421945 19700807
4987140 19700807
5422531 19700807
5422782 19700808
4987242 19700808
5268386 19700808
5268560 19700808
5742368 19700810
5621498 19700810
4393159 19700810
5423629 19700810
5422995 19700810
5422902 19700810
5375484 19700810
5621512 19700810
4912740 19700810
4912557 19700810
5422997 19700810
5621553 19700810
5423255 19700810
5423610 19700810
4246491 19700810
4316337 19700810
4912478 19700810
4912491 19700810
5468011 19700810
5423980 19700810
5424863 19700811
5425054 19700811
5375810 19700811
4912838 19700811
5375676 19700811
4987509 19700811
5424828 19700811
5424922 19700811
5424913 19700811
4393203 19700811
5424459 19700811
5375854 19700811
5425079 19700811
5424699 19700811
5424476 19700811
5269139 19700817
5425311 19700817
5425424 19700817
5269131 19700817
4393225 19700818
5425631 19700818
5425694 19700818
5425581 19700818
5425746 19700818
5376084 19700820
5425898 19700820
5269166 19700820
5426096 19700820
4913108 19700820
5621637 19700820
5376463 19700825
4913254 19700825
5269316 19700825
5426793 19700825
5426743 19700825
5376423 19700825
5269269 19700825
4913263 19700825
5427569 19700826
5200525 19700826
4316807 19700826
5427776 19700826
5427301 19700826
4193463 19700826
4193441 19700826
4193492 19700826
5427752 19700826
5269655 19700826
5427729 19700826
4246668 19700826
4316722 19700826
5427304 19700826
4913559 19700826
5426948 19700826
4193507 19700826
5269708 19700827
4316845 19700827
4246780 19700830
5428300 19700830
5428463 19700830
4913701 19700830
5428267 19700830
5464099 19700830
5742897 19700830
4913711 19700830
4393350 19700831
5742942 19700831
5464116 19700831
5428792 19700831
5428897 19700831
4316991 19700831
4913778 19700831
4913835 19700831
5269931 19700831
5429254 19700902
5429189 19700902
5464165 19700902
5270008 19700903
5270063 19700903
4317075 19700903
5270054 19700903
4914093 19700906
4914204 19700906
5430247 19700906
4246887 19700906
5377053 19700906
5270177 19700906
5377029 19700906
5430043 19700906
5429845 19700906
4246889 19700906
5430355 19700908
5430319 19700908
4317185 19700908
5430576 19700908
5430555 19700908
5310771 19700908
4246957 19700909
5430966 19700909
4914435 19700909
5430985 19700909
4914510 19700909
5431009 19700909
5622131 19700909
5270316 19700909
5377278 19700909
4194050 19700909
4194037 19700909
5431063 19700909
4317243 19700909
5430696 19700909
5431291 19700909
5431285 19700909
5431792 19700909
4317217 19700909
5201102 19700909
4988234 19700910
4317346 19700910
5270450 19700910
5432156 19700910
5431923 19700910
4194130 19700910
5432135 19700910
5270451 19700910
5464640 19700911
4953032 19700911
5432476 19700911
5432572 19700911
4914654 19700911
5432401 19700911
5310917 19700911
5432528 19700911
5432373 19700911
5432295 19700911
5464698 19700918
5201303 19700918
5201286 19700918
5377443 19700918
5432796 19700918
5393956 19700919
4317456 19700919
4194258 19700919
4988437 19700919
5433129 19700919
5743496 19700919
5743621 19700919
5743636 19700919
5743483 19700919
5433197 19700919
5622525 19700919
5433055 19700919
5377491 19700919
5464795 19700922
5377605 19700922
5434194 19700922
5743693 19700922
5433657 19700922
5310993 19700922
5433894 19700922
5464869 19700922
5433772 19700922
4393562 19700922
5433871 19700922
5434005 19700922
5448279 19700923
5448064 19700923
5447845 19700923
5311020 19700923
5447738 19700923
5623304 19700923
5311012 19700923
4247312 19700924
5448631 19700924
5745838 19700924
5745855 19700924
5448807 19700928
4247348 19700928
5449306 19700928
5745879 19700928
5745895 19700928
5465121 19700928
5448810 19700928
5754699 19700928
5448790 19700928
5623503 19700928
5449258 19700928
5746067 19700928
5449010 19700928
5448891 19700928
5465213 19700930
5394044 19700930
4317813 19700930
5384723 19700930
4915589 19700930
4317761 19700930
4988753 19700930
5384936 19700930
5746471 19700930
5449748 19700930
5754722 19700930
5384770 19700930
4988744 19700930
5384803 19700930
4988824 19701002
5449892 19701002
5746631 19701002
5465341 19701002
4247441 19701002
4915635 19701002
5465294 19701002
5450163 19701005
6005624 19701005
5747083 19701006
5465510 19701006
5271192 19701006
5747157 19701006
5465419 19701006
5311184 19701006
5747059 19701006
5465465 19701006
5385062 19701006
5468545 19701006
4393738 19701006
4247497 19701006
5746806 19701006
5271224 19701006
5451419 19701006
5450419 19701006
5271202 19701006
5450969 19701006
5450885 19701006
5747138 19701006
5450822 19701006
5451643 19701007
5747284 19701007
5465595 19701007
5451977 19701007
4989003 19701007
5452062 19701007
5747167 19701007
5451630 19701007
5451985 19701007
5747256 19701007
5452229 19701007
4989095 19701008
4195072 19701008
5452645 19701008
4195137 19701008
5385724 19701008
5452666 19701008
5452506 19701008
4916352 19701008
4916428 19701008
4916396 19701008
5465668 19701008
5311295 19701008
5452426 19701008
5271330 19701008
5271457 19701008
5452467 19701008
4916354 19701008
5747334 19701008
5747381 19701008
5385783 19701012
5452955 19701012
5385874 19701012
5311415 19701012
5311404 19701012
5453100 19701012
5453152 19701012
5385991 19701013
4318190 19701013
5453327 19701013
5385989 19701013
5453402 19701013
5465741 19701013
5453225 19701013
4195234 19701013
5453211 19701013
4916602 19701015
5454194 19701015
4247738 19701015
5453837 19701015
5453800 19701015
5747662 19701015
4916730 19701015
4989268 19701015
5453670 19701015
5468758 19701015
4195326 19701015
5271586 19701015
5453726 19701015
5747629 19701015
5454074 19701015
5454062 19701015
5465818 19701015
5454535 19701017
5454508 19701017
5454351 19701017
4247789 19701017
4393900 19701017
5747777 19701017
5454779 19701020
5455196 19701020
5454922 19701020
5623779 19701020
5386347 19701020
5271788 19701020
4989431 19701020
4247818 19701020
5747798 19701020
4393916 19701020
5455105 19701020
5454989 19701020
5454880 19701020
4916980 19701020
5454553 19701020
5201589 19701020
5455061 19701020
4917053 19701023
5455549 19701023
4989481 19701023
5455390 19701023
5455334 19701023
5271967 19701023
5455763 19701023
4989515 19701023
5754789 19701023
5455304 19701023
5455400 19701023
5271988 19701023
4917094 19701023
5455779 19701023
4917195 19701027
4917250 19701027
5272038 19701027
5747912 19701027
5456135 19701027
5456112 19701027
5456947 19701028
4917327 19701028
5201801 19701028
5456456 19701028
5311656 19701028
5456428 19701028
5456914 19701028
4318540 19701028
5456503 19701028
5386766 19701028
5386745 19701028
5386705 19701028
5201828 19701028
4195523 19701028
4393990 19701028
5623814 19701028
5457618 19701030
5457706 19701030
4917556 19701030
5386919 19701030
5457644 19701030
5386943 19701030
5466201 19701030
5386808 19701030
4989755 19701030
5457440 19701030
4917678 19701030
5457822 19701103
5458036 19701103
5748072 19701103
5458075 19701103
5272212 19701103
5311696 19701103
5458148 19701103
5458804 19701105
4195772 19701105
5748255 19701105
5458475 19701105
5272360 19701105
5458848 19701105
5272357 19701105
4318797 19701105
5458683 19701105
5458506 19701105
5458582 19701105
5272311 19701105
4195951 19701106
5459598 19701106
5459836 19701106
5387366 19701106
4989987 19701106
4918188 19701106
5459634 19701106
5202034 19701106
5272391 19701106
5387371 19701106
5458982 19701106
5394237 19701106
5459898 19701106
5459451 19701106
5459972 19701106
4918093 19701106
4318867 19701106
5459594 19701106
5460008 19701106
5272848 19701109
5460117 19701109
5387429 19701109
4319031 19701109
5272790 19701109
5202197 19701109
5460100 19701109
4918346 19701109
5460386 19701109
5460178 19701109
5460485 19701111
5505915 19701118
5402373 19701118
4990118 19701118
5505459 19701118
5272917 19701118
5402459 19701120
5506602 19701120
4319131 19701120
5402648 19701120
5535912 19701120
5506470 19701120
5506089 19701120
5506779 19701120
4319109 19701120
5506831 19701120
5272972 19701120
5535975 19701125
4248403 19701125
4097012 19701125
4990260 19701125
5506904 19701125
5506997 19701125
5396443 19701127
5528342 19701127
5469151 19701127
5507233 19701127
5469631 19701127
5469380 19701127
5396471 19701127
5469335 19701127
5507330 19701127
5507438 19701127
5469449 19701127
4248463 19701127
5528322 19701127
5294116 19701127
5469897 19701127
5469550 19701127
4918992 19701127
4319205 19701127
4319254 19701127
4394271 19701201
5528385 19701201
4990426 19701201
4319348 19701201
5470313 19701201
4919074 19701201
4990370 19701201
5470011 19701201
5470082 19701201
4990409 19701201
4319384 19701202
5470498 19701202
5470698 19701202
5757778 19701202
5470626 19701202
4990465 19701202
5757839 19701203
5471173 19701203
4919273 19701203
5471030 19701203
4319442 19701203
5471463 19701204
4248586 19701204
5311965 19701204
4919367 19701204
5471292 19701204
5471509 19701204
5311921 19701204
5471749 19701206
5312071 19701206
5471654 19701206
5407811 19701206
4919455 19701206
4990564 19701206
5396925 19701208
5396911 19701208
5273227 19701208
4990581 19701208
5528678 19701208
5273212 19701208
4319543 19701208
4919599 19701209
5396985 19701209
5536156 19701209
4097357 19701209
5528783 19701209
5536168 19701209
4919595 19701209
5472883 19701209
5472914 19701209
4919585 19701209
5528790 19701209
4990707 19701210
5397039 19701210
4319733 19701210
5528848 19701210
5473124 19701210
5528883 19701210
5473595 19701210
5474143 19701210
4990749 19701210
5397046 19701210
4097447 19701210
5473129 19701210
5473336 19701210
5473612 19701210
4097508 19701211
5474684 19701211
5474483 19701211
4990816 19701211
5397334 19701211
5202520 19701211
5757983 19701211
4097560 19701212
4248864 19701212
4097555 19701212
4097569 19701212
5397419 19701212
5475558 19701213
5529133 19701213
4920114 19701213
4920153 19701213
5475533 19701213
5758145 19701213
5475425 19701213
5475870 19701221
5758233 19701221
5476231 19701221
5475906 19701221
5475671 19701221
4920296 19701221
5475740 19701221
5477044 19701222
5476800 19701222
5476690 19701222
4920445 19701222
5529255 19701222
5273515 19701222
4920474 19701223
5477524 19701223
4249028 19701223
5477474 19701223
5312244 19701223
4920502 19701223
5477272 19701223
4920584 19701228
5477810 19701228
5529337 19701228
4394556 19701228
4320149 19701228
5477871 19701231
5397764 19701231
4920597 19701231
5397757 19701231
4991127 19701231
4320210 19710104
5478347 19710104
4991216 19710104
5397912 19710104
5397930 19710104
5478503 19710104
5478884 19710106
5479187 19710106
4097924 19710106
5479226 19710106
5202567 19710106
5758403 19710106
5758436 19710107
5398067 19710107
5479491 19710107
4920914 19710107
4921015 19710108
5479851 19710108
5479745 19710108
5479856 19710108
4249216 19710108
4320321 19710108
5480080 19710109
5480346 19710109
5480232 19710109
5480582 19710109
5480606 19710109
5480275 19710109
4098118 19710109
5480524 19710109
5398193 19710111
5398184 19710111
5481142 19710111
5480746 19710111
5480666 19710111
5273869 19710112
5273863 19710112
5481254 19710112
5481229 19710112
5202734 19710113
5481604 19710113
5202847 19710113
5481583 19710113
5481858 19710113
5758562 19710113
5481912 19710113
4249396 19710113
4320479 19710113
4991485 19710113
5482286 19710113
4921294 19710113
5633457 19710113
4249354 19710113
4098286 19710113
5481652 19710113
5482470 19710113
5482094 19710113
4394838 19710113
5482163 19710113
5482734 19710115
5483415 19710115
5312432 19710115
5274022 19710115
5483896 19710115
4098495 19710115
4320680 19710115
4320595 19710115
5483534 19710115
5483509 19710115
5483195 19710115
5482677 19710115
4921533 19710115
4098329 19710115
5274001 19710115
4098517 19710115
5273974 19710115
5274187 19710115
5274177 19710115
5530044 19710115
4991793 19710115
5758688 19710115
4921596 19710115
5536613 19710115
5530052 19710115
5483104 19710115
4921525 19710115
5484560 19710121
5274235 19710121
5484518 19710121
5312453 19710121
4921884 19710121
5484336 19710121
4098547 19710121
4098557 19710121
5530287 19710123
5484838 19710123
4991909 19710123
5485031 19710123
5484799 19710123
5485387 19710123
5485045 19710123
4098595 19710123
5485099 19710123
5485530 19710123
5485304 19710123
4922081 19710123
5485073 19710123
5407990 19710123
4394978 19710123
4320898 19710123
5485040 19710123
4991876 19710123
5484846 19710123
5530242 19710123
4249543 19710123
5484943 19710123
5485692 19710128
5485979 19710128
5486019 19710128
5530377 19710128
5274391 19710128
5486004 19710128
5274358 19710128
4098797 19710202
4321002 19710202
5486238 19710202
5486673 19710202
5486258 19710202
4098749 19710202
5274541 19710202
5530504 19710202
4992058 19710202
5486423 19710202
5486618 19710202
5536771 19710202
5536801 19710202
4992090 19710202
5399048 19710202
5538590 19710202
4922394 19710203
5274811 19710203
5274700 19710203
5274701 19710203
5203189 19710203
4922426 19710203
5203275 19710203
4922539 19710204
5758945 19710204
5486960 19710204
5487428 19710204
5758914 19710204
4098863 19710204
4922573 19710204
5487276 19710204
5487320 19710204
5203363 19710204
5488038 19710204
5486963 19710204
5399187 19710204
5488068 19710204
5487701 19710204
5399191 19710204
5399263 19710204
5399114 19710204
5486952 19710204
4922724 19710204
5488135 19710204
4098973 19710206
5488311 19710206
4321201 19710206
5488571 19710206
5489399 19710209
4099001 19710209
5275324 19710209
5538706 19710209
4923111 19710209
5488899 19710209
5489631 19710209
5538816 19710209
5489249 19710209
5489119 19710209
5488994 19710209
5275115 19710209
5489553 19710209
5489472 19710209
4321314 19710209
4992339 19710209
5312694 19710209
5489299 19710209
5530818 19710209
5275200 19710209
4321326 19710209
5489932 19710210
5312724 19710210
5275531 19710210
4321362 19710210
5489766 19710210
5538869 19710210
4992441 19710210
5489690 19710210
4395226 19710210
5489686 19710210
5490336 19710210
5530859 19710210
5489832 19710210
5490422 19710210
5490086 19710210
4395257 19710211
5490648 19710211
5759089 19710211
5275609 19710212
4249974 19710212
5491086 19710212
4099290 19710212
5399711 19710212
5491587 19710223
5491803 19710223
5491187 19710223
4923476 19710223
5491202 19710223
5275678 19710223
5531029 19710223
5275665 19710223
4099373 19710223
5399834 19710223
4992519 19710223
5312765 19710223
5275741 19710223
4395311 19710224
5492577 19710224
5312790 19710224
4923667 19710224
5275832 19710224
4923839 19710224
5491928 19710224
5492091 19710224
5537033 19710224
5312782 19710224
4321746 19710224
5539294 19710224
5492099 19710224
5492737 19710224
5492536 19710224
4923717 19710224
5492013 19710224
4395330 19710224
5400156 19710225
5400144 19710225
5539453 19710225
4992699 19710225
5492830 19710225
4321779 19710225
5539471 19710225
4321837 19710227
5493482 19710227
4321793 19710227
5539540 19710227
5539520 19710227
5493373 19710227
5493760 19710227
4992794 19710227
4099658 19710227
4099653 19710227
5400231 19710227
5493247 19710227
5493763 19710227
5493519 19710227
4992740 19710227
4099659 19710227
5493860 19710302
5493822 19710302
5539640 19710302
4250203 19710302
4250222 19710302
5493965 19710302
5539678 19710302
5539680 19710302
5400338 19710302
5494800 19710304
5494438 19710304
5531285 19710304
4924359 19710304
4322013 19710304
5203623 19710304
5495124 19710304
5494869 19710304
5494353 19710304
5494662 19710304
5495089 19710304
4992849 19710304
5539925 19710304
4395461 19710304
5276011 19710304
5540033 19710305
5495251 19710305
4924518 19710305
5495335 19710305
4322009 19710305
4322057 19710305
5495959 19710309
4250409 19710309
5495950 19710309
5400688 19710311
5276159 19710311
4924782 19710311
5496077 19710311
5203921 19710311
5496064 19710311
5496456 19710311
5203718 19710311
5507474 19710311
4924846 19710311
5203740 19710311
5496121 19710311
5496289 19710311
5540440 19710311
5633561 19710312
5531602 19710312
5537132 19710312
5276313 19710312
5497174 19710312
5496505 19710312
4250568 19710312
5540679 19710312
4993209 19710312
5497383 19710312
5496834 19710312
5107563 19710312
5497099 19710312
5540531 19710312
5276249 19710312
5204268 19710312
4993198 19710312
5497067 19710312
4322249 19710312
5496662 19710312
5204604 19710312
5496470 19710312
5408909 19710312
5496853 19710312
5541029 19710320
4322342 19710320
5531837 19710320
5531774 19710320
5541236 19710323
5531959 19710323
5531878 19710323
5541320 19710323
5531922 19710323
5541262 19710323
5541431 19710323
5541383 19710323
5532217 19710324
5100321 19710324
5542100 19710324
5532027 19710324
5537177 19710324
5532356 19710324
5100275 19710324
5498567 19710324
5541678 19710324
5541493 19710324
5532034 19710324
5498430 19710324
5541997 19710324
4100252 19710324
4925248 19710324
5498335 19710324
5276513 19710324
5498072 19710324
5408124 19710324
5498762 19710324
5532359 19710324
5498418 19710324
4100214 19710324
5498211 19710324
4395817 19710324
5499158 19710325
5100691 19710325
5100528 19710325
5542413 19710325
5400968 19710325
5276566 19710325
5276686 19710325
4322536 19710330
5408212 19710330
5532857 19710330
5276744 19710330
5401000 19710330
5499343 19710330
4395843 19710330
5542918 19710330
5499472 19710330
5277027 19710331
5276885 19710331
5532995 19710331
5543367 19710331
5499959 19710331
5101011 19710331
5499740 19710331
5313168 19710331
5277109 19710331
5277050 19710331
4322600 19710331
5276952 19710331
5277030 19710331
5543139 19710331
4993420 19710401
5543697 19710401
5101275 19710401
4993430 19710401
5500164 19710401
5500127 19710401
5543690 19710401
5401073 19710401
4395899 19710401
5204693 19710401
5634267 19710403
5500446 19710403
5500812 19710403
5101316 19710403
5544197 19710403
5500292 19710403
5533176 19710403
5544329 19710403
4250850 19710403
5543952 19710403
5543954 19710403
5500526 19710403
5277428 19710403
5544485 19710403
5277373 19710403
5544464 19710403
5500398 19710403
5101453 19710403
5533400 19710403
5401118 19710403
5543856 19710403
5500627 19710403
5500881 19710403
4322688 19710403
4322668 19710403
5204773 19710403
4322661 19710403
5544240 19710403
5533301 19710403
5544719 19710406
4925570 19710406
5501099 19710406
5544797 19710406
5501035 19710406
5544990 19710406
5533622 19710406
5501039 19710406
5544953 19710406
5544930 19710406
5533600 19710406
4100467 19710406
5204953 19710407
5501674 19710413
4925729 19710413
4993503 19710413
5401350 19710414
5401357 19710414
5102026 19710415
5107809 19710415
5502052 19710415
5533706 19710415
5545854 19710415
5501986 19710415
5502110 19710415
5546150 19710415
5546237 19710415
5546151 19710415
5502002 19710415
5545934 19710415
5502319 19710415
5533834 19710415
5546512 19710415
5546599 19710420
4100598 19710420
5546611 19710420
5546949 19710420
4100627 19710420
5546612 19710420
5102100 19710420
5502992 19710422
5547394 19710422
5547127 19710422
5503110 19710422
5547124 19710422
4323153 19710422
4926181 19710422
5547259 19710422
4926207 19710422
4926208 19710422
5205103 19710425
5278395 19710425
4993906 19710425
5547595 19710425
5503523 19710425
4926452 19710425
5503193 19710425
4926497 19710425
4251209 19710425
5278423 19710425
5278536 19710425
4926519 19710425
4100717 19710425
5759641 19710425
6015323 19710425
4251186 19710425
5533975 19710426
5107844 19710426
5547773 19710426
4926638 19710426
5401752 19710426
5547850 19710426
4993962 19710426
5278756 19710426
4993976 19710426
4994034 19710429
5278758 19710429
5548046 19710429
5548014 19710429
5548037 19710429
5401801 19710429
5401837 19710429
5548045 19710429
4994027 19710429
5504256 19710430
5548190 19710430
5504232 19710430
5548234 19710430
5278812 19710430
5548398 19710503
5107873 19710503
4926883 19710504
4926963 19710504
5548958 19710504
5504795 19710504
5402140 19710504
5504836 19710504
5504445 19710504
4994109 19710504
4926990 19710504
5549104 19710505
5549049 19710505
4927081 19710505
4994188 19710505
5402329 19710506
4323523 19710506
5534083 19710506
5549197 19710506
4251400 19710506
5107884 19710506
5107897 19710506
5107898 19710506
4927240 19710506
4994247 19710506
5402312 19710506
4994325 19710510
4323620 19710510
5549491 19710510
5507541 19710510
5313497 19710510
5549643 19710510
4927434 19710516
5549865 19710516
5205469 19710516
5205467 19710516
4101187 19710516
5534128 19710517
5549901 19710517
4994392 19710517
5534126 19710517
4101339 19710519
4101331 19710519
5107985 19710519
4994432 19710519
5550134 19710519
5550702 19710525
5550724 19710525
4927736 19710525
4994462 19710525
5508378 19710525
4927699 19710525
5508702 19710525
5508495 19710525
5279502 19710525
5550778 19710526
5550881 19710526
5551172 19710526
5102511 19710526
4101477 19710526
4927971 19710526
5550921 19710526
5508721 19710526
4927932 19710526
5313622 19710526
4323855 19710526
5408456 19710526
5508929 19710526
5509136 19710530
4928121 19710530
5551530 19710530
5551516 19710530
4994588 19710530
5403218 19710530
5759795 19710530
4928012 19710530
4928122 19710530
5509202 19710530
5279665 19710530
5551860 19710530
5509012 19710530
4928036 19710530
5759810 19710530
5509386 19710601
5509432 19710601
4994674 19710601
5552047 19710601
5509406 19710601
5552485 19710602
4324114 19710602
4994802 19710602
5102687 19710602
4994805 19710602
5509677 19710602
5552706 19710602
5552496 19710602
4251778 19710602
5403271 19710602
5509962 19710604
4994843 19710604
5510100 19710604
5552930 19710604
5279905 19710604
5510123 19710604
5553381 19710607
4928647 19710607
5403417 19710607
5553200 19710607
5510657 19710607
5510460 19710607
4324249 19710607
5553369 19710607
4994938 19710607
4994879 19710607
5510684 19710607
5553328 19710607
4324167 19710607
5408988 19710607
4928657 19710607
5510244 19710607
5102799 19710607
4324320 19710608
5554117 19710608
5313798 19710608
5510817 19710608
4251978 19710608
4324293 19710608
5409022 19710608
5553992 19710608
5279997 19710609
5206165 19710609
5206200 19710609
5554458 19710609
5511116 19710609
5511065 19710609
5554282 19710609
5554408 19710609
5205728 19710609
5205917 19710609
5108152 19710609
5511100 19710609
5206148 19710609
5511020 19710609
5554535 19710609
4928936 19710609
5313817 19710609
5554661 19710615
5511378 19710615
5102947 19710615
4252108 19710617
5555034 19710617
5534444 19710618
5108190 19710618
4929153 19710618
4396680 19710618
5555645 19710618
5534467 19710618
5555497 19710618
5403508 19710618
5206498 19710618
5280071 19710618
5555492 19710618
5108194 19710618
4252168 19710618
5511760 19710618
5555340 19710618
5206457 19710618
5403494 19710618
5280078 19710618
5206513 19710619
5572782 19710619
5572891 19710619
5280184 19710619
5572519 19710619
5761342 19710619
5404607 19710619
5103095 19710619
5515072 19710619
5103103 19710619
5511878 19710619
4396728 19710619
5313912 19710619
5514981 19710619
5572746 19710619
5103244 19710622
4929710 19710622
5573144 19710622
4929735 19710622
5515474 19710622
4102136 19710622
4929567 19710622
5108249 19710622
5103191 19710622
5515355 19710622
5573121 19710622
5103235 19710622
5573105 19710622
5313930 19710622
4252339 19710622
4252395 19710624
4324754 19710624
4324777 19710624
5573534 19710624
5515602 19710624
5515667 19710624
4995682 19710626
4929838 19710626
4929868 19710626
4995679 19710626
5404854 19710626
5574038 19710628
5574129 19710628
5409045 19710628
4102373 19710628
5404919 19710628
5574080 19710628
5515906 19710628
4929944 19710628
5515995 19710630
5574347 19710630
5574601 19710630
5574376 19710630
5405020 19710701
4930158 19710701
5574768 19710701
4930191 19710701
4252497 19710701
5575101 19710701
5574750 19710701
5516088 19710701
5280719 19710706
4930221 19710706
5576555 19710706
4930377 19710706
5576456 19710706
5576538 19710706
4252697 19710706
5575628 19710706
4930270 19710706
4930406 19710706
5516559 19710706
4252550 19710706
5575261 19710706
5576478 19710706
5575961 19710706
5575809 19710706
4102604 19710706
4252523 19710706
4995932 19710706
5576718 19710706
5516767 19710706
4930448 19710706
5575567 19710706
5108372 19710706
4930733 19710706
5576645 19710706
5314058 19710706
5108424 19710706
5576513 19710706
5575888 19710706
4252575 19710706
5537676 19710713
5577125 19710713
4995993 19710713
5516871 19710713
5577657 19710714
5577786 19710714
5409072 19710714
5577846 19710714
5103670 19710714
4325278 19710714
5577909 19710714
5577627 19710714
4931013 19710714
5577665 19710714
5108450 19710714
5577793 19710714
4996070 19710714
5517154 19710714
5577573 19710714
4102789 19710714
5206610 19710714
4102832 19710714
4252726 19710714
5578339 19710715
4931152 19710715
5280874 19710715
5405233 19710715
4931041 19710715
5537715 19710715
5280843 19710715
5578689 19710715
5517324 19710715
5517240 19710715
5579102 19710720
5517555 19710720
4996191 19710720
4931376 19710720
5579541 19710722
5579769 19710722
5579766 19710722
5408548 19710722
4996257 19710722
4325444 19710722
5517722 19710722
4931486 19710722
5281037 19710723
5580521 19710723
4103240 19710723
4931672 19710723
5108610 19710723
4325591 19710723
5580248 19710723
5580539 19710723
5580540 19710723
5405564 19710723
5580546 19710723
5580782 19710727
4397190 19710727
5580848 19710727
5580631 19710727
4931814 19710727
5517987 19710727
4397177 19710727
5580936 19710727
4931769 19710727
4931770 19710727
4103289 19710729
4325654 19710729
5104105 19710729
5281209 19710729
5104066 19710729
5581693 19710729
5581302 19710729
4253144 19710729
5581190 19710729
5518224 19710729
5281433 19710729
4253139 19710729
5206805 19710729
5405706 19710729
4103347 19710729
5581206 19710729
5518425 19710731
5581895 19710731
5518316 19710731
4932086 19710731
5518388 19710731
5518338 19710731
5581809 19710731
4103414 19710803
4932216 19710803
4325853 19710803
4996578 19710803
5099581 19710803
5087661 19710803
5582040 19710803
4325829 19710803
4932177 19710803
5518570 19710803
5518559 19710803
5282304 19710804
5281751 19710804
5281995 19710804
5518735 19710804
5281837 19710804
5087938 19710804
4932354 19710804
4103459 19710804
5282527 19710804
5282558 19710804
4932405 19710804
5282591 19710804
4326061 19710807
5282642 19710807
5088746 19710807
5282695 19710807
4103613 19710807
5108731 19710807
4932518 19710807
4325992 19710807
4932521 19710807
5089087 19710810
5104365 19710810
5088948 19710810
5518951 19710810
4932788 19710811
4397370 19710811
5408568 19710811
5089379 19710811
5519046 19710811
5089480 19710811
5089229 19710811
5519074 19710811
5519120 19710812
5760340 19710812
4253556 19710812
5282830 19710812
5089570 19710812
5090124 19710813
5405953 19710813
4933067 19710813
5090465 19710813
5519200 19710813
4996863 19710813
5090252 19710813
4253657 19710813
5104593 19710818
5090998 19710818
5091191 19710818
5091133 19710818
5519313 19710818
5090711 19710818
4253686 19710818
5104609 19710818
4253680 19710818
5207103 19710818
5090978 19710818
4157452 19710818
5091382 19710818
5104575 19710818
4933190 19710818
4933323 19710820
5104669 19710820
5091705 19710820
5091578 19710820
4253753 19710821
4253876 19710821
4253777 19710821
5092015 19710821
4253887 19710821
4253766 19710821
4253799 19710821
5092528 19710823
5283147 19710823
4104007 19710823
4104040 19710823
5519658 19710823
5092456 19710823
5519718 19710823
4997170 19710823
4933534 19710823
5207328 19710823
4933474 19710823
5555979 19710825
5555867 19710825
5555919 19710825
5556205 19710827
5556228 19710830
5207411 19710830
5207409 19710830
4997318 19710830
4326606 19710901
4104109 19710901
5104889 19710901
4933772 19710901
5104877 19710901
5556427 19710901
5104873 19710901
5403685 19710901
5556698 19710902
5207749 19710902
5207556 19710902
5556808 19710902
5283424 19710903
5556853 19710903
5556954 19710903
4997480 19710903
5403756 19710903
5556904 19710903
5104947 19710903
5557215 19710907
5557250 19710907
4934047 19710914
4997530 19710914
4104249 19710914
5104983 19710914
5557410 19710914
5534899 19710914
5557368 19710914
5208253 19710914
5557601 19710914
5557588 19710914
5403847 19710915
5557877 19710915
4997557 19710915
5558868 19710916
5558757 19710916
5558359 19710916
5558674 19710916
5105147 19710916
4254235 19710916
5512353 19710916
4934311 19710916
5558872 19710916
4397698 19710916
4934358 19710916
5283743 19710916
5558879 19710916
4997686 19710922
5109178 19710922
5512529 19710922
5558981 19710922
5559064 19710922
5283788 19710922
4254297 19710922
4254256 19710922
5559675 19710923
5283838 19710923
4326977 19710923
5559852 19710923
5409201 19710923
5633773 19710923
4997788 19710923
5512807 19710927
4934644 19710927
5560005 19710927
4104542 19710927
5560103 19710927
4934612 19710927
4104470 19710927
4934648 19710927
4997823 19710927
5560270 19710929
5560496 19710929
5560593 19710929
5560832 19710930
4997959 19710930
5560841 19710930
5561055 19710930
4254468 19710930
5105410 19710930
4934736 19710930
5561446 19711005
5513071 19711005
5561350 19711005
4104747 19711005
5561517 19711005
4104807 19711005
5561606 19711005
5561576 19711005
5513065 19711005
4397819 19711005
5208369 19711005
5109249 19711005
5534947 19711005
5561383 19711005
4997995 19711005
5109242 19711005
5513273 19711007
4104871 19711007
5562450 19711007
5633780 19711007
4934879 19711007
4935000 19711007
5513170 19711007
5561872 19711007
5535091 19711007
5513237 19711007
4254502 19711007
4104858 19711007
4934885 19711007
5562446 19711007
5563017 19711008
5562645 19711008
5105563 19711008
4327410 19711008
4935096 19711008
5109293 19711008
5408609 19711013
4935195 19711013
5563521 19711013
5404024 19711013
4935219 19711013
4327431 19711013
5535123 19711013
5563208 19711013
5105609 19711014
5563778 19711014
5564296 19711014
4327547 19711014
5109358 19711014
4327550 19711014
5563847 19711014
4105090 19711014
5564590 19711014
5564041 19711014
4327582 19711014
5564595 19711014
5564294 19711014
5563737 19711014
5563965 19711014
5404112 19711014
4998294 19711014
4327574 19711014
5564804 19711015
4254698 19711015
4105233 19711021
5565367 19711021
4935568 19711021
4935597 19711021
5564968 19711021
5565262 19711021
5565074 19711021
5565341 19711021
5564980 19711021
5513648 19711021
5565189 19711021
5564975 19711021
4998404 19711026
5565828 19711026
5566305 19711027
5566202 19711027
5566255 19711027
5566041 19711027
5565962 19711027
5566162 19711027
5105776 19711027
5514013 19711028
5566375 19711028
5566412 19711028
5760058 19711028
4327785 19711028
4935812 19711028
5566424 19711028
4327822 19711030
5566872 19711030
5566693 19711030
5566571 19711030
5514048 19711030
5284576 19711030
4935888 19711030
5208690 19711030
5567038 19711030
5109454 19711030
5208736 19711030
5284724 19711103
5567412 19711103
5567694 19711103
5567603 19711103
5105915 19711104
5567968 19711104
5567874 19711104
5567948 19711104
5567807 19711104
5284851 19711104
5567726 19711104
4936074 19711104
5209034 19711105
4936172 19711105
5568118 19711105
4936134 19711105
5105983 19711105
5105973 19711105
4998642 19711105
5568868 19711106
5106048 19711106
4398166 19711106
4328078 19711109
5569146 19711109
5569070 19711109
5285158 19711109
5315126 19711109
5569537 19711110
4328126 19711110
4328117 19711110
5569572 19711110
5569606 19711110
5569936 19711112
4936718 19711112
4998902 19711112
5570462 19711112
4998907 19711112
5209189 19711112
5570193 19711112
4105724 19711112
5570087 19711112
5106216 19711112
5570281 19711112
4936516 19711112
4328196 19711112
5570469 19711112
5569984 19711112
4328199 19711112
5570442 19711112
4936641 19711112
5571402 19711116
5570852 19711116
4105811 19711116
5571468 19711116
5285429 19711116
5315184 19711116
4936934 19711116
4936828 19711116
5571272 19711116
5570735 19711116
5571130 19711116
5209218 19711116
5570636 19711116
4255163 19711116
5285455 19711116
4936790 19711116
5514830 19711116
5571925 19711117
5571818 19711117
5571850 19711117
4105950 19711117
4105947 19711117
5571933 19711117
5106413 19711117
5093401 19711130
4999149 19711130
4937508 19711130
4328495 19711130
5093348 19711130
5093900 19711130
4937369 19711130
4937514 19711130
5285757 19711130
5092734 19711130
5093099 19711130
5093722 19711130
5093884 19711130
5285745 19711130
5408651 19711130
5092602 19711130
5285766 19711130
5094390 19711201
5106613 19711201
5094021 19711201
5095134 19711202
5285914 19711202
5095149 19711202
5094620 19711202
5095143 19711202
4328784 19711202
4328675 19711202
4937798 19711202
4328809 19711202
5285926 19711202
5406156 19711202
5095732 19711202
5285889 19711202
5095644 19711202
5094490 19711202
5095124 19711202
5094920 19711202
5520094 19711202
5095083 19711202
5096243 19711204
5096105 19711204
5096159 19711204
5106904 19711204
5095954 19711204
5096789 19711207
4328901 19711207
5097335 19711207
4328857 19711207
5096793 19711207
5315390 19711207
5097134 19711207
5097185 19711207
5097015 19711207
4938236 19711207
4999520 19711207
4999514 19711207
5107058 19711207
4938156 19711207
5097876 19711208
5315399 19711208
5097498 19711208
5097574 19711208
5097868 19711208
4106473 19711208
5098067 19711209
4938447 19711209
4255532 19711212
5099004 19711212
5406243 19711212
5098565 19711212
5107223 19711212
5107203 19711212
5286212 19711212
5098748 19711212
5520504 19711212
4999744 19711212
5107220 19711212
5098224 19711212
5098985 19711212
5098550 19711212
5286236 19711215
5520687 19711215
5099527 19711215
4329240 19711215
5099428 19711215
4329195 19711215
4329206 19711215
5099328 19711215
4938742 19711215
5110778 19711216
5110359 19711216
5110429 19711216
4329308 19711216
4938830 19711216
4106651 19711216
5110365 19711216
4999872 19711216
4938907 19711216
5286284 19711216
4398689 19711216
5110152 19711216
5315494 19711216
5110807 19711216
4106595 19711216
5520721 19711216
5112029 19711221
5112037 19711221
5209380 19711221
5111440 19711221
4939200 19711221
5111183 19711221
5111451 19711221
4106777 19711221
5111847 19711221
5111290 19711221
5165135 19711221
4106895 19711221
5110980 19711221
4329446 19711221
5165150 19711221
5111949 19711221
4398719 19711221
5111688 19711221
5520835 19711221
5111717 19711221
5112012 19711221
4329562 19711228
4255827 19711228
4939450 19711228
4329555 19711228
5315562 19711228
5760506 19711228
5112188 19711228
5112142 19711228
5112739 19711230
5209419 19711230
4939529 19711230
5112524 19711230
5113168 19720102
5000189 19720102
5113302 19720102
4939649 19720102
5113193 19720102
4398818 19720102
4329660 19720102
5113230 19720102
5165327 19720102
5113031 19720102
5113541 19720104
5113552 19720104
5521403 19720104
5113673 19720104
5113595 19720104
5113492 19720104
5535409 19720104
5521393 19720104
5113512 19720104
4107128 19720105
5114281 19720105
5113894 19720105
5114225 19720105
5114247 19720105
5114606 19720106
5114801 19720106
4939945 19720106
5114573 19720106
4939977 19720106
4940018 19720106
5114728 19720106
4255965 19720108
5286579 19720108
4940095 19720108
5165524 19720108
4940034 19720108
5165555 19720108
5154522 19720108
4940039 19720108
5115012 19720108
5521659 19720108
5115430 19720108
5165578 19720110
4107217 19720110
5115868 19720110
4107221 19720110
5406409 19720110
5209426 19720110
5115579 19720110
4255996 19720110
5116028 19720111
5165624 19720111
4256059 19720111
5000576 19720111
5116555 19720111
5409292 19720111
5116672 19720111
4940437 19720111
5116950 19720111
5116110 19720111
5000631 19720111
5116117 19720111
5117034 19720112
5165684 19720112
5117313 19720112
4940567 19720112
5000756 19720113
5165716 19720113
5117647 19720113
5117861 19720113
5117742 19720113
5117610 19720113
4330131 19720113
5118134 19720114
5286951 19720114
5000837 19720121
4107500 19720121
5287005 19720121
4940863 19720121
5118643 19720121
5118816 19720121
5119902 19720125
5120054 19720125
4330514 19720125
4941006 19720125
4330452 19720125
4399201 19720125
5120497 19720125
5120490 19720125
5522136 19720125
4940983 19720125
4536609 19720125
5119727 19720125
4107643 19720125
5165882 19720125
5166102 19720125
5120583 19720125
5120240 19720125
5120011 19720125
4107628 19720125
4940898 19720125
5120261 19720125
5119819 19720125
4941248 19720126
5121306 19720126
5121127 19720126
5121257 19720126
5121449 19720126
5121219 19720126
5287151 19720126
5287207 19720126
5315871 19720131
5122483 19720131
4399289 19720131
5122556 19720131
5287331 19720131
5122526 19720131
5287450 19720131
5121714 19720131
5122015 19720131
4107742 19720131
5121982 19720131
5121574 19720131
5121882 19720131
4941510 19720131
4256399 19720131
5287463 19720131
5123468 19720202
5123508 19720202
5123657 19720202
5522432 19720202
5123051 19720202
4330726 19720202
5123442 19720202
5287874 19720202
5123573 19720202
5522328 19720202
5123421 19720202
4941561 19720202
5288083 19720202
4941740 19720202
4107820 19720202
5287953 19720202
4256482 19720202
5123005 19720202
5522309 19720202
4941686 19720202
4941634 19720202
5122935 19720202
5522457 19720202
5287795 19720202
4941518 19720202
4399388 19720209
4941826 19720209
4107966 19720209
5124254 19720209
5124123 19720209
5166377 19720210
4941957 19720210
5124681 19720210
5124551 19720210
5125001 19720211
4399420 19720211
4108126 19720211
5125535 19720214
4942186 19720214
4331078 19720214
5001508 19720214
5315989 19720214
5125514 19720214
5288347 19720214
4331082 19720214
5288373 19720214
4942109 19720214
5125844 19720214
4942160 19720214
4942154 19720214
4942343 19720216
5126619 19720216
4256691 19720216
4550095 19720216
5126519 19720216
5001690 19720216
5209670 19720216
5166578 19720216
5209806 19720216
4550100 19720216
5001602 19720216
5126462 19720216
4942344 19720216
4942519 19720217
5127010 19720217
5522817 19720217
4108357 19720217
5001782 19720221
5127338 19720221
5001805 19720221
5128345 19720222
5127841 19720222
5127869 19720222
5001852 19720222
5288702 19720222
5128378 19720222
5127666 19720222
5128411 19720222
5127967 19720222
4108406 19720222
4942719 19720222
4256842 19720222
4331490 19720222
5128720 19720223
5129033 19720223
5001943 19720223
5128968 19720223
4108500 19720223
5523136 19720225
4943114 19720226
4943047 19720226
5129790 19720226
4943017 19720226
5406624 19720226
4943120 19720226
5130041 19720229
5289014 19720229
5523357 19720229
5316099 19720229
5171579 19720229
5171568 19720229
5289043 19720302
5210468 19720302
5002108 19720302
5130669 19720303
5130821 19720303
5130494 19720303
4943280 19720303
5130739 19720303
5130424 19720303
4331759 19720303
5171590 19720304
4500188 19720304
5131209 19720304
5130910 19720304
5538115 19720304
5131275 19720304
5007129 19720306
5007168 19720306
5131837 19720306
5289198 19720306
5002281 19720306
5131723 19720306
4332024 19720306
5131992 19720306
5131848 19720306
4621368 19720306
5131646 19720306
4331987 19720306
4108774 19720306
4536616 19720306
5523696 19720306
4621380 19720308
5002332 19720308
5167225 19720308
5002338 19720308
4550155 19720308
4500255 19720308
5167216 19720308
5002319 19720308
5289280 19720308
5523733 19720308
4332070 19720308
4550150 19720308
5132161 19720308
5002293 19720308
5133204 19720309
4257190 19720309
5002414 19720309
4257208 19720309
5133227 19720309
5523836 19720309
4500279 19720309
5133005 19720309
5133165 19720309
4332129 19720309
5132912 19720309
5133268 19720309
5133055 19720309
5132776 19720309
4399965 19720316
4332272 19720316
5007348 19720316
5289562 19720316
5523930 19720316
5167351 19720316
5133958 19720317
4257305 19720317
5002519 19720317
5133850 19720317
5002540 19720317
5002611 19720320
5002605 19720320
5134717 19720320
5406789 19720320
4944113 19720320
5524032 19720320
5134548 19720320
5406805 19720320
4944015 19720320
4399997 19720320
5211054 19720320
5134732 19720320
4944063 19720320
5002608 19720320
4257329 19720320
5167432 19720320
4943979 19720320
4944235 19720322
4500380 19720322
5167457 19720322
5134887 19720322
5406845 19720322
5007804 19720322
5007808 19720322
4944173 19720322
5135322 19720323
5007993 19720323
5135309 19720323
5007960 19720323
5135318 19720323
5135231 19720323
4500392 19720323
5135370 19720323
5171705 19720324
4400116 19720324
4332636 19720324
5135626 19720324
4621455 19720324
5135495 19720324
4550350 19720327
5136056 19720327
5316357 19720327
5135964 19720327
5002762 19720327
5289826 19720327
4944485 19720327
4257565 19720327
4944491 19720327
5136160 19720328
5136313 19720328
5136356 19720328
4257608 19720328
4109353 19720328
5136100 19720328
4257602 19720328
4944608 19720330
5008448 19720330
5136747 19720330
5136710 19720330
5008515 19720330
4944646 19720330
5008466 19720330
4944609 19720330
4550382 19720330
4257674 19720330
4257631 19720330
5136951 19720331
5002851 19720331
5008638 19720331
5137386 19720403
4257720 19720403
5289937 19720403
5406899 19720403
5137468 19720403
5137288 19720403
5008814 19720403
5002873 19720403
5008886 19720404
5137685 19720404
5002972 19720404
5289967 19720404
4332955 19720404
4621528 19720404
5137810 19720404
5138167 19720404
5138432 19720405
5138235 19720405
5138352 19720405
4257829 19720405
5138450 19720405
4500561 19720405
5138771 19720406
4550527 19720406
4621587 19720406
4945072 19720406
5061854 19720406
4333169 19720406
5211266 19720406
5138791 19720406
5139113 19720406
4333154 19720406
5138835 19720406
5138986 19720406
5009557 19720406
5139621 19720407
5009791 19720407
5167788 19720407
4109808 19720407
5009715 19720407
5139656 19720407
5139388 19720407
5139169 19720407
5139438 19720407
5156520 19720411
5156424 19720411
5760993 19720411
4550685 19720411
5156539 19720411
5156382 19720411
5058032 19720412
5058080 19720412
5057902 19720412
5058083 19720412
5057923 19720412
5058121 19720413
4945419 19720413
4550768 19720413
5157001 19720413
5407604 19720413
4945382 19720413
4110033 19720413
5167893 19720415
4945446 19720415
5168114 19720415
5168029 19720415
5157095 19720415
5168174 19720415
5168176 19720415
5157323 19720418
5157523 19720418
5157418 19720418
5058633 19720418
5168206 19720418
5058570 19720418
4333646 19720418
5290370 19720418
5058454 19720418
4333632 19720418
5157387 19720418
4500951 19720418
5157585 19720418
5526803 19720418
4945620 19720419
5157970 19720420
5059051 19720420
4945681 19720420
5526887 19720420
5157937 19720420
5157955 19720420
4333795 19720421
5059289 19720421
5158185 19720421
5158365 19720421
5158362 19720421
4333815 19720421
5158199 19720421
5059295 19720421
4945723 19720421
4400568 19720421
5409299 19720421
5059488 19720424
4258192 19720424
5158556 19720424
5158715 19720425
4258235 19720425
5059687 19720425
4551032 19720425
5158776 19720425
4551047 19720425
4110439 19720425
5059817 19720425
4110458 19720426
4334004 19720426
5158893 19720426
5062150 19720426
5316680 19720426
5290790 19720426
4945907 19720426
4110489 19720426
5059949 19720426
4110459 19720426
5158895 19720426
5159220 19720428
4110490 19720428
4400661 19720428
5211343 19720428
4621850 19720428
4258396 19720428
5159305 19720428
5159239 19720428
5060723 19720501
5290961 19720501
5160029 19720501
4501318 19720501
5211354 19720501
5159541 19720501
4946124 19720501
5290912 19720501
4551221 19720501
5527045 19720501
4258507 19720501
4258511 19720501
4334165 19720501
5060719 19720501
4400684 19720501
5159535 19720501
4946166 19720501
5160274 19720501
4334086 19720501
5168495 19720501
5159557 19720501
5066829 19720501
4501248 19720501
5160273 19720501
5159891 19720501
5060610 19720501
4400750 19720501
5159644 19720501
5159595 19720501
5060356 19720501
4551237 19720501
5061105 19720502
5061082 19720502
4536773 19720503
4110738 19720503
5061503 19720503
5061384 19720503
4334430 19720503
5160898 19720503
5527098 19720503
5160975 19720503
5061369 19720503
5161108 19720503
5160946 19720503
4946318 19720503
5160687 19720503
4501373 19720503
5061266 19720503
5062225 19720503
4400791 19720503
5161161 19720503
5160944 19720503
4400797 19720503
5010166 19720508
5139831 19720508
5139867 19720508
5066894 19720508
5139848 19720508
5010005 19720508
5010506 19720509
4334540 19720509
4501451 19720509
5003782 19720509
5140040 19720509
5010835 19720511
5140300 19720511
4110869 19720511
5010844 19720511
5140282 19720511
5172147 19720511
5168746 19720511
5140287 19720511
4334622 19720511
4622035 19720511
5010863 19720511
5010740 19720511
5010548 19720511
4536804 19720511
5010971 19720512
5141055 19720512
4481242 19720512
4946637 19720516
5141125 19720516
5141536 19720516
4334741 19720516
5011497 19720516
4334780 19720516
4501499 19720516
5011303 19720516
5291217 19720516
5141709 19720517
5011695 19720517
5141646 19720517
4946718 19720517
4622190 19720517
4481373 19720517
4481359 19720517
5317802 19720517
5141748 19720517
5003912 19720518
4622209 19720518
4258902 19720518
5012225 19720522
5142266 19720522
5012197 19720522
5062419 19720522
5012155 19720522
4334968 19720522
4334990 19720522
4334963 19720522
5013036 19720524
5142671 19720524
5012622 19720524
5012974 19720524
5142575 19720524
5291295 19720524
4401170 19720524
5013100 19720524
4501610 19720524
4501623 19720524
5168984 19720524
5524926 19720524
4111094 19720524
5013144 19720524
4259010 19720524
4552004 19720524
5013196 19720524
5013195 19720524
5142652 19720524
5291286 19720524
5012594 19720524
4335024 19720524
4501678 19720528
5142936 19720528
5524983 19720528
5143044 19720528
4481445 19720528
4335232 19720531
5013610 19720531
5014003 19720531
4335245 19720531
5013743 19720531
4335257 19720531
4501743 19720531
4501748 19720531
5143422 19720531
4501805 19720531
4947083 19720531
5013620 19720531
4335261 19720531
5013549 19720531
5013829 19720531
5407172 19720531
4111212 19720601
5172319 19720601
4259169 19720601
5211618 19720601
5014080 19720601
5211579 19720601
5014490 19720602
5014524 19720602
4259252 19720602
5014393 19720602
4111352 19720602
4501882 19720602
4947239 19720602
5014662 19720602
4111303 19720602
4947156 19720602
5143922 19720602
4622525 19720602
4401258 19720602
4481914 19720602
4501852 19720602
5014880 19720603
5144066 19720603
4259322 19720603
5144161 19720603
5014968 19720603
5062660 19720603
4259327 19720603
5015142 19720605
5144261 19720605
4401318 19720605
4552443 19720605
4401328 19720605
4947295 19720605
5144222 19720605
4622665 19720608
5538167 19720608
5169183 19720608
5015419 19720608
4947300 19720608
5062716 19720608
5144553 19720608
5144318 19720608
4259393 19720608
5004158 19720608
5015997 19720611
4536923 19720611
4111500 19720611
5144966 19720611
5144854 19720611
5004207 19720611
4259547 19720613
4111532 19720613
4111522 19720613
4335803 19720613
5145050 19720613
5016243 19720613
4401454 19720615
5145156 19720615
5067092 19720615
5016731 19720615
4552787 19720615
4552760 19720615
4335828 19720615
5145149 19720615
5017146 19720615
5172400 19720615
5017102 19720615
5016831 19720615
5525256 19720617
5169346 19720617
4552826 19720617
5057712 19720617
4552828 19720617
4259607 19720617
4502246 19720619
5017720 19720619
5145765 19720619
4336133 19720620
4502261 19720620
5018020 19720620
4259674 19720620
5017857 19720620
5525334 19720620
4401603 19720620
5017886 19720620
4336115 19720620
4553063 19720620
5018401 19720621
5018486 19720621
4482018 19720621
4502312 19720621
4336148 19720621
5018656 19720622
4623022 19720622
4623021 19720622
5018704 19720622
5018581 19720622
5019310 19720626
4553278 19720626
4947711 19720626
5169519 19720626
5146146 19720626
4623057 19720626
5019582 19720626
4947692 19720626
5146235 19720626
5019134 19720626
5019386 19720626
5019403 19720626
4947734 19720626
5019402 19720626
4947736 19720626
4623120 19720627
4336349 19720627
4553476 19720627
5020068 19720627
5020799 19720628
4502472 19720628
4553570 19720628
5020788 19720628
5020192 19720628
5020232 19720628
5020230 19720628
5020324 19720628
4336427 19720628
5020291 19720628
4502462 19720628
4259906 19720629
4537088 19720629
4336564 19720629
5146928 19720629
4259888 19720629
5021132 19720629
5021719 19720630
5021620 19720630
5021759 19720630
5021547 19720630
5169597 19720630
4112200 19720630
4336606 19720630
4553766 19720630
4553774 19720630
5021561 19720630
5021774 19720630
5147471 19720703
5067298 19720703
5021958 19720703
5147451 19720703
4260010 19720703
4482072 19720703
5022115 19720703
4553809 19720703
4553797 19720703
5147378 19720703
5004477 19720703
4537114 19720703
5022040 19720703
5022928 19720708
4112326 19720708
4112322 19720708
4553979 19720708
5147587 19720708
5022799 19720708
5022761 19720708
5022921 19720708
4553957 19720708
4623414 19720710
5147697 19720710
5023232 19720710
5023426 19720710
5023238 19720710
5023432 19720710
4554016 19720710
5023523 19720711
5525597 19720711
4537154 19720711
4623433 19720711
5023753 19720711
5024203 19720712
4502661 19720712
5023962 19720712
5023872 19720712
5407351 19720712
5024068 19720712
5024026 19720712
4502709 19720713
4401955 19720713
4401950 19720713
5024515 19720713
5148188 19720713
5063424 19720713
5525638 19720713
4554280 19720714
4112506 19720714
5169814 19720714
5407385 19720714
5024842 19720714
5004610 19720714
5024719 19720714
5148214 19720714
4112526 19720714
4554287 19720714
5024761 19720714
4623508 19720714
4260195 19720714
4502794 19720717
4502797 19720717
5025060 19720717
4260203 19720717
4537205 19720717
4112530 19720717
4112548 19720717
5025193 19720717
5169836 19720717
5025524 19720718
4112613 19720718
5025279 19720718
5025456 19720718
4112602 19720718
4402019 19720718
5291816 19720720
5025644 19720720
4482219 19720720
5063533 19720720
4554514 19720720
4112638 19720720
4502989 19720721
5026176 19720721
5026096 19720721
4482364 19720721
5148653 19720721
4337269 19720721
5169851 19720721
4260283 19720721
5026638 19720725
5148956 19720725
4554658 19720725
5027059 19720725
4537274 19720725
4623721 19720725
5026922 19720725
4503126 19720726
5027172 19720726
5027660 19720726
5291921 19720726
4623788 19720726
4112801 19720726
5027705 19720726
5149065 19720726
5027334 19720726
4503134 19720726
5027511 19720726
5027774 19720726
4112765 19720726
5148989 19720726
5148995 19720726
5027196 19720726
4537282 19720726
5063663 19720726
5027630 19720726
4554912 19720726
5408752 19720727
4554939 19720727
5028801 19720727
5028761 19720727
4555041 19720727
4623873 19720727
5149133 19720727
5067560 19720727
5028924 19720727
5028706 19720727
4554942 19720727
5028202 19720727
4554957 19720727
4948295 19720727
5028332 19720727
5028284 19720727
5028524 19720727
5028675 19720727
5028272 19720727
5028628 19720727
5028267 19720727
4482506 19720727
5028392 19720727
5029118 19720729
4260449 19720729
5029339 19720729
5029248 19720729
5149297 19720729
5030055 19720801
5149438 19720801
5029684 19720801
4260504 19720801
5211785 19720801
4337779 19720801
5525815 19720801
5029532 19720801
5030095 19720801
5029464 19720801
5029737 19720801
5063930 19720801
5067625 19720801
5063886 19720801
5029883 19720801
4112960 19720801
4337697 19720801
4555280 19720801
4113088 19720801
5029652 19720801
5029875 19720801
5067650 19720801
4624119 19720803
5030679 19720803
5030694 19720803
5030610 19720803
5030657 19720803
4555435 19720803
5031348 19720807
5292021 19720807
5030949 19720807
5031183 19720807
4113158 19720807
5149795 19720807
4555472 19720807
5031952 19720808
4624232 19720808
5031593 19720808
4113313 19720808
4537454 19720808
5031568 19720808
4503707 19720808
5149961 19720809
4624360 19720809
4555702 19720809
5170107 19720809
5032084 19720809
5033163 19720809
5032338 19720809
5149984 19720809
4503808 19720809
5170085 19720809
5032417 19720809
4537493 19720809
5032546 19720809
4338067 19720809
5149973 19720809
4402352 19720809
4555872 19720809
4338149 19720809
5032959 19720809
5150004 19720810
4113605 19720810
5033517 19720810
4260732 19720810
4338239 19720810
5033669 19720810
5064233 19720810
4555933 19720810
4624524 19720811
5033817 19720811
4624501 19720811
5067751 19720811
5067778 19720811
5034030 19720811
5033992 19720811
5034136 19720811
5034568 19720815
4504011 19720815
4483009 19720815
4260773 19720815
4556108 19720815
5034224 19720815
5067818 19720816
4537591 19720816
5035020 19720816
4504079 19720816
5170130 19720816
4260791 19720816
4556169 19720816
5034951 19720816
4113772 19720816
5035528 19720817
4624673 19720817
5035486 19720817
5035113 19720817
4113795 19720817
5035485 19720817
4113814 19720818
5035705 19720818
5064333 19720818
5064337 19720818
4556345 19720818
5035941 19720818
5035913 19720818
5067837 19720818
5035570 19720818
5525875 19720819
5036287 19720819
4624736 19720819
5292143 19720819
5036416 19720819
4504258 19720819
4338572 19720819
5036155 19720819
4556478 19720819
5064384 19720819
5064389 19720819
4624786 19720819
5525872 19720819
4338654 19720819
4948579 19720819
5037050 19720822
5037022 19720822
4483149 19720822
4504450 19720822
5037242 19720822
5037480 19720822
5037270 19720822
5036878 19720822
5064459 19720822
5292165 19720822
4260949 19720822
4556619 19720822
4624887 19720824
4624874 19720824
5037962 19720824
4556731 19720824
5150844 19720824
4114063 19720824
4504569 19720825
4624908 19720825
5064534 19720825
4624979 19720825
5038351 19720825
4556902 19720825
4624939 19720825
5038980 19720825
5064579 19720825
5038939 19720825
5067940 19720825
5067957 19720825
5038248 19720825
5039037 19720825
4625070 19720828
4948671 19720828
5039509 19720828
5039502 19720828
4402664 19720828
5039442 19720828
5039163 19720828
5151046 19720828
5039157 19720828
5317126 19720828
4504703 19720828
4504693 19720828
4483243 19720828
5151070 19720828
5039437 19720828
4261048 19720828
5040485 19720905
5040051 19720905
5040076 19720905
4948689 19720905
5040004 19720905
4114298 19720905
4339196 19720905
5040468 19720905
4114283 19720905
5040471 19720905
4625172 19720905
4557204 19720905
5039933 19720905
4625110 19720905
4339305 19720906
5211957 19720906
5211953 19720906
4402736 19720906
4261152 19720906
5040627 19720906
5041017 19720906
4339255 19720906
5040705 19720906
5525982 19720906
5041212 19720911
5041136 19720911
5041168 19720911
5151240 19720911
4483370 19720911
5151238 19720911
4557455 19720912
5041865 19720912
4504870 19720912
5526004 19720912
5041844 19720912
4339421 19720912
4261262 19720912
5041655 19720912
5042084 19720912
4537776 19720912
4483534 19720912
4261219 19720912
4261228 19720912
4339371 19720912
5043121 19720913
4261297 19720913
4483552 19720913
5042538 19720913
4557580 19720913
5042412 19720913
5064985 19720913
5042717 19720913
5042294 19720913
4557596 19720913
5042355 19720913
5042641 19720913
4625422 19720915
5043338 19720915
4948837 19720915
4557745 19720915
5043265 19720915
5043419 19720915
5043568 19720915
5043782 19720916
5043661 19720916
5043859 19720916
5043849 19720916
4505292 19720919
5045009 19720919
4483618 19720919
5292328 19720919
5044362 19720919
5045086 19720919
5151967 19720919
5045070 19720919
5151916 19720919
4558154 19720919
4505151 19720919
4948899 19720919
5170250 19720919
5170251 19720919
5044987 19720919
4558122 19720919
4505198 19720919
4402978 19720919
5045136 19720919
4483572 19720919
5044087 19720919
5151894 19720919
5045487 19720919
5152322 19720921
5526162 19720921
4339931 19720921
5046226 19720921
5047424 19720921
5046924 19720921
4403006 19720921
5046060 19720921
5152291 19720921
4558221 19720921
5152093 19720921
4558460 19720921
5152324 19720921
4558322 19720921
5046139 19720921
5065373 19720921
5046217 19720921
5152300 19720921
5047308 19720921
5046590 19720921
5046298 19720921
4339984 19720921
5065271 19720921
5046223 19720921
4558394 19720921
4505722 19720922
4340233 19720922
5048453 19720922
5048799 19720922
4558656 19720922
5048560 19720922
5048465 19720922
4558811 19720922
5048380 19720922
5170328 19720922
5048482 19720922
5048206 19720922
5048790 19720922
5048148 19720922
4558805 19720922
5048038 19720922
5048256 19720922
5048035 19720922
5047600 19720922
5048190 19720922
5047812 19720922
4625974 19720922
5048919 19720922
5048824 19720922
5048789 19720922
4483819 19720929
5049608 19720929
4626069 19720929
5049325 19720929
4261864 19720929
5049546 19720929
5005016 19720929
5049049 19720929
4483815 19720929
4483893 19720930
4483916 19720930
5050276 19720930
5526223 19720930
4261911 19720930
5050501 19720930
5050288 19720930
4262007 19720930
5050204 19720930
4403178 19720930
5050205 19720930
5152773 19720930
4949050 19720930
4340426 19720930
5049969 19720930
5050146 19720930
5050702 19721002
5152829 19721002
5051557 19721003
5051367 19721003
4115200 19721003
5065838 19721003
5051528 19721003
5153023 19721003
4262134 19721003
5051071 19721003
5051088 19721003
5065789 19721003
5051314 19721003
5152974 19721003
5051155 19721003
5065904 19721004
5051799 19721004
4115226 19721004
5051808 19721004
4538193 19721005
5052587 19721005
5153089 19721005
5068472 19721005
5052740 19721005
4559538 19721005
4626406 19721005
5066044 19721005
5526288 19721005
4340720 19721005
5052569 19721005
5052098 19721005
4559679 19721006
5153217 19721006
5068503 19721006
5066099 19721006
4262277 19721006
5068499 19721006
5053100 19721006
4340770 19721006
5053023 19721006
5053378 19721010
4626512 19721010
5053380 19721010
4626477 19721010
4340857 19721010
4340842 19721010
5053407 19721010
4538264 19721010
5053503 19721010
4559856 19721012
4340915 19721012
5054047 19721012
5053765 19721012
5053705 19721012
5053887 19721012
4340944 19721012
5054985 19721018
4115517 19721018
5292749 19721018
5054839 19721018
4626619 19721018
4262362 19721018
4341012 19721018
5054504 19721018
4115471 19721018
5055347 19721019
5055449 19721019
4560063 19721019
5068641 19721019
5068623 19721019
4341138 19721019
4341265 19721019
5005126 19721019
4115563 19721019
5055162 19721019
5055096 19721019
5055902 19721020
4560247 19721020
5005141 19721020
5068651 19721020
5055789 19721020
4484299 19721020
4626732 19721020
5056523 19721025
4262494 19721025
4341392 19721025
4341384 19721025
5056554 19721025
5153712 19721025
5153620 19721025
5056684 19721025
4506587 19721025
4403466 19721025
5056623 19721025
5153700 19721025
4560406 19721027
5056914 19721027
5057184 19721027
5057010 19721027
4560540 19721030
5153723 19721030
4115865 19721030
5057396 19721030
4115802 19721030
4484371 19721030
4560527 19721030
5057414 19721030
4262570 19721030
5057623 19721030
5066560 19721030
4115828 19721030
4506717 19721108
5068970 19721108
5069101 19721108
4506687 19721108
5068756 19721108
4262676 19721110
4506776 19721110
5069157 19721110
4672137 19721110
4672218 19721110
5069869 19721110
4506768 19721110
5069803 19721110
5069901 19721110
4672170 19721110
5070441 19721115
4341792 19721115
5070036 19721115
4116008 19721115
4560990 19721115
5070313 19721115
4262753 19721115
5070827 19721115
5071313 19721116
4627201 19721116
5072749 19721116
4538477 19721116
5072061 19721116
5071362 19721116
5071932 19721116
5071654 19721116
5071590 19721116
4507009 19721116
4561166 19721116
5072538 19721116
4627299 19721116
5072361 19721116
5072430 19721116
5072395 19721116
4561191 19721116
4627209 19721116
5071977 19721116
5073362 19721118
5073265 19721118
5073326 19721118
5073291 19721118
5073224 19721118
4342236 19721119
4262973 19721119
5073851 19721119
5154180 19721119
5073972 19721119
5074989 19721125
5074725 19721125
5074890 19721125
5074703 19721125
4561472 19721125
5074431 19721125
5074540 19721125
5074657 19721125
4677849 19721125
4561558 19721125
4116357 19721125
5074797 19721125
5075705 19721129
5075481 19721129
5075102 19721129
5075263 19721129
5075909 19721129
5154297 19721129
5075079 19721129
5075855 19721129
5075401 19721129
4672797 19721129
5076056 19721129
4507077 19721129
5075441 19721129
5076092 19721129
4263128 19721201
4263131 19721201
4263177 19721201
5076260 19721201
5076215 19721201
4403932 19721201
5077302 19721204
4538646 19721204
5076640 19721204
4507223 19721204
4561954 19721204
4116552 19721204
5077164 19721204
4562078 19721214
5154446 19721214
4507256 19721214
5077370 19721214
4672894 19721214
4507248 19721214
5077605 19721214
4538650 19721214
5077776 19721217
5077855 19721217
4672932 19721217
5078249 19721217
5077821 19721217
5154509 19721217
5077899 19721217
5078806 19721221
5900138 19721221
5900127 19721221
4672956 19721221
5078498 19721221
4404037 19721221
5078342 19721221
4627922 19721226
5079078 19721226
4342823 19721226
5079174 19721226
4538716 19721226
5079713 19721229
5292844 19721229
4673041 19721229
5079401 19721229
4627981 19721229
4342858 19721229
5079633 19721229
5154601 19730102
5080394 19730102
5079927 19730102
5080501 19730102
5080322 19730102
5080438 19730102
5080331 19730102
4507572 19730102
5080446 19730102
5080581 19730102
5080141 19730102
5005244 19730102
5080477 19730102
5079745 19730102
5080095 19730102
4628019 19730102
5079973 19730102
4628060 19730102
5079939 19730102
4673116 19730102
5292867 19730102
4343147 19730103
5082327 19730103
5081749 19730103
4117056 19730103
5081930 19730103
5170540 19730103
5081561 19730103
4343035 19730103
5154657 19730103
5082317 19730103
5081070 19730103
4563142 19730103
4678077 19730103
5082804 19730103
4343036 19730103
5081510 19730103
4117070 19730103
5081083 19730103
4117201 19730103
5081147 19730103
4404282 19730103
5080870 19730103
5080991 19730103
4538825 19730103
5082531 19730103
4507673 19730103
4343322 19730105
5083082 19730105
5083712 19730105
5083820 19730105
5083484 19730105
5083645 19730105
4538888 19730105
4538895 19730105
5083534 19730105
4507783 19730105
5083968 19730105
4404305 19730105
5084239 19730105
5084639 19730109
5154990 19730109
5084960 19730109
5154991 19730109
4673562 19730109
5005427 19730109
5084588 19730109
5084392 19730109
5085335 19730109
5084964 19730109
4117390 19730109
5084558 19730109
4484631 19730109
5005395 19730109
4673504 19730109
4263789 19730109
4673534 19730109
5086075 19730116
4508146 19730116
4343673 19730116
4508099 19730116
4628711 19730116
5086145 19730116
4263902 19730116
5155075 19730116
4628637 19730116
5085686 19730116
4681816 19730118
4343894 19730118
4117581 19730118
4538994 19730118
4263993 19730118
4263935 19730118
4564098 19730118
5086648 19730118
5086732 19730118
4508255 19730118
5086676 19730118
4264016 19730118
5086643 19730118
5086968 19730118
4634342 19730129
4634424 19730129
4343946 19730129
4673712 19730129
4344025 19730130
4635777 19730130
4564264 19730130
4673809 19730130
4635108 19730130
4564627 19730130
4485085 19730130
4635552 19730130
4635180 19730130
4344083 19730130
4539065 19730130
4485071 19730130
4508530 19730130
4117939 19730130
4564487 19730130
4564443 19730130
4635202 19730130
4678292 19730130
4635706 19730130
4636777 19730130
4636748 19730130
4636345 19730130
4636118 19730130
4564247 19730130
4635623 19730130
4485231 19730130
4636942 19730130
4636288 19730130
4264072 19730130
4635630 19730130
4635122 19730130
4673840 19730130
4678315 19730130
4485306 19730201
4637409 19730201
4637382 19730201
4564775 19730201
4673966 19730201
4734141 19730201
4485299 19730201
4344382 19730202
4638240 19730202
4118078 19730202
5155262 19730202
4638013 19730202
4682010 19730202
4637983 19730202
4344386 19730202
4629261 19730202
4264246 19730202
4637887 19730202
4118037 19730202
4637883 19730202
4508794 19730205
4565104 19730205
4639161 19730207
4508921 19730208
4565247 19730208
4264367 19730208
5170569 19730208
4640100 19730208
4640172 19730208
4639195 19730208
4640190 19730208
4565416 19730208
4639541 19730208
4539224 19730208
4640052 19730208
4640123 19730208
4404787 19730208
4640195 19730208
4565645 19730215
4640782 19730215
4118277 19730215
4640693 19730215
4344928 19730215
4629658 19730215
4344966 19730215
4640473 19730215
4404829 19730215
4641128 19730215
4674377 19730215
4565662 19730215
4641476 19730217
4485608 19730217
4345066 19730217
4641468 19730217
4641305 19730217
4565825 19730217
4641311 19730217
4485600 19730217
4641608 19730217
4641292 19730217
4345085 19730217
4642093 19730217
4641829 19730217
4629791 19730217
4642496 19730221
4642129 19730221
4642130 19730221
4642219 19730221
4674517 19730221
4642977 19730222
4642547 19730222
4629916 19730222
4643144 19730222
4642651 19730222
4642998 19730222
4404900 19730222
4642950 19730222
5155554 19730222
4118683 19730228
4682500 19730228
4643316 19730228
4345337 19730228
4643547 19730228
4345452 19730301
4643837 19730301
4404991 19730301
4644367 19730301
4566297 19730301
4566326 19730301
4674741 19730301
4643697 19730301
4643874 19730301
4509270 19730301
4674660 19730301
4644879 19730302
4682901 19730302
4644864 19730302
4566477 19730302
4644756 19730302
4630172 19730302
4405064 19730302
4345555 19730302
4678608 19730302
4644826 19730302
4644762 19730302
4486053 19730302
4644564 19730302
4949645 19730302
4566560 19730302
4405056 19730302
4566794 19730305
4345719 19730305
4683087 19730305
4683152 19730305
4682999 19730305
4566616 19730305
4645308 19730305
4630279 19730305
4118955 19730305
5005501 19730305
4674948 19730307
4683300 19730307
4646232 19730307
4646049 19730307
4646043 19730307
4646412 19730307
4509517 19730307
4645987 19730307
4486128 19730307
4675019 19730308
4646534 19730308
4646890 19730308
4646628 19730308
4486397 19730308
5292975 19730308
4646753 19730308
5155728 19730308
4646626 19730308
4646692 19730308
4509608 19730308
4734242 19730308
4486224 19730308
4567045 19730308
4646873 19730308
4683694 19730313
4647563 19730313
4567148 19730313
4647286 19730313
4683672 19730313
4647234 19730313
4647288 19730313
4647528 19730313
4345960 19730313
4265066 19730313
4647585 19730313
4647350 19730313
4647461 19730313
4678724 19730313
4647876 19730315
4346102 19730315
4648083 19730315
4675122 19730315
4683834 19730315
4405310 19730315
4567416 19730315
4567349 19730315
4567404 19730315
4647683 19730315
4630574 19730315
4509684 19730315
4539684 19730315
4539665 19730315
4648059 19730315
4648151 19730315
4675104 19730315
5005526 19730315
4346036 19730315
4683871 19730315
4648320 19730319
5156048 19730319
4630700 19730319
4648361 19730319
4539698 19730319
4567494 19730319
4648934 19730321
4684324 19730321
4648730 19730321
4734306 19730321
4567687 19730321
4648981 19730321
4684267 19730321
4684582 19730321
4675211 19730321
4648629 19730321
4648570 19730321
4649010 19730321
4684607 19730323
5526634 19730323
4649337 19730323
4405444 19730323
4630916 19730323
4649493 19730323
4684949 19730323
4346427 19730323
4346395 19730323
4685005 19730323
4684749 19730323
4649416 19730323
4630909 19730323
4685023 19730323
4672075 19730328
4650093 19730328
4346494 19730328
4649820 19730328
4650255 19730329
4568234 19730329
4678802 19730329
4685230 19730329
4685461 19730329
4650114 19730329
4346606 19730329
4650576 19730329
5156123 19730329
4650349 19730329
4568316 19730402
4685707 19730402
4346625 19730402
4685910 19730402
4686111 19730402
4650613 19730402
4631162 19730402
4650971 19730402
4510135 19730402
4346723 19730402
4346721 19730402
4685901 19730402
4539854 19730402
4568278 19730402
4119643 19730403
4568467 19730403
4675623 19730403
4510184 19730403
4265537 19730403
4568489 19730403
4568519 19730403
4568538 19730403
4651256 19730403
4568638 19730404
4651706 19730404
4686327 19730404
4651491 19730404
4539914 19730404
4651576 19730404
4119761 19730405
4686782 19730405
4651899 19730405
4686742 19730405
4568820 19730405
4631417 19730405
5156199 19730405
4675657 19730405
4119725 19730405
4651974 19730405
4346935 19730405
4510271 19730405
5156208 19730406
4631446 19730406
4510539 19730406
4510440 19730406
4675738 19730411
4265709 19730411
4569007 19730411
4119868 19730411
4687231 19730411
4510589 19730411
4734511 19730411
4687184 19730411
4675718 19730411
5161195 19730411
4675799 19730412
4687591 19730412
4652649 19730412
4687571 19730412
4687439 19730412
4652537 19730412
4687538 19730412
4653083 19730416
4347156 19730416
4687713 19730416
4652907 19730416
4119957 19730416
4119985 19730416
4119999 19730416
4265826 19730419
4734585 19730419
4687945 19730419
4405774 19730419
4678910 19730419
4347232 19730419
4631636 19730419
4653102 19730419
4687836 19730419
4675909 19730419
4688042 19730419
4687980 19730419
4569381 19730419
4653600 19730423
4949766 19730423
4653649 19730423
4569468 19730423
4120105 19730425
4654019 19730425
4688532 19730425
4653867 19730425
4734622 19730425
4688417 19730425
4653949 19730425
4688434 19730425
4486942 19730425
4486911 19730425
4654235 19730426
4654152 19730426
4654210 19730426
4688717 19730426
4688557 19730426
4654144 19730426
4569858 19730427
4654486 19730427
4654533 19730427
4347447 19730427
4676199 19730427
4689048 19730430
4654829 19730501
4654952 19730501
4676238 19730501
4570061 19730501
4654979 19730501
4654799 19730501
4676207 19730501
4632151 19730502
4511249 19730502
4655152 19730502
4689932 19730502
4120386 19730502
4655227 19730502
4570142 19730502
4266050 19730502
4655155 19730502
4689760 19730502
4689737 19730502
4347896 19730503
4655759 19730503
4570443 19730503
4570542 19730503
4655675 19730503
4632275 19730503
4690372 19730503
4690718 19730503
4690181 19730503
4690985 19730503
4690339 19730503
4570506 19730503
4690616 19730503
4690232 19730503
4655747 19730503
4487063 19730503
4511542 19730503
4120547 19730503
4570415 19730503
4691091 19730504
4691163 19730504
4656032 19730504
4511706 19730504
4632380 19730504
4691076 19730504
4691805 19730508
4656255 19730508
4348010 19730508
4656158 19730508
4348035 19730508
4348042 19730508
4734909 19730508
4570986 19730510
4511797 19730510
4691864 19730510
4571018 19730510
4266318 19730515
4692240 19730515
4632533 19730515
4692219 19730515
4656464 19730515
4120802 19730515
4692243 19730515
4692622 19730518
4120875 19730518
4693354 19730518
4348327 19730518
4632566 19730518
4692729 19730518
4266429 19730518
4692677 19730518
4632647 19730518
4693490 19730518
4693435 19730518
4144313 19730518
4348296 19730518
4692588 19730518
4348350 19730518
4692597 19730518
4120979 19730523
4487399 19730523
4632765 19730523
4693897 19730523
4348416 19730523
4487367 19730523
4657196 19730523
4693788 19730523
4694508 19730524
4694200 19730524
4739601 19730524
4694110 19730524
4694364 19730524
4632806 19730524
4694365 19730524
4694596 19730524
4571802 19730525
5005624 19730525
4694926 19730606
4695268 19730606
4695454 19730606
4695468 19730606
4695243 19730606
4487654 19730606
4657968 19730606
4657723 19730606
4487667 19730606
4695150 19730606
4657933 19730606
4633110 19730607
4121190 19730607
4572191 19730607
4658286 19730607
4696481 19730607
4658298 19730607
4676448 19730607
4266720 19730607
4633090 19730607
4487873 19730607
4696138 19730607
4512174 19730607
4487797 19730607
4572214 19730607
4735320 19730608
4658468 19730608
4266819 19730608
4121334 19730608
4121374 19730608
4696687 19730608
4658520 19730608
4697032 19730608
4658632 19730608
4633193 19730608
4697467 19730608
4512236 19730608
4121395 19730608
4697898 19730611
4572593 19730611
4697750 19730611
4697846 19730611
4697949 19730611
4697963 19730611
4121419 19730611
4697759 19730611
4697968 19730611
5172812 19730611
4697966 19730611
4659083 19730619
4659039 19730619
4540577 19730619
5172814 19730619
4349108 19730619
4698336 19730619
4633336 19730619
4698521 19730619
4698395 19730619
4659066 19730619
4698287 19730619
4698636 19730619
4658988 19730619
4698196 19730619
4349370 19730621
4659284 19730621
4572959 19730621
4659229 19730621
4659128 19730621
4659161 19730621
4698917 19730621
4349264 19730621
4699109 19730621
4699758 19730621
4349333 19730621
4573103 19730621
4659130 19730621
4659199 19730621
5170665 19730621
4699323 19730621
4121544 19730621
4659488 19730621
4699002 19730621
4512575 19730622
4735538 19730622
4699995 19730622
4700062 19730622
4349405 19730622
4633595 19730622
4949878 19730622
4700077 19730622
4267030 19730625
4659651 19730625
4573362 19730625
4700470 19730625
4700540 19730625
4633695 19730625
4700200 19730625
4676600 19730626
4700713 19730626
4349531 19730626
4700998 19730626
4573534 19730628
4540742 19730628
4659937 19730628
4349624 19730628
4512675 19730628
5161780 19730628
4701308 19730628
4512870 19730629
4512853 19730629
4267118 19730629
4144900 19730629
4267136 19730629
4702109 19730702
4660381 19730702
4660227 19730702
4267145 19730702
4488085 19730702
4701791 19730702
4660236 19730702
4702012 19730702
4633835 19730702
4701835 19730702
4702176 19730702
4701834 19730702
4702345 19730702
4702136 19730702
4349720 19730702
4701875 19730702
4488285 19730705
4660553 19730705
4488206 19730705
4488229 19730705
4660524 19730705
4349836 19730705
4267243 19730705
4660526 19730705
4660474 19730705
4702904 19730706
4702804 19730706
4702802 19730706
4702618 19730706
4702788 19730706
4949907 19730706
4702795 19730706
4267317 19730706
4703010 19730706
4634061 19730709
4703179 19730709
4703164 19730709
4634095 19730709
4574071 19730709
4267382 19730709
4703872 19730709
4703748 19730709
4703239 19730709
4703570 19730709
4703832 19730709
4704030 19730710
4574274 19730710
4704224 19730710
4634133 19730710
4540877 19730710
4267419 19730710
4703971 19730710
4704178 19730710
4704317 19730710
4703984 19730710
4704072 19730710
4513021 19730710
4145118 19730711
4704474 19730711
4122280 19730711
4740020 19730711
4660940 19730711
4660994 19730711
4661037 19730711
4704688 19730711
4676752 19730711
4735821 19730711
4705036 19730711
4705069 19730711
4740010 19730711
4704684 19730711
4705279 19730717
4705254 19730717
4488350 19730717
4145155 19730717
4661163 19730717
4574500 19730717
4488372 19730717
4705121 19730717
4145136 19730717
4735880 19730719
4706280 19730719
4661225 19730719
4574688 19730719
4122371 19730719
4196264 19730719
4705534 19730719
4661275 19730719
4705935 19730719
4676783 19730719
4705823 19730719
4661337 19730723
4661301 19730723
4706669 19730723
4661332 19730723
4735975 19730724
4350464 19730724
4706960 19730724
4513332 19730724
4676832 19730724
4706738 19730724
4706984 19730724
4350548 19730731
4707511 19730731
4707892 19730731
4575111 19730731
4575027 19730731
4661572 19730731
4707148 19730731
4350552 19730731
4661705 19730731
4350556 19730731
4707830 19730731
4513360 19730731
4707181 19730731
4575031 19730731
4707483 19730731
4707162 19730731
4350582 19730731
4708215 19730802
4676883 19730802
4575198 19730802
4708107 19730802
4661787 19730802
4708181 19730802
4196658 19730803
4575255 19730803
4122551 19730803
4708601 19730803
4708297 19730803
4267836 19730806
4267763 19730806
4662153 19730806
4488648 19730806
4709301 19730806
4662106 19730806
4350788 19730806
4736150 19730806
4575439 19730806
4709475 19730806
4709734 19730807
4709546 19730807
4575551 19730807
4709701 19730807
4196882 19730807
4350885 19730807
4709758 19730807
4267862 19730807
4709862 19730807
4541138 19730807
4122729 19730807
4350918 19730807
4514199 19730809
4736289 19730809
4513921 19730809
4575679 19730809
4145668 19730809
4513899 19730809
4710325 19730809
4710221 19730809
4949969 19730809
4145624 19730809
4514091 19730809
4710618 19730809
4513665 19730809
4513798 19730809
5161994 19730809
4196889 19730809
4710648 19730809
4541196 19730809
4711497 19730810
4662698 19730810
4711354 19730810
4676973 19730810
4711339 19730810
4662861 19730810
4662820 19730810
4488821 19730810
5293268 19730810
4197043 19730810
4145745 19730810
4268080 19730810
4145782 19730810
4351105 19730810
4736416 19730810
4662817 19730810
4268054 19730810
4122943 19730810
4711381 19730810
4662800 19730810
4541205 19730810
4514451 19730810
4122926 19730810
4145791 19730810
4711576 19730810
4711643 19730810
4514455 19730810
5527342 19730810
4662781 19730810
5005664 19730810
4514307 19730810
4736447 19730810
4711419 19730810
4576093 19730810
4351285 19730816
4663063 19730816
5162059 19730816
4711997 19730816
4268179 19730816
4663046 19730816
4663022 19730816
4541271 19730818
4676983 19730818
4197196 19730818
4712366 19730818
4663216 19730818
4576296 19730818
4663182 19730818
4123215 19730818
4712392 19730818
4576394 19730821
4712530 19730821
4351352 19730821
4576400 19730821
4712647 19730821
4712562 19730821
4740267 19730821
4489073 19730821
4197236 19730821
4576550 19730822
4123292 19730822
4351489 19730822
4712994 19730822
4514550 19730822
4713388 19730823
4351501 19730823
4713214 19730823
4736567 19730823
4713312 19730823
4713394 19730823
4713345 19730823
4713489 19730823
4541328 19730823
4713196 19730823
4713415 19730823
4713660 19730828
4351580 19730828
4677016 19730828
4713628 19730828
4489125 19730828
4713619 19730828
4576849 19730828
4514829 19730831
4736627 19730831
4714506 19730831
4145968 19730831
4714592 19730831
4715309 19730904
4577110 19730904
4715508 19730904
4577035 19730904
4541393 19730904
4715235 19730904
4197560 19730904
4715478 19730904
4197564 19730904
4197585 19730904
4351719 19730904
4197535 19730904
4268528 19730906
4715882 19730906
4489367 19730906
4715946 19730906
4577226 19730906
4351925 19730906
4577252 19730906
4123716 19730906
4664098 19730906
4663941 19730906
4577325 19730906
4541437 19730906
4715615 19730906
4197701 19730906
4663938 19730906
4489373 19730906
4715816 19730906
4715914 19730906
4664019 19730906
4663981 19730906
4351917 19730906
4146090 19730910
4489507 19730910
4197757 19730910
4577392 19730910
4577375 19730910
4541469 19730910
4717398 19730912
4577761 19730912
4717632 19730912
4577685 19730912
4352074 19730912
4717477 19730912
4515451 19730912
4268642 19730912
4717624 19730912
4123902 19730912
4577805 19730912
4717587 19730912
4146197 19730912
4950020 19730912
4664246 19730912
4716774 19730912
4515591 19730912
4515400 19730912
4736831 19730912
4515380 19730912
4352064 19730912
4736835 19730912
4577947 19730913
4124113 19730913
4577876 19730913
4515657 19730913
4268811 19730913
4577940 19730913
4198070 19730913
4577851 19730913
4718447 19730913
4718058 19730913
4268829 19730913
4489657 19730913
4718126 19730913
4198020 19730913
4577852 19730913
4268721 19730913
4718039 19730913
4197961 19730913
4577815 19730913
4718465 19730913
4718131 19730913
4718854 19730921
4664615 19730921
4541627 19730921
4198122 19730921
4578176 19730921
4718787 19730921
4489721 19730921
4718827 19730921
4352478 19730921
4515811 19730924
4664674 19730924
4719433 19730924
4352498 19730924
4737014 19730924
4719377 19730924
4950058 19730924
4719314 19730924
4719208 19730924
4352499 19730924
4352487 19730924
4719850 19730926
4719935 19730926
4720122 19730926
4720235 19730926
4352578 19730926
4720151 19730926
4737053 19730926
4720082 19730926
4664701 19730926
4198267 19730926
4664720 19730926
4740512 19730926
4198327 19730928
4664839 19730928
4515958 19730928
4124369 19730928
4352690 19730928
4198312 19730928
4124379 19730928
4720518 19730928
4146465 19731002
4352772 19731002
4146491 19731002
4720961 19731002
4352769 19731002
4269072 19731002
4721306 19731002
4720954 19731002
4578732 19731002
4720705 19731002
4721283 19731002
4578557 19731002
4578621 19731002
4720975 19731002
4352714 19731002
4721880 19731005
4578802 19731005
4721916 19731005
4721813 19731005
4722345 19731005
4124635 19731005
4722093 19731005
4721581 19731005
4124644 19731005
4722027 19731005
4721959 19731005
4721853 19731005
4516153 19731005
4722189 19731005
4579134 19731009
4722917 19731009
4722469 19731009
4723039 19731009
4722485 19731009
4124769 19731009
4124782 19731009
4353014 19731009
4737345 19731009
4579144 19731009
4722407 19731009
4665380 19731009
4578975 19731009
4352933 19731009
4665310 19731009
4723021 19731009
4124827 19731009
4665239 19731009
4124747 19731009
4353118 19731010
4124852 19731010
4516240 19731010
4665775 19731010
4541861 19731010
4516410 19731011
4516362 19731011
4723992 19731011
4198873 19731011
4124861 19731011
4516332 19731011
4579445 19731011
4579292 19731011
4124982 19731011
4353250 19731011
4579455 19731011
4124964 19731011
4516357 19731011
4737481 19731012
4489865 19731012
4724289 19731012
4737491 19731012
4125053 19731012
4724476 19731012
4724163 19731012
4737482 19731012
5162488 19731014
4724951 19731014
4725274 19731014
4579673 19731014
4724988 19731014
4516479 19731014
4725103 19731014
5162489 19731014
4516469 19731014
4725051 19731014
4724776 19731014
5162519 19731014
4724948 19731014
4146827 19731014
4198961 19731014
4125242 19731015
4725348 19731015
4199174 19731015
4725349 19731015
4737640 19731015
4199066 19731015
5162578 19731015
4125335 19731025
4725868 19731025
4950120 19731025
4542056 19731025
4726292 19731026
4726383 19731026
4726307 19731026
4516572 19731028
4269466 19731028
4740808 19731028
4353734 19731030
4727065 19731030
4737848 19731030
4727615 19731101
4353768 19731101
4269525 19731101
4727371 19731101
4199401 19731101
4580348 19731101
4728527 19731103
4580495 19731103
4516840 19731103
4146996 19731103
4516798 19731103
4353802 19731103
4728490 19731103
4666486 19731103
4580577 19731103
4516869 19731103
4740877 19731103
4728551 19731103
4728514 19731103
4147001 19731103
4353904 19731106
4580638 19731106
4740921 19731106
4728884 19731106
4125641 19731106
4728862 19731106
4580717 19731106
4147065 19731106
4517094 19731109
4729455 19731109
4738095 19731109
4199720 19731109
4354033 19731109
5527568 19731109
4517133 19731109
4729807 19731109
4729700 19731109
4729663 19731109
4581038 19731109
4729406 19731109
4125807 19731109
4125804 19731109
4729711 19731109
4581055 19731109
4729389 19731109
5527539 19731109
4580955 19731109
4679276 19731112
4666831 19731112
4354187 19731112
4581119 19731112
4581134 19731112
4730269 19731112
4730712 19731112
4581080 19731112
4269798 19731112
4581082 19731112
4730490 19731112
4199803 19731112
4354203 19731112
4730563 19731112
4517161 19731112
4738459 19731113
4731191 19731113
5162805 19731113
4738542 19731113
4738605 19731113
4731021 19731113
5293463 19731113
4269835 19731113
4731516 19731113
4731055 19731113
4731452 19731113
4950211 19731113
4354404 19731113
4731733 19731114
4731649 19731114
4731607 19731114
4731709 19731114
4731575 19731114
4667065 19731114
4732264 19731115
4200071 19731115
4269964 19731115
4199993 19731115
4732059 19731115
4732006 19731115
4200062 19731115
4732401 19731115
4667159 19731115
4581678 19731115
4126003 19731115
4354481 19731115
4581553 19731115
4732359 19731115
4269990 19731115
4581527 19731115
4199999 19731115
4732399 19731115
4667251 19731115
4269936 19731115
4354612 19731116
4126149 19731116
4667312 19731116
4667416 19731116
4667419 19731116
4270022 19731116
4667264 19731116
4667316 19731116
4741030 19731116
4732639 19731116
4200241 19731116
4667308 19731116
5005816 19731116
4667406 19731116
4732568 19731116
4732824 19731116
4733195 19731116
4732979 19731116
4733898 19731130
4739026 19731130
4270108 19731130
4733956 19731130
4679355 19731130
4354814 19731130
4733329 19731130
4354789 19731130
4734020 19731130
4270118 19731130
4126212 19731130
4582309 19731204
4667559 19731204
4795265 19731204
4667571 19731207
4741512 19731207
4200398 19731207
4742021 19731211
4741850 19731211
4582490 19731211
4742730 19731212
4742510 19731212
4795432 19731212
4490429 19731212
4582650 19731212
4200535 19731212
4582558 19731212
4147514 19731212
4517807 19731213
4743588 19731213
4800279 19731213
4743765 19731213
4582766 19731213
4355195 19731213
4582721 19731213
4126470 19731213
4743601 19731213
4795603 19731214
4744443 19731214
4744651 19731214
4126579 19731214
4744606 19731214
4744194 19731214
4126639 19731214
4744183 19731214
4582989 19731214
4744406 19731214
4126586 19731214
4744585 19731214
4517928 19731214
4743959 19731214
4147587 19731214
4743929 19731214
4744226 19731214
4126629 19731214
4126719 19731214
4744067 19731214
4745098 19731215
4745036 19731215
4745002 19731215
4745128 19731215
4355393 19731215
4745538 19731216
4517982 19731216
4355625 19731216
4355535 19731216
4200833 19731216
4200830 19731216
4517984 19731216
4745352 19731216
4518084 19731217
4746504 19731217
4746371 19731217
4583485 19731217
4746257 19731217
4746625 19731218
4746595 19731218
4746571 19731218
4800366 19731218
4355746 19731218
4746897 19731218
4126938 19731218
4201053 19731219
4747172 19731219
4490732 19731219
4355860 19731219
4747091 19731219
4147801 19731219
4747332 19731219
4747454 19731219
4583758 19731219
4667791 19731219
4747051 19731219
4747149 19731219
4748049 19740104
4201191 19740104
4748097 19740104
4747927 19740104
4747858 19740104
4748188 19740105
4542971 19740105
4748347 19740105
4748248 19740105
4201310 19740105
4355956 19740105
4584000 19740105
4127079 19740105
4748988 19740105
4950293 19740105
4748698 19740105
4201318 19740105
4127152 19740105
4584002 19740105
4667911 19740105
4748688 19740105
4201283 19740105
4201309 19740105
4795969 19740105
4748518 19740105
4584163 19740108
4542983 19740108
4201385 19740108
4490934 19740108
4749449 19740108
4201396 19740108
4749401 19740108
4490911 19740108
4490917 19740108
4356174 19740108
4749584 19740108
4749525 19740108
4749943 19740109
4518450 19740109
4749878 19740109
4356205 19740109
4518408 19740109
4750605 19740111
4750471 19740111
4750536 19740111
5163193 19740111
4795234 19740111
4584321 19740111
4518477 19740111
4201489 19740111
4750415 19740111
4750652 19740111
4750757 19740114
4750997 19740114
4751274 19740114
4667953 19740114
4751054 19740114
4127345 19740114
4751619 19740114
4543034 19740114
4201581 19740114
4751201 19740114
4270869 19740114
4751882 19740115
4751674 19740115
4356568 19740115
4752128 19740115
4127473 19740115
4356512 19740115
4752374 19740115
4752640 19740116
4752751 19740116
4201809 19740117
4201795 19740117
4127712 19740117
4127710 19740117
4356734 19740118
4201876 19740118
4753871 19740118
4753934 19740118
4754066 19740118
4753829 19740118
4668168 19740118
4753999 19740118
4585118 19740118
4754391 19740119
4755120 19740119
4201954 19740119
4754777 19740119
4800603 19740119
4148249 19740119
4755005 19740119
4754818 19740119
4755955 19740119
4585567 19740119
4585256 19740119
4754443 19740119
4754320 19740119
4754488 19740119
4755850 19740119
4585184 19740119
4755185 19740119
4754587 19740119
4356769 19740119
4201922 19740119
4755829 19740119
4585242 19740119
4491089 19740119
4585673 19740124
4756607 19740124
4756170 19740124
4756531 19740124
4668331 19740124
4271202 19740124
4756510 19740124
4518864 19740124
4756419 19740124
4202113 19740125
4585703 19740125
4757135 19740125
4757162 19740125
5163279 19740125
4756799 19740125
4757358 19740127
4202172 19740127
4543267 19740127
4796553 19740127
4357048 19740127
4757831 19740130
4757984 19740130
4127987 19740130
4758177 19740130
4758233 19740130
4202205 19740130
4758179 19740130
4800767 19740131
4586033 19740131
4758331 19740131
4586082 19740131
4519039 19740131
4758647 19740131
4759079 19740131
4202249 19740131
4586095 19740131
4519036 19740131
4758809 19740131
4758479 19740131
4759663 19740201
4491219 19740201
4202437 19740201
4543373 19740205
4760207 19740205
4760391 19740205
4800831 19740205
4760174 19740205
4519149 19740205
4586551 19740205
4543386 19740205
4760838 19740205
4800820 19740205
4800802 19740205
4760888 19740205
4759957 19740205
4760875 19740205
4760487 19740205
4586745 19740207
4761327 19740207
4761799 19740207
4586753 19740207
4357412 19740207
4761098 19740207
4586793 19740207
4519411 19740207
4586822 19740211
4762004 19740211
4762053 19740211
4519449 19740211
4762233 19740211
4762216 19740211
4762122 19740211
4586913 19740211
4763017 19740212
4587056 19740212
4586956 19740212
4762621 19740212
4762675 19740212
4762657 19740212
4762999 19740212
4357682 19740212
4202722 19740212
4762984 19740212
4128494 19740212
4762894 19740212
4762834 19740212
4587316 19740213
4587327 19740213
4128615 19740213
4491425 19740213
4763554 19740213
4519601 19740213
4519766 19740213
4357916 19740213
4519655 19740213
4202888 19740214
4763835 19740214
4202921 19740214
4764061 19740214
4587380 19740214
4808814 19740214
4587371 19740214
4587449 19740214
4764010 19740214
4765531 19740222
4808973 19740222
4357961 19740222
4587740 19740222
4855574 19740222
4543594 19740222
4800975 19740222
4764957 19740222
4128680 19740222
4765399 19740222
4203015 19740222
4764762 19740222
4203050 19740222
4271811 19740222
4271773 19740222
4765151 19740222
4765448 19740222
4765487 19740222
4202966 19740222
4587564 19740222
4764390 19740222
4358001 19740222
4765185 19740222
4271806 19740222
4543576 19740222
4588040 19740225
4587917 19740225
4809120 19740225
4766307 19740225
4766298 19740225
4203184 19740225
4491898 19740225
4765648 19740225
4587920 19740225
4358243 19740225
4148801 19740225
4358185 19740225
4797357 19740225
4203214 19740225
4766897 19740226
4271942 19740226
4358365 19740226
4358335 19740226
4767024 19740226
5163304 19740226
4129008 19740226
4668564 19740226
4668605 19740227
4767414 19740227
4767314 19740227
4588233 19740227
4767285 19740227
4767224 19740227
4767326 19740227
4797480 19740227
4129059 19740227
4272002 19740228
4203407 19740228
4129128 19740228
4520330 19740228
4767673 19740228
4797509 19740228
4272032 19740228
4768538 19740302
4588506 19740302
4768565 19740302
4768612 19740302
4203423 19740302
4543765 19740302
4809377 19740302
4768201 19740302
4809397 19740302
4855602 19740302
4588550 19740302
4203489 19740302
4129181 19740302
4768902 19740305
4203550 19740305
4809587 19740305
4768983 19740305
4768900 19740305
4768936 19740305
4768918 19740305
4492143 19740305
4769102 19740305
4129303 19740306
4769746 19740306
4769510 19740306
4769824 19740306
4809731 19740306
4809745 19740306
4770030 19740306
4769416 19740306
4203645 19740306
4588787 19740306
4770580 19740307
4770282 19740307
4588952 19740307
4770162 19740307
4770352 19740307
4770275 19740307
4770501 19740307
4770573 19740307
4203814 19740308
4797756 19740308
4771537 19740308
4809904 19740308
4149201 19740308
4589045 19740308
4203813 19740308
4771895 19740308
4771726 19740308
4809993 19740308
4520725 19740308
4203886 19740308
4770844 19740308
4129531 19740308
4543901 19740308
4809986 19740308
4809914 19740308
4770968 19740308
4589274 19740308
4771581 19740308
4770672 19740308
4809876 19740308
4203855 19740308
4203836 19740308
4809886 19740308
4520827 19740308
4770879 19740308
4129476 19740308
4129561 19740313
4358994 19740313
4492372 19740313
4520852 19740313
4492369 19740313
4272485 19740313
5527722 19740313
4797851 19740313
4797888 19740318
4589395 19740318
4203985 19740318
4772491 19740318
4855702 19740319
4359138 19740319
4359136 19740319
4359093 19740319
4773048 19740320
4589651 19740320
4810596 19740321
4589758 19740321
4810577 19740321
4204145 19740321
4492478 19740321
4589667 19740321
4773253 19740321
4520987 19740321
4521022 19740322
4811027 19740322
4590080 19740322
4589936 19740322
4810737 19740322
4359388 19740322
4773453 19740322
4521041 19740322
4810832 19740322
4810816 19740322
4204230 19740322
4773578 19740322
4359381 19740322
4773957 19740322
4590077 19740322
4773924 19740322
4359375 19740322
4810888 19740322
4149347 19740322
4129793 19740322
4811009 19740322
4811092 19740328
4811045 19740328
4774524 19740328
4590177 19740328
4521226 19740328
4774344 19740328
4590197 19740328
4129856 19740328
4774963 19740330
4774893 19740330
4774739 19740330
4774755 19740330
4774733 19740330
4775265 19740331
4775181 19740331
4775331 19740331
4775124 19740331
4590491 19740331
4775286 19740331
4544130 19740331
4204573 19740402
4130078 19740402
4811637 19740402
4775695 19740402
4521369 19740402
4812041 19740402
4811662 19740402
4149540 19740402
5163446 19740402
4775748 19740402
4359741 19740402
4359749 19740402
4590678 19740402
4811847 19740402
4812189 19740403
4776586 19740403
4812450 19740403
4777046 19740403
4669088 19740403
4776641 19740403
4776684 19740403
4776755 19740403
4776175 19740403
4776601 19740403
4812411 19740403
4776564 19740403
4204702 19740403
4812171 19740403
4776719 19740403
4590783 19740403
5163469 19740403
4812486 19740403
4812498 19740403
4776074 19740403
4359930 19740403
4812423 19740403
4544228 19740403
4776213 19740403
4204625 19740403
4777476 19740404
4777503 19740404
4130312 19740404
4798216 19740404
4130297 19740404
4149638 19740404
4777482 19740404
4591275 19740404
4204906 19740405
4777733 19740405
4777783 19740405
4777720 19740405
4777895 19740405
4149719 19740405
4777839 19740405
4813085 19740405
4204811 19740405
4778083 19740405
4273152 19740405
4812899 19740405
4669216 19740405
4130389 19740405
4591408 19740405
4669251 19740411
4149807 19740411
4778875 19740411
4813401 19740411
4360385 19740411
4813223 19740411
4798316 19740411
4360365 19740411
4544304 19740411
4778473 19740411
4778609 19740411
4778571 19740411
4204966 19740411
4149832 19740411
4813288 19740411
4521580 19740411
4273183 19740411
4813440 19740411
4130545 19740411
4855899 19740411
4778689 19740411
4669238 19740411
4778525 19740411
4591775 19740416
4360443 19740416
4779119 19740416
4591785 19740416
4779039 19740416
4591786 19740416
4591739 19740416
4591797 19740416
4778983 19740416
4591892 19740417
4591859 19740417
4205139 19740417
4779423 19740417
4521630 19740417
4521672 19740417
4950405 19740417
4779225 19740417
4813920 19740418
4130798 19740418
4591928 19740418
4779493 19740418
4130796 19740418
4779569 19740418
4205168 19740418
4205203 19740418
4779539 19740418
4360521 19740418
4130868 19740418
4591977 19740418
4801444 19740423
4205258 19740423
5163562 19740423
4779871 19740423
4814046 19740423
4814029 19740423
4779755 19740423
4779916 19740423
4779833 19740423
4801454 19740423
4360640 19740424
4814128 19740424
4273462 19740424
4814170 19740424
4592195 19740424
4780297 19740424
4780293 19740424
4273413 19740424
4592125 19740424
4544386 19740424
4130967 19740424
4814446 19740425
4205298 19740425
4780907 19740425
4131041 19740425
4780402 19740425
4780552 19740425
4592312 19740425
4814679 19740425
4205318 19740425
4815053 19740429
4592447 19740429
5005915 19740429
4781166 19740429
4814724 19740429
4131142 19740429
4592503 19740429
4814854 19740429
4592610 19740429
4781253 19740429
4814815 19740429
4205457 19740429
4360904 19740501
4205574 19740501
4205568 19740501
4360912 19740501
4781344 19740501
4669539 19740501
4273633 19740501
4521841 19740502
4815592 19740502
4592954 19740502
4856082 19740502
4782079 19740502
4782285 19740502
4273700 19740502
4798656 19740502
4521906 19740502
4815667 19740502
4815353 19740502
4131288 19740502
4781931 19740502
4815686 19740502
4781644 19740502
4273657 19740502
4782118 19740502
4815536 19740502
4815488 19740502
4205656 19740502
4150059 19740502
4521939 19740502
4592921 19740502
4669653 19740502
4273736 19740502
4544480 19740502
4815671 19740502
4273855 19740503
4492975 19740503
5163756 19740503
4815755 19740503
4521982 19740503
4815951 19740506
4273861 19740506
5163794 19740506
4593128 19740506
4782862 19740506
4361197 19740506
4815988 19740506
4816052 19740506
4816393 19740507
4205822 19740507
4493145 19740507
4783174 19740507
4798767 19740507
4783203 19740507
5163851 19740507
4816303 19740507
4816764 19740516
4593528 19740516
4783662 19740516
4783608 19740516
4783602 19740516
4150218 19740516
4593391 19740516
4593482 19740516
4783460 19740516
4783909 19740516
4273951 19740516
4816487 19740516
4816520 19740516
4361376 19740516
4783658 19740516
4274051 19740517
4361513 19740517
4856290 19740517
4784058 19740517
4784088 19740517
4593776 19740517
4817243 19740517
4798884 19740517
4150314 19740517
4784591 19740518
4206356 19740522
4361737 19740522
4131783 19740522
4784863 19740522
4784619 19740522
4784707 19740522
4594115 19740522
4817763 19740522
5005955 19740522
4594159 19740522
4817579 19740522
4785008 19740522
4784990 19740522
4131843 19740528
4493500 19740528
4361987 19740528
4493493 19740528
4493528 19740528
4785068 19740528
4406138 19740528
4817968 19740528
4817978 19740528
4785131 19740528
4818502 19740528
5164077 19740528
4818424 19740528
4493423 19740528
4544743 19740528
4493398 19740528
4544747 19740528
4785078 19740528
4818263 19740528
4131871 19740528
4785214 19740528
4361933 19740528
4406149 19740528
4206459 19740528
4819103 19740529
4132036 19740529
4819365 19740529
4594613 19740529
4274238 19740529
4670088 19740529
4818922 19740529
4818752 19740529
4818957 19740529
4206564 19740529
4818909 19740529
4544818 19740529
4819502 19740531
4819564 19740531
4150555 19740531
4785979 19740531
4132085 19740531
4819524 19740531
4594758 19740601
4670122 19740601
4786146 19740601
4544865 19740601
4786071 19740601
4544860 19740601
4670103 19740601
4819995 19740601
4786079 19740601
4274359 19740603
4206757 19740603
4786347 19740603
4786353 19740603
4594953 19740603
4786448 19740603
4522643 19740603
4820216 19740604
4820265 19740604
4820500 19740604
4150677 19740604
4786553 19740604
4786682 19740604
4786984 19740605
4821207 19740605
4821252 19740605
4786767 19740605
4821115 19740605
4786961 19740605
4820987 19740605
4544971 19740605
4856596 19740605
4820719 19740605
4820888 19740605
4786715 19740605
4132306 19740605
4786780 19740605
4786811 19740605
4821412 19740610
4362484 19740610
4595293 19740610
4821715 19740610
4821618 19740610
4206949 19740610
4821626 19740610
4787019 19740610
4274509 19740611
4595399 19740611
4787294 19740611
4595435 19740611
4787256 19740611
4787517 19740612
4670302 19740612
4822499 19740612
4150799 19740612
4822129 19740612
4493701 19740612
4822721 19740612
4595497 19740612
4822387 19740612
4207078 19740612
4132530 19740612
4787602 19740612
4801791 19740614
4822743 19740614
4207178 19740614
4150857 19740614
4595888 19740617
4823162 19740617
4823054 19740617
4150864 19740617
4823504 19740617
4788082 19740617
4132718 19740617
4856697 19740617
4670319 19740617
4823668 19740617
4362916 19740617
4801812 19740617
4823658 19740617
4823652 19740617
4363085 19740619
4545098 19740619
4132814 19740619
4363041 19740619
4596095 19740619
4824095 19740619
4824404 19740620
4824237 19740620
4788366 19740620
4132857 19740620
4596152 19740620
4788370 19740620
4824431 19740620
4363165 19740620
4363168 19740620
4824205 19740620
4824241 19740620
4824656 19740625
4207508 19740625
4274754 19740625
4522945 19740625
4824755 19740625
4132913 19740625
4596323 19740625
4151004 19740625
4824727 19740625
4788532 19740625
4788470 19740625
4824659 19740625
4523157 19740626
4788807 19740626
4824795 19740626
4545180 19740626
4523557 19740626
4522972 19740626
4788927 19740626
4799210 19740626
4799259 19740626
4363360 19740626
4596542 19740626
4788744 19740626
4596521 19740626
4824977 19740626
4596523 19740626
4596514 19740626
4523166 19740626
4207632 19740626
4596371 19740626
4523569 19740626
4207559 19740626
4523701 19740626
4523324 19740626
4596508 19740626
4522989 19740626
4825732 19740628
4825616 19740628
4825641 19740628
4596721 19740628
4670424 19740628
4523808 19740628
4788949 19740628
4825639 19740628
4825608 19740628
4133065 19740628
4363597 19740703
4826010 19740703
4789087 19740703
4789066 19740703
4789095 19740703
4826031 19740703
4826012 19740703
4856952 19740703
4133176 19740705
5170808 19740705
4597037 19740705
4207865 19740705
4789478 19740705
4523953 19740705
4670464 19740705
4597008 19740705
4826463 19740705
4133185 19740705
4133170 19740705
4524142 19740705
4363740 19740705
4133187 19740705
4494413 19740705
4363615 19740705
4826384 19740705
4523938 19740705
4801835 19740705
4524179 19740705
4789604 19740712
4799500 19740712
4151232 19740712
4789673 19740712
4827263 19740712
5164263 19740712
4151251 19740712
4857152 19740715
4827836 19740715
4790155 19740716
4828349 19740716
4790528 19740716
4133450 19740716
4524483 19740716
4133367 19740716
4799532 19740716
4275162 19740716
4208135 19740716
4364184 19740718
4829547 19740718
4829161 19740718
4829552 19740718
4494520 19740718
4829069 19740718
4597780 19740718
4208328 19740718
4829439 19740718
4790715 19740718
4364225 19740718
4829267 19740718
4829112 19740718
4597840 19740718
4133670 19740719
4830005 19740719
4829988 19740719
4406594 19740720
4598059 19740720
4406619 19740720
4208460 19740720
4830423 19740722
4830685 19740722
4133855 19740722
4857389 19740722
4598389 19740725
4791018 19740725
4830830 19740725
4799619 19740725
4598328 19740725
4830974 19740725
4208616 19740725
4831007 19740725
4208666 19740726
4598576 19740726
4791318 19740726
4208775 19740726
4524764 19740726
4494680 19740726
4831435 19740726
4208633 19740726
4406658 19740726
4494576 19740726
4831866 19740726
4831247 19740726
4831293 19740726
4134015 19740726
4831432 19740726
4494815 19740726
4275447 19740726
4857531 19740726
4494673 19740726
4831632 19740726
4832553 19740730
4151649 19740730
4208922 19740730
4831973 19740730
4364847 19740730
4364842 19740730
4208953 19740730
4832112 19740730
4791489 19740730
4275498 19740730
4791384 19740730
4832119 19740730
4134072 19740730
4831988 19740730
4134067 19740730
4364973 19740730
4494849 19740730
4857171 19740731
4545419 19740731
4833644 19740731
4364856 19740731
4833408 19740731
4833055 19740731
4833491 19740731
4833453 19740731
4833180 19740731
4791745 19740731
4133392 19740731
4833482 19740731
4857238 19740731
4598992 19740802
4364985 19740802
4832777 19740802
4832657 19740802
4832653 19740802
4840526 19740816
4599328 19740819
4838156 19740819
4600201 19740819
4857925 19740819
4835903 19740819
4599291 19740819
4835918 19740819
4599212 19740819
4835871 19740819
4365164 19740820
4495051 19740820
4365123 19740820
4838630 19740820
4791973 19740820
4835788 19740821
4365409 19740821
4600141 19740821
4835807 19740821
4835799 19740821
4839399 19740821
4835740 19740821
4839440 19740822
4600763 19740822
4833844 19740822
4209247 19740822
4599931 19740822
4365210 19740822
4365323 19740822
4275925 19740822
4365423 19740823
4799727 19740823
4134341 19740823
4525475 19740823
4599284 19740823
4545658 19740823
4838413 19740823
4840776 19740823
4365233 19740823
4835568 19740823
4839164 19740823
4406728 19740823
4545613 19740823
4836312 19740823
4275725 19740823
4839604 19740823
4365226 19740823
4834468 19740823
4857768 19740823
4835936 19740826
4600948 19740826
4525507 19740826
4600138 19740826
4151970 19740826
4134593 19740826
4525102 19740826
4275759 19740827
4837132 19740827
4600478 19740827
4151999 19740827
4834666 19740827
4545874 19740828
4134814 19740828
4838604 19740828
4857985 19740828
4209915 19740828
4836965 19740828
4857905 19740828
4838899 19740828
4406890 19740828
4525522 19740828
4275763 19740828
4836891 19740828
5164360 19740828
4836843 19740828
4209886 19740828
4670852 19740828
4209463 19740830
4834764 19740830
5164465 19740830
4600487 19740830
4836658 19740830
4209996 19740903
4525644 19740903
4799867 19740903
4799866 19740903
4799840 19740903
4840215 19740903
4670948 19740903
4365302 19740903
4792851 19740903
4209709 19740903
4525784 19740904
4840070 19740904
4209752 19740904
4600640 19740904
4793150 19740904
4837841 19740905
4550041 19740905
4209953 19740905
4671050 19740905
4209734 19740905
4600857 19740905
4840057 19740906
4835463 19740906
5164419 19740906
4834190 19740906
4209743 19740906
4837541 19740906
4600908 19740906
4835462 19740906
4840321 19740906
4670983 19740906
4600755 19740906
4834197 19740906
4837548 19740906
4525883 19740906
4839992 19740906
4546198 19740906
4135153 19740907
4134913 19740907
4837663 19740907
4670957 19740907
4837669 19740907
4135154 19740911
4407151 19740911
4407168 19740911
4407409 19740913
4210291 19740913
4407693 19740913
4601563 19740913
4526167 19740913
4407577 19740913
4858234 19740916
4841067 19740917
4210468 19740917
4276362 19740917
4842095 19740917
4842355 19740917
4842537 19740917
4210184 19740917
4276293 19740917
4843033 19740917
4841917 19740919
4842676 19740919
4210415 19740919
4841640 19740919
4842029 19740919
4366730 19740919
4793167 19740919
4135485 19740919
4135192 19740919
4858285 19740919
4367100 19740919
4842118 19740919
4526295 19740919
4793403 19740919
4842209 19740919
4135506 19740919
4842861 19740919
4842170 19740919
4799961 19740919
4152269 19740919
4366551 19740919
4671384 19740919
4842578 19740919
4840993 19740919
4858382 19740919
4843157 19740928
4276548 19740928
4858399 19740928
4495481 19740928
4843825 19740928
4546412 19740928
4843798 19740928
4602091 19740928
4602500 19740928
4408006 19740928
4844296 19740928
4135861 19740930
4495847 19740930
4844758 19740930
4846391 19740930
4858674 19740930
4526867 19740930
4495811 19740930
4950754 19740930
5528048 19740930
4793573 19740930
4495950 19740930
4367595 19740930
4135649 19741001
4136129 19741001
4843359 19741001
4210716 19741001
4276742 19741001
5164617 19741001
4152449 19741001
4846930 19741002
4367825 19741002
4846590 19741002
4367821 19741002
4603128 19741002
4846826 19741002
4846571 19741002
4847035 19741002
4367801 19741002
4211095 19741002
4847057 19741004
4367942 19741004
4136203 19741004
4603184 19741004
4847146 19741004
4527182 19741004
4211257 19741005
4847729 19741005
4211269 19741005
4847723 19741005
4847472 19741005
4847617 19741005
4368031 19741005
4794132 19741005
4276837 19741007
4495740 19741007
4495657 19741007
4135961 19741007
4858629 19741007
4843630 19741007
4845565 19741007
4844598 19741007
4602380 19741007
4843622 19741007
4843626 19741007
4136045 19741009
4526925 19741009
4602260 19741009
4602023 19741009
4210879 19741009
4846179 19741009
4843304 19741009
4602661 19741009
4845800 19741009
4135583 19741009
4843832 19741009
4843296 19741009
4843773 19741009
4602185 19741009
4367449 19741010
4845318 19741010
4526679 19741010
4496211 19741011
4602700 19741011
4793587 19741011
4602681 19741011
4496153 19741011
4496118 19741011
4496081 19741011
4496142 19741011
4854599 19741017
4849852 19741017
4854095 19741017
4850064 19741017
4850311 19741017
4850605 19741017
4604391 19741017
4603386 19741017
4604535 19741024
4153144 19741024
4852324 19741024
4211854 19741024
4855122 19741024
4794644 19741024
4795133 19741024
4852758 19741024
4852213 19741024
4604548 19741024
4369310 19741024
4848485 19741024
4277395 19741024
4853141 19741024
4368996 19741025
4211810 19741025
4136958 19741025
4853260 19741025
4854036 19741025
4854138 19741025
4853407 19741025
4408282 19741025
4605276 19741025
4212447 19741025
4859293 19741025
4211301 19741031
4368890 19741031
4852211 19741031
4855042 19741031
4848157 19741031
4795101 19741031
4603867 19741031
4800089 19741031
4853762 19741031
4849732 19741031
4604564 19741031
4851417 19741031
4137339 19741031
4849206 19741031
4855391 19741031
4847954 19741031
5164865 19741031
4848066 19741104
4211962 19741104
4852232 19741104
4136285 19741104
4848385 19741104
4546586 19741106
4852311 19741106
4849107 19741106
4800078 19741106
4850238 19741106
4527423 19741106
4408294 19741106
4795143 19741106
4603914 19741106
4527266 19741106
4852225 19741106
4136623 19741106
4527425 19741106
4671793 19741106
4496533 19741106
4137075 19741107
4671748 19741107
4858913 19741107
4211636 19741107
4848273 19741107
4605125 19741107
4855381 19741107
4847944 19741107
4851444 19741107
4603378 19741107
4794926 19741107
4604866 19741108
4851279 19741108
4850145 19741108
4546952 19741108
4853811 19741108
4277583 19741108
4853915 19741108
4849616 19741108
4277318 19741108
4496717 19741108
4852787 19741108
4851143 19741108
4528060 19741111
4153166 19741111
4854592 19741111
4528027 19741111
4848806 19741111
4136617 19741111
4859498 19741111
4850227 19741111
4859092 19741111
4604023 19741111
4850305 19741111
4605207 19741111
4850119 19741111
4211276 19741112
4137219 19741112
4852486 19741112
4794626 19741112
5528135 19741112
4854998 19741114
4849318 19741114
4852952 19741114
4546750 19741114
4850328 19741116
4496616 19741116
4850368 19741116
4368705 19741116
4848229 19741116
4211821 19741118
4368241 19741118
4527337 19741118
4794815 19741118
4847943 19741118
4854739 19741118
4211374 19741118
4853221 19741118
4277707 19741118
4604420 19741118
4605313 19741118
4368643 19741118
4848570 19741118
4212087 19741118
4854191 19741118
4603504 19741118
4849931 19741118
4858993 19741118
4855061 19741118
4415328 19741205
4802581 19741205
4409226 19741205
4607046 19741205
4277939 19741205
4410755 19741205
4278093 19741205
4410695 19741205
4213097 19741205
4137670 19741205
4212742 19741206
4411481 19741206
4153174 19741206
4410851 19741206
4479284 19741206
4471634 19741206
4607075 19741210
4416355 19741210
4479155 19741210
4412234 19741210
4415977 19741210
4606220 19741210
4137804 19741210
4415071 19741210
4606408 19741210
4416573 19741210
4278315 19741210
4411064 19741210
4607071 19741212
4415697 19741212
4409439 19741216
4213265 19741216
4410938 19741216
4370456 19741216
4807623 19741216
4153230 19741216
4472059 19741216
4413501 19741216
4679551 19741216
4606638 19741216
4414803 19741216
4408945 19741216
4528696 19741216
4410403 19741216
4410725 19741216
4807659 19741216
4415600 19741216
4411744 19741216
4412308 19741216
4528338 19741216
4412466 19741217
4213050 19741217
4415926 19741217
4137564 19741217
4412290 19741217
4370220 19741217
4472335 19741217
4409334 19741217
5172965 19741217
4409843 19741217
4606270 19741217
4547243 19741217
4410045 19741217
4412874 19741217
4679712 19741217
4605936 19741217
4471801 19741217
4416445 19741217
4277954 19741217
4409860 19741217
4607229 19741218
4411250 19741218
4370505 19741218
4471861 19741218
4408504 19741218
4413935 19741218
4413484 19741219
4606115 19741219
4415552 19741219
4472028 19741219
4412513 19741219
4472253 19741219
4416622 19741219
4409249 19741219
4278083 19741219
4606455 19741219
4412528 19741219
4414484 19741219
4415217 19741219
4408686 19741219
4370148 19741219
4472424 19741219
4137575 19741219
4414514 19741219
4411929 19741219
4679663 19741219
4479059 19741219
4277883 19741219
4138015 19741219
4412371 19741219
4408412 19741219
4408997 19741219
4412655 19741219
4416155 19741219
4496758 19741219
4416942 19741219
5172931 19741219
4370268 19741219
4528357 19741219
4547281 19741219
4415997 19741219
4416975 19741219
4278122 19741220
4410861 19741220
4606745 19741220
4414866 19741220
4421453 19741226
4424025 19741226
4422929 19741228
4425203 19741228
4421412 19741228
4417993 19741228
4417246 19741228
4371043 19750106
4417895 19750106
4423610 19750106
4529400 19750106
4425059 19750106
4423348 19750106
4371469 19750106
4609235 19750108
4473192 19750108
4417918 19750108
4807732 19750108
4371055 19750108
4424399 19750108
4421352 19750108
4138879 19750108
4607387 19750108
4421766 19750108
4213794 19750108
4807743 19750108
4423901 19750110
4423994 19750110
4608077 19750110
4418485 19750110
4153624 19750110
4420673 19750110
4419204 19750110
4609390 19750110
4421989 19750110
4422202 19750110
4419860 19750110
4418402 19750110
4419933 19750110
4608178 19750110
4419714 19750110
4422742 19750110
4370860 19750110
4371296 19750113
4421575 19750113
4422927 19750113
4608617 19750113
4608719 19750113
4416989 19750113
4608365 19750113
4417795 19750113
4479457 19750114
4473105 19750114
4423129 19750114
4419315 19750115
4213923 19750115
4418774 19750115
4423134 19750115
4529405 19750115
4529158 19750115
4417235 19750115
4422778 19750115
4417586 19750115
4214100 19750115
4422658 19750115
4423163 19750115
4423131 19750115
4422302 19750115
4371012 19750115
4418444 19750115
4422019 19750115
4138081 19750115
4419344 19750116
4422308 19750116
4213556 19750116
4547510 19750117
4424984 19750117
4547359 19750117
4138898 19750117
4153607 19750117
4214212 19750117
4418406 19750117
4609129 19750117
4423064 19750117
4608932 19750117
4153555 19750117
4371982 19750122
4429260 19750122
4154623 19750122
4371797 19750122
4426012 19750122
4425841 19750122
4427683 19750122
4429138 19750122
4473765 19750122
4426692 19750125
4215334 19750125
4279190 19750125
1109152 19750125
1109150 19750125
4372954 19750125
4426294 19750125
4427874 19750127
4428952 19750127
4428354 19750127
4473429 19750127
4428177 19750127
4372952 19750127
4279624 19750127
4473955 19750127
4428980 19750127
4428409 19750128
4139633 19750128
4473508 19750128
4610039 19750128
4429499 19750128
4429343 19750128
4428683 19750128
4428886 19750128
4428137 19750129
4530055 19750129
4215066 19750129
4154306 19750129
4609561 19750131
4279248 19750131
4428533 19750131
4427111 19750131
4371924 19750131
4154252 19750131
4530367 19750201
4473357 19750201
4279512 19750201
4427689 19750201
4279515 19750201
4530526 19750201
4139254 19750201
4428250 19750201
4611159 19750201
4426538 19750203
4425674 19750203
4428044 19750203
4425696 19750203
4279416 19750203
4497257 19750204
4803265 19750204
4372691 19750204
4426527 19750204
4497272 19750204
4807812 19750206
4154276 19750206
4139310 19750206
4139824 19750206
4430404 19750206
4430047 19750206
4471620 19750206
4154169 19750206
4431253 19750206
4431785 19750206
4610566 19750206
4432568 19750206
4432584 19750206
4138975 19750206
4547768 19750206
4432575 19750206
4371991 19750206
4433084 19750206
4432639 19750206
4497248 19750206
4479786 19750206
4433268 19750206
4279143 19750206
4432456 19750206
4432279 19750206
4430339 19750213
4371954 19750213
4529705 19750213
4471640 19750213
4529754 19750213
4139769 19750213
4154144 19750213
4497026 19750213
4609604 19750213
4497130 19750213
4279527 19750213
4610539 19750215
4139556 19750215
4430012 19750215
4430742 19750215
4430943 19750215
4433224 19750215
4154384 19750215
4279494 19750215
4680073 19750215
4433153 19750215
4429864 19750218
4215037 19750218
4610168 19750218
4139101 19750218
4138985 19750218
4214627 19750218
4429874 19750218
4432629 19750218
4431725 19750218
4529765 19750218
4431333 19750218
4432522 19750218
4430079 19750218
4530442 19750218
4430135 19750218
4431519 19750218
4430130 19750218
4430647 19750218
4154344 19750218
4432115 19750218
4431095 19750218
4432113 19750218
4279499 19750218
4433133 19750218
5173030 19750218
4433180 19750218
4139279 19750218
4531147 19750220
4497625 19750220
4497651 19750220
4373127 19750220
4497607 19750220
4434836 19750227
4434153 19750227
4435453 19750227
4435415 19750227
4436260 19750227
4613308 19750227
4216252 19750227
4140021 19750227
4279840 19750227
4435398 19750227
4611531 19750227
4140063 19750227
4440509 19750227
4440425 19750310
4440661 19750310
4438766 19750310
4155165 19750310
4474792 19750310
4215917 19750310
4474167 19750310
4437063 19750310
4612259 19750310
4437290 19750310
4437790 19750310
4441325 19750310
4479907 19750310
4440092 19750310
4438436 19750310
4434327 19750310
4440959 19750310
1088998 19750310
4612225 19750310
4438726 19750310
4437768 19750310
4438778 19750310
4438029 19750310
4437639 19750310
4373475 19750310
4611815 19750310
4433858 19750310
4440306 19750310
4433644 19750310
4530871 19750310
4474815 19750310
4435977 19750310
4436535 19750310
4441328 19750310
4373191 19750310
4373663 19750310
4441366 19750310
4530741 19750310
4474779 19750310
4803835 19750310
4155122 19750310
4474869 19750310
4433823 19750310
4439373 19750314
4140706 19750314
4435132 19750314
4440127 19750314
4474199 19750314
1088947 19750314
4612242 19750314
4440143 19750314
4440111 19750314
4612595 19750314
4440441 19750314
4374075 19750314
4438700 19750314
4611686 19750314
4439727 19750314
4531184 19750317
4804227 19750317
4439583 19750317
4612604 19750317
4612600 19750317
4436885 19750317
4548171 19750317
4440735 19750317
4474355 19750317
4612956 19750317
4435544 19750318
4436640 19750318
4531106 19750318
4548271 19750318
4438990 19750318
4280288 19750318
4474297 19750318
4433540 19750318
4807830 19750318
4435163 19750318
4474285 19750318
4154938 19750318
4548204 19750318
4611906 19750318
4611564 19750318
4373853 19750318
4611712 19750318
4436234 19750318
4611789 19750318
1109331 19750319
4437229 19750319
4474803 19750319
4434701 19750319
4435603 19750319
4216315 19750319
4435607 19750319
4614214 19750326
4497976 19750326
4443196 19750326
4548570 19750326
4445174 19750326
4498253 19750329
4498307 19750329
1111277 19750329
4475445 19750408
4475320 19750408
1109853 19750408
4216788 19750408
4445791 19750411
4447600 19750411
4446640 19750411
4475331 19750411
4441711 19750411
4474895 19750411
1037697 19750411
162876 19750411
4680164 19750411
4442353 19750411
4447605 19750411
1110523 19750411
4443679 19750411
4441739 19750411
4446475 19750414
4444215 19750414
4374479 19750414
4445318 19750414
4374718 19750414
4479972 19750414
4216864 19750414
4445606 19750414
4445048 19750414
4614295 19750414
4680176 19750416
45956 19750416
4155338 19750416
45930 19750416
234129 19750416
1078582 19750416
4614162 19750416
4442430 19750416
4280435 19750416
4441632 19750416
1053770 19750416
1089405 19750416
122814 19750416
4531518 19750416
4498409 19750416
4475024 19750416
4531461 19750416
4447485 19750417
4475090 19750417
4444543 19750417
234184 19750417
4447183 19750417
4444812 19750417
4140884 19750417
4216909 19750417
1089219 19750417
4447190 19750417
1089135 19750417
4443421 19750417
4442306 19750417
4613967 19750419
4531711 19750419
4447404 19750419
4374364 19750419
4446000 19750419
4280381 19750419
4374293 19750419
4475385 19750419
4216780 19750419
4614480 19750419
1110973 19750419
4446713 19750419
4480006 19750421
4475136 19750421
4474951 19750421
4445400 19750421
4216851 19750421
4442562 19750421
4445398 19750421
4140973 19750421
4950891 19750421
4443749 19750421
4475155 19750421
4140833 19750421
4155580 19750421
4442822 19750423
4280822 19750423
234110 19750423
1053718 19750423
4374925 19750423
4446164 19750423
4446114 19750423
234170 19750423
4280780 19750423
4446112 19750423
4443376 19750423
4155484 19750423
4444848 19750423
4443276 19750423
4548515 19750423
46095 19750423
4217016 19750423
4280893 19750423
4614021 19750423
4475629 19750503
4475599 19750503
1113006 19750503
4532186 19750503
1114243 19750503
4532098 19750503
4280917 19750503
4155850 19750504
1115594 19750504
4615690 19750504
4449314 19750505
4451006 19750505
4375360 19750505
1172847 19750505
4141478 19750505
4548681 19750506
4475824 19750506
4450044 19750506
4155797 19750506
123095 19750506
1112254 19750506
4680279 19750506
46378 19750506
4615144 19750506
4449105 19750506
1115207 19750506
1167733 19750506
1112895 19750506
4155701 19750509
4157468 19750509
234398 19750509
4451222 19750509
1111670 19750509
4448379 19750509
1112614 19750509
1111920 19750509
1111771 19750509
4480099 19750509
4476047 19750510
4448730 19750510
1114401 19750510
1113601 19750510
4450527 19750510
4155714 19750510
1172804 19750510
1112138 19750510
123094 19750510
1115341 19750510
4217416 19750510
1114439 19750510
4141333 19750510
1115195 19750510
1114676 19750510
4615241 19750510
163225 19750510
4449979 19750510
1113304 19750510
1090182 19750510
4448001 19750510
46602 19750510
234534 19750510
4375325 19750510
234623 19750510
4141408 19750510
1111898 19750510
1054117 19750510
4375150 19750510
4448302 19750513
163350 19750513
4450581 19750513
4448613 19750513
4448618 19750513
4448412 19750513
4451532 19750517
1114946 19750517
1089828 19750517
234642 19750517
1111940 19750517
4476070 19750517
123017 19750517
1054007 19750517
4532271 19750517
4447688 19750519
1114382 19750519
1115233 19750519
803560 19750519
4548673 19750519
4449282 19750519
1054151 19750519
4449272 19750519
4451142 19750519
4804858 19750519
1167509 19750519
1089526 19750519
1112347 19750519
1114093 19750519
1112546 19750521
4498576 19750521
4450669 19750521
1115266 19750521
1114521 19750521
4498713 19750521
1113249 19750521
1089456 19750521
4498620 19750521
46645 19750521
1089698 19750521
234454 19750521
4447864 19750521
1089584 19750521
1115735 19750521
1112062 19750521
4498707 19750521
4449616 19750521
4498727 19750521
4451494 19750521
1090286 19750521
123023 19750521
4375117 19750521
4615392 19750522
4480258 19750522
234658 19750522
4499144 19750523
1117245 19750523
4454995 19750523
4805214 19750523
5173288 19750523
4281329 19750523
1173040 19750527
4452419 19750527
4476471 19750527
4615946 19750527
4452157 19750527
4375502 19750527
4451727 19750527
1116209 19750527
1090765 19750527
46998 19750527
47049 19750527
804154 19750527
123212 19750527
1116261 19750527
46992 19750527
4217753 19750527
1090766 19750527
4217723 19750527
1172947 19750527
4548922 19750527
1118051 19750527
4281393 19750527
4616225 19750527
1117400 19750527
4476545 19750527
1078924 19750527
4616582 19750527
4499058 19750527
1118781 19750527
1091165 19750527
164072 19750527
47005 19750527
4476325 19750527
4548879 19750528
1118773 19750528
1038443 19750528
1038471 19750528
1091265 19750528
1117058 19750528
1118480 19750528
4453381 19750528
4452594 19750528
4616449 19750528
5317489 19750528
1090475 19750528
1116505 19750528
164186 19750528
4615842 19750528
1116578 19750528
4375957 19750529
4217903 19750529
1117855 19750529
1119324 19750529
4476944 19750529
47208 19750529
1116312 19750529
1054368 19750529
1118949 19750529
803911 19750529
234794 19750529
1117986 19750602
1078804 19750602
1119858 19750602
1090818 19750602
47090 19750602
1117642 19750602
1119528 19750602
1116368 19750602
1115795 19750602
4218034 19750602
1078873 19750604
4453348 19750604
1116849 19750604
4453225 19750604
4217975 19750604
1117839 19750606
1117557 19750606
4452682 19750606
1118664 19750606
1119790 19750606
4453045 19750606
4156148 19750606
123326 19750607
1117520 19750607
4281619 19750607
234988 19750607
4375912 19750607
4281573 19750607
4805273 19750609
1078880 19750609
1115962 19750609
1119101 19750609
4453845 19750609
1090650 19750609
4805278 19750609
1038673 19750609
1038649 19750609
4281351 19750609
1078937 19750609
1038573 19750609
4805271 19750609
4451589 19750609
4452999 19750609
1115933 19750609
1038561 19750609
4217814 19750609
4615816 19750609
4480316 19750611
804058 19750611
234914 19750611
1120035 19750611
4616180 19750611
1120033 19750611
1119948 19750611
4452566 19750611
4452567 19750611
1117012 19750612
123194 19750612
804294 19750612
1116795 19750612
804041 19750612
4452864 19750612
1090667 19750612
163673 19750612
1119843 19750612
1119225 19750612
804132 19750613
4454405 19750613
4453761 19750613
4476859 19750613
4454417 19750613
4454048 19750613
1116993 19750613
4217990 19750613
4615741 19750613
4456248 19750618
4456269 19750619
4456896 19750619
4549025 19750619
1039085 19750619
4805351 19750619
4499403 19750619
4456469 19750619
4950978 19750619
4805430 19750619
164588 19750619
123447 19750619
1121643 19750620
4456638 19750620
4455292 19750620
4456912 19750620
4950964 19750620
47665 19750620
4281928 19750620
1120354 19750620
1120735 19750620
1121006 19750621
1120753 19750621
4456606 19750621
4477151 19750621
1054851 19750625
1054598 19750625
1121721 19750625
4455394 19750625
235349 19750625
4617418 19750625
1120942 19750625
4455271 19750625
4456353 19750626
1121136 19750626
1121656 19750626
4457082 19750626
1079130 19750626
4456554 19750626
4456417 19750626
4455406 19750626
4456938 19750626
4617368 19750626
235410 19750626
4457090 19750626
1121970 19750626
123501 19750626
4218284 19750627
1091904 19750627
4458602 19750627
4281974 19750627
1123835 19750627
47501 19750627
4457455 19750627
4281811 19750627
123663 19750627
4617199 19750627
4617039 19750627
1123441 19750629
1123775 19750629
1122974 19750629
4376093 19750629
1054679 19750629
4218120 19750629
4376036 19750629
1079038 19750701
1123505 19750701
1122524 19750701
1125027 19750701
1168462 19750701
804522 19750701
1124219 19750701
4156287 19750701
4480365 19750701
1122614 19750701
164523 19750701
4458397 19750701
1091780 19750702
1124953 19750702
1122848 19750702
4533153 19750702
1039014 19750702
4617315 19750702
4477326 19750702
4458677 19750702
804567 19750702
4617158 19750703
1124920 19750703
4457622 19750703
47590 19750703
1091831 19750703
47566 19750703
235733 19750703
1124881 19750707
235281 19750707
804316 19750707
804487 19750707
1124983 19750707
804797 19750707
1168152 19750707
1124675 19750707
4458499 19750707
4457453 19750707
47390 19750707
4142258 19750707
1092250 19750707
1124819 19750707
4680601 19750707
1122289 19750707
164459 19750707
1123578 19750707
4459768 19750714
1125214 19750714
805410 19750714
4459231 19750714
4218571 19750714
123903 19750714
1125646 19750714
1173261 19750718
4460982 19750718
1126054 19750718
4376555 19750718
1092794 19750718
4617745 19750718
1125806 19750718
1129530 19750718
4617943 19750718
48272 19750718
1128874 19750718
1128592 19750718
1092933 19750718
4805669 19750718
47767 19750718
4618073 19750718
1173258 19750718
4142549 19750718
236727 19750718
1128307 19750718
1168484 19750718
1130498 19750720
165104 19750720
124142 19750720
4282214 19750720
1093086 19750720
1169009 19750720
1125950 19750723
1126620 19750723
1126870 19750723
4142536 19750724
123830 19750724
4480414 19750724
235958 19750724
1126219 19750724
47917 19750724
1127008 19750724
4680669 19750724
4458946 19750724
4477662 19750724
1129957 19750724
804995 19750724
805485 19750724
1130297 19750728
123990 19750728
1092839 19750728
804997 19750728
1092391 19750728
1092362 19750728
1093140 19750728
4218645 19750728
4156486 19750728
4458814 19750728
1125977 19750728
1127875 19750728
1130491 19750728
1130024 19750728
1130012 19750728
165685 19750730
1039516 19750731
1130287 19750731
236231 19750731
4499514 19750731
805269 19750731
47934 19750731
4218588 19750804
4218504 19750804
1126595 19750804
1129633 19750804
1079194 19750804
1129806 19750804
1128706 19750804
4459247 19750804
1092626 19750804
1168597 19750807
1129852 19750807
1168622 19750807
165720 19750807
123893 19750807
1130604 19750807
1130924 19750807
1092537 19750807
1093361 19750808
4460479 19750808
4460145 19750808
1092811 19750808
4218680 19750808
1131065 19750808
4460545 19750808
1130003 19750808
4460149 19750808
804935 19750808
4459927 19750808
1168972 19750808
4460139 19750808
48064 19750808
4156622 19750808
1128054 19750811
1168779 19750811
1130153 19750811
4499583 19750811
1039561 19750811
1092567 19750811
4499524 19750811
1126953 19750811
4617746 19750811
1039659 19750811
1128048 19750811
1128822 19750811
1055280 19750811
4618072 19750811
1039732 19750811
1127938 19750811
1128717 19750811
1079284 19750811
1092751 19750811
1131932 19750818
1134442 19750818
4549330 19750818
1094063 19750818
4461468 19750818
4461520 19750818
4282313 19750818
1133890 19750818
4461926 19750818
48450 19750818
124351 19750818
48755 19750818
237177 19750818
4805804 19750820
1169266 19750820
1135377 19750820
1134705 19750820
4461436 19750820
4142733 19750820
1133505 19750820
1133503 19750820
124364 19750820
1093954 19750820
1133305 19750820
4461240 19750820
1169202 19750820
1131949 19750820
4156687 19750820
4282433 19750820
1135007 19750820
1094436 19750820
1133048 19750820
1055885 19750820
1079685 19750820
1132001 19750820
1040247 19750822
1136636 19750822
1134682 19750822
1136899 19750822
1134918 19750822
4805828 19750822
1134987 19750822
1079510 19750822
4477821 19750822
48905 19750822
237236 19750822
1133634 19750822
1135267 19750822
48603 19750822
1132916 19750822
1040032 19750822
1169917 19750826
4218948 19750826
124327 19750826
1135904 19750826
1169929 19750826
237385 19750826
1093853 19750826
4681767 19750826
124502 19750826
1133877 19750826
1133192 19750826
237386 19750826
4376844 19750826
166417 19750826
1134808 19750826
1133672 19750826
4461652 19750826
1136688 19750826
237426 19750826
166111 19750826
1169281 19750826
1173543 19750826
166370 19750829
4499637 19750829
1040007 19750829
1094337 19750829
1040022 19750829
1136032 19750829
1040059 19750829
1094625 19750829
1135412 19750829
1040317 19750829
1137597 19750829
1040322 19750829
805666 19750903
4376751 19750903
1134060 19750903
1136394 19750903
1135624 19750903
48952 19750903
805774 19750903
1132639 19750903
1079696 19750903
236844 19750904
1133967 19750905
1135528 19750905
805764 19750905
1134604 19750905
1136163 19750905
4282385 19750905
1094618 19750905
1133737 19750905
1136655 19750905
1135093 19750905
4477734 19750905
4156776 19750905
1131725 19750905
4156747 19750905
1132036 19750905
48395 19750905
1135099 19750905
1131574 19750905
4618370 19750905
4376890 19750905
1094466 19750909
166382 19750909
1138272 19750909
237469 19750909
1093938 19750909
1138177 19750909
4462648 19750909
1138438 19750909
1056007 19750909
4218797 19750909
49065 19750909
4462684 19750909
1093731 19750909
4462757 19750909
1137723 19750909
4618283 19750909
805983 19750909
1173687 19750913
1147736 19750913
1096673 19750913
1139951 19750913
1041227 19750913
1139748 19750913
806868 19750913
1142033 19750913
1095282 19750913
4463511 19750918
4463506 19750918
1143809 19750918
49706 19750918
1096101 19750918
1147569 19750922
4463910 19750922
1142763 19750922
4533708 19750922
1141217 19750922
1096325 19750922
4805906 19750922
1144060 19750922
237664 19750924
1143724 19750924
4806123 19750924
1146730 19750924
1095989 19750924
238241 19750924
1146717 19750924
1140105 19750924
237947 19750924
4463903 19750924
1142396 19750926
1095744 19750926
49765 19750929
1139900 19750929
1040776 19750929
1096696 19750929
4463214 19750929
4462833 19750929
806997 19750929
1140044 19750929
1147640 19750929
1146421 19750929
1143143 19750929
167188 19750929
4463839 19750929
1147354 19751003
1143738 19751003
1147833 19751003
166728 19751003
1138817 19751003
1095033 19751003
1144038 19751003
1095317 19751003
1140144 19751003
1145636 19751003
1141812 19751003
238440 19751003
124801 19751003
1142582 19751007
1139851 19751007
1143912 19751007
1095315 19751007
1141335 19751007
4805959 19751007
1146335 19751007
4806023 19751007
124814 19751007
1140725 19751007
4806069 19751007
1096723 19751007
1143568 19751007
1147930 19751007
1140316 19751008
1139561 19751008
167544 19751008
1140315 19751008
1139365 19751008
1143453 19751008
1143469 19751008
1145975 19751008
1096036 19751008
1169981 19751010
1145587 19751010
1142317 19751010
1142316 19751010
1142667 19751010
4463119 19751010
1139460 19751010
807183 19751010
1142535 19751010
1056380 19751010
4463959 19751010
1143362 19751010
806452 19751010
166773 19751010
238257 19751010
124867 19751010
1146138 19751010
1170456 19751010
167061 19751010
1139510 19751010
1145582 19751010
1095579 19751010
237893 19751010
4463585 19751010
49605 19751010
1140558 19751011
238136 19751011
1056184 19751011
4156844 19751011
4463547 19751011
49303 19751011
1139499 19751011
1170334 19751011
1096902 19751011
1138790 19751011
1095209 19751011
1056344 19751011
1170445 19751011
4805911 19751011
4219259 19751021
1152425 19751021
1080229 19751021
1171528 19751021
239433 19751021
1098247 19751021
1152418 19751021
1154524 19751021
1150133 19751021
1057191 19751021
1149533 19751021
238715 19751021
4533810 19751021
4463988 19751021
1057020 19751021
4681052 19751021
1149006 19751028
239041 19751028
1150609 19751028
807606 19751028
168261 19751028
125333 19751028
1151256 19751028
167844 19751028
1097919 19751028
1152772 19751030
1153741 19751030
239220 19751030
1155991 19751030
1080244 19751030
4464800 19751030
168004 19751030
1149015 19751030
1041288 19751101
1148054 19751101
1041358 19751101
1041322 19751101
4464859 19751105
1150360 19751106
1152118 19751106
807457 19751106
168825 19751106
807626 19751106
1153522 19751106
1150908 19751106
1149179 19751106
1173893 19751106
1152125 19751106
168382 19751106
1097721 19751106
807561 19751106
239022 19751106
4618999 19751106
239000 19751106
4806248 19751106
808207 19751106
1149167 19751106
168706 19751106
4464339 19751106
1155270 19751106
1156263 19751106
1154745 19751106
1156196 19751106
1080307 19751106
167999 19751106
1171440 19751106
4806228 19751106
1150768 19751106
125356 19751106
807500 19751106
1097623 19751106
4533787 19751106
4464643 19751106
1149828 19751106
239432 19751106
1080107 19751107
1153535 19751107
1152748 19751107
1150849 19751107
807567 19751107
1153273 19751107
1151499 19751107
1152737 19751107
1152616 19751107
1150279 19751107
1148835 19751107
1152328 19751107
239657 19751107
125297 19751107
4618902 19751108
50324 19751108
1080130 19751108
50379 19751108
239635 19751108
1150627 19751108
1149785 19751108
1056960 19751108
239094 19751108
1148654 19751108
807965 19751108
167962 19751108
239467 19751108
168800 19751108
1148186 19751108
1080056 19751108
1162946 19751120
808363 19751120
1172187 19751120
1098906 19751120
1171759 19751120
1099447 19751120
1157966 19751120
1161174 19751120
1163585 19751120
1162712 19751120
1172026 19751122
1156636 19751122
1157981 19751122
1158206 19751122
1160565 19751122
1098854 19751122
1157089 19751122
1080572 19751122
1163805 19751122
4806422 19751122
4143070 19751122
1099976 19751122
240154 19751122
1162205 19751122
1159094 19751122
4478215 19751122
1160810 19751122
51052 19751122
1174310 19751122
1162661 19751122
51171 19751122
4480548 19751122
240344 19751122
4619053 19751125
51288 19751125
1174321 19751125
4282762 19751125
51121 19751125
4282809 19751125
1162277 19751125
1161552 19751125
1160733 19751125
1163298 19751125
169085 19751126
1160053 19751126
1080505 19751126
1160085 19751126
1098833 19751126
1099185 19751126
1163490 19751126
4142961 19751126
4465106 19751126
169153 19751204
4219347 19751204
1159899 19751204
4219346 19751204
169836 19751204
808933 19751204
1158834 19751204
4806367 19751204
1172153 19751204
1172162 19751204
1161933 19751204
1099490 19751204
4465947 19751204
808466 19751204
1158298 19751204
4533921 19751204
1162080 19751204
1099793 19751204
1162420 19751204
4466036 19751204
4478230 19751204
1161147 19751204
4282779 19751204
1171737 19751204
1163198 19751204
1161134 19751204
1162419 19751204
4465892 19751204
1158217 19751204
1159574 19751204
4466054 19751204
1156753 19751204
4219327 19751204
169849 19751204
1163931 19751204
1163272 19751204
1162939 19751204
125764 19751204
1172154 19751204
4465231 19751204
4464913 19751204
1162425 19751204
4142932 19751204
1157419 19751204
1163915 19751205
1164376 19751205
1099600 19751205
4465379 19751205
1172367 19751205
4282708 19751205
1166962 19751210
1164835 19751210
1041660 19751210
4681264 19751210
4478268 19751210
1100785 19751210
4534010 19751210
1165406 19751210
1166004 19751210
1165374 19751210
1172585 19751210
1166511 19751211
1165178 19751211
1101406 19751211
1080684 19751211
1166853 19751211
4467280 19751211
1165596 19751211
1166356 19751211
4219675 19751211
1165154 19751211
170260 19751211
1165240 19751211
1165771 19751211
1165607 19751211
1100849 19751211
170086 19751211
1166342 19751211
1100812 19751211
1100795 19751211
52258 19751211
1165268 19751211
52014 19751211
1166882 19751211
4681197 19751211
1166113 19751211
1166774 19751211
1165336 19751211
1165252 19751211
1166089 19751211
1165918 19751211
240923 19751211
1165294 19751212
1166217 19751212
1165726 19751212
1165632 19751212
1166136 19751212
1165728 19751212
52328 19751212
1164808 19751212
1166324 19751212
126182 19751212
1166544 19751212
1100307 19751212
1166319 19751212
809368 19751212
809843 19751212
1058477 19751218
1175851 19751218
1174820 19751218
1178184 19751218
1174479 19751218
1178484 19751218
1176254 19751218
1175488 19751218
1057994 19751218
4282971 19751218
126265 19751218
1100285 19751218
51850 19751220
4377432 19751220
4478344 19751220
1180179 19751220
51876 19751220
51763 19751220
810012 19751220
1179811 19751220
1176793 19751220
170736 19751220
126418 19751220
51748 19751220
1174986 19751223
170172 19751223
169877 19751223
1179933 19751223
1100188 19751223
1178536 19751223
241312 19751223
1180284 19751223
1178155 19751223
1180136 19751228
1179288 19751228
809259 19751228
1176676 19751228
126589 19751228
126597 19751228
240725 19751228
4467689 19751228
1174516 19751228
240673 19751228
1175381 19751228
1100984 19751228
1174704 19751228
1236956 19751228
4143161 19751229
1176123 19751229
1080804 19751229
1101117 19751229
1180333 19751229
4143122 19751229
1175733 19751229
240978 19751229
169901 19751229
1175456 19751230
1177124 19751230
4467333 19751230
1058241 19751230
1178119 19751230
1178623 19751230
1180886 19751230
1178373 19760102
4467379 19760102
4466881 19760102
241215 19760102
1176749 19760102
1236688 19760102
240693 19760102
240705 19760102
1180305 19760102
1058061 19760102
1101105 19760102
1180500 19760102
1100667 19760102
51844 19760102
170478 19760102
4466883 19760102
126521 19760102
1174527 19760102
1178847 19760102
1178276 19760102
1175767 19760102
4478720 19760102
811089 19760108
1058795 19760108
1181337 19760108
1181934 19760108
1181352 19760108
1181264 19760108
1181434 19760108
4951044 19760108
1183038 19760110
1182356 19760110
52901 19760110
171485 19760110
4468162 19760110
1183824 19760110
1081280 19760110
52805 19760110
1188722 19760110
241598 19760110
1184307 19760110
1081149 19760110
1185496 19760114
4283065 19760114
1182540 19760114
1102866 19760114
1182522 19760114
1081223 19760114
1102180 19760114
4468428 19760114
52706 19760114
1188947 19760116
1103638 19760116
1190184 19760116
1190079 19760116
127087 19760116
1185880 19760116
1190716 19760116
1184470 19760116
4534076 19760116
1059084 19760116
1102342 19760116
1102770 19760116
1237891 19760116
1190177 19760116
171969 19760116
1184060 19760116
1102826 19760117
1185892 19760117
1081311 19760117
1184542 19760117
127519 19760117
1183387 19760117
1184717 19760117
4377565 19760117
1187027 19760117
810157 19760117
1059012 19760117
1184333 19760117
1183557 19760117
1183896 19760123
1058977 19760123
171637 19760123
810967 19760123
1182771 19760123
1190952 19760123
1190690 19760123
127014 19760123
1189635 19760123
1184126 19760123
1190471 19760123
810420 19760123
811012 19760123
1182872 19760123
1186011 19760123
1182506 19760123
1183885 19760123
4219752 19760123
1187148 19760123
241962 19760126
1102203 19760126
1182160 19760126
1191068 19760126
126837 19760126
1190464 19760126
171693 19760126
1186897 19760126
4681319 19760129
1190350 19760129
4619744 19760129
1187575 19760129
1182926 19760129
1184598 19760129
1182204 19760129
1189842 19760129
1242651 19760129
1189843 19760129
1187763 19760129
1182960 19760130
1182553 19760130
1182944 19760130
1189009 19760130
1188371 19760130
1059257 19760130
4619695 19760130
1184380 19760130
1183313 19760130
1184611 19760130
811069 19760130
1182128 19760130
1183639 19760202
52400 19760202
52841 19760202
1184901 19760202
1242610 19760202
1189394 19760202
171869 19760202
1185520 19760202
4469086 19760209
1105906 19760209
1059853 19760209
1042551 19760209
1104621 19760209
1238508 19760209
1199232 19760209
1197090 19760209
1105085 19760209
1198269 19760209
1194124 19760209
1238579 19760209
1195378 19760209
1192598 19760209
173100 19760209
53246 19760209
1104422 19760209
4469048 19760209
1196003 19760209
1198194 19760209
1081544 19760209
4499790 19760209
1192938 19760209
53507 19760209
1191795 19760209
4806795 19760209
128294 19760209
4468893 19760209
329 19760209
876 19760209
172501 19760209
1194586 19760209
1196080 19760209
530 19760209
1198828 19760209
811702 19760209
1191709 19760209
1105535 19760209
1104472 19760209
1195737 19760209
1192181 19760209
1194777 19760209
1195520 19760209
1193339 19760209
811739 19760209
53453 19760209
1199525 19760209
172683 19760209
1200368 19760209
1199010 19760209
1195199 19760209
812478 19760213
1105146 19760213
1193381 19760213
4469101 19760213
1239028 19760213
53170 19760213
1193279 19760213
1059932 19760213
1194634 19760213
1193091 19760213
1242821 19760213
1200537 19760213
4283288 19760213
1059412 19760213
608 19760219
1199847 19760219
1200251 19760219
1081590 19760219
1196643 19760219
1200249 19760219
53841 19760219
1191903 19760219
1242722 19760219
1193022 19760219
1191922 19760219
1199845 19760219
1192658 19760219
127864 19760220
1199765 19760220
359 19760220
1195749 19760220
53714 19760220
1194242 19760220
1192197 19760220
1193154 19760220
1195255 19760220
1193505 19760220
1238263 19760220
1106175 19760221
1196242 19760221
1194012 19760221
1198123 19760221
4534187 19760221
1042778 19760221
1059617 19760221
1042138 19760221
1060331 19760221
1193403 19760221
1104748 19760226
946019 19760226
1198075 19760226
1060440 19760226
1244597 19760226
1244639 19760226
1105515 19760227
128231 19760227
1198483 19760227
1194093 19760227
1042527 19760227
1105207 19760227
172943 19760227
1193527 19760227
1198462 19760227
1244814 19760227
1043330 19760227
1042337 19760227
1199804 19760227
1195878 19760227
1198762 19760227
1198470 19760227
1191723 19760227
812389 19760227
1196842 19760227
1195869 19760227
1042307 19760227
1199801 19760227
128045 19760227
1041850 19760227
811760 19760301
128306 19760301
1201161 19760301
1202689 19760301
1043445 19760301
1081430 19760301
1202947 19760301
1043753 19760301
1104933 19760301
1042642 19760301
1201345 19760301
1201884 19760301
1043704 19760301
1201594 19760301
1043060 19760301
1081487 19760301
53194 19760301
812442 19760301
1081681 19760301
54 19760301
1203050 19760301
1201199 19760301
4469188 19760301
1105091 19760301
1202485 19760301
1244604 19760301
1104169 19760301
1041934 19760301
1201835 19760301
1043159 19760301
1202911 19760301
1202089 19760301
1042387 19760301
1043591 19760301
1201372 19760301
811590 19760301
53965 19760301
1201790 19760301
1043284 19760301
942804 19760305
813355 19760305
1108867 19760305
1203954 19760305
1060998 19760305
1243535 19760305
1205069 19760305
1210666 19760305
174389 19760305
54440 19760305
1204387 19760305
1206895 19760305
1107175 19760305
1211013 19760305
1205031 19760311
1107274 19760311
1678 19760311
812906 19760311
1245833 19760311
1082005 19760311
54835 19760311
1206989 19760311
1210750 19760311
1208335 19760311
1207743 19760311
1239991 19760311
1204162 19760311
1206406 19760311
1245211 19760311
1246587 19760311
1211217 19760311
1082153 19760311
1061233 19760315
1247259 19760315
1205719 19760315
1204239 19760315
173967 19760315
128566 19760315
812940 19760315
946146 19760315
1246400 19760315
1245054 19760315
1246377 19760315
174503 19760315
128990 19760315
1203728 19760315
174381 19760315
1207328 19760315
1107887 19760315
1061343 19760315
1239975 19760318
942723 19760318
1245864 19760318
1205494 19760318
1211568 19760318
128721 19760318
173905 19760318
1209977 19760318
1060616 19760318
1210346 19760318
1203082 19760318
1211622 19760318
1212154 19760318
1203763 19760320
1081928 19760320
1107117 19760320
1247248 19760320
173789 19760320
1245194 19760320
1247150 19760320
1247430 19760320
1108543 19760320
946084 19760320
1203253 19760320
1239977 19760320
1203135 19760320
4143276 19760320
54490 19760320
173595 19760320
1209543 19760324
1207912 19760324
1243288 19760324
1243365 19760324
813551 19760324
1244859 19760324
1206934 19760324
174005 19760324
1246846 19760324
1246645 19760324
1243296 19760324
4480637 19760324
1247252 19760324
1203200 19760324
1245805 19760324
1245596 19760324
1210461 19760330
1208224 19760330
1211164 19760330
1246013 19760330
1209665 19760330
173648 19760330
174528 19760330
54963 19760330
1106828 19760330
1108014 19760330
1244891 19760330
1211344 19760330
128802 19760330
1209664 19760330
1107336 19760330
1060859 19760330
1108703 19760330
173952 19760401
1727 19760401
54228 19760401
1204474 19760401
1043988 19760401
1206035 19760401
812863 19760401
1209000 19760401
1107241 19760401
173518 19760401
1245317 19760401
1572 19760401
1206090 19760401
1394 19760402
1204578 19760402
128498 19760402
54915 19760402
128496 19760402
1211148 19760402
1209804 19760402
128864 19760402
1239571 19760402
1246339 19760402
1211207 19760402
1215299 19760406
1248944 19760406
1250811 19760406
1215129 19760409
56158 19760409
1213519 19760409
813803 19760409
766711 19760409
1247558 19760409
129506 19760409
766082 19760409
1215483 19760409
4469547 19760409
814392 19760409
1216542 19760409
814726 19760409
1215358 19760409
1251970 19760409
175062 19760409
129773 19760409
814728 19760409
1215342 19760409
1213438 19760409
1248837 19760409
3115 19760409
1062098 19760410
1218070 19760410
55602 19760410
1217880 19760410
1251771 19760410
1243602 19760410
1044415 19760410
1249043 19760410
55297 19760410
1251488 19760410
1062037 19760410
1216600 19760410
1250513 19760415
1247883 19760415
1216807 19760415
55434 19760415
175225 19760415
1082605 19760415
1249587 19760415
1240426 19760415
1212459 19760415
1215453 19760415
1249355 19760415
1061704 19760415
1082453 19760415
765161 19760415
175295 19760415
814095 19760419
56118 19760419
765433 19760419
1213836 19760419
1213369 19760419
765155 19760419
765039 19760419
765915 19760419
765326 19760419
175629 19760419
1217378 19760419
1214989 19760419
1213390 19760419
1248921 19760419
56033 19760423
1212444 19760423
814539 19760423
766273 19760423
1251619 19760423
1216084 19760423
1248799 19760423
1216352 19760423
1217938 19760423
129315 19760423
2388 19760423
175730 19760423
129867 19760427
1213050 19760427
1250379 19760427
764952 19760427
2801 19760427
1216910 19760427
1251243 19760427
1251235 19760427
1249289 19760427
813817 19760427
1248599 19760427
1250171 19760427
130123 19760427
1217699 19760427
1250107 19760427
814580 19760427
1212935 19760427
1248852 19760427
1248065 19760427
1249793 19760427
1212594 19760429
1082360 19760429
1212571 19760429
1214017 19760429
814036 19760429
1218712 19760429
1212312 19760429
943094 19760429
1214599 19760429
1247813 19760429
1247867 19760429
813765 19760429
175622 19760429
1062093 19760429
1247853 19760429
1252160 19760429
1243643 19760430
55880 19760430
814123 19760430
129944 19760430
1212520 19760430
1213874 19760430
175668 19760430
765338 19760430
765782 19760430
1250299 19760430
4469511 19760430
1220334 19760510
1082974 19760510
130801 19760510
176379 19760510
1044635 19760510
1220101 19760510
56330 19760510
1256702 19760510
1254318 19760510
1062372 19760510
943807 19760510
56816 19760510
56505 19760510
56338 19760518
943635 19760518
1219650 19760518
1255286 19760518
1218776 19760518
11625945 19760519
1218948 19760520
1219970 19760520
1218308 19760520
1219780 19760520
1255931 19760520
3744 19760520
130224 19760520
768547 19760520
1256593 19760520
176497 19760520
1218946 19760520
175835 19760520
1218865 19760520
1259225 19760520
815262 19760525
1257340 19760525
176704 19760525
1253834 19760525
1255372 19760525
1219793 19760525
176353 19760525
1253097 19760525
1255383 19760525
3863 19760525
1220282 19760525
769681 19760525
1254923 19760525
1218215 19760525
1219628 19760525
130277 19760525
1256118 19760525
1082924 19760525
1083175 19760525
769351 19760525
56317 19760525
3522 19760525
130775 19760525
1219800 19760525
1258645 19760525
1257191 19760525
769456 19760525
1253856 19760525
1253571 19760525
1218800 19760525
1258662 19760525
816250 19760525
1221053 19760602
1259242 19760602
769242 19760602
1267938 19760602
943277 19760602
1045317 19760602
1045457 19760602
1257096 19760602
1254211 19760602
1045038 19760602
815656 19760602
1221680 19760602
1221751 19760602
56630 19760602
768715 19760602
1221093 19760602
1221343 19760602
1062943 19760602
56801 19760602
1044870 19760602
130548 19760602
176718 19760602
1255602 19760602
1256110 19760602
1241258 19760602
1083055 19760602
1221120 19760602
130796 19760602
56499 19760602
768506 19760602
1255164 19760602
130249 19760602
1252342 19760602
1258241 19760602
1252833 19760602
4469870 19760602
1255504 19760602
56606 19760602
1258794 19760602
1083114 19760602
3914 19760602
1259111 19760602
56691 19760602
769376 19760602
1256461 19760602
1257643 19760602
130391 19760602
1062193 19760602
815975 19760602
767306 19760602
176303 19760602
1256212 19760602
1258015 19760602
1258248 19760602
176838 19760602
943522 19760602
56613 19760602
769493 19760602
1045904 19760602
175983 19760602
766885 19760602
175832 19760602
1255791 19760602
1045151 19760602
1221231 19760602
816007 19760602
1221943 19760602
1256666 19760602
769003 19760602
1221293 19760602
1257256 19760602
3192 19760602
816217 19760602
1045566 19760602
1259241 19760602
1045089 19760602
1253338 19760602
1045873 19760602
56538 19760602
4007 19760602
1267892 19760610
1267896 19760610
11609336 19760630
11609292 19760630
11634864 19760701
1261617 19760706
1225070 19760706
772550 19760706
944563 19760706
773117 19760706
1222595 19760706
1260540 19760706
1265596 19760706
57538 19760706
1262292 19760706
1260651 19760706
1222362 19760706
177923 19760706
177434 19760706
1263549 19760706
1225123 19760706
1063456 19760706
772194 19760706
1267436 19760706
1264090 19760706
4224 19760706
817086 19760706
131520 19760706
1223718 19760706
57070 19760706
944290 19760706
1241316 19760706
1262154 19760706
57086 19760706
1266517 19760706
4367 19760706
131406 19760706
57460 19760706
1223736 19760706
1262465 19760706
1241311 19760706
1267524 19760706
177223 19760706
131106 19760706
1083677 19760706
1266077 19760706
1262920 19760706
177326 19760706
770378 19760706
4549756 19760706
57401 19760706
178130 19760706
817382 19760706
1063182 19760706
1223616 19760706
1261042 19760706
177408 19760706
1083616 19760706
1267393 19760706
1224162 19760706
1261373 19760706
1223634 19760706
816389 19760706
770159 19760706
772230 19760706
4778 19760706
770557 19760706
772226 19760706
1260801 19760706
177055 19760706
1224428 19760706
1063404 19760706
1224645 19760706
1266273 19760706
817034 19760706
772227 19760706
1046077 19760706
57468 19760706
1083600 19760706
770371 19760706
1262277 19760706
1225192 19760706
1264109 19760706
770482 19760706
1260965 19760706
1266987 19760706
1261521 19760706
1264401 19760706
1262627 19760706
1262719 19760706
944096 19760706
1265442 19760706
1267269 19760706
1224124 19760706
131288 19760706
4143401 19760706
1225201 19760706
772514 19760706
816829 19760706
1262736 19760706
1224561 19760706
1083413 19760706
4283424 19760706
817343 19760706
1261500 19760706
177163 19760706
1265740 19760706
1263144 19760706
1259828 19760706
1265028 19760706
1224912 19760706
772353 19760706
4465 19760706
1265942 19760706
1224492 19760706
1264799 19760706
1222659 19760706
177967 19760706
1262767 19760706
57058 19760706
1267845 19760706
177347 19760706
1225323 19760706
944369 19760706
772172 19760706
1224927 19760706
177807 19760706
816770 19760706
1265071 19760706
772805 19760706
769874 19760706
1265480 19760706
1266727 19760706
57311 19760706
1267780 19760706
1264169 19760706
1224837 19760706
1264641 19760706
1263085 19760706
4694 19760706
1225313 19760706
1083605 19760706
57072 19760706
770353 19760706
1063008 19760706
5083 19760706
11633556 19760721
11618972 19760721
11609575 19760721
11626162 19760721
11626666 19760723
11632395 19760723
11609492 19760723
11615472 19760723
11609458 19760726
11615576 19760726
11628225 19760726
11615140 19760726
1271159 19760802
1046646 19760802
1241598 19760802
58305 19760802
944746 19760802
1084022 19760802
1226515 19760802
1269210 19760802
1226638 19760802
1269738 19760802
775073 19760802
178988 19760802
1269788 19760802
818346 19760802
1046454 19760802
1275787 19760802
818745 19760802
1271101 19760802
1270598 19760802
1272359 19760802
131696 19760802
1225896 19760802
1063923 19760802
1272734 19760802
58379 19760802
1268820 19760802
775887 19760802
1063867 19760802
944793 19760802
818947 19760802
1225989 19760802
5208 19760802
1268313 19760802
1227391 19760802
1273669 19760802
5187 19760802
817818 19760802
775629 19760802
1274126 19760802
1270388 19760802
944956 19760802
1225783 19760802
946891 19760802
1268243 19760802
58250 19760802
1274806 19760802
5104 19760802
1274265 19760802
131911 19760802
1268597 19760802
1272683 19760802
1273269 19760802
817839 19760802
817819 19760802
1063863 19760802
1083924 19760802
775191 19760802
1226425 19760802
1083801 19760802
775152 19760802
773714 19760802
1225498 19760802
1274958 19760802
1269026 19760802
1271146 19760802
1268726 19760802
1064269 19760802
1064132 19760802
775240 19760802
1225911 19760802
1274439 19760802
1269929 19760802
131703 19760802
818805 19760802
1269109 19760802
817799 19760802
1268096 19760802
1046396 19760802
4470441 19760802
1063736 19760802
179441 19760802
775977 19760802
1270134 19760802
1270178 19760802
773579 19760802
1270473 19760802
1227405 19760802
1274608 19760802
1268651 19760802
944849 19760802
1275475 19760802
818479 19760802
1227047 19760802
1226777 19760802
179533 19760802
1271754 19760802
817921 19760802
1064250 19760802
1274387 19760802
1269682 19760802
4470484 19760802
1273234 19760802
1273873 19760802
1271684 19760802
1273595 19760802
944765 19760802
1226432 19760802
5185 19760802
1272884 19760802
179539 19760802
1272809 19760802
57967 19760802
773668 19760802
58618 19760802
1226003 19760802
1275186 19760802
1269409 19760802
178589 19760802
1271386 19760802
58607 19760802
1268557 19760802
178962 19760802
1273841 19760802
179008 19760802
131920 19760802
1226945 19760802
1273845 19760802
1046439 19760802
942608 19760803
1273504 19760803
1226341 19760803
1275530 19760803
773577 19760803
1273237 19760803
819383 19760823
1229741 19760823
935162 19760823
932340 19760823
1229236 19760823
1277618 19760823
945191 19760823
1047568 19760823
933180 19760823
7263 19760823
1228481 19760823
59089 19760823
936781 19760823
180500 19760823
59158 19760823
937605 19760823
1227985 19760823
1047295 19760823
1064638 19760823
932542 19760823
819315 19760823
1228647 19760823
1277230 19760823
180972 19760823
936201 19760823
931712 19760823
132720 19760823
1275974 19760823
935182 19760823
932453 19760823
1229267 19760823
6848 19760823
1276957 19760823
933192 19760823
779787 19760823
1276890 19760823
945233 19760823
1047552 19760823
820341 19760823
6126 19760823
779762 19760823
1228517 19760823
776892 19760823
1228953 19760823
933935 19760823
778807 19760823
936125 19760823
932860 19760823
933734 19760823
776728 19760823
932582 19760823
4470814 19760823
937358 19760823
779588 19760823
935862 19760823
819276 19760823
59586 19760823
4620271 19760823
779571 19760823
934808 19760823
820183 19760823
1064646 19760823
945075 19760823
1229672 19760823
6456 19760823
4681549 19760823
1276501 19760823
1084657 19760823
1276340 19760901
1228890 19760901
938129 19760901
931677 19760901
4620261 19760901
936817 19760901
6874 19760901
938131 19760901
1276823 19760901
180782 19760901
778387 19760901
935099 19760901
776294 19760901
945737 19760901
59358 19760901
945422 19760901
180331 19760901
934971 19760901
932979 19760901
6231 19760901
1277270 19760901
935642 19760901
6716 19760901
933256 19760901
935635 19760901
6838 19760901
819590 19760901
1084410 19760901
7011 19760901
934468 19760901
59301 19760901
1278871 19760901
934964 19760901
1047376 19760901
936276 19760901
179932 19760901
776751 19760901
1278783 19760901
1064989 19760901
934385 19760901
132466 19760901
935119 19760901
1047490 19760901
932617 19760901
1047429 19760901
777069 19760901
1276613 19760901
1277934 19760901
934528 19760901
1277784 19760901
58815 19760901
179605 19760901
935791 19760901
180303 19760901
1065112 19760901
1276286 19760901
59591 19760901
778273 19760901
932895 19760901
1276112 19760901
4807391 19760901
1278525 19760901
1229732 19760901
6930 19760901
819461 19760901
1276599 19760901
1276093 19760901
779102 19760902
1277280 19760902
132292 19760902
179725 19760902
819233 19760902
932099 19760902
1276136 19760902
938349 19760902
180768 19760902
932033 19760902
937486 19760902
1278186 19760902
819335 19760902
181958 19760925
942328 19760925
779865 19760925
939398 19760925
1085087 19760925
940664 19760925
181269 19760925
942166 19760925
939654 19760925
939912 19760925
1231701 19760925
940681 19760925
945890 19760925
4470991 19760925
942279 19760925
7677 19760925
1065333 19760925
1085147 19760925
939209 19760925
1084833 19760925
942006 19760925
1047717 19760925
820915 19760925
7498 19760925
1231422 19760925
940822 19760925
1230350 19760925
940647 19760925
941927 19760925
1230803 19760925
1048003 19760925
1231386 19760925
938884 19760925
941688 19760925
939382 19760925
133091 19760925
942426 19760925
942289 19760925
1047880 19760925
181644 19760925
940315 19760925
59607 19760925
1231505 19760925
939029 19760925
939125 19760925
941709 19760925
938737 19760925
1231088 19760925
941002 19760925
938740 19760925
1241767 19760925
1085089 19760925
1231335 19760925
947862 19761001
781151 19761001
59706 19761001
1065560 19761001
948974 19761001
782406 19761001
1066118 19761001
949033 19761001
949331 19761001
181699 19761001
1231288 19761001
947632 19761001
7509 19761001
947987 19761001
780378 19761001
7967 19761001
780271 19761001
949138 19761001
947973 19761001
948994 19761001
948611 19761001
4681615 19761001
1065570 19761001
1231067 19761001
779989 19761002
133447 19761002
7951 19761002
782301 19761002
821125 19761002
950550 19761002
950017 19761002
1085060 19761002
951398 19761002
952026 19761002
950932 19761002
181075 19761002
820540 19761002
951230 19761002
951308 19761002
952030 19761002
949509 19761002
986135 19761002
1241836 19761002
1230585 19761002
951836 19761002
781795 19761002
782374 19761002
782360 19761002
1231240 19761002
951218 19761002
951480 19761002
1230624 19761002
780146 19761002
952213 19761002
951353 19761002
781319 19761002
781544 19761002
782338 19761002
782316 19761002
780374 19761002
820670 19761002
985940 19761002
7946 19761002
821181 19761002
950122 19761002
7631 19761002
4534519 19761002
132955 19761002
957065 19761020
960921 19761020
1232264 19761020
783075 19761020
8359 19761020
1048475 19761020
953839 19761020
785288 19761020
960208 19761020
954574 19761020
960979 19761020
960478 19761020
60617 19761020
1241841 19761020
133916 19761020
989058 19761020
803203 19761020
822704 19761020
782934 19761020
1048314 19761020
955108 19761020
954083 19761020
986489 19761020
958410 19761020
4807424 19761020
60195 19761020
821500 19761020
961433 19761020
60752 19761020
954699 19761020
956024 19761020
784984 19761020
182570 19761020
60730 19761020
1066365 19761020
960097 19761020
822689 19761020
133801 19761020
134348 19761020
1085377 19761020
962626 19761020
960768 19761020
962688 19761020
957695 19761020
953564 19761020
958175 19761020
955675 19761020
957699 19761020
183631 19761029
958898 19761029
961054 19761029
962942 19761029
952817 19761029
959075 19761029
183774 19761029
8581 19761029
955210 19761029
9096 19761029
134128 19761029
1085484 19761029
962539 19761029
953740 19761029
960019 19761029
986630 19761029
786147 19761029
954692 19761029
822780 19761029
955696 19761029
183284 19761029
785490 19761029
956066 19761029
182733 19761029
986267 19761029
61006 19761029
962064 19761029
182273 19761029
1048031 19761029
961051 19761029
961537 19761029
952955 19761029
956818 19761029
821944 19761029
784997 19761029
60994 19761029
134352 19761029
954110 19761029
1232097 19761029
986503 19761029
952690 19761029
784935 19761029
786195 19761029
962794 19761101
8268 19761101
952759 19761101
958292 19761101
954097 19761101
961399 19761101
959863 19761101
782622 19761101
958143 19761101
956661 19761101
962276 19761101
960783 19761101
959868 19761101
8638 19761101
961159 19761101
8792 19761101
1232065 19761101
957496 19761101
1243965 19761101
182711 19761101
989139 19761101
961721 19761101
985630 19761101
822319 19761101
954496 19761101
955345 19761101
958018 19761101
782786 19761101
961446 19761101
1066914 19761101
959527 19761101
785306 19761101
956659 19761101
986804 19761101
8723 19761101
782692 19761101
959853 19761101
959522 19761101
783117 19761101
1066838 19761101
959850 19761101
961387 19761101
961755 19761101
962807 19761101
954607 19761101
956117 19761101
986362 19761101
8659 19761101
963405 19761121
963632 19761121
966970 19761121
965194 19761121
963646 19761121
788471 19761121
987373 19761121
1067561 19761121
786422 19761121
967633 19761121
787535 19761121
964930 19761121
969750 19761121
968977 19761121
183863 19761121
964796 19761121
1241911 19761121
4377912 19761121
970557 19761121
134838 19761121
963615 19761121
4807529 19761121
967140 19761121
987518 19761121
969123 19761121
966394 19761121
969679 19761121
964270 19761121
1067592 19761121
823303 19761121
966617 19761121
969454 19761121
788066 19761121
967496 19761121
968644 19761121
1067583 19761121
9173 19761121
9438 19761121
987503 19761121
965591 19761121
964797 19761121
823191 19761121
969738 19761121
965937 19761121
966111 19761121
135416 19761121
963335 19761121
969439 19761121
968327 19761121
1233339 19761201
788084 19761201
967160 19761201
823086 19761201
1233727 19761201
1241936 19761201
969069 19761201
9652 19761201
184742 19761201
970886 19761201
964844 19761201
9651 19761201
967231 19761201
969091 19761201
788676 19761201
964155 19761201
967964 19761201
135189 19761201
787580 19761201
1067130 19761201
963303 19761201
134864 19761201
989520 19761201
966316 19761201
966439 19761201
965497 19761201
787591 19761201
963898 19761201
963019 19761201
135362 19761201
1049008 19761201
135185 19761201
786604 19761201
964416 19761201
963237 19761201
964946 19761201
964559 19761201
971092 19761201
969861 19761201
970131 19761201
786411 19761201
1086049 19761201
135191 19761201
9532 19761201
9258 19761201
822959 19761201
9940 19761201
135347 19761201
786412 19761201
1049062 19761201
970262 19761201
184448 19761203
135151 19761203
972278 19761203
972561 19761203
1085868 19761203
987102 19761203
971696 19761203
787489 19761203
972281 19761203
973304 19761203
823139 19761203
61592 19761203
971992 19761203
788568 19761203
973644 19761203
1049131 19761203
788039 19761203
823485 19761203
973770 19761203
823330 19761203
972804 19761203
1241906 19761203
135323 19761203
1233091 19761203
971943 19761203
973545 19761203
11626928 19761216
11626983 19761216
11614514 19761216
979166 19761223
979944 19761223
1068387 19761223
1068035 19761223
979158 19761223
984363 19761223
185873 19761223
4471118 19761223
985461 19761223
982905 19761223
984093 19761223
1049418 19761223
988817 19761223
790306 19761223
983385 19761223
185464 19761223
1049360 19761223
981392 19761223
824289 19761223
135940 19761223
185974 19761223
61918 19761223
983332 19761223
980949 19761223
984118 19761223
978128 19761223
135960 19761223
979547 19761223
790218 19761223
824054 19761223
973932 19761223
824374 19761223
981811 19761223
978013 19761223
4499856 19761223
990045 19761223
982287 19761223
985475 19761223
983677 19761223
974088 19761223
10826 19761223
987886 19761223
979420 19761223
980184 19761223
1234019 19761230
982990 19761230
135874 19761230
981952 19761230
985176 19761230
975519 19761230
790878 19761230
790886 19761230
823969 19761230
973998 19761230
974401 19761230
984862 19761230
789797 19761230
975082 19761230
975438 19761230
988550 19761230
978607 19761230
1049488 19761230
975079 19761230
1086561 19761230
978852 19761230
984615 19761230
184844 19761230
984865 19761230
981075 19761230
983157 19761230
824001 19761230
790475 19761230
981857 19761230
981412 19761230
790110 19761230
977366 19761230
185746 19761230
10928 19761230
10107 19761230
985542 19761230
1086650 19761230
184916 19761230
185389 19761230
977744 19761230
1068673 19761230
982439 19761230
981684 19761230
1049500 19761230
62179 19761230
185091 19761230
824173 19761230
988578 19761230
976777 19761230
788919 19761230
136148 19761230
790519 19761230
976720 19761230
135745 19761230
985245 19761230
185984 19761230
984123 19761230
988073 19761230
973854 19761230
984982 19761230
976012 19761230
10665 19761230
789220 19761230
185622 19761230
978353 19761230
985448 19761230
1068451 19761230
789089 19770103
4534626 19770103
978968 19770103
1086593 19770103
988266 19770103
974156 19770103
790258 19770103
976856 19770103
976756 19770103
789895 19770103
987844 19770103
790366 19770103
982641 19770103
981203 19770103
974711 19770103
824939 19770103
62328 19770103
790623 19770103
976170 19770103
985010 19770103
984928 19770103
10143 19770103
135834 19770103
1068181 19770103
980270 19770103
790984 19770103
983974 19770103
983113 19770103
980511 19770103
980672 19770103
824825 19770103
1049514 19770103
980119 19770103
974658 19770103
978174 19770103
136117 19770103
983204 19770103
788842 19770103
975097 19770103
983023 19770103
983095 19770103
976452 19770103
1086112 19770103
980670 19770103
983954 19770103
790327 19770103
985211 19770103
10489 19770103
990927 19770125
999573 19770125
826243 19770125
995240 19770125
995045 19770125
992453 19770125
996113 19770125
793388 19770125
793270 19770125
11598 19770125
997322 19770125
991324 19770125
993461 19770125
136884 19770125
996812 19770125
791522 19770125
998694 19770125
990564 19770125
791622 19770125
791407 19770125
991417 19770125
998479 19770125
992537 19770125
994772 19770125
990895 19770125
990146 19770125
992368 19770125
998059 19770125
1033187 19770125
825748 19770125
4549785 19770125
999472 19770125
825579 19770125
136755 19770125
997974 19770125
793543 19770125
995967 19770125
991573 19770125
991917 19770125
990747 19770125
998386 19770125
1033579 19770125
1033345 19770125
136454 19770125
997669 19770125
1033461 19770125
186851 19770125
11652 19770125
792951 19770125
792475 19770125
793343 19770125
994731 19770128
992376 19770128
998854 19770128
136873 19770128
1068824 19770128
1068904 19770128
991518 19770128
1033504 19770128
1049800 19770128
1068847 19770128
1033224 19770128
997462 19770128
791835 19770128
1069214 19770128
1050173 19770128
825144 19770128
318599 19770128
1050085 19770128
997457 19770128
792539 19770128
998615 19770129
11358 19770129
998530 19770129
993988 19770129
825578 19770129
1033758 19770129
996204 19770129
998910 19770129
992057 19770129
999076 19770129
994976 19770129
11384 19770129
792836 19770129
1086825 19770129
10969 19770129
830256 19770129
186575 19770129
401446 19770129
994640 19770129
995302 19770129
1086887 19770129
1234529 19770129
992218 19770129
992705 19770129
990263 19770129
997880 19770129
136836 19770129
1050016 19770129
998111 19770129
186889 19770129
186573 19770129
830300 19770129
11804 19770129
825952 19770129
1000467 19770216
1006753 19770216
1001196 19770216
137083 19770216
999978 19770216
999799 19770216
1007967 19770216
1006228 19770216
1050393 19770216
794889 19770216
1002327 19770216
794462 19770216
1034111 19770216
1036788 19770216
990117 19770216
1036730 19770216
1001070 19770216
137394 19770216
1087336 19770216
1006363 19770216
1034456 19770216
1003503 19770216
793919 19770216
1008210 19770216
1034351 19770216
1001851 19770216
1008134 19770216
1008218 19770216
1050627 19770216
1001533 19770216
187779 19770216
188110 19770216
1002744 19770216
1051154 19770216
1005313 19770216
318680 19770216
1004169 19770216
1070285 19770216
1000242 19770216
137524 19770216
1008594 19770216
1034013 19770216
826620 19770216
1001801 19770216
264289 19770216
137303 19770216
187594 19770216
318729 19770216
1002584 19770216
1000958 19770224
827059 19770224
826547 19770224
1007436 19770224
1003984 19770224
1070003 19770224
1004448 19770224
1087494 19770224
1003626 19770224
1005992 19770224
1008361 19770224
4620417 19770224
826466 19770224
1235863 19770224
1007433 19770224
1001885 19770224
827228 19770224
1050403 19770224
137181 19770224
1005148 19770224
1050290 19770224
1000291 19770224
63588 19770224
1005737 19770224
187276 19770224
1003614 19770224
1050569 19770224
1001742 19770224
63607 19770224
1034009 19770224
794029 19770224
1001675 19770224
1003247 19770224
1003373 19770224
187854 19770224
1008037 19770224
1003730 19770224
1003913 19770224
1050342 19770224
1003893 19770224
1050412 19770224
1001667 19770224
583783 19770224
1008825 19770224
299799 19770226
12234 19770226
1034390 19770226
1070038 19770226
1001434 19770226
1001973 19770226
187942 19770226
1000855 19770226
1008684 19770226
318737 19770226
1005571 19770226
827173 19770226
794412 19770226
830706 19770226
1006813 19770226
1006437 19770226
1007204 19770226
318831 19770226
264303 19770226
1005542 19770226
1007258 19770226
999830 19770226
12134 19770226
318642 19770226
64064 19770226
831636 19770226
1005514 19770226
793939 19770226
137275 19770226
63681 19770226
1087246 19770226
1234844 19770226
63694 19770226
1087439 19770226
187634 19770226
63861 19770226
64160 19770226
4534654 19770226
4471202 19770226
1004708 19770226
318771 19770226
13691 19770315
1012231 19770315
4534711 19770315
831997 19770315
1013360 19770315
1016211 19770315
64730 19770315
1012557 19770315
796495 19770315
64917 19770315
401675 19770315
1012220 19770315
1009720 19770315
835723 19770315
832543 19770315
64309 19770315
827665 19770315
835755 19770315
1010415 19770315
1009049 19770315
1009602 19770315
834788 19770315
795551 19770315
64942 19770315
1013255 19770315
1013117 19770315
556774 19770315
1011172 19770315
188617 19770315
1013804 19770315
796841 19770315
851461 19770315
836227 19770315
318954 19770315
188870 19770315
827486 19770315
1010834 19770315
1070819 19770315
1010812 19770315
1012110 19770315
12868 19770315
13138 19770315
1012101 19770315
1010654 19770315
1009197 19770321
1087609 19770321
188998 19770321
64609 19770321
832597 19770321
835339 19770321
832851 19770321
1012326 19770321
832945 19770321
319437 19770321
1013443 19770321
835863 19770321
1014609 19770321
1034812 19770321
401804 19770321
264468 19770321
796785 19770321
1009513 19770321
797312 19770321
64774 19770321
796461 19770321
831799 19770321
797108 19770321
1011214 19770321
1012475 19770321
834243 19770321
1011334 19770321
188742 19770321
1014697 19770321
1011542 19770321
834410 19770321
832763 19770321
834506 19770321
827751 19770321
1011972 19770321
1014567 19770321
835130 19770321
189124 19770321
1009828 19770321
1011399 19770321
1035101 19770321
189007 19770321
795476 19770321
556780 19770321
4807519 19770321
833997 19770321
264527 19770331
797205 19770331
576256 19770331
1014032 19770331
1015623 19770331
13744 19770331
832325 19770331
835661 19770331
796882 19770331
832327 19770331
1010234 19770331
831868 19770331
556743 19770331
796747 19770331
319278 19770331
795604 19770331
64985 19770331
827476 19770331
1014636 19770331
1015584 19770331
1009667 19770331
834989 19770331
556786 19770331
137827 19770331
1010543 19770331
1070359 19770331
1011385 19770331
834729 19770331
831897 19770331
833686 19770331
319696 19770331
1087854 19770331
189528 19770331
299965 19770331
1034829 19770331
264625 19770331
64853 19770331
1013427 19770331
401731 19770331
189715 19770331
401946 19770331
188991 19770331
796789 19770331
264549 19770331
1034496 19770331
1011017 19770331
137910 19770331
833063 19770331
64360 19770331
834725 19770331
319382 19770331
1034574 19770331
556885 19770401
1037057 19770401
836521 19770401
836688 19770401
836363 19770401
13393 19770401
1051583 19770401
1020609 19770415
798213 19770415
576554 19770415
1018908 19770415
1018366 19770415
837979 19770415
838676 19770415
1018234 19770415
841441 19770415
1017936 19770415
828425 19770415
838247 19770415
556959 19770415
839919 19770415
189970 19770415
1017004 19770415
1235190 19770415
838994 19770415
320016 19770415
584500 19770415
1071179 19770415
843272 19770415
840018 19770415
1017853 19770415
584583 19770415
838435 19770415
839922 19770415
189860 19770415
840214 19770415
65525 19770415
836961 19770415
65249 19770415
1017216 19770415
1035247 19770415
1035315 19770415
1017798 19770415
838328 19770415
138736 19770415
1019684 19770415
842072 19770415
843054 19770415
576445 19770415
190505 19770415
402530 19770415
836861 19770425
190176 19770425
65942 19770425
319953 19770425
1016929 19770425
1071340 19770425
1017383 19770425
1017153 19770425
841208 19770425
828354 19770425
798201 19770425
1017149 19770425
1017156 19770425
265114 19770425
840184 19770425
841951 19770425
300202 19770425
1016685 19770425
842246 19770425
841674 19770425
837439 19770425
1021042 19770425
14289 19770425
1016944 19770425
842271 19770425
402878 19770425
828356 19770425
841005 19770425
837711 19770425
841852 19770425
797451 19770425
1017747 19770425
190767 19770425
1035254 19770425
840807 19770425
1019865 19770425
14287 19770425
402896 19770425
65563 19770425
1017037 19770425
1037192 19770425
190879 19770425
320382 19770425
1018713 19770425
556964 19770428
840360 19770428
840593 19770428
841455 19770428
1087884 19770428
191033 19770428
189946 19770428
190544 19770428
190413 19770428
841266 19770428
1020341 19770428
839928 19770428
320816 19770428
838217 19770428
139123 19770428
190885 19770428
1018968 19770428
14237 19770428
1021016 19770428
66000 19770428
584441 19770428
264942 19770428
320553 19770430
1051777 19770430
1019335 19770430
1018724 19770430
839495 19770430
839846 19770430
1017838 19770430
138602 19770430
189847 19770430
1071033 19770430
402408 19770430
1018481 19770430
1018726 19770430
837070 19770430
320644 19770430
14028 19770430
1235116 19770430
843269 19770430
797693 19770430
65263 19770430
841740 19770430
839366 19770430
842126 19770430
798025 19770430
848186 19770512
1088093 19770512
66404 19770512
848661 19770512
1021166 19770512
192191 19770512
1021696 19770512
66058 19770512
585049 19770512
15181 19770512
1037285 19770512
139271 19770512
1022123 19770512
843784 19770512
191840 19770512
1021230 19770512
845356 19770512
585007 19770512
403440 19770512
798670 19770512
139233 19770512
846607 19770512
1235266 19770512
191997 19770512
847976 19770512
1021699 19770512
844524 19770512
1235347 19770512
843592 19770512
847985 19770512
844603 19770512
1021444 19770512
1022054 19770512
845308 19770512
848669 19770512
849254 19770512
321736 19770512
848514 19770512
403047 19770512
844413 19770520
576663 19770520
557606 19770520
828588 19770520
4143509 19770520
585020 19770520
847839 19770520
1022667 19770520
191313 19770520
844210 19770520
847010 19770520
847393 19770520
66160 19770520
66819 19770520
1022850 19770520
403720 19770520
557767 19770520
1022613 19770520
1023177 19770520
1023175 19770520
847144 19770520
847786 19770520
848249 19770520
403702 19770520
585191 19770520
322643 19770520
845997 19770520
191938 19770520
1022971 19770520
844186 19770520
139369 19770520
1037300 19770525
139699 19770525
845444 19770525
4143504 19770525
843919 19770525
847377 19770525
15088 19770525
847890 19770525
847444 19770525
1023109 19770525
1035517 19770525
846672 19770525
845903 19770525
403367 19770525
847113 19770525
799384 19770525
322194 19770525
1023193 19770525
14885 19770525
192132 19770525
847224 19770525
798737 19770525
15547 19770525
1022364 19770525
843862 19770525
849128 19770525
139798 19770525
848453 19770525
844359 19770525
1023908 19770527
850357 19770527
403744 19770527
584823 19770527
66573 19770527
850542 19770527
66671 19770527
192123 19770527
849976 19770527
321724 19770527
321307 19770527
850423 19770527
1024295 19770527
828613 19770527
850499 19770527
321882 19770527
849529 19770527
66816 19770527
1088150 19770527
850557 19770527
851002 19770527
403766 19770527
850962 19770527
1024088 19770527
1024352 19770527
321805 19770527
1024359 19770527
1235472 19770527
191534 19770527
1024263 19770527
1024200 19770527
300287 19770527
850123 19770527
1088301 19770611
558044 19770611
856696 19770611
856900 19770611
140281 19770611
1035892 19770611
404293 19770611
853729 19770611
853811 19770611
855159 19770611
323635 19770611
192928 19770611
853743 19770611
857735 19770611
140405 19770611
853612 19770611
854057 19770611
1026097 19770611
853741 19770611
852665 19770611
67039 19770611
1024878 19770611
140356 19770611
855319 19770611
853934 19770611
857232 19770611
1035847 19770611
1024860 19770611
1025829 19770611
15919 19770611
67351 19770611
67666 19770611
854987 19770611
1030738 19770611
852059 19770611
852104 19770611
855312 19770611
15725 19770611
1235583 19770611
1025627 19770611
1024623 19770611
856027 19770622
67640 19770622
67027 19770622
324031 19770622
857256 19770622
856705 19770622
852647 19770622
853425 19770622
324192 19770622
1025084 19770622
1071679 19770622
853527 19770622
1025979 19770622
856394 19770622
851984 19770622
15838 19770622
853939 19770622
140167 19770622
854815 19770622
1071710 19770622
265811 19770622
854058 19770622
558751 19770622
855769 19770622
799556 19770622
855790 19770622
857333 19770622
852337 19770622
852874 19770622
16013 19770622
855832 19770622
857501 19770622
854572 19770622
853250 19770622
856819 19770622
854348 19770622
1071637 19770622
193259 19770622
67307 19770622
854683 19770622
1025987 19770622
15798 19770622
1235571 19770622
856579 19770622
1071574 19770622
404395 19770622
192515 19770622
856410 19770622
859931 19770630
557988 19770630
860110 19770630
860948 19770630
859886 19770630
859763 19770630
858170 19770630
858338 19770630
67018 19770630
67156 19770630
858491 19770630
16348 19770630
859443 19770630
870899 19770630
859796 19770630
799863 19770630
859736 19770630
857910 19770630
858164 19770630
870585 19770630
577124 19770630
870603 19770630
858954 19770630
323836 19770630
1026212 19770630
857821 19770630
323405 19770630
1026086 19770630
139933 19770630
10297002 19770630
861065 19770630
858966 19770630
404754 19770630
1235513 19770630
1025936 19770630
323731 19770630
266331 19770630
192325 19770630
404873 19770630
860711 19770630
322911 19770630
1030818 19770630
192442 19770630
859966 19770630
404373 19770630
859065 19770630
857967 19770630
859902 19770630
585432 19770630
870758 19770630
860720 19770630
870736 19770630
140317 19770630
192607 19770630
858299 19770630
1024731 19770630
404137 19770630
1025591 19770630
857940 19770630
859192 19770630
558272 19770630
1030666 19770630
860013 19770630
867036 19770718
583627 19770718
325044 19770718
266805 19770718
266812 19770718
865158 19770718
141082 19770718
301254 19770718
868067 19770718
868128 19770718
68532 19770718
141116 19770718
868367 19770718
863254 19770718
867748 19770718
194125 19770718
865170 19770718
141157 19770718
585706 19770718
325400 19770718
868372 19770718
405651 19770718
1027208 19770718
1026430 19770718
867986 19770718
863200 19770718
864312 19770718
141189 19770718
324671 19770718
863032 19770718
862987 19770718
867064 19770718
67882 19770718
193530 19770718
862996 19770718
864613 19770718
405448 19770718
1235951 19770718
17133 19770718
324892 19770718
861768 19770718
864344 19770718
585624 19770718
865516 19770718
1026724 19770718
867918 19770718
867683 19770718
301343 19770718
865896 19770718
864127 19770718
194293 19770718
140732 19770718
865726 19770718
829179 19770718
68467 19770718
585638 19770718
266661 19770718
585880 19770723
301181 19770723
324560 19770723
868887 19770723
325008 19770723
4620507 19770723
861500 19770723
301370 19770723
868428 19770723
586030 19770723
868082 19770723
865922 19770723
861435 19770723
868472 19770723
193831 19770723
4471382 19770723
1027437 19770723
1026770 19770723
68621 19770723
1026276 19770723
16971 19770723
266792 19770723
864736 19770723
800338 19770723
861427 19770723
10314715 19770723
193850 19770723
325123 19770729
864573 19770729
325219 19770729
861587 19770729
861142 19770729
863610 19770729
301282 19770729
558897 19770729
325065 19770729
194287 19770729
865347 19770729
326092 19770729
866827 19770729
800228 19770729
866116 19770729
324933 19770729
863100 19770729
266408 19770729
862071 19770729
1027628 19770812
406668 19770812
878727 19770812
878018 19770812
878302 19770812
876284 19770812
326666 19770812
872755 19770812
872749 19770812
879629 19770812
586241 19770812
878421 19770812
194817 19770812
327541 19770812
17671 19770812
1027653 19770812
301700 19770812
879913 19770812
141689 19770812
586158 19770812
873346 19770812
406409 19770812
877215 19770812
1028329 19770812
1027859 19770812
875422 19770812
327957 19770812
879558 19770812
141758 19770812
878417 19770812
875871 19770812
874537 19770812
875742 19770812
195448 19770812
871506 19770812
875310 19770812
880185 19770812
871611 19770812
872166 19770812
17589 19770812
141331 19770812
301733 19770812
873188 19770812
874844 19770812
875593 19770812
876721 19770812
559804 19770812
1027940 19770812
406722 19770812
874854 19770812
68804 19770812
872996 19770812
877312 19770812
800656 19770812
406509 19770812
195357 19770812
873690 19770812
559946 19770812
871673 19770812
1072008 19770812
327411 19770825
879278 19770825
560070 19770825
879178 19770825
873703 19770825
559524 19770825
873901 19770825
875188 19770825
880192 19770825
586959 19770825
301524 19770825
875993 19770825
878489 19770825
875893 19770825
326759 19770825
1028084 19770825
877555 19770825
406185 19770825
877561 19770825
1028013 19770825
878455 19770825
878918 19770825
878073 19770825
876462 19770825
141746 19770825
327063 19770825
406426 19770825
872887 19770825
829279 19770825
876792 19770825
873066 19770825
69287 19770825
141650 19770825
1088441 19770825
1028148 19770825
879753 19770825
875680 19770825
586212 19770825
874931 19770825
141756 19770825
879897 19770902
879373 19770902
871374 19770902
877116 19770902
873570 19770902
586350 19770902
877162 19770902
1028173 19770902
327591 19770902
1072095 19770902
69288 19770902
879851 19770902
873323 19770902
880045 19770902
871431 19770902
800407 19770902
195371 19770902
326546 19770902
69042 19770902
871371 19770902
195319 19770902
195341 19770902
873074 19770902
69331 19770902
586835 19770902
872536 19770902
577502 19770902
326638 19770902
879139 19770902
195480 19770902
586663 19770902
880115 19770902
11609939 19770915
407495 19770917
880975 19770917
196168 19770917
1037491 19770917
1029132 19770917
883951 19770917
196495 19770917
1072196 19770917
4534970 19770917
881146 19770917
1029341 19770917
882929 19770917
883066 19770917
267495 19770917
18712 19770917
560760 19770917
407810 19770917
882785 19770917
883245 19770917
18995 19770917
1028783 19770917
195706 19770917
881625 19770917
800778 19770917
328148 19770917
142430 19770917
4220140 19770917
882030 19770917
883248 19770917
196445 19770917
881718 19770917
560534 19770917
882509 19770917
882873 19770917
142097 19770917
1029040 19770917
882616 19770917
883564 19770917
883790 19770917
560710 19770917
881467 19770917
196390 19770917
880619 19770917
883890 19770917
329514 19770917
883599 19770917
884368 19770922
1072366 19770922
69751 19770922
18618 19770922
328301 19770922
885856 19770922
560264 19770922
407681 19770922
884842 19770922
884645 19770922
885733 19770922
328335 19770922
888343 19770922
887407 19770922
407192 19770922
888994 19770922
142365 19770922
887615 19770922
884569 19770922
884101 19770922
142072 19770922
888245 19770922
18390 19770922
887318 19770922
267867 19770922
69711 19770922
406959 19770922
886113 19770922
886991 19770922
69667 19770922
889287 19770922
884920 19770922
329489 19770922
887146 19770922
886291 19770922
888615 19770922
889516 19770922
142110 19770922
887158 19770922
886220 19770922
560569 19770922
407174 19770922
329245 19770922
301788 19770922
886605 19770922
576086 19770922
196500 19770922
18933 19770922
69549 19770922
886890 19770922
196538 19770922
884863 19770922
888854 19770922
886602 19770922
887580 19770922
560807 19770922
329766 19770922
889105 19770922
302116 19770922
18257 19770922
888167 19770922
885262 19770922
11631863 19770923
18389 19770929
886655 19770929
587266 19770929
407651 19770929
888599 19770929
889505 19770929
328395 19770929
884602 19770929
885788 19770929
884730 19770929
329114 19770929
329469 19770929
1072242 19770929
886353 19770929
18427 19770929
887270 19770929
888819 19770929
560424 19770929
896309 19771014
196897 19771014
1052158 19771014
897460 19771014
409175 19771014
331762 19771014
899248 19771014
331900 19771014
894530 19771014
889960 19771014
268422 19771014
268179 19771014
893211 19771014
408033 19771014
409308 19771014
898122 19771014
898420 19771014
330131 19771014
897296 19771014
898703 19771014
407949 19771014
408239 19771014
71073 19771014
408238 19771014
900784 19771014
891171 19771014
800961 19771014
901124 19771014
894702 19771014
898404 19771014
893605 19771014
891498 19771014
587886 19771014
19125 19771014
890115 19771014
899259 19771014
268257 19771014
408820 19771014
561606 19771014
899267 19771014
898305 19771014
891740 19771014
894140 19771020
408634 19771020
302641 19771020
891274 19771020
895424 19771020
408250 19771020
829478 19771020
302488 19771020
900216 19771020
196997 19771020
409121 19771020
896906 19771020
197720 19771020
331739 19771020
408064 19771020
898133 19771020
891921 19771020
895595 19771020
19469 19771020
899375 19771020
561097 19771020
268211 19771020
889707 19771020
901147 19771020
891936 19771020
899448 19771020
899517 19771020
900684 19771020
332082 19771020
560863 19771020
898720 19771020
898585 19771020
143235 19771020
329973 19771020
892972 19771020
899138 19771020
900042 19771020
561380 19771020
330547 19771020
143144 19771020
331569 19771020
899199 19771020
900676 19771020
302649 19771020
894490 19771020
892159 19771020
197591 19771028
895236 19771028
900834 19771028
890621 19771028
561307 19771028
1030111 19771028
896352 19771028
578229 19771028
196836 19771028
898073 19771028
331993 19771028
897864 19771028
901269 19771028
900841 19771028
587667 19771028
331562 19771028
330079 19771028
898223 19771028
893422 19771028
408489 19771028
897208 19771028
409369 19771028
891961 19771028
196924 19771028
893817 19771028
331516 19771028
331538 19771028
1029810 19771028
897623 19771028
890614 19771028
900463 19771028
893846 19771028
893668 19771028
330306 19771028
330526 19771028
889693 19771028
409342 19771028
899578 19771028
70860 19771028
895245 19771028
4220151 19771028
890927 19771031
892589 19771031
898531 19771031
1030193 19771031
898529 19771031
901014 19771031
899848 19771031
901001 19771031
897149 19771031
408659 19771031
896000 19771031
897896 19771031
896004 19771031
197372 19771031
578272 19771031
900338 19771031
197387 19771031
896299 19771031
19757 19771031
892530 19771031
801016 19771031
302423 19771031
900202 19771031
197073 19771031
197665 19771031
331644 19771031
900439 19771031
890977 19771031
20155 19771125
578674 19771125
905617 19771125
198157 19771125
410114 19771125
902969 19771125
269485 19771125
562110 19771125
904193 19771125
906029 19771125
71820 19771125
905947 19771125
906935 19771125
561617 19771125
143668 19771125
903370 19771125
143399 19771125
1236254 19771125
143571 19771125
1052207 19771125
578616 19771125
20751 19771125
902111 19771125
409949 19771125
906618 19771125
902285 19771125
902585 19771125
333122 19771125
903958 19771125
20141 19771125
905074 19771125
4535095 19771125
904016 19771125
4620574 19771125
902216 19771125
269213 19771125
20377 19771125
904092 19771125
20779 19771125
901882 19771125
903540 19771125
199080 19771125
198061 19771125
242883 19771125
905979 19771125
269392 19771125
907380 19771125
906617 19771125
303008 19771125
904267 19771125
334123 19771125
409430 19771125
904330 19771125
901858 19771125
332247 19771125
332309 19771125
902292 19771125
269337 19771125
903892 19771125
907377 19771125
906743 19771125
902959 19771125
409715 19771125
332245 19771125
902469 19771125
902057 19771125
905646 19771125
906549 19771125
198704 19771125
269648 19771125
901713 19771125
71471 19771130
908128 19771130
302779 19771130
561948 19771130
911268 19771130
909228 19771130
910900 19771130
909905 19771130
198195 19771130
71498 19771130
910533 19771130
908577 19771130
409891 19771130
908306 19771130
911139 19771130
908274 19771130
908213 19771130
908741 19771130
909356 19771130
910371 19771130
907752 19771130
198840 19771130
198116 19771130
198946 19771130
1072677 19771130
198877 19771130
908397 19771130
911072 19771130
71264 19771130
269368 19771130
199116 19771130
242788 19771130
410038 19771130
20647 19771130
909454 19771130
334042 19771130
909025 19771130
410027 19771130
908195 19771130
333605 19771130
302949 19771130
911316 19771130
242787 19771130
334038 19771130
333875 19771130
1030275 19771130
910503 19771130
908675 19771130
561611 19771130
829520 19771130
242777 19771130
302920 19771130
910194 19771130
333538 19771130
913257 19771229
270220 19771229
411452 19771229
335105 19771229
303316 19771229
562205 19771229
562661 19771229
911769 19771229
335181 19771229
912873 19771229
919830 19771229
919403 19771229
578844 19771229
911860 19771229
920279 19771229
243213 19771229
915231 19771229
912000 19771229
912954 19771229
913175 19771229
917504 19771229
20968 19771229
21087 19771229
578985 19771229
199572 19771229
243194 19771229
919021 19771229
914420 19771229
913639 19771229
914672 19771229
920726 19771229
917745 19771229
921146 19771229
917088 19771229
920022 19771229
912351 19771229
410513 19771229
562605 19771229
917207 19771229
920456 19771229
915441 19771229
920133 19771229
578789 19771229
917310 19771229
912798 19771229
410503 19771229
334692 19771229
920690 19771229
920633 19771229
919174 19771229
918081 19771229
4471493 19771229
410905 19771229
918973 19771229
911638 19771229
335870 19771229
918791 19771229
1031148 19771229
1031256 19771229
919840 19771229
920903 19771229
410462 19771229
335543 19771229
921247 19771229
921793 19771229
199283 19771229
144352 19771229
303247 19771229
243345 19771229
918891 19771229
918976 19771229
71941 19771229
921766 19771229
334465 19771229
913114 19771229
578861 19771229
921309 19771229
334581 19771229
919564 19771229
911908 19771229
269874 19771229
335838 19771229
199991 19771229
334277 19771229
918156 19771229
1030969 19771229
919882 19771229
921366 19771229
410953 19771229
199526 19771229
917634 19771229
916421 19771229
914843 19771229
914152 19771229
336017 19771229
914288 19771229
579032 19771229
4283550 19771229
918852 19771229
21148 19771229
917039 19771229
144008 19771229
4535295 19771229
562604 19771229
915960 19771229
334586 19771229
72447 19771229
913850 19771229
911980 19771229
915038 19771229
913552 19771229
913073 19771229
916306 19771229
911989 19771229
912358 19771229
918124 19771229
411284 19771229
562325 19771229
921152 19771229
921004 19771229
410494 19771229
920693 19771229
921519 19771229
200087 19771229
335478 19771229
411186 19771229
929704 19780127
927960 19780127
336243 19780127
930545 19780127
928399 19780127
931395 19780127
1036374 19780127
22086 19780127
929006 19780127
563159 19780127
22139 19780127
411928 19780127
200672 19780127
925881 19780127
923374 19780127
4535433 19780127
925720 19780127
926093 19780127
924377 19780127
337810 19780127
924886 19780127
412006 19780127
922102 19780127
200821 19780127
929538 19780127
4535429 19780127
201009 19780127
927217 19780127
923443 19780127
411734 19780127
244251 19780127
4620693 19780127
926728 19780127
244202 19780127
927504 19780127
72780 19780127
928919 19780127
73139 19780127
928711 19780127
588212 19780127
73096 19780127
929942 19780127
927678 19780127
930032 19780127
923620 19780127
929331 19780127
21784 19780127
200384 19780127
922037 19780127
1031349 19780127
336168 19780127
924561 19780127
243809 19780127
930739 19780127
336553 19780127
562759 19780127
270462 19780127
73313 19780127
926586 19780127
411962 19780127
145173 19780127
928662 19780127
618480 19780127
270872 19780127
925874 19780127
4535405 19780127
801424 19780127
927569 19780127
925005 19780127
926338 19780127
928445 19780127
200795 19780127
927235 19780127
22327 19780127
21778 19780127
563056 19780127
931009 19780127
243837 19780127
930335 19780127
337323 19780127
243535 19780127
412269 19780127
927492 19780127
72803 19780127
922872 19780127
922083 19780127
336679 19780127
243939 19780127
927438 19780127
562965 19780127
925141 19780127
73254 19780127
930814 19780127
927322 19780127
929816 19780127
243810 19780127
72927 19780127
923940 19780127
925105 19780127
931557 19780127
922601 19780127
563164 19780127
618366 19780127
923264 19780127
929469 19780127
930254 19780127
924873 19780127
930390 19780127
928765 19780127
579166 19780127
1031334 19780127
336443 19780127
144917 19780127
927155 19780127
925629 19780127
927582 19780127
11636699 19780217
588564 19780218
595227 19780218
145499 19780218
596633 19780218
596060 19780218
592908 19780218
337984 19780218
338067 19780218
145487 19780218
594394 19780218
413064 19780218
589657 19780218
589256 19780218
597002 19780218
271129 19780218
591999 19780218
596586 19780218
801539 19780218
592900 19780218
413547 19780218
201854 19780218
592184 19780218
303986 19780218
590633 19780218
413189 19780218
594840 19780218
594928 19780218
592705 19780218
413271 19780218
412542 19780218
591039 19780218
801548 19780218
595847 19780218
619862 19780218
590461 19780218
579579 19780218
1073178 19780218
593616 19780218
592980 19780218
618847 19780218
338258 19780218
74069 19780218
590223 19780218
594716 19780218
595617 19780218
592158 19780218
595014 19780218
588862 19780218
145430 19780218
594814 19780218
73900 19780218
339727 19780218
591218 19780218
595756 19780218
593445 19780218
73643 19780218
23090 19780218
73654 19780218
23001 19780218
1073205 19780218
591528 19780218
593241 19780218
593421 19780218
589632 19780218
592916 19780218
619896 19780218
619354 19780218
589777 19780218
590773 19780218
588836 19780218
619250 19780218
413538 19780218
201320 19780218
595618 19780218
145344 19780218
1031949 19780218
596869 19780218
591959 19780218
619857 19780218
591543 19780218
596669 19780218
271066 19780218
593070 19780218
592042 19780218
145401 19780218
594168 19780218
563523 19780218
619232 19780218
590218 19780218
304031 19780218
590678 19780218
338111 19780218
271150 19780218
596758 19780218
619323 19780218
595005 19780218
22829 19780218
596981 19780218
595700 19780218
590059 19780218
589453 19780218
596752 19780218
588887 19780218
592819 19780218
563708 19780218
74252 19780218
619106 19780218
594170 19780218
338305 19780218
588560 19780223
73411 19780223
145826 19780223
413502 19780223
595376 19780223
592802 19780223
596551 19780223
619483 19780223
22650 19780223
22731 19780223
618624 19780223
412795 19780223
202054 19780223
73745 19780223
588440 19780223
74017 19780223
619825 19780223
596519 19780223
339528 19780223
22344 19780223
73740 19780223
593302 19780223
593286 19780223
579414 19780223
619680 19780223
145286 19780223
73774 19780223
413243 19780223
4535606 19780223
413517 19780223
621220 19780310
341597 19780310
74286 19780310
598894 19780310
341476 19780310
603503 19780310
75006 19780310
414408 19780310
340661 19780310
598754 19780310
602485 19780310
579879 19780310
601184 19780310
564138 19780310
598665 19780310
1032205 19780310
598746 19780310
146491 19780310
580004 19780310
341362 19780310
599727 19780310
146069 19780310
563740 19780310
74544 19780310
340403 19780310
603651 19780310
601653 19780310
602293 19780310
599796 19780310
341261 19780310
340887 19780310
599220 19780310
341653 19780310
600741 19780310
271812 19780310
340702 19780310
599040 19780310
304435 19780310
340870 19780310
598622 19780310
341060 19780310
580051 19780310
414626 19780310
341870 19780310
602084 19780310
304572 19780310
600137 19780310
23564 19780310
621234 19780310
244463 19780310
202877 19780310
304670 19780310
414458 19780310
603397 19780310
603454 19780310
341511 19780310
602110 19780321
203137 19780321
603617 19780321
564069 19780321
623698 19780321
145936 19780321
271963 19780321
597550 19780321
1032229 19780321
603331 19780321
623011 19780321
602764 19780321
341402 19780321
623203 19780321
623621 19780321
340985 19780321
600221 19780321
244962 19780321
619989 19780321
620548 19780321
603302 19780321
603020 19780321
621175 19780321
599594 19780321
603075 19780321
598179 19780321
623089 19780321
621731 19780321
623354 19780321
600097 19780321
801634 19780321
622454 19780321
203206 19780321
203131 19780321
341159 19780321
340713 19780321
341714 19780329
10306004 19780329
272155 19780329
146452 19780329
10305240 19780329
620417 19780329
202413 19780329
10236654 19780329
621592 19780329
271693 19780329
413846 19780329
622972 19780329
1073545 19780329
10236271 19780329
10236243 19780329
74947 19780329
622684 19780329
10314862 19780329
598088 19780329
10304777 19780329
620629 19780329
622028 19780329
10304851 19780329
10297035 19780329
620226 19780329
622068 19780329
23323 19780329
340387 19780329
341237 19780329
601809 19780329
10305367 19780329
4620800 19780329
1073345 19780329
74840 19780329
340641 19780329
341823 19780329
10304764 19780329
601391 19780329
620639 19780329
622821 19780329
245259 19780329
10305828 19780329
271589 19780329
622988 19780329
23582 19780329
202567 19780329
621699 19780329
1073491 19780329
597473 19780329
622292 19780329
620665 19780329
625927 19780417
606095 19780417
24382 19780417
604566 19780417
624187 19780417
603762 19780417
580198 19780417
1074333 19780417
604484 19780417
605693 19780417
304956 19780417
23986 19780417
605155 19780417
245970 19780417
605491 19780417
605480 19780417
342989 19780417
1036430 19780417
606088 19780417
606193 19780417
604548 19780417
604177 19780417
343225 19780417
605261 19780417
604514 19780417
305049 19780417
624985 19780417
624517 19780417
414874 19780417
604458 19780417
604899 19780417
623793 19780417
625216 19780417
556470 19780417
75609 19780417
604387 19780417
625956 19780417
605020 19780417
604052 19780417
624231 19780417
75082 19780417
415673 19780417
625429 19780417
343614 19780417
605796 19780417
203722 19780417
23856 19780417
604575 19780417
604340 19780417
146743 19780417
146921 19780417
304888 19780417
623905 19780417
342178 19780417
23849 19780417
626408 19780417
24012 19780417
342149 19780417
342776 19780417
605642 19780417
603755 19780417
342937 19780417
626475 19780417
245406 19780417
604058 19780417
24233 19780417
272739 19780417
305083 19780417
604861 19780417
75675 19780426
628227 19780426
414953 19780426
414813 19780426
415457 19780426
629765 19780426
342629 19780426
23973 19780426
203734 19780426
272689 19780426
606269 19780426
627113 19780426
606889 19780426
606582 19780426
342884 19780426
245769 19780426
606955 19780426
1074041 19780426
564419 19780426
75660 19780426
204072 19780426
245508 19780426
10306055 19780426
628462 19780426
342797 19780426
1074266 19780426
75020 19780426
147045 19780426
607037 19780426
626970 19780426
606853 19780426
204195 19780426
627329 19780426
341981 19780426
75464 19780426
1074222 19780426
607408 19780426
627271 19780426
628684 19780426
203743 19780426
415086 19780426
564230 19780426
342154 19780426
606419 19780426
628148 19780426
628277 19780426
1073899 19780426
629634 19780426
627780 19780426
628749 19780426
415336 19780426
629067 19780426
415748 19780426
631644 19780508
204523 19780508
607988 19780508
629929 19780508
609787 19780508
634289 19780508
345451 19780508
609436 19780508
610242 19780508
635995 19780508
634547 19780508
630074 19780508
633739 19780508
205088 19780508
636925 19780508
345434 19780508
636723 19780508
416723 19780508
608413 19780508
147410 19780508
565011 19780508
609109 19780508
636185 19780508
416218 19780508
632377 19780508
636833 19780508
24582 19780508
608775 19780508
608845 19780508
610510 19780508
607948 19780508
345058 19780508
609389 19780508
633890 19780508
344829 19780508
345966 19780508
305300 19780508
76040 19780508
608267 19780508
147611 19780508
204366 19780517
801836 19780517
629884 19780517
637420 19780517
635476 19780517
636385 19780517
147120 19780517
608073 19780517
634093 19780517
345531 19780517
204756 19780517
632012 19780517
609499 19780517
634658 19780517
580219 19780517
204573 19780517
345578 19780517
630005 19780517
204588 19780517
630471 19780517
205059 19780517
305708 19780517
580268 19780517
633218 19780517
305572 19780517
416554 19780517
24804 19780517
246255 19780517
416773 19780517
204454 19780517
1074497 19780517
205109 19780517
580226 19780517
344300 19780517
631448 19780517
24614 19780517
76110 19780517
636242 19780517
345216 19780517
637125 19780517
10236692 19780517
634501 19780517
609977 19780517
634977 19780517
10306442 19780520
637316 19780520
634644 19780520
564835 19780520
610116 19780520
636322 19780524
631535 19780524
24764 19780524
631061 19780524
1074409 19780524
609654 19780524
147151 19780524
204711 19780524
24627 19780524
273393 19780524
608310 19780524
1074406 19780524
1074564 19780524
565141 19780524
634425 19780524
636743 19780524
631035 19780524
1244164 19780524
635722 19780524
10236698 19780524
345716 19780524
345831 19780524
632503 19780524
633848 19780524
24530 19780524
1244146 19780524
633826 19780524
344937 19780524
632507 19780524
564942 19780524
305257 19780524
630792 19780524
611008 19780612
346338 19780612
641481 19780612
612289 19780612
1075001 19780612
565541 19780612
638926 19780612
417350 19780612
347781 19780612
305792 19780612
565460 19780612
416883 19780612
1075194 19780612
641705 19780612
147739 19780612
645512 19780612
642747 19780612
612091 19780612
639916 19780612
1074711 19780612
644393 19780612
76759 19780612
1074833 19780612
644100 19780612
1075015 19780612
346062 19780612
610855 19780612
639739 19780612
1074673 19780612
347876 19780612
641541 19780612
347438 19780612
565493 19780612
417384 19780612
205474 19780612
638026 19780612
10306881 19780612
639957 19780612
306248 19780612
641189 19780612
611721 19780612
417638 19780612
417705 19780612
645287 19780612
640888 19780612
642621 19780612
347045 19780612
644989 19780612
611562 19780612
642740 19780612
640965 19780612
1075189 19780612
273974 19780612
10324991 19780612
1074938 19780612
645126 19780612
642367 19780612
306046 19780612
611343 19780612
1075112 19780612
644990 19780612
417238 19780612
645426 19780612
643740 19780612
612240 19780612
1074757 19780612
642408 19780612
611733 19780612
611713 19780612
148143 19780612
148104 19780612
1075751 19780612
611928 19780612
206007 19780612
641645 19780617
641626 19780617
642492 19780617
641637 19780617
273920 19780617
640600 19780617
25574 19780617
346257 19780617
348044 19780617
638360 19780617
611416 19780617
565377 19780617
580410 19780617
644305 19780617
416909 19780617
76832 19780617
346542 19780617
641953 19780617
639036 19780617
273913 19780617
417391 19780617
644907 19780628
642334 19780628
643439 19780628
25449 19780628
417590 19780628
644347 19780628
76942 19780628
1075494 19780628
1075539 19780628
641372 19780628
642674 19780628
643169 19780628
612286 19780628
1075767 19780628
639559 19780628
10307148 19780628
10314899 19780628
77056 19780628
646563 19780628
641909 19780628
638784 19780628
639573 19780628
641595 19780628
1075609 19780628
205509 19780628
642578 19780628
646052 19780628
611598 19780628
273614 19780628
643960 19780628
76936 19780628
642010 19780628
1075492 19780628
205557 19780628
274613 19780715
653114 19780715
655598 19780715
306495 19780715
246832 19780715
350171 19780715
654373 19780715
651611 19780715
247243 19780715
655996 19780715
651883 19780715
206704 19780715
25971 19780715
652851 19780715
652786 19780715
652771 19780715
348399 19780715
651959 19780715
349544 19780715
612648 19780715
348511 19780715
206393 19780715
274898 19780715
247412 19780715
654900 19780715
652774 19780715
651858 19780715
25664 19780715
647707 19780715
652873 19780715
613288 19780715
650158 19780715
649411 19780715
274705 19780715
306488 19780715
26018 19780715
580609 19780715
651240 19780715
651273 19780715
206873 19780715
650190 19780715
349210 19780715
648443 19780715
649348 19780715
274740 19780715
650097 19780715
650075 19780715
418024 19780715
652460 19780724
612853 19780724
274823 19780724
613415 19780724
206741 19780724
649209 19780724
77429 19780724
648645 19780724
650377 19780724
25871 19780724
565932 19780724
580760 19780724
802089 19780724
417773 19780724
652009 19780724
26284 19780724
649643 19780724
247209 19780724
349826 19780724
613033 19780724
653196 19780724
247475 19780724
652477 19780724
1032794 19780724
306401 19780724
613811 19780724
349090 19780724
148564 19780724
654188 19780724
274920 19780724
647911 19780724
613212 19780724
349256 19780724
655945 19780724
148724 19780724
418077 19780724
650024 19780724
77610 19780724
306735 19780724
613890 19780724
565986 19780724
654585 19780724
274564 19780724
652498 19780724
648882 19780724
613980 19780724
306388 19780724
348501 19780724
653434 19780724
652448 19780726
26135 19780726
306380 19780726
148530 19780726
802130 19780726
649124 19780726
247029 19780726
26282 19780726
649995 19780726
655891 19780726
207074 19780726
25782 19780726
348686 19780726
348559 19780726
649097 19780726
653876 19780726
349787 19780726
649997 19780726
207052 19780726
306460 19780726
647676 19780726
612580 19780726
348634 19780726
206666 19780726
650879 19780726
651337 19780726
650835 19780726
660827 19780814
351296 19780814
660466 19780814
664451 19780814
208416 19780814
656708 19780814
663172 19780814
207752 19780814
665659 19780814
657677 19780814
658867 19780814
656405 19780814
663209 19780814
350740 19780814
275353 19780814
78562 19780814
665444 19780814
1076874 19780814
656625 19780814
208538 19780814
208296 19780814
10307924 19780814
663114 19780814
276136 19780814
78522 19780814
664632 19780814
665175 19780814
307132 19780814
614808 19780814
566152 19780814
659294 19780814
149442 19780814
614190 19780814
614800 19780814
95902 19780814
614680 19780814
351832 19780814
556477 19780814
664735 19780814
276081 19780814
660595 19780814
660640 19780814
660754 19780814
566412 19780814
96134 19780814
662322 19780814
662421 19780814
27133 19780814
658965 19780814
26877 19780814
666644 19780814
275728 19780814
11614156 19780815
11610239 19780815
11630520 19780815
11631614 19780815
11635896 19780815
11617337 19780815
11626652 19780815
666627 19780828
580872 19780828
208421 19780828
566364 19780828
306964 19780828
350269 19780828
351224 19780828
664426 19780828
207923 19780828
78213 19780828
666466 19780828
208115 19780828
614754 19780828
614506 19780828
207929 19780828
351905 19780828
657763 19780828
208486 19780828
26969 19780828
661628 19780828
659272 19780828
665964 19780828
207393 19780828
276305 19780828
664974 19780828
352183 19780828
657873 19780828
660855 19780828
149433 19780828
658753 19780828
661842 19780828
96025 19780828
96835 19780828
352012 19780828
78103 19780828
208414 19780828
662139 19780828
657962 19780828
663501 19780828
96653 19780828
666157 19780828
352219 19780828
149456 19780828
149036 19780828
207815 19780828
78222 19780828
661989 19780828
1076052 19780828
96075 19780828
658877 19780828
149104 19780828
663469 19780828
208217 19780828
10307319 19780828
666172 19780828
659173 19780828
207891 19780828
1032813 19780828
78547 19780828
77762 19780828
96583 19780828
658287 19780828
662752 19780828
27065 19780828
208245 19780828
10307372 19780828
149291 19780828
657916 19780828
208133 19780828
659899 19780828
665588 19780828
351541 19780828
665395 19780828
665432 19780828
26939 19780828
275167 19780901
276057 19780901
77940 19780901
307170 19780901
351400 19780901
4536112 19780901
664711 19780901
276062 19780901
1076786 19780901
208197 19780901
664319 19780901
78477 19780901
1077017 19780901
664238 19780901
663065 19780901
78364 19780901
657099 19780901
1076282 19780901
1236607 19780901
149090 19780901
663647 19780901
275342 19780901
658157 19780901
663591 19780901
10307312 19780901
1076785 19780901
275156 19780901
657647 19780901
672094 19780915
669625 19780915
1052416 19780915
249033 19780915
674540 19780915
674155 19780915
673232 19780915
27734 19780915
668461 19780915
670932 19780915
353650 19780915
677569 19780915
352469 19780915
615488 19780915
208750 19780915
676480 19780915
677363 19780915
248842 19780915
249070 19780915
672058 19780915
615520 19780915
667040 19780915
248751 19780915
248668 19780915
149568 19780915
670126 19780915
27451 19780915
208714 19780915
672441 19780915
675578 19780915
150198 19780915
671317 19780915
248333 19780915
668745 19780915
352947 19780915
79144 19780915
674699 19780915
674566 19780915
567031 19780915
79393 19780915
97702 19780915
670910 19780915
672292 19780915
670170 19780915
354389 19780915
677178 19780915
674269 19780915
667809 19780915
674153 19780915
352997 19780915
1052363 19780915
669051 19780915
614955 19780915
677447 19780915
149822 19780915
667591 19780915
209307 19780925
209766 19780925
79199 19780925
27914 19780925
307943 19780925
566888 19780925
672514 19780925
566858 19780925
675155 19780925
757962 19780925
669572 19780925
352969 19780925
10307948 19780925
354365 19780925
354353 19780925
676947 19780925
10308512 19780925
668435 19780925
276614 19780925
10308280 19780925
354294 19780925
97869 19780925
668571 19780925
673218 19780925
674418 19780925
10308366 19780925
676629 19780925
669272 19780925
671464 19780925
10308260 19780925
79281 19780925
352386 19780925
97389 19780925
677604 19780925
677688 19780925
28119 19780925
208612 19780925
674185 19780925
668636 19780925
667699 19780925
248739 19780925
677792 19780925
10307959 19780925
675245 19780925
668780 19780925
209245 19780925
674667 19780929
97332 19780929
671883 19780929
209193 19780929
27868 19780929
668984 19780929
352448 19780929
1077137 19780929
354042 19780929
276720 19780929
352636 19780929
670333 19780929
352579 19780929
674352 19780929
1077174 19780929
672737 19780929
672937 19780929
673414 19780929
615195 19780929
668090 19780929
97618 19780929
674966 19780929
79098 19780929
27940 19780929
671228 19780929
670100 19780929
307555 19780929
669498 19780929
149719 19780929
677804 19780929
671478 19780929
248872 19780929
671703 19780929
674645 19780929
353346 19780929
1077103 19780929
208629 19780930
674469 19780930
209389 19780930
10237077 19780930
97917 19780930
670133 19780930
668365 19780930
671213 19780930
674024 19780930
352777 19780930
678012 19780930
802425 19780930
676222 19780930
675714 19780930
354577 19780930
352743 19780930
673952 19780930
679957 19781018
683882 19781018
277545 19781018
98418 19781018
277817 19781018
682415 19781018
150724 19781018
79753 19781018
683956 19781018
683356 19781018
685267 19781018
682847 19781018
1052671 19781018
1052667 19781018
277780 19781018
685156 19781018
679575 19781018
685235 19781018
278351 19781018
354954 19781018
686877 19781018
680289 19781018
581174 19781018
99105 19781018
680179 19781018
80178 19781018
28400 19781018
1052664 19781018
10237390 19781018
98737 19781018
685114 19781018
355283 19781018
683759 19781018
684146 19781018
79582 19781018
10237423 19781018
680092 19781018
278343 19781018
278261 19781018
354678 19781018
278070 19781018
356096 19781018
278285 19781018
681718 19781018
681562 19781018
685088 19781018
210076 19781018
687330 19781025
686372 19781025
680788 19781025
686083 19781025
210127 19781025
10237900 19781025
150280 19781025
278105 19781025
686090 19781025
684629 19781025
685194 19781025
683815 19781025
28336 19781025
79796 19781025
681306 19781025
681550 19781025
308352 19781025
98338 19781025
615708 19781025
356013 19781025
355159 19781025
355834 19781025
567351 19781025
1052605 19781025
682651 19781025
686271 19781025
678897 19781025
681823 19781025
567116 19781025
10273067 19781025
685519 19781025
79829 19781025
679137 19781025
687336 19781025
210732 19781025
308055 19781027
615809 19781027
10238385 19781027
680790 19781027
1077566 19781027
98620 19781027
616051 19781027
98714 19781027
80072 19781027
150514 19781027
277769 19781027
277608 19781027
615837 19781027
278438 19781027
680380 19781027
356834 19781027
678567 19781027
679043 19781027
686906 19781027
615906 19781027
308167 19781027
308068 19781027
1077386 19781027
681573 19781027
685760 19781027
79931 19781027
686540 19781027
277457 19781027
684394 19781027
354809 19781027
249333 19781027
687173 19781027
1077691 19781027
616213 19781027
685651 19781027
79444 19781027
686995 19781027
616178 19781027
356138 19781027
79477 19781027
685184 19781027
79999 19781027
10237754 19781027
4536198 19781027
615852 19781027
1077541 19781027
356849 19781027
98449 19781027
79472 19781027
682014 19781027
678608 19781027
686636 19781027
680902 19781027
277345 19781027
690222 19781118
694343 19781118
211495 19781118
358722 19781118
357858 19781118
697304 19781118
150925 19781118
696899 19781118
689122 19781118
80866 19781118
210853 19781118
28830 19781118
695045 19781118
690232 19781118
690556 19781118
29358 19781118
211390 19781118
694899 19781118
691077 19781118
357810 19781118
687643 19781118
688347 19781118
99256 19781118
696894 19781118
690492 19781118
358676 19781118
688352 19781118
616405 19781118
150965 19781118
358976 19781118
696439 19781118
694033 19781122
250427 19781122
308602 19781122
688082 19781122
693981 19781122
693067 19781122
567557 19781122
694013 19781122
693574 19781122
250010 19781122
688113 19781122
692784 19781122
694608 19781122
250279 19781122
357946 19781122
690868 19781122
696244 19781122
80951 19781127
356969 19781127
697123 19781127
616344 19781127
690253 19781127
80270 19781127
693716 19781127
99816 19781129
279146 19781129
358125 19781129
690186 19781129
696188 19781129
697065 19781129
567509 19781129
691581 19781129
697420 19781129
697671 19781129
616772 19781129
689457 19781129
80313 19781129
691396 19781129
308708 19781129
691644 19781129
688984 19781129
688014 19781129
616571 19781129
357796 19781129
697364 19781129
691491 19781129
689759 19781129
29100 19781129
696456 19781129
278922 19781129
29352 19781129
696975 19781129
693438 19781129
357095 19781129
278776 19781129
689891 19781129
696858 19781129
150888 19781129
567879 19781129
692270 19781129
692173 19781129
99542 19781129
99215 19781129
696457 19781129
80810 19781129
567520 19781129
616645 19781129
694081 19781202
250376 19781202
357066 19781202
358749 19781202
688485 19781202
10238494 19781202
692816 19781202
687582 19781202
689929 19781202
80834 19781202
211578 19781202
693478 19781202
80819 19781202
211903 19781202
249877 19781202
80667 19781202
695761 19781202
278749 19781202
80515 19781202
151264 19781202
250214 19781202
692360 19781202
616731 19781202
28751 19781202
694889 19781202
695226 19781202
99751 19781202
689983 19781202
697126 19781202
308493 19781202
211334 19781202
80505 19781202
567683 19781202
688505 19781202
279178 19781202
688399 19781202
250368 19781202
689829 19781202
358983 19781202
694599 19781202
694799 19781202
692736 19781202
687535 19781202
693215 19781202
278670 19781202
357316 19781202
358135 19781202
358870 19781202
692727 19781202
688858 19781202
688822 19781202
693736 19781202
695804 19781202
29677 19781220
360309 19781220
698172 19781220
212162 19781220
250880 19781220
250982 19781220
699252 19781220
699653 19781220
699166 19781220
212544 19781220
704269 19781220
29710 19781220
280241 19781220
568003 19781220
699060 19781220
309088 19781220
699681 19781220
703717 19781220
698928 19781220
81450 19781220
708477 19781220
568229 19781220
309151 19781220
151843 19781220
10238765 19781220
308906 19781220
251080 19781220
705863 19781220
703490 19781220
151983 19781220
568385 19781220
707348 19781220
151956 19781220
100345 19781220
581293 19781220
359060 19781220
699824 19781220
705540 19781220
359165 19781220
100536 19781220
359869 19781220
250665 19781220
704335 19781220
100289 19781220
151666 19781220
699264 19781220
10238934 19781220
698521 19781220
701929 19781220
30208 19781227
704394 19781227
568092 19781227
705805 19781227
705979 19781227
360121 19781227
703992 19781227
698023 19781227
359580 19781227
707711 19781227
701552 19781227
703985 19781227
708123 19781227
250747 19781227
705928 19781227
700373 19781227
704693 19781227
703700 19781227
360842 19781227
701993 19781227
702718 19781227
702776 19781227
1053275 19781227
708014 19781227
581288 19781227
704001 19781227
309231 19781227
700632 19781227
212704 19781227
250946 19781227
699286 19781227
29724 19781227
706489 19781227
100522 19781227
706266 19781227
702248 19781227
704640 19781227
703407 19781227
702130 19781227
360500 19781227
698073 19781227
705630 19781227
706523 19781227
100417 19781227
699290 19781227
151984 19781227
702037 19781227
30308 19781227
706818 19781227
704121 19781227
1053278 19781227
701308 19781227
30431 19781227
212293 19781227
698529 19781227
100381 19781227
212342 19781227
250927 19781229
250644 19781229
707005 19781229
251099 19781229
706198 19781229
700060 19781229
704530 19781229
705259 19781229
700996 19781229
279443 19781229
251068 19781229
568267 19781229
309112 19781229
616946 19781229
701965 19781229
151700 19781229
699104 19781229
10238803 19781229
699087 19781229
715716 19790115
708758 19790115
30658 19790115
710396 19790115
81918 19790115
718335 19790115
361773 19790115
213827 19790115
101631 19790115
361599 19790115
717604 19790115
714071 19790115
362529 19790115
82387 19790115
717845 19790115
709459 19790115
30769 19790115
101462 19790115
617246 19790115
715993 19790115
712549 19790115
617166 19790115
714295 19790115
101484 19790115
715887 19790115
716396 19790115
30489 19790115
568806 19790115
716121 19790115
717910 19790115
710803 19790115
568512 19790115
280367 19790115
711268 19790115
708508 19790115
711038 19790115
711667 19790115
152228 19790115
715898 19790115
710170 19790115
361965 19790115
712145 19790115
710603 19790115
361690 19790115
617127 19790115
716528 19790115
617121 19790115
713583 19790115
309599 19790115
362765 19790115
309346 19790115
362771 19790115
361190 19790115
280423 19790124
81977 19790124
712356 19790124
713104 19790124
362756 19790124
714828 19790124
711554 19790124
716975 19790124
30959 19790124
361742 19790124
361339 19790124
715206 19790124
31031 19790124
714358 19790124
362927 19790124
708835 19790124
710337 19790124
361719 19790124
361078 19790124
10239422 19790124
713695 19790124
711576 19790124
713620 19790124
361752 19790124
712012 19790124
362855 19790124
710495 19790124
309504 19790124
361404 19790124
829958 19790124
10239517 19790124
715355 19790124
568727 19790124
152305 19790124
717811 19790124
708846 19790124
280454 19790124
711220 19790124
102203 19790124
30758 19790124
102252 19790124
362485 19790124
713864 19790124
716253 19790124
362104 19790124
362300 19790124
714359 19790124
711229 19790126
581355 19790126
716556 19790126
758139 19790126
713340 19790126
714784 19790126
10239569 19790126
716324 19790126
361505 19790126
361184 19790126
101830 19790126
101717 19790126
708955 19790126
101985 19790126
568906 19790126
280487 19790126
712699 19790126
214069 19790126
709623 19790126
10239231 19790126
362347 19790126
10239152 19790126
361782 19790126
101854 19790126
709552 19790126
716811 19790126
715811 19790126
708686 19790126
280344 19790126
361273 19790126
102291 19790126
361374 19790126
280603 19790126
10324418 19790126
711538 19790126
716243 19790126
713250 19790126
568651 19790126
709618 19790126
152295 19790126
309465 19790126
718580 19790126
1077893 19790126
717880 19790126
714778 19790126
152162 19790126
568844 19790126
361269 19790126
713131 19790126
716545 19790126
717259 19790126
213963 19790126
361300 19790126
710346 19790126
10323973 19790126
710677 19790126
361117 19790126
716617 19790126
709000 19790126
717742 19790126
708516 19790126
717626 19790126
716240 19790126
280932 19790126
715060 19790126
711534 19790126
718535 19790126
152535 19790126
709775 19790126
712721 19790126
4536267 19790126
617380 19790212
726627 19790212
214988 19790212
281451 19790212
365067 19790212
364656 19790212
726799 19790212
725962 19790212
363977 19790212
153041 19790212
719808 19790212
720290 19790212
31360 19790212
281284 19790212
103153 19790212
569486 19790212
724558 19790212
214587 19790212
721008 19790212
719864 19790212
727026 19790212
718976 19790212
728008 19790221
364148 19790221
365148 19790221
719624 19790221
727109 19790221
82588 19790221
252029 19790221
758219 19790221
726694 19790221
363646 19790221
281879 19790221
725092 19790221
725763 19790221
103474 19790221
724270 19790221
719225 19790221
82965 19790221
719092 19790221
726044 19790221
251969 19790221
31282 19790221
102738 19790221
310081 19790221
364341 19790221
10239812 19790221
721967 19790221
4499949 19790221
568959 19790221
727947 19790221
720082 19790221
82552 19790221
720362 19790221
725247 19790223
722769 19790223
281857 19790223
724371 19790223
252353 19790223
152652 19790223
103006 19790223
723262 19790223
31855 19790223
102356 19790223
719459 19790223
726898 19790223
724854 19790223
569078 19790223
719186 19790223
82922 19790223
569102 19790223
720626 19790223
364853 19790223
82837 19790223
722465 19790223
728229 19790223
617601 19790223
720535 19790223
10323988 19790223
726906 19790223
720631 19790223
724089 19790223
718838 19790223
758719 19790223
726657 19790223
569128 19790223
569211 19790223
281692 19790223
281500 19790223
251849 19790223
758530 19790223
724481 19790223
31258 19790223
214839 19790223
721333 19790223
569479 19790223
251816 19790223
718902 19790223
310192 19790226
251923 19790226
252063 19790226
103506 19790226
720155 19790226
617537 19790226
214714 19790226
721876 19790226
723073 19790226
569003 19790226
363368 19790226
10239932 19790226
727533 19790226
82460 19790226
727485 19790226
726774 19790226
727539 19790226
366705 19790313
729044 19790313
367339 19790313
365360 19790313
32190 19790313
103785 19790313
367260 19790313
735297 19790313
310533 19790313
367361 19790313
733925 19790313
366296 19790313
83173 19790313
731820 19790313
153167 19790313
759008 19790313
153172 19790313
83821 19790313
829973 19790313
730174 19790313
736468 19790313
732509 19790313
365889 19790313
153599 19790313
731899 19790313
367016 19790313
759965 19790313
733303 19790313
83634 19790313
728849 19790313
310394 19790313
104490 19790313
32528 19790313
729389 19790313
11627650 19790322
104719 19790324
581593 19790324
104556 19790324
732949 19790324
736991 19790324
215355 19790324
32247 19790324
83468 19790324
760602 19790324
310667 19790324
103717 19790324
153217 19790324
104080 19790324
729646 19790324
730584 19790324
735051 19790324
366544 19790324
736789 19790324
760410 19790324
10239959 19790324
732535 19790324
310478 19790324
728535 19790324
733960 19790324
760504 19790324
103582 19790324
735161 19790324
83687 19790324
728540 19790324
569825 19790324
733127 19790324
728679 19790324
735019 19790324
734240 19790324
759722 19790324
736957 19790324
732500 19790324
732609 19790324
282077 19790324
736869 19790324
282054 19790324
760583 19790324
730149 19790324
734965 19790328
10239982 19790328
759899 19790328
617781 19790328
103957 19790328
735438 19790328
734327 19790328
731525 19790328
216140 19790328
153229 19790328
734726 19790328
617660 19790328
759114 19790328
729778 19790328
83254 19790328
252791 19790328
617661 19790328
366061 19790328
731459 19790328
153627 19790328
569849 19790328
10240001 19790328
281997 19790328
281970 19790328
731555 19790328
32797 19790328
731869 19790328
569989 19790328
282721 19790328
366157 19790328
733288 19790328
733706 19790328
282822 19790329
282422 19790329
729473 19790329
732663 19790329
10240127 19790329
282305 19790329
10315850 19790329
365253 19790329
366655 19790329
11664761 19790401
11663504 19790401
11664860 19790401
11645369 19790401
11661129 19790401
11663490 19790401
11643369 19790401
11660964 19790401
11664881 19790401
11662333 19790401
11662224 19790401
11648831 19790401
11664357 19790401
12091928 19790401
11643418 19790401
11648675 19790401
11664267 19790401
11661545 19790401
11648854 19790401
368773 19790425
741684 19790425
283644 19790425
419581 19790425
737457 19790425
737418 19790425
742738 19790425
762890 19790425
419891 19790425
742575 19790425
217351 19790425
739038 19790425
217346 19790425
283013 19790425
420138 19790425
84396 19790425
32990 19790425
738769 19790425
737044 19790425
104798 19790425
217097 19790425
283262 19790425
369231 19790425
33218 19790425
742129 19790425
742437 19790425
419977 19790425
84538 19790425
419719 19790425
570049 19790425
741629 19790425
763180 19790425
105249 19790425
33569 19790425
738635 19790425
739173 19790425
311127 19790425
760888 19790425
737962 19790425
216434 19790425
570282 19790425
740724 19790425
739727 19790425
742098 19790425
369020 19790425
762825 19790425
739863 19790425
737188 19790425
154209 19790425
740523 19790425
105585 19790425
252945 19790425
282933 19790425
741703 19790425
740408 19790425
104748 19790425
741118 19790425
369036 19790425
217365 19790425
762626 19790425
761824 19790425
741770 19790425
737438 19790425
368776 19790425
33529 19790425
84030 19790425
742196 19790425
762914 19790425
283415 19790425
738820 19790425
283463 19790425
367563 19790425
420121 19790425
738255 19790426
763291 19790426
737547 19790426
763110 19790426
216687 19790426
216608 19790426
742043 19790426
763219 19790426
283207 19790426
737850 19790426
419934 19790426
84034 19790426
741234 19790426
762125 19790426
761930 19790426
368102 19790426
283155 19790426
419955 19790426
737996 19790426
154174 19790426
369143 19790426
762119 19790426
10240579 19790426
737781 19790426
311053 19790426
761021 19790426
369272 19790426
420328 19790426
763217 19790426
741250 19790426
283158 19790426
737992 19790426
740953 19790428
10240602 19790428
742744 19790428
283511 19790428
420622 19790428
738540 19790428
761243 19790428
763366 19790428
84301 19790428
737606 19790428
740372 19790428
105320 19790428
368599 19790428
738522 19790428
154067 19790428
153969 19790428
216456 19790428
105391 19790428
741869 19790428
104813 19790428
741929 19790428
105640 19790428
216549 19790428
216382 19790428
741138 19790428
216570 19790428
253112 19790428
253058 19790428
283138 19790428
253019 19790428
761873 19790428
367650 19790428
10308821 19790428
216764 19790428
283459 19790428
763284 19790428
11610437 19790502
217565 19790516
570604 19790516
84763 19790516
746551 19790516
746550 19790516
743682 19790516
745709 19790516
370797 19790516
745712 19790516
423956 19790516
371243 19790516
743465 19790516
744694 19790516
744419 19790516
745396 19790516
106581 19790516
84823 19790516
426541 19790516
284271 19790516
425780 19790516
370323 19790516
426898 19790516
106423 19790516
744404 19790516
33942 19790516
370610 19790516
421881 19790516
422640 19790516
33782 19790516
744860 19790516
744874 19790516
743749 19790516
425311 19790516
745522 19790516
421535 19790516
106750 19790516
371026 19790516
744377 19790516
369929 19790516
421691 19790516
371274 19790516
217561 19790516
421098 19790516
106540 19790516
33691 19790516
744330 19790516
425334 19790516
218247 19790516
369920 19790516
743797 19790516
424792 19790516
284286 19790516
745716 19790516
744652 19790516
284207 19790516
745358 19790516
422133 19790523
217936 19790523
744483 19790523
217557 19790523
85320 19790523
370676 19790523
745509 19790523
371322 19790523
424474 19790523
424769 19790523
746104 19790523
423633 19790523
422810 19790523
422498 19790523
426802 19790523
426694 19790523
311636 19790523
370094 19790523
423395 19790523
745611 19790523
746923 19790523
423462 19790523
421554 19790523
218530 19790523
423076 19790523
423742 19790523
746854 19790523
85247 19790523
34367 19790523
743650 19790523
744668 19790523
284772 19790523
105843 19790523
422961 19790523
425627 19790523
311465 19790523
218414 19790523
422132 19790523
421905 19790523
85030 19790523
33745 19790523
371482 19790523
369680 19790523
747413 19790523
423663 19790523
744446 19790523
154592 19790523
425935 19790523
370480 19790523
423522 19790523
283951 19790524
424413 19790524
154886 19790524
745341 19790524
422313 19790524
420867 19790524
217677 19790524
370896 19790524
745076 19790524
570574 19790524
218437 19790524
253916 19790524
283905 19790524
426610 19790524
425452 19790524
370668 19790524
370641 19790524
283906 19790524
34343 19790524
424556 19790524
253671 19790526
424384 19790526
33898 19790526
254111 19790526
370701 19790526
802741 19790526
422520 19790526
743507 19790526
422251 19790526
154733 19790526
422253 19790526
424394 19790526
746202 19790526
422456 19790526
425121 19790526
421614 19790526
747118 19790526
154513 19790526
33909 19790526
1053010 19790526
311416 19790526
254404 19790526
105959 19790526
370998 19790526
284331 19790526
11648881 19790601
11663838 19790601
432022 19790611
433341 19790611
748863 19790611
371860 19790611
372632 19790611
432141 19790611
107472 19790611
427166 19790611
285347 19790611
748296 19790611
435110 19790611
428028 19790611
747961 19790611
428022 19790611
284871 19790611
431360 19790611
371850 19790611
34818 19790611
311761 19790611
431802 19790611
434373 19790611
571256 19790611
372492 19790611
34905 19790611
431844 19790611
435040 19790611
749451 19790611
373322 19790611
749760 19790611
35156 19790611
428409 19790611
372472 19790611
432328 19790611
311960 19790611
429002 19790611
372274 19790611
435170 19790611
427232 19790611
429617 19790611
107323 19790611
1053019 19790611
106889 19790611
429980 19790611
749455 19790611
107955 19790611
373079 19790611
749827 19790611
373380 19790611
749388 19790611
11627739 19790614
11610487 19790614
11627710 19790614
11610467 19790614
219439 19790626
10315051 19790626
155000 19790626
373236 19790626
219369 19790626
427448 19790626
311995 19790626
431215 19790626
429298 19790626
432474 19790626
312000 19790626
219322 19790626
749105 19790626
10241434 19790626
219331 19790626
433410 19790626
10241047 19790626
107927 19790626
218821 19790626
254815 19790626
571039 19790626
107457 19790626
433019 19790626
430855 19790626
34596 19790626
748180 19790626
429394 19790626
432387 19790626
34510 19790626
427742 19790626
571103 19790626
429064 19790626
373498 19790626
432562 19790626
372699 19790626
749686 19790626
34896 19790626
371889 19790626
311766 19790626
431482 19790626
432494 19790626
747905 19790626
10241492 19790626
254619 19790626
373305 19790626
219119 19790626
34541 19790629
429568 19790629
10241001 19790629
431911 19790629
431136 19790629
747757 19790629
434599 19790629
431654 19790629
432740 19790629
427107 19790629
86110 19790629
284969 19790629
86059 19790629
285032 19790629
748307 19790629
429242 19790629
426937 19790629
219503 19790629
430223 19790629
431155 19790629
433295 19790629
430160 19790629
431269 19790629
428919 19790629
434143 19790629
85853 19790629
749392 19790629
34547 19790629
371650 19790629
218702 19790629
372693 19790629
219706 19790629
434592 19790629
85842 19790629
107054 19790629
428084 19790629
155947 19790716
442978 19790716
439632 19790716
35438 19790716
436471 19790716
108214 19790716
86484 19790716
437135 19790716
220460 19790716
155952 19790716
442010 19790716
435746 19790716
374577 19790716
437161 19790716
220428 19790716
437213 19790716
751037 19790716
108576 19790716
285827 19790716
375949 19790716
435655 19790716
375035 19790716
751173 19790716
375267 19790716
582094 19790716
442742 19790716
438933 19790716
438536 19790716
436379 19790716
374119 19790716
155483 19790716
375126 19790716
220085 19790716
442207 19790716
86961 19790725
35197 19790725
571347 19790725
441801 19790725
220080 19790725
312609 19790725
441989 19790725
374126 19790725
375103 19790725
155998 19790725
750628 19790725
108162 19790725
375915 19790725
375406 19790725
438024 19790725
10241885 19790725
618187 19790725
286009 19790725
440420 19790725
35752 19790725
10242006 19790725
86906 19790725
438817 19790725
312382 19790725
220176 19790725
437037 19790725
442614 19790725
35726 19790725
312331 19790725
373855 19790725
442055 19790725
10241834 19790725
435887 19790725
10241910 19790725
436989 19790725
312558 19790725
750401 19790725
582045 19790725
375010 19790725
440445 19790725
751450 19790725
35992 19790725
750448 19790725
86929 19790725
438445 19790725
437331 19790725
36083 19790725
439325 19790725
437963 19790725
375039 19790725
441122 19790725
312443 19790725
375517 19790725
375500 19790725
437359 19790725
441653 19790728
441345 19790728
375718 19790728
374860 19790728
582077 19790728
439512 19790728
435942 19790728
436065 19790728
443962 19790728
440396 19790728
440843 19790728
443706 19790728
443696 19790728
220675 19790728
441607 19790728
438451 19790728
436871 19790728
440770 19790728
750271 19790728
440426 19790728
86711 19790728
441316 19790728
86404 19790728
440370 19790728
442565 19790728
441738 19790728
35250 19790728
435401 19790728
86804 19790728
444700 19790816
451979 19790816
454421 19790816
286864 19790816
378208 19790816
751976 19790816
36699 19790816
448513 19790816
447569 19790816
447353 19790816
221779 19790816
451879 19790816
286850 19790816
255568 19790816
446211 19790816
444661 19790816
287140 19790816
376995 19790816
110323 19790816
377642 19790816
751924 19790816
445529 19790816
571839 19790816
10242540 19790816
255703 19790816
287184 19790816
447941 19790816
452156 19790816
618197 19790816
286691 19790816
452928 19790816
451394 19790816
156057 19790816
376980 19790816
221746 19790816
454227 19790816
451853 19790816
109176 19790816
452345 19790816
221660 19790816
447751 19790816
454222 19790816
449406 19790816
376549 19790816
751963 19790816
312962 19790816
453453 19790816
109929 19790816
444611 19790816
377168 19790816
452763 19790816
446400 19790816
451790 19790816
451338 19790816
286947 19790816
222113 19790816
87670 19790816
448743 19790816
255488 19790816
446719 19790816
449463 19790816
376222 19790816
571764 19790816
452815 19790816
444826 19790816
450582 19790816
377282 19790816
447576 19790816
571950 19790816
447788 19790829
376356 19790829
376699 19790829
256439 19790829
445828 19790829
453722 19790829
286655 19790829
221109 19790829
256362 19790829
451072 19790829
572166 19790829
36833 19790829
313055 19790829
751677 19790829
453467 19790829
450917 19790829
445818 19790829
453662 19790829
454156 19790829
453323 19790829
87224 19790829
450187 19790829
222122 19790829
453719 19790829
222120 19790829
447194 19790829
444338 19790829
222042 19790829
156442 19790829
445293 19790829
582198 19790829
752050 19790829
87362 19790829
87285 19790829
255954 19790829
312768 19790829
452062 19790829
451732 19790829
450948 19790829
221680 19790829
256405 19790829
450935 19790829
313078 19790829
376098 19790829
451975 19790829
453310 19790901
447682 19790901
752162 19790901
109746 19790901
377148 19790901
453180 19790901
453374 19790901
221833 19790901
109294 19790901
452988 19790901
448585 19790901
376326 19790901
109755 19790901
448910 19790901
445695 19790901
445125 19790901
449892 19790901
445067 19790901
446438 19790901
751775 19790901
453624 19790901
451574 19790901
446670 19790901
256104 19790901
87469 19790901
448157 19790901
109231 19790901
449170 19790901
221585 19790901
451617 19790901
110328 19790901
447111 19790901
446568 19790901
87265 19790901
256472 19790901
453563 19790901
109897 19790901
449191 19790901
156484 19790901
312834 19790901
448890 19790901
88519 19790917
88859 19790917
223588 19790917
288426 19790917
378840 19790917
463171 19790917
458422 19790917
110394 19790917
455720 19790917
4536342 19790917
10243318 19790917
457885 19790917
461490 19790917
459915 19790917
461807 19790917
456952 19790917
455815 19790917
463103 19790917
458556 19790917
462435 19790917
462702 19790917
464895 19790917
110902 19790917
287577 19790917
582400 19790917
572243 19790917
455125 19790917
456977 19790917
378842 19790917
572658 19790917
88729 19790917
37674 19790917
378559 19790917
110999 19790917
157123 19790917
88728 19790917
110405 19790917
457983 19790917
454874 19790917
463353 19790917
455028 19790917
4536346 19790917
156594 19790917
379290 19790917
582346 19790917
223041 19790917
464283 19790925
463807 19790925
379974 19790925
753095 19790925
454572 19790925
463406 19790925
463924 19790925
461752 19790925
110988 19790925
462835 19790925
458725 19790925
223243 19790925
464140 19790925
37321 19790925
454996 19790925
454851 19790925
378724 19790925
462547 19790925
752912 19790925
380014 19790925
464112 19790925
465099 19790925
457797 19790925
456219 19790925
380434 19790925
456630 19790925
37221 19790925
464910 19790925
456303 19790925
457117 19790925
223018 19790925
380027 19790925
378565 19790925
88432 19790925
37492 19790925
753071 19790925
88571 19790925
460383 19790925
462312 19790925
460893 19790925
222734 19790925
287976 19790925
459948 19790925
458968 19790925
380336 19790925
454801 19790925
464349 19790925
459810 19790925
111649 19790925
10242932 19790925
455397 19790925
88653 19790925
288368 19790925
88419 19790925
287770 19790925
454592 19790925
111581 19790925
464521 19790925
572621 19790925
752744 19790927
111614 19790927
378361 19790927
455672 19790927
463594 19790927
457676 19790927
459027 19790927
10243281 19790927
458389 19790927
378934 19790927
455354 19790927
464790 19790927
88779 19790927
10242954 19790927
464885 19790927
458137 19790927
463565 19790927
455422 19790927
459398 19790927
456762 19790927
288107 19790927
380283 19790927
455226 19790927
459390 19790927
458136 19790927
464889 19790927
11627854 19791009
11610579 19791009
11610608 19791009
11627818 19791009
112073 19791017
572708 19791017
157184 19791017
382509 19791017
469024 19791017
380797 19791017
471016 19791017
288617 19791017
475126 19791017
288703 19791017
753749 19791017
472796 19791017
257600 19791017
466446 19791017
223876 19791017
157160 19791017
468479 19791017
471024 19791017
257431 19791017
466423 19791017
383072 19791017
382815 19791017
475789 19791017
475014 19791017
475864 19791017
381255 19791017
38310 19791017
382658 19791017
89820 19791017
469411 19791017
465785 19791017
472636 19791017
224702 19791017
112705 19791017
475302 19791017
288768 19791024
38378 19791024
224376 19791024
288694 19791024
467485 19791024
467979 19791024
473270 19791024
473742 19791024
473450 19791024
89331 19791024
473815 19791024
469737 19791024
89338 19791024
466666 19791024
383060 19791024
112030 19791024
470272 19791024
471941 19791024
381846 19791024
467960 19791024
257824 19791024
465764 19791024
224197 19791024
470911 19791024
381034 19791024
475530 19791024
472790 19791024
468002 19791024
753793 19791024
111731 19791024
382404 19791024
89691 19791024
314237 19791024
468886 19791024
468495 19791024
469323 19791024
224678 19791024
467036 19791024
468428 19791024
157326 19791024
465272 19791024
382225 19791024
313830 19791024
313900 19791024
224566 19791024
465603 19791024
473346 19791024
112637 19791024
753770 19791024
470969 19791024
470357 19791024
89349 19791024
314086 19791024
89366 19791024
471450 19791024
466023 19791024
157287 19791024
473745 19791024
381025 19791024
224452 19791024
471927 19791024
257903 19791024
470518 19791024
472567 19791024
224430 19791026
257710 19791026
474490 19791026
474366 19791026
470147 19791026
314014 19791026
573063 19791026
258030 19791026
467565 19791026
576100 19791026
465149 19791026
157459 19791026
381322 19791026
288917 19791026
468150 19791026
223911 19791026
88977 19791026
157356 19791026
467454 19791026
465735 19791026
472281 19791026
257486 19791026
10243550 19791026
472942 19791026
38290 19791026
474123 19791026
466372 19791026
257713 19791026
472023 19791026
474246 19791026
753459 19791026
466788 19791026
37874 19791026
466048 19791026
257693 19791026
258048 19791026
468783 19791026
381901 19791026
754169 19791026
754031 19791026
1053107 19791026
223845 19791026
582547 19791026
89648 19791026
38549 19791026
469639 19791026
473602 19791026
10243751 19791026
466958 19791026
475333 19791026
471221 19791026
473653 19791026
89697 19791026
12038406 19791101
11627955 19791102
11630606 19791102
11631594 19791102
384140 19791121
476750 19791121
582673 19791121
485032 19791121
483365 19791121
486189 19791121
225885 19791121
484082 19791121
476357 19791121
485563 19791121
158153 19791121
383261 19791121
225740 19791121
480762 19791121
484594 19791121
258589 19791121
384845 19791121
484572 19791121
479079 19791121
481292 19791121
90147 19791121
480654 19791121
226023 19791121
384105 19791121
476777 19791121
479138 19791121
479949 19791121
113151 19791121
479086 19791121
485564 19791121
481900 19791121
478069 19791121
484191 19791121
485855 19791121
476753 19791121
478174 19791121
573408 19791121
39434 19791121
483573 19791121
481693 19791121
479235 19791121
476373 19791121
476081 19791121
477677 19791121
157872 19791121
482928 19791121
480355 19791121
225738 19791121
384833 19791121
484200 19791121
384828 19791121
486079 19791121
477110 19791121
114131 19791121
485301 19791121
481681 19791128
483792 19791128
39350 19791128
258434 19791128
90447 19791128
481352 19791128
476513 19791128
384545 19791128
479250 19791128
485534 19791128
477877 19791128
39158 19791128
482413 19791128
481386 19791128
384950 19791128
477890 19791128
289972 19791128
157860 19791128
39265 19791128
314760 19791128
113225 19791128
483085 19791128
478633 19791128
482400 19791128
114042 19791128
226027 19791128
485540 19791128
479699 19791128
482711 19791128
158336 19791128
290105 19791128
485302 19791128
482207 19791128
483155 19791128
481908 19791128
113060 19791128
158141 19791128
482579 19791129
755432 19791129
754866 19791129
157838 19791129
289963 19791129
477268 19791129
478829 19791129
582795 19791129
482178 19791129
485984 19791129
478368 19791129
39300 19791129
582723 19791129
113214 19791129
383514 19791129
482138 19791129
481783 19791129
482976 19791129
478377 19791129
482080 19791129
483099 19791129
289873 19791129
10315069 19791129
480687 19791129
314731 19791129
482503 19791129
384023 19791129
485053 19791129
475951 19791129
482276 19791129
113273 19791129
479324 19791129
482684 19791129
158211 19791129
314751 19791129
10243925 19791129
480247 19791129
483405 19791129
483165 19791129
383421 19791129
477633 19791129
476942 19791129
225944 19791129
115111 19791218
315089 19791218
488329 19791218
755632 19791218
115146 19791218
491057 19791218
494817 19791218
491955 19791218
493535 19791218
40323 19791218
491627 19791218
258853 19791218
386694 19791218
385833 19791218
573736 19791218
491637 19791218
258736 19791218
494855 19791218
493470 19791218
490932 19791218
386696 19791218
491363 19791218
493725 19791218
488815 19791218
496646 19791218
490915 19791218
489556 19791218
114739 19791218
490470 19791218
314977 19791218
755563 19791218
315124 19791218
315115 19791218
494118 19791218
490348 19791218
487666 19791218
490394 19791218
39773 19791218
227334 19791220
314872 19791220
39826 19791220
90660 19791220
386825 19791220
487496 19791220
492054 19791220
487169 19791220
91080 19791220
488201 19791220
491313 19791220
386728 19791220
486660 19791220
492262 19791220
492718 19791220
385249 19791220
496029 19791220
490086 19791220
495499 19791220
489496 19791220
489395 19791220
227024 19791220
496802 19791220
496175 19791220
496224 19791220
158833 19791220
494312 19791220
386608 19791220
492310 19791220
40506 19791220
40516 19791220
40560 19791220
290902 19791220
490051 19791220
158471 19791220
385246 19791220
227397 19791220
493567 19791220
492556 19791220
90852 19791220
495663 19791220
226716 19791220
490180 19791220
291240 19791220
492077 19791220
494884 19791220
386822 19791220
496734 19791220
258922 19791220
496217 19791220
40064 19791220
489255 19791220
385915 19791220
487557 19791220
491295 19791227
386402 19791227
486774 19791227
291181 19791227
114264 19791227
491302 19791227
495064 19791227
495181 19791227
494039 19791227
573805 19791227
314820 19791227
491334 19791227
492605 19791227
494830 19791227
114957 19791227
494650 19791227
39767 19791227
40483 19791227
495577 19791227
494498 19791227
487040 19791227
291357 19791227
158866 19791227
493883 19791227
314937 19791227
489108 19791227
158563 19791227
291399 19791227
291394 19791227
493706 19791227
495812 19791227
91337 19791227
291202 19791227
488360 19791227
386485 19791227
494368 19791227
386801 19791229
490878 19791229
291218 19791229
226457 19791229
494588 19791229
290512 19791229
489804 19791229
490854 19791229
314888 19791229
493483 19791229
491557 19791229
386343 19791229
488438 19791229
492133 19791229
385306 19791229
226292 19791229
158557 19791229
385946 19791229
492388 19791229
487912 19791229
496683 19791229
386342 19791229
114196 19791229
12333062 19800103
12258001 19800103
12331882 19800103
12276962 19800103
12277097 19800103
12309036 19800108
12308879 19800108
12178342 19800108
12334581 19800108
12260492 19800108
387491 19800119
115486 19800119
291633 19800119
315764 19800119
504397 19800119
498509 19800119
497829 19800119
92166 19800119
500247 19800119
500499 19800119
504072 19800119
501808 19800119
506464 19800119
389150 19800119
504735 19800119
504944 19800119
502360 19800119
505852 19800119
504059 19800119
504159 19800119
259199 19800119
259194 19800119
388080 19800119
499749 19800119
159436 19800119
291466 19800119
228482 19800119
498905 19800119
506481 19800119
504074 19800119
497083 19800119
388372 19800119
500632 19800119
507023 19800119
501837 19800119
388595 19800119
228461 19800124
40716 19800124
10244538 19800124
388289 19800124
505837 19800124
499604 19800124
503540 19800124
499713 19800124
159388 19800124
504541 19800124
502974 19800124
503490 19800124
291994 19800124
388886 19800124
502499 19800124
506261 19800124
501469 19800124
291961 19800124
497797 19800124
505304 19800124
499308 19800124
5293797 19800124
228032 19800124
498598 19800124
499098 19800124
504872 19800124
504602 19800124
259389 19800124
574252 19800124
315701 19800124
507253 19800124
498564 19800124
91400 19800124
92282 19800124
505299 19800124
503413 19800124
502955 19800124
291842 19800124
159550 19800124
507673 19800124
12157744 19800125
12157764 19800125
498471 19800128
504964 19800128
499983 19800128
504339 19800128
92077 19800128
574350 19800128
503380 19800128
388422 19800128
756601 19800128
502946 19800128
116515 19800128
115939 19800128
502356 19800128
388695 19800128
10244690 19800128
502763 19800128
504584 19800128
499909 19800128
498689 19800128
227786 19800128
315450 19800128
506866 19800128
502151 19800128
504481 19800128
259356 19800128
507744 19800128
574302 19800128
505016 19800128
388625 19800128
507087 19800128
500829 19800128
92061 19800128
504469 19800128
116378 19800128
756629 19800128
41449 19800128
387126 19800128
500050 19800128
315698 19800128
227614 19800128
504959 19800128
756482 19800128
115936 19800128
10324055 19800128
387130 19800128
499600 19800128
227796 19800128
504800 19800128
91853 19800128
500821 19800128
92205 19800128
41140 19800128
388946 19800128
499980 19800128
316042 19800215
159727 19800215
513306 19800215
515745 19800215
511144 19800215
510260 19800215
511537 19800215
7350331 19800215
229020 19800215
510355 19800215
512753 19800215
517216 19800215
92938 19800215
117170 19800215
511309 19800215
509790 19800215
510348 19800215
517652 19800215
513739 19800215
515332 19800215
518684 19800215
509216 19800215
389432 19800215
510255 19800215
511227 19800215
92658 19800215
511117 19800215
229530 19800215
512460 19800215
512305 19800215
513192 19800215
518559 19800215
517377 19800215
92804 19800215
514753 19800215
117543 19800215
518081 19800215
229053 19800215
117561 19800215
517144 19800215
508971 19800215
229033 19800215
389564 19800215
517428 19800215
509515 19800215
116888 19800215
389937 19800215
516496 19800215
509836 19800215
511515 19800215
517834 19800215
117126 19800215
511695 19800215
512038 19800215
117421 19800226
7350141 19800226
515129 19800226
513588 19800226
517910 19800226
517601 19800226
6101292 19800226
116704 19800226
517870 19800226
513337 19800226
228844 19800226
508768 19800226
260128 19800226
260568 19800226
6765920 19800226
510474 19800226
518130 19800226
7350251 19800226
160148 19800226
7350192 19800226
390987 19800226
515106 19800226
7349901 19800226
510507 19800226
116937 19800226
513587 19800226
508993 19800226
228983 19800226
42020 19800226
516552 19800226
390836 19800226
228702 19800226
260216 19800226
508455 19800226
315952 19800226
117653 19800226
510463 19800226
6927895 19800226
518636 19800226
229362 19800226
517240 19800226
116768 19800226
512591 19800226
41682 19800226
516094 19800226
513411 19800228
389876 19800228
518114 19800228
510156 19800228
389560 19800228
390685 19800228
389285 19800228
516817 19800228
508908 19800228
516956 19800228
512936 19800228
42272 19800228
389589 19800228
315917 19800228
293084 19800228
389918 19800228
574711 19800228
510187 19800228
517411 19800228
509457 19800228
509012 19800228
518142 19800228
517775 19800228
389763 19800228
515837 19800228
41692 19800228
510456 19800228
259886 19800228
117270 19800228
574647 19800228
514060 19800228
512463 19800228
516517 19800228
510551 19800228
511919 19800228
516389 19800228
116983 19800228
7188621 19800228
512657 19800228
117648 19800228
510917 19800228
514270 19800228
521791 19800317
42592 19800317
757264 19800317
160579 19800317
522636 19800317
574930 19800317
6965351 19800317
525234 19800317
523302 19800317
522428 19800317
392431 19800317
316352 19800317
525589 19800317
7350989 19800317
522958 19800317
230711 19800317
118672 19800317
230073 19800317
523893 19800317
523879 19800317
523768 19800317
392426 19800317
575002 19800317
316412 19800317
42872 19800317
118052 19800317
521853 19800317
523544 19800317
575010 19800317
160438 19800317
523873 19800317
391667 19800317
526009 19800317
522707 19800317
523240 19800317
518910 19800317
293362 19800317
521346 19800317
391561 19800317
522763 19800317
229917 19800317
534169 19800317
42534 19800317
7352268 19800317
522947 19800317
521031 19800317
525949 19800317
533888 19800317
524900 19800317
230678 19800317
519934 19800317
522686 19800317
524822 19800317
523602 19800317
524703 19800317
391851 19800317
160236 19800317
520485 19800317
7351028 19800317
391519 19800317
230697 19800324
93063 19800324
522584 19800324
757270 19800324
519345 19800324
524971 19800324
525741 19800324
522250 19800324
519171 19800324
522389 19800324
533623 19800324
534576 19800324
42501 19800324
534516 19800324
6928033 19800324
522933 19800324
7352462 19800324
6985826 19800324
7351300 19800324
160367 19800324
391330 19800324
521775 19800324
42863 19800324
160307 19800324
10245141 19800324
6101527 19800324
316367 19800324
525269 19800324
520976 19800324
7352051 19800324
534158 19800324
7352191 19800324
534370 19800324
293837 19800324
392588 19800324
520049 19800324
392333 19800324
7351098 19800324
6985816 19800324
6766067 19800324
6892548 19800324
7351545 19800324
260877 19800324
118471 19800324
294267 19800324
6766069 19800324
160314 19800324
519791 19800324
391632 19800324
118442 19800324
521708 19800324
392555 19800327
526301 19800327
525200 19800327
522790 19800327
575028 19800327
293785 19800327
6986007 19800327
574779 19800327
42726 19800327
7352721 19800327
160602 19800327
519819 19800327
293806 19800327
6243244 19800327
523430 19800327
7356714 19800327
117865 19800327
293766 19800327
392488 19800327
391437 19800327
118153 19800327
6101491 19800327
520744 19800327
10245676 19800327
523132 19800327
11662652 19800401
11660926 19800401
11663056 19800401
11662777 19800401
12335961 19800411
43640 19800417
6986279 19800417
6766363 19800417
531946 19800417
529263 19800417
316997 19800417
531883 19800417
7355433 19800417
119246 19800417
530616 19800417
529493 19800417
7354455 19800417
160860 19800417
231341 19800417
6101542 19800417
757409 19800417
160939 19800417
526474 19800417
531004 19800417
6986608 19800417
394430 19800417
7353707 19800417
526915 19800417
7353388 19800417
532939 19800417
316880 19800417
583383 19800417
528816 19800417
531889 19800417
527093 19800417
93836 19800417
527024 19800417
6444387 19800417
575246 19800417
294730 19800417
6986457 19800417
43274 19800417
529631 19800417
294331 19800417
529203 19800417
529819 19800417
6153278 19800417
6243807 19800417
7354190 19800417
6243919 19800417
11615795 19800423
93788 19800423
532683 19800423
6101791 19800423
294821 19800423
530096 19800423
531829 19800423
533406 19800423
526830 19800423
43460 19800423
118906 19800423
6243640 19800423
530456 19800423
7355908 19800423
6986690 19800423
530270 19800423
7353258 19800423
6928146 19800423
528054 19800423
6986402 19800423
118982 19800423
394127 19800423
529833 19800423
530214 19800423
528059 19800423
530069 19800423
6898322 19800423
6153494 19800423
7354412 19800423
530522 19800423
530037 19800423
533420 19800423
393358 19800423
119087 19800423
6153362 19800423
532203 19800423
119165 19800423
7353638 19800425
6986550 19800425
531872 19800425
7353451 19800425
6986286 19800425
7354987 19800425
6243677 19800425
532417 19800425
294291 19800425
10245428 19800425
529078 19800425
526967 19800425
6986412 19800425
533185 19800425
530426 19800425
531600 19800425
6243877 19800425
531987 19800425
532290 19800425
7355039 19800425
531433 19800425
531576 19800425
394091 19800425
7356048 19800425
527576 19800425
7355373 19800425
6153371 19800425
6153463 19800425
6243660 19800425
528084 19800425
6898276 19800425
529066 19800425
7354934 19800425
7355220 19800426
530687 19800426
7354655 19800426
7353782 19800426
533505 19800426
530684 19800426
6243896 19800426
7356259 19800426
7355500 19800426
527228 19800426
10245520 19800426
161152 19800426
7354530 19800426
528468 19800426
7353722 19800426
10245635 19800426
7354932 19800426
395159 19800514
6898861 19800514
7188930 19800514
6767480 19800514
7189012 19800514
43868 19800514
119625 19800514
538762 19800514
6767229 19800514
7360964 19800514
537908 19800514
535829 19800514
536543 19800514
7358595 19800514
539709 19800514
538157 19800514
539721 19800514
231669 19800514
7357749 19800514
6244509 19800514
295177 19800514
537622 19800514
539016 19800514
7357391 19800514
161210 19800514
536015 19800514
538423 19800514
534912 19800514
119703 19800514
7359874 19800514
539589 19800514
7357931 19800514
536220 19800514
7361266 19800514
537130 19800514
261213 19800514
6102197 19800514
575420 19800514
7358360 19800514
7358178 19800514
537767 19800514
7357883 19800514
537419 19800514
7360825 19800514
7361027 19800514
6101984 19800514
536686 19800514
7357864 19800514
7361768 19800514
536484 19800514
7357683 19800514
535217 19800514
6892611 19800514
231938 19800514
6987669 19800514
94017 19800514
6986912 19800514
535812 19800514
7360227 19800523
6102459 19800523
94174 19800523
536310 19800523
10245964 19800523
537305 19800523
7358672 19800523
7361839 19800523
6244087 19800523
6767238 19800523
7361993 19800523
6987348 19800523
7359026 19800523
538182 19800523
7357497 19800523
6987019 19800523
6987581 19800523
6928613 19800523
7357922 19800523
534707 19800523
575395 19800523
539386 19800523
534933 19800523
7358344 19800523
43929 19800523
534797 19800523
394762 19800523
119848 19800523
7359444 19800523
7361569 19800523
7188891 19800523
7359695 19800523
6244706 19800523
7359428 19800523
539030 19800523
6153573 19800523
119751 19800523
7357005 19800523
535415 19800523
7362267 19800523
231582 19800523
6987967 19800523
7360054 19800523
6899154 19800530
6928760 19800530
395042 19800530
119931 19800530
6898467 19800530
395901 19800530
6987455 19800530
7358865 19800530
94039 19800530
537104 19800530
6899123 19800530
231537 19800530
7362326 19800530
161237 19800530
538448 19800530
535276 19800530
538568 19800530
535684 19800530
535451 19800530
7358859 19800530
120016 19800530
7357313 19800530
6153748 19800530
231549 19800530
7359980 19800530
395145 19800530
539266 19800530
7362370 19800530
7357268 19800530
7360769 19800530
539526 19800530
6767450 19800530
6153575 19800530
539304 19800530
6899676 19800530
295012 19800530
7361323 19800530
261112 19800530
231593 19800530
6766808 19800530
7360717 19800530
535598 19800530
539307 19800530
7362572 19800530
539647 19800530
6153558 19800530
7360103 19800530
10324069 19800530
7360812 19800530
12309645 19800610
12336119 19800610
7370016 19800616
6988963 19800616
7369949 19800616
541847 19800616
44248 19800616
542171 19800616
540830 19800616
6892770 19800616
540261 19800616
542869 19800616
7367510 19800616
6988936 19800616
317293 19800616
6989041 19800616
396144 19800616
541752 19800616
7367602 19800616
7369425 19800616
7369119 19800616
6899784 19800616
7368452 19800616
7369948 19800616
396269 19800616
7367417 19800616
232047 19800616
6989083 19800616
7368677 19800616
542380 19800616
541740 19800616
7189281 19800616
232101 19800616
757760 19800616
6102573 19800616
541258 19800616
7364640 19800616
541512 19800616
6928989 19800616
6928827 19800616
7364645 19800616
6102613 19800616
7369259 19800616
7363910 19800616
6768075 19800616
94452 19800616
7368685 19800616
541787 19800616
7367433 19800616
232214 19800616
232180 19800616
6154071 19800616
6153991 19800616
542551 19800616
541257 19800616
6988503 19800616
540401 19800616
6988714 19800616
94327 19800625
6245123 19800625
6988040 19800625
10246268 19800625
7369746 19800625
7365821 19800625
7367521 19800625
7369954 19800625
7367090 19800625
7364968 19800625
7363227 19800625
6245429 19800625
161673 19800625
541093 19800625
7363372 19800625
44387 19800625
6768221 19800625
6929101 19800625
7364139 19800625
120566 19800625
6928967 19800625
541287 19800625
161622 19800625
7367095 19800625
541911 19800625
541610 19800625
6768133 19800625
542213 19800625
7363706 19800625
7365113 19800625
6988115 19800625
10246129 19800625
120639 19800625
44232 19800625
7365568 19800625
7189354 19800625
541884 19800625
396665 19800625
7363503 19800625
7369766 19800625
6154414 19800625
6245109 19800625
542567 19800625
7364593 19800625
396212 19800625
6989132 19800625
541829 19800625
7363485 19800625
543043 19800625
120305 19800625
44435 19800625
10246154 19800625
541557 19800627
7366588 19800627
10278045 19800627
232196 19800627
7368111 19800627
120417 19800627
7189299 19800627
6102803 19800627
7369395 19800627
7368953 19800627
541561 19800627
7366585 19800627
7366793 19800627
12336175 19800709
12336189 19800709
12261709 19800709
6966445 19800712
6154749 19800712
94563 19800712
7374283 19800712
7377052 19800712
6246459 19800712
6990588 19800712
7376508 19800712
6900439 19800712
44564 19800712
7376277 19800712
546389 19800712
121042 19800712
544912 19800712
6966154 19800712
6445547 19800712
94786 19800712
7375744 19800712
6445621 19800712
6989757 19800712
6900278 19800712
7376549 19800712
7376764 19800712
545380 19800712
544942 19800712
7372483 19800712
6929537 19800712
575670 19800712
545969 19800712
7375341 19800712
7375583 19800712
161726 19800712
397393 19800712
120760 19800712
545735 19800712
7374836 19800712
6989963 19800712
7374972 19800712
6966256 19800712
583511 19800712
6102966 19800712
545622 19800712
7371811 19800712
7374874 19800712
6990903 19800712
397692 19800712
7375665 19800712
7370922 19800712
544501 19800712
546106 19800722
7376066 19800722
7373052 19800722
121052 19800722
7374482 19800722
6990327 19800722
6245880 19800722
544427 19800722
7377694 19800722
10246867 19800722
6990274 19800722
7377616 19800722
6445464 19800722
6990245 19800722
7372193 19800722
6245815 19800722
7374258 19800722
6899988 19800722
6989912 19800722
6900105 19800722
7372668 19800722
546298 19800722
7371664 19800722
6966429 19800722
7373185 19800722
7375161 19800722
7375445 19800722
7370492 19800722
295803 19800722
7371848 19800722
6103123 19800722
6900478 19800726
7377842 19800726
232457 19800726
7373775 19800726
120775 19800726
7371434 19800726
6769153 19800726
7375238 19800726
6966173 19800726
6245937 19800726
6900506 19800726
10246908 19800726
7374017 19800726
7376494 19800726
232514 19800726
296105 19800726
296266 19800726
6990900 19800726
7371984 19800726
7371874 19800726
317473 19800726
7373173 19800726
6103549 19800726
7373482 19800726
6768906 19800726
10247037 19800726
6892866 19800726
7374779 19800726
10246736 19800726
6246601 19800726
7376926 19800726
7375741 19800726
6769048 19800726
6768555 19800726
544128 19800726
6769270 19800726
7370665 19800726
7376247 19800726
7375752 19800726
7371363 19800726
6768905 19800726
94648 19800726
7371698 19800728
397698 19800728
7371067 19800728
6989468 19800728
7189631 19800728
545615 19800728
6769427 19800728
7370406 19800728
544773 19800728
544048 19800728
7376869 19800728
7370428 19800728
7374547 19800728
7373676 19800728
7387725 19800815
7383981 19800815
6770643 19800815
6992202 19800815
6247114 19800815
6991917 19800815
7382666 19800815
7385936 19800815
6445830 19800815
7383881 19800815
7378789 19800815
7381428 19800815
6991291 19800815
7383708 19800815
232719 19800815
6247001 19800815
7385761 19800815
6769574 19800815
6446032 19800815
6769477 19800815
6966767 19800815
7380804 19800815
6991121 19800815
546719 19800815
6445821 19800815
6900891 19800815
7385099 19800815
7379599 19800815
7379371 19800815
6929956 19800815
232728 19800815
7383529 19800815
7386449 19800815
7387450 19800815
547867 19800815
7384102 19800815
7387259 19800815
7385915 19800815
6929768 19800815
6247598 19800815
7382278 19800815
7380944 19800815
6900613 19800815
7379829 19800815
6445891 19800815
547229 19800825
232688 19800825
7385075 19800825
7385824 19800825
6966666 19800825
7387401 19800825
7385814 19800825
6991877 19800825
6991891 19800825
7387395 19800825
6929920 19800825
6104392 19800825
7384568 19800825
7381657 19800825
6966753 19800825
6155833 19800825
317636 19800825
296779 19800825
6155197 19800825
121234 19800825
7378380 19800825
7385574 19800825
6155483 19800825
547107 19800825
6900661 19800825
6770583 19800825
6992419 19800825
6991883 19800825
547346 19800825
7383033 19800825
547330 19800825
546506 19800825
7381345 19800825
6104109 19800825
7385982 19800828
7382073 19800828
7378218 19800828
7386704 19800828
7189844 19800828
7386684 19800828
6155663 19800828
10247219 19800828
7381220 19800828
7386892 19800828
6103716 19800828
7381492 19800828
7386210 19800828
10324767 19800828
547270 19800828
7385607 19800828
7386832 19800828
6104363 19800828
6103969 19800828
6966568 19800828
10247298 19800828
583548 19800828
7387464 19800828
547247 19800828
7380224 19800828
6247914 19800828
6991311 19800828
7384711 19800828
6991092 19800828
7383690 19800828
7381307 19800828
6104258 19800828
161928 19800828
7379674 19800828
6901026 19800828
6769784 19800828
6104001 19800828
7385730 19800828
6992705 19800828
7189838 19800828
7382836 19800828
7378278 19800828
7386807 19800828
6770249 19800828
6103887 19800828
7394624 19800923
7394595 19800923
549487 19800923
6156432 19800923
7396266 19800923
7395822 19800923
7393370 19800923
95073 19800923
95081 19800923
297335 19800923
7396786 19800923
6930742 19800923
7393536 19800923
7392833 19800923
121309 19800923
398583 19800923
7387854 19800923
121424 19800923
7392080 19800923
317663 19800923
398519 19800923
7396960 19800923
7394382 19800923
7394984 19800923
6446613 19800923
6967206 19800923
6993117 19800923
549009 19800923
7392713 19800923
549136 19800923
548379 19800923
7396775 19800923
548649 19800923
6992800 19800923
6248571 19800923
6772185 19800923
6893046 19800923
7390977 19800923
7395916 19800923
6156329 19800923
548480 19800923
7396635 19800923
7391355 19800923
7390391 19800923
6104563 19800923
7394484 19800923
7395199 19800923
121368 19800923
7391638 19800923
44959 19800923
6771645 19800923
317662 19800923
6249052 19800923
6994755 19800923
6930674 19800926
7394573 19800926
7396146 19800926
7393039 19800926
6930352 19800926
7389053 19800926
7394144 19800926
6104874 19800926
7393624 19800926
10247764 19800926
6771911 19800926
7394665 19800926
6771503 19800926
6249011 19800926
6771993 19800926
6249016 19800926
7387891 19800926
7388027 19800926
6249166 19800926
121299 19800926
7391967 19800926
6248840 19800926
7389895 19800926
7391410 19800926
6104605 19800926
6993023 19800926
7391531 19800926
6771369 19800926
6156364 19800926
297409 19800926
6993319 19800926
7395588 19800926
7395144 19800926
7391370 19800926
7394748 19800926
7392194 19800926
7387817 19800928
7190301 19800928
398660 19800928
7394081 19800928
7394787 19800928
7395840 19800928
10297911 19800928
7388984 19800928
7388786 19800928
7388844 19800928
7396434 19800928
7394715 19800928
398485 19800928
7390193 19800928
7395636 19800928
398342 19800928
6156234 19800928
7392112 19800928
7389115 19800928
7392545 19800928
7392257 19800928
398233 19800928
10247588 19800928
548834 19800928
6446527 19800928
7396725 19800928
7392882 19800928
7396937 19800928
6994752 19800928
6771535 19800928
398303 19800928
7396152 19800928
44904 19800928
7392582 19800928
6993348 19800928
7396736 19800928
7389509 19800928
6446352 19800928
10247595 19800928
6993854 19800928
7394044 19800928
162012 19800928
10309216 19800928
6771739 19800928
549247 19800928
7396182 19800928
11632240 19801006
11628260 19801006
11610730 19801006
11634355 19801006
12336288 19801009
7404436 19801021
550751 19801021
550263 19801021
550264 19801021
7404673 19801021
7402735 19801021
6773332 19801021
6772882 19801021
7402853 19801021
7406915 19801021
7400181 19801021
7404674 19801021
6967550 19801021
7402720 19801021
550524 19801021
7399905 19801021
162039 19801021
7190478 19801021
7397856 19801021
7400816 19801021
6249536 19801021
550848 19801021
7406176 19801021
549655 19801021
7402991 19801021
6157392 19801021
7397915 19801021
6250066 19801021
7397752 19801021
7397985 19801021
7406946 19801021
7405054 19801021
6931284 19801021
7402020 19801021
7403336 19801021
7405742 19801021
6996586 19801021
7403662 19801021
7403244 19801021
7402027 19801021
7406465 19801021
7403059 19801021
6967674 19801021
6996060 19801024
7406246 19801024
7397634 19801024
7399654 19801024
6157176 19801024
6250156 19801024
7398791 19801024
7397855 19801024
10248108 19801024
95132 19801024
6901896 19801024
6105283 19801024
7402222 19801024
6157114 19801024
7402444 19801024
6931444 19801024
549909 19801024
6249430 19801024
6773300 19801024
7399765 19801024
7399951 19801024
7405532 19801024
6250163 19801024
6901628 19801024
6772992 19801024
95114 19801024
7402840 19801024
7405971 19801024
7402251 19801024
6931307 19801024
7403385 19801024
7190480 19801024
7402764 19801024
7403088 19801024
550099 19801024
550806 19801024
550681 19801024
6447006 19801024
6249733 19801024
6967707 19801024
6995532 19801024
6250353 19801024
121649 19801024
7400375 19801024
7401764 19801024
7398352 19801024
7397441 19801024
6902319 19801024
6995032 19801024
7405597 19801027
6995146 19801027
6250274 19801027
6967568 19801027
7401400 19801027
7401147 19801027
6902226 19801027
7399105 19801027
121660 19801027
6995793 19801027
7399236 19801027
6995075 19801027
317788 19801027
6995471 19801027
6447404 19801027
7404891 19801027
7398747 19801027
6902117 19801027
7404456 19801027
7399042 19801027
7403106 19801027
7398989 19801027
6447062 19801027
7398382 19801027
7397629 19801027
7403873 19801027
6250511 19801027
7403848 19801027
6995360 19801027
7402679 19801027
297811 19801027
6249857 19801027
6902241 19801027
6931571 19801027
6772241 19801027
6996524 19801027
7400084 19801027
7403985 19801027
550483 19801027
7399578 19801027
7400662 19801027
6156957 19801027
297719 19801027
7399102 19801027
10297970 19801027
6901693 19801027
6105615 19801027
7401088 19801027
7403672 19801027
6156775 19801027
7400286 19801027
12261906 19801104
45155 19801120
7415436 19801120
6251807 19801120
7415335 19801120
6997429 19801120
7415254 19801120
6998321 19801120
6158064 19801120
6251606 19801120
7409226 19801120
7417110 19801120
6998174 19801120
551298 19801120
6997479 19801120
7411915 19801120
6447738 19801120
7409285 19801120
7190994 19801120
7409497 19801120
298454 19801120
7413424 19801120
399247 19801120
6996781 19801120
6997683 19801120
7410356 19801120
6106080 19801120
551205 19801120
7411079 19801120
298437 19801120
6157978 19801120
6931606 19801120
7191021 19801120
7410955 19801120
45156 19801120
7416679 19801120
6968055 19801120
6774382 19801120
7411511 19801120
7408394 19801120
7412751 19801120
6998170 19801120
399371 19801120
7409475 19801120
7410718 19801120
551372 19801120
551447 19801120
10248436 19801120
233087 19801120
6893375 19801120
6157433 19801120
7411510 19801120
7408119 19801120
7409685 19801120
7415441 19801120
6997137 19801120
6774633 19801120
7188583 19801120
6105984 19801120
7190932 19801124
261684 19801124
7408996 19801124
6251288 19801124
399194 19801124
7407829 19801124
6997304 19801124
7414570 19801124
7412001 19801124
6251333 19801124
7409058 19801124
399416 19801124
6447571 19801124
7417050 19801124
7412645 19801124
6773641 19801124
7408094 19801124
6931779 19801124
7416393 19801124
7417037 19801124
7191146 19801124
6447670 19801124
7417368 19801124
6158103 19801124
6157482 19801124
6106443 19801124
7412703 19801124
7408402 19801124
7411812 19801124
6774709 19801124
6774688 19801124
6998076 19801124
6967840 19801124
6106131 19801124
6997324 19801124
6902953 19801124
6998118 19801124
7407211 19801124
6105891 19801124
7409890 19801124
7412978 19801124
7412338 19801124
7408474 19801125
6774362 19801125
6250931 19801125
7413232 19801125
6158304 19801125
6250740 19801125
6773652 19801125
7191087 19801125
298214 19801125
6996972 19801125
7410803 19801125
6447975 19801125
7416003 19801125
551555 19801125
6997275 19801125
6106138 19801125
7412391 19801125
6106059 19801125
7409207 19801125
6251024 19801125
6158282 19801125
7414535 19801125
233115 19801125
6106164 19801125
7414009 19801125
6774181 19801125
6996804 19801125
6997129 19801125
7414904 19801125
6996963 19801125
7416325 19801125
7414586 19801125
6997385 19801125
6773558 19801125
6902812 19801125
7414892 19801125
7410336 19801125
7413617 19801125
7409138 19801125
7416221 19801125
6251476 19801125
11615828 19801209
11632532 19801209
7420839 19801216
6251938 19801216
6252014 19801216
7420554 19801216
7417528 19801216
6252413 19801216
6448485 19801216
7419069 19801216
6774941 19801216
7423128 19801216
6999615 19801216
6775085 19801216
7422275 19801216
6158680 19801216
7425150 19801216
6252588 19801216
399527 19801216
6999481 19801216
7422875 19801216
6968402 19801216
7418617 19801216
6903333 19801216
7423699 19801216
7418066 19801216
6252476 19801216
7420919 19801216
7420779 19801216
7423470 19801216
6903242 19801216
6252009 19801216
6932801 19801216
7420639 19801216
7418618 19801216
7421400 19801216
7418386 19801216
6252344 19801216
551984 19801216
6932299 19801216
7419747 19801216
552140 19801216
7423708 19801216
298470 19801216
7419086 19801216
6998515 19801216
7420446 19801216
7425367 19801216
7426093 19801216
7417709 19801216
6903347 19801216
7191501 19801216
552132 19801216
6903291 19801216
6448114 19801218
7425637 19801218
6448553 19801218
7423766 19801218
7420955 19801218
7419825 19801218
7422953 19801218
7424446 19801218
7417997 19801218
7421689 19801218
6968289 19801218
6775444 19801218
7420262 19801218
6775420 19801218
6106893 19801218
7423754 19801218
7418821 19801218
6158456 19801218
95266 19801218
6106839 19801218
7420430 19801218
6106960 19801218
7424240 19801218
7191481 19801218
7421995 19801218
6998619 19801218
6252511 19801218
7420715 19801218
7424741 19801218
7424447 19801218
6448584 19801218
7425504 19801218
7425798 19801218
7424170 19801218
6932735 19801218
6448367 19801218
6998683 19801218
6998496 19801218
7424832 19801218
6252461 19801218
6775453 19801218
6999788 19801218
7423112 19801218
6999366 19801218
6999577 19801218
10248635 19801218
552247 19801218
7425660 19801218
6932726 19801218
6775207 19801218
7421640 19801218
7425797 19801218
7425235 19801218
7418442 19801218
7417918 19801218
6448292 19801218
6158652 19801218
6932461 19801218
7424797 19801218
6998903 19801218
10248462 19801218
7425239 19801218
6932763 19801218
552205 19801218
399501 19801218
7424896 19801218
6106824 19801218
7431407 19810116
7001171 19810116
7432515 19810116
6254222 19810116
6776654 19810116
7435294 19810116
7430838 19810116
7431147 19810116
6107476 19810116
6449100 19810116
7431463 19810116
7436998 19810116
7000603 19810116
6107535 19810116
7428994 19810116
7434477 19810116
6254108 19810116
7434462 19810116
6108109 19810116
6253427 19810116
7001427 19810116
6159537 19810116
7000685 19810116
7000467 19810116
7000199 19810116
7426263 19810116
7431245 19810116
7434696 19810116
7429142 19810116
6969039 19810116
7191872 19810116
6933730 19810116
7001331 19810116
7434474 19810116
6107529 19810116
7435324 19810116
7001685 19810116
6448629 19810116
7436903 19810116
6254515 19810116
7436767 19810116
7001680 19810126
7001613 19810126
7433112 19810126
6903581 19810126
7436834 19810126
6253314 19810126
7426307 19810126
7435569 19810126
7436404 19810126
7430104 19810126
6968652 19810126
7436624 19810126
6107231 19810126
7433802 19810126
7427990 19810126
7001672 19810126
7428363 19810126
7433996 19810126
7435587 19810126
7436390 19810126
10248856 19810126
7428914 19810126
7430600 19810126
7000919 19810126
7429022 19810126
6903619 19810126
6254265 19810126
6904005 19810126
7436265 19810126
7429874 19810126
7428827 19810126
7000362 19810126
6904147 19810126
7434049 19810126
7000972 19810126
7431108 19810126
6933065 19810126
7429156 19810126
233251 19810126
7433786 19810126
10248949 19810126
7000707 19810126
7427256 19810126
7434743 19810126
10249088 19810129
6253431 19810129
7192095 19810129
7436547 19810129
6933967 19810129
7427382 19810129
7434850 19810129
7431455 19810129
6159113 19810129
7436739 19810129
7002069 19810129
7428816 19810129
7429957 19810129
6253775 19810129
6108083 19810129
7427328 19810129
6776420 19810129
7435657 19810129
6933311 19810129
7191993 19810129
7001823 19810129
7426640 19810129
7191796 19810129
6253265 19810129
6968625 19810129
7436292 19810129
7431582 19810129
6776088 19810129
7428957 19810129
6933334 19810129
7430332 19810129
6253285 19810129
6932929 19810129
7432891 19810129
6253470 19810129
7432486 19810129
6107676 19810129
6933444 19810129
6775893 19810129
7433072 19810129
7436710 19810129
6933090 19810129
7429907 19810129
6933872 19810129
6776335 19810129
6108055 19810129
7433919 19810129
6933913 19810129
6159199 19810129
7431334 19810129
6254204 19810129
7427967 19810129
7428884 19810129
6968711 19810129
7434182 19810129
10249297 19810129
7426327 19810129
7001279 19810129
6776912 19810129
6107869 19810129
7433705 19810129
11661645 19810201
11648964 19810201
11614288 19810205
11615832 19810205
12336552 19810211
7440805 19810219
7002705 19810219
7002649 19810219
7446132 19810219
6160245 19810219
7192454 19810219
7443642 19810219
552936 19810219
7003447 19810219
7003486 19810219
7444857 19810219
6108189 19810219
7438994 19810219
7438842 19810219
7439717 19810219
7439425 19810219
7445953 19810219
7444659 19810219
7445088 19810219
7003207 19810219
6255810 19810219
7002301 19810219
6777888 19810219
552929 19810219
7447266 19810219
7004226 19810219
7002191 19810219
7444851 19810219
7441523 19810219
7437202 19810219
6777919 19810219
7444624 19810219
7445712 19810219
6777794 19810219
6905219 19810219
6904855 19810219
7437500 19810219
7003304 19810219
7440065 19810219
7002382 19810219
6160422 19810219
7446938 19810219
7441882 19810219
7446573 19810219
7440775 19810219
7439004 19810219
7002450 19810219
7444069 19810219
6255537 19810219
7438830 19810219
6777450 19810219
7438307 19810219
7443800 19810219
6254622 19810219
7447636 19810224
7447002 19810224
7446547 19810224
7437633 19810224
6904589 19810224
7438734 19810224
399760 19810224
6934611 19810224
6160210 19810224
6904347 19810224
6934474 19810224
6904766 19810224
7446979 19810224
6778424 19810224
6449921 19810224
7442738 19810224
7003923 19810224
7445148 19810224
6255410 19810224
6934399 19810224
7439463 19810224
7446126 19810224
95420 19810224
7445149 19810224
6904823 19810224
6255689 19810224
7437351 19810224
7444333 19810224
7446637 19810224
7446978 19810224
7441068 19810224
6904832 19810224
7441773 19810224
6108233 19810224
6934479 19810224
7002370 19810224
7003223 19810224
7438732 19810224
7447696 19810224
7447714 19810224
7440401 19810224
7437585 19810224
6108681 19810224
6160619 19810224
7439218 19810226
7002680 19810226
552830 19810226
553198 19810226
7443842 19810226
6255481 19810226
6108242 19810226
6254925 19810226
6254575 19810226
7444140 19810226
7003762 19810226
7003592 19810226
6777652 19810226
6777679 19810226
6449684 19810226
6969246 19810226
7445178 19810226
7437441 19810226
45221 19810226
6905551 19810226
552905 19810226
7438214 19810226
7003062 19810226
7437990 19810226
7437974 19810226
7437831 19810226
7444914 19810226
7004069 19810226
6255464 19810226
7445286 19810226
7437315 19810226
7439865 19810226
7445666 19810226
6108360 19810226
7438451 19810226
7438487 19810226
6449720 19810226
7444710 19810226
7443175 19810226
7446533 19810226
6969402 19810226
7441501 19810226
7438661 19810226
7003658 19810226
7440221 19810226
7454363 19810317
6450285 19810317
6779006 19810317
7449394 19810317
7457261 19810317
7451357 19810317
7448132 19810317
6160916 19810317
6906088 19810317
6934886 19810317
7458392 19810317
6778734 19810317
6256628 19810317
7448592 19810317
7451078 19810317
6779027 19810317
7004997 19810317
7456296 19810317
6935262 19810317
6256637 19810317
400069 19810317
7450770 19810317
7448741 19810317
6779792 19810317
7448662 19810317
7192853 19810317
7458569 19810317
6449989 19810317
6906101 19810317
7006363 19810317
7005324 19810317
7456183 19810317
6161248 19810317
7449192 19810317
7458620 19810317
7004942 19810317
6935256 19810317
7192889 19810317
6161476 19810317
7454596 19810317
6935993 19810317
7005645 19810317
7458231 19810317
7457251 19810317
7449515 19810317
7192794 19810317
45294 19810317
7451534 19810324
6161558 19810324
400073 19810324
7457454 19810324
298938 19810324
7454457 19810324
7448161 19810324
7456712 19810324
6450401 19810324
7457787 19810324
7005455 19810324
7450452 19810324
6935561 19810324
121962 19810324
7452441 19810324
7005240 19810324
7457828 19810324
6257152 19810324
10249888 19810324
7005749 19810324
6108916 19810324
6935602 19810324
6256247 19810324
7004604 19810324
6109140 19810324
6256836 19810324
7449595 19810324
7456751 19810324
7453437 19810324
7456626 19810324
7455934 19810324
7455767 19810324
399854 19810324
7450099 19810324
7453583 19810324
7456880 19810324
7451844 19810324
6778863 19810324
7451715 19810324
6161379 19810324
162276 19810324
7192812 19810324
6256622 19810324
7456136 19810324
7457728 19810324
7455205 19810324
7452266 19810324
7454604 19810324
7192808 19810324
7451039 19810324
7006548 19810324
7457830 19810324
7458789 19810327
6935295 19810327
6935418 19810327
6256514 19810327
6935731 19810327
7452488 19810327
7454147 19810327
7456608 19810327
6905986 19810327
7456129 19810327
7451197 19810327
7458283 19810327
7006232 19810327
6935462 19810327
7452423 19810327
7192673 19810327
7453378 19810327
6108856 19810327
7448028 19810327
7005060 19810327
7004893 19810327
7192670 19810327
7449629 19810327
7450499 19810327
45259 19810327
7453690 19810327
7458996 19810327
553627 19810327
6935354 19810327
7456783 19810327
7449898 19810327
6935768 19810327
6969748 19810327
10315110 19810327
6906072 19810327
7457283 19810327
7451510 19810327
7005820 19810327
7458284 19810327
7452430 19810327
11628397 19810402
6450658 19810413
7464297 19810413
7459976 19810413
6109685 19810413
10250028 19810413
7461488 19810413
7006703 19810413
6780574 19810413
6780820 19810413
6906642 19810413
6780697 19810413
7463552 19810413
7466021 19810413
7008007 19810413
7467063 19810413
7463110 19810413
7464042 19810413
6110121 19810413
6781261 19810413
7465284 19810413
6780280 19810413
6936381 19810413
6258079 19810413
554727 19810413
6451225 19810413
6970576 19810413
7469330 19810413
6257813 19810413
6109652 19810413
7465342 19810413
7466953 19810413
6450871 19810413
7465915 19810413
7461296 19810413
6936924 19810413
7469624 19810413
7470042 19810413
7007561 19810413
6258496 19810413
7465059 19810413
6936561 19810413
7465217 19810413
7193432 19810413
7464933 19810413
7007506 19810413
7464249 19810413
7464140 19810413
7007725 19810413
7462915 19810413
95497 19810413
7465646 19810421
6257420 19810421
7465491 19810421
6162236 19810421
6894023 19810421
6110140 19810421
7459658 19810421
554865 19810421
7463453 19810421
7467125 19810421
400193 19810421
7008407 19810421
6936941 19810421
7464708 19810421
7007370 19810421
7467507 19810421
7464880 19810421
6257520 19810421
555165 19810421
7461060 19810421
10250456 19810421
6936673 19810421
7461504 19810421
6451087 19810421
7006837 19810421
7463427 19810421
7006760 19810421
7464510 19810421
7466469 19810421
7008178 19810421
7459674 19810421
95496 19810421
6161727 19810421
6936778 19810421
7006814 19810421
6450662 19810421
7007584 19810421
318010 19810424
6937012 19810424
6780354 19810424
6257991 19810424
6161798 19810424
7467274 19810424
7459757 19810424
7463045 19810424
7465797 19810424
7468910 19810424
7464959 19810424
6162345 19810424
7464787 19810424
7460794 19810424
7463001 19810424
6161823 19810424
7465211 19810424
6161885 19810424
7467463 19810424
555129 19810424
554737 19810424
6258312 19810424
7467762 19810424
7468256 19810424
7461592 19810424
6451139 19810424
6109707 19810424
7007744 19810424
6936098 19810424
7465692 19810424
7466135 19810424
6162128 19810424
10250304 19810424
122084 19810424
7464633 19810424
7459358 19810424
6162097 19810424
6936448 19810424
6936050 19810424
10250052 19810424
7007838 19810424
7464940 19810424
6110133 19810424
7467886 19810424
6110314 19810424
7464206 19810424
6906968 19810424
7008579 19810424
6906941 19810424
7464194 19810424
7466405 19810424
7459818 19810424
7464393 19810424
7469903 19810424
7467830 19810424
6257369 19810424
7459837 19810424
6162283 19810424
6109607 19810424
7459311 19810424
10250046 19810424
7470009 19810424
7207607 19810513
7207193 19810513
6970778 19810513
6937680 19810513
7203901 19810513
7204592 19810513
7470569 19810513
7194030 19810513
7206363 19810513
6781647 19810513
7010303 19810513
7204464 19810513
7206401 19810513
6970950 19810513
7211006 19810513
7470974 19810513
7210204 19810513
7213115 19810513
7193588 19810513
6451735 19810513
7011319 19810513
6162679 19810513
6259716 19810513
6111196 19810513
7010602 19810513
6451914 19810513
7204656 19810513
7207837 19810513
555503 19810513
7472135 19810513
6259374 19810513
6907099 19810513
7471976 19810513
7194077 19810513
6260081 19810513
7470765 19810513
7207703 19810513
7209762 19810513
7470861 19810513
7213158 19810513
7205684 19810513
6970947 19810513
555527 19810513
7193928 19810513
7211538 19810513
7471391 19810513
6781520 19810521
6258899 19810521
7205981 19810521
7210680 19810521
6163430 19810521
7470297 19810521
7206779 19810521
6258672 19810521
6907300 19810521
7208401 19810521
6163429 19810521
7210642 19810521
6970705 19810521
6908528 19810521
7471651 19810521
6894093 19810521
7470631 19810521
7204719 19810521
7205680 19810521
7472093 19810521
7202695 19810521
7203580 19810521
6782568 19810521
6259242 19810521
7009420 19810521
6258621 19810521
7470731 19810521
7204265 19810521
6782251 19810521
6938061 19810521
7193479 19810521
6907172 19810521
6782076 19810521
7193669 19810521
7202915 19810521
7203938 19810521
7472062 19810521
7210781 19810521
7204807 19810521
7011211 19810521
6782071 19810521
7203471 19810521
7471554 19810521
7205506 19810521
7193836 19810521
10250524 19810521
7212507 19810521
7211807 19810521
7207783 19810521
7202703 19810521
7009041 19810521
7208835 19810526
6111086 19810526
6938200 19810526
6162544 19810526
6259850 19810526
6907554 19810526
6258975 19810526
7205855 19810526
7009711 19810526
7203674 19810526
7472203 19810526
7203629 19810526
7193895 19810526
6259352 19810526
6162607 19810526
555366 19810526
7206271 19810526
7212440 19810526
6110482 19810526
7203630 19810526
6259063 19810526
7207751 19810526
7009277 19810526
7205890 19810526
7010426 19810526
7009052 19810526
7011047 19810526
6110693 19810526
6908056 19810526
6162591 19810526
7204545 19810526
6162730 19810526
7210232 19810526
7471043 19810526
7471193 19810526
6937590 19810526
7202517 19810526
7010643 19810526
6782266 19810526
7209212 19810526
7207624 19810526
10250645 19810526
6259603 19810528
7472256 19810528
7209472 19810528
7194021 19810528
7470712 19810528
7207140 19810528
7471270 19810528
10250674 19810528
7193665 19810528
7207702 19810528
10317078 19810528
6907287 19810528
7205387 19810528
7471233 19810528
7206771 19810528
7470508 19810528
7208907 19810528
7470917 19810528
555339 19810528
6163105 19810528
6452129 19810528
6110708 19810528
7208362 19810528
7213136 19810528
11660933 19810601
11664113 19810601
11664127 19810601
12278541 19810601
6784599 19810613
6261233 19810613
7216270 19810613
6260276 19810613
6783716 19810613
7221802 19810613
7218765 19810613
6784587 19810613
6163696 19810613
6938446 19810613
7011544 19810613
7214139 19810613
7216309 19810613
7222769 19810613
10309406 19810613
7219322 19810613
7224249 19810613
6894367 19810613
7220785 19810613
7011530 19810613
6938966 19810613
6111672 19810613
7218682 19810613
7217555 19810613
7224698 19810613
6452202 19810613
6260491 19810613
7220469 19810613
6784046 19810613
7194315 19810613
6164365 19810613
10251007 19810613
6784485 19810613
7013190 19810613
6163637 19810613
7222304 19810613
7012631 19810613
6261577 19810613
7219312 19810613
7223702 19810613
6261507 19810613
6938662 19810613
7220078 19810613
6261221 19810613
7216982 19810613
7011873 19810613
6783203 19810613
7224394 19810613
6938500 19810613
6894363 19810613
7218558 19810613
6111617 19810613
7222953 19810613
6260422 19810613
10309388 19810613
7213545 19810613
7223805 19810613
7224365 19810613
6111905 19810613
6452622 19810623
6908806 19810623
7217996 19810623
7215837 19810623
7215485 19810623
7215116 19810623
6163976 19810623
7215990 19810623
6260616 19810623
7012296 19810623
7213536 19810623
7213847 19810623
7217359 19810623
7216480 19810623
6784234 19810623
6164272 19810623
6784667 19810623
7218973 19810623
7222029 19810623
7216241 19810623
7222881 19810623
6939297 19810623
7221013 19810623
7215725 19810623
7013124 19810623
7011449 19810623
7013579 19810623
7224206 19810623
7012062 19810623
7215947 19810623
7012295 19810623
7011612 19810623
7220002 19810623
7213977 19810623
7216932 19810623
6452673 19810623
7221892 19810623
6261617 19810623
7221861 19810623
7216837 19810625
7216966 19810625
7222287 19810625
6111501 19810625
6452742 19810625
7213924 19810625
7216377 19810625
6784096 19810625
6938377 19810625
6784020 19810625
6452249 19810625
7215976 19810625
6908769 19810625
6784673 19810625
10251017 19810625
7217783 19810625
7218703 19810625
7011559 19810625
6260956 19810625
7217862 19810625
7216288 19810625
7012603 19810625
7221360 19810625
6163994 19810625
7220858 19810625
7013094 19810625
6783714 19810625
6939061 19810625
6261068 19810625
6164202 19810625
10295101 19810625
6163483 19810625
7215952 19810625
7231055 19810709
6263154 19810709
6939986 19810709
7194946 19810709
7231829 19810709
7229637 19810709
7227778 19810709
7228552 19810709
7231185 19810709
7236167 19810709
6453531 19810709
6262887 19810709
7194929 19810709
7013954 19810709
7228790 19810709
7013891 19810709
7226827 19810709
6263148 19810709
7195223 19810709
7233338 19810709
6165165 19810709
6263145 19810709
6971882 19810709
7232363 19810709
7227359 19810709
6785746 19810709
7228291 19810709
6940032 19810709
6785595 19810709
6262287 19810709
7014607 19810709
7228654 19810709
6112212 19810709
7228992 19810709
7235084 19810709
7234387 19810709
162385 19810709
7228292 19810709
7015271 19810709
7234405 19810709
7231154 19810709
6940158 19810709
7226597 19810709
6262520 19810709
6785889 19810709
6164798 19810709
7230070 19810709
6940392 19810720
6940294 19810720
6262299 19810720
7227726 19810720
7015624 19810720
7016010 19810720
555887 19810720
7232239 19810720
7230893 19810720
6939693 19810720
7014191 19810720
6112345 19810720
299167 19810720
7226854 19810720
7235948 19810720
6785084 19810720
7195175 19810720
7228848 19810720
6262046 19810720
6164770 19810720
7225870 19810720
6164578 19810720
7194724 19810720
7225327 19810720
7231998 19810720
7233733 19810720
7227923 19810720
7228097 19810720
7233484 19810720
7233653 19810720
6165105 19810720
7234749 19810720
7234650 19810720
6971999 19810720
7229743 19810720
7232603 19810720
6453120 19810720
7014528 19810720
7235988 19810720
7231913 19810720
7233702 19810720
7229439 19810720
7233664 19810720
7234620 19810720
7230778 19810720
6452889 19810720
7235426 19810720
7225565 19810720
7232807 19810720
7226778 19810720
7226436 19810720
7228856 19810720
6112485 19810723
7233855 19810723
6786043 19810723
7235551 19810723
6453359 19810723
6940328 19810723
7226805 19810723
6939516 19810723
7015165 19810723
6165024 19810723
6972050 19810723
6972133 19810723
7235684 19810723
7231659 19810723
6785213 19810723
6784760 19810723
7232725 19810723
7015861 19810723
6165243 19810723
7226651 19810723
6894438 19810723
7232694 19810723
6940345 19810723
7232532 19810723
6939452 19810723
7234049 19810723
6940426 19810723
6453109 19810723
7014389 19810723
6940214 19810723
7228509 19810723
7227018 19810723
7229854 19810723
6785042 19810723
10251586 19810723
7227172 19810723
6909676 19810810
7241480 19810810
6113236 19810810
6941053 19810810
7243764 19810810
7242850 19810810
7018220 19810810
6909523 19810810
7244805 19810810
6787159 19810810
6454307 19810810
11610803 19810810
7195438 19810810
11636245 19810810
7246197 19810810
7247259 19810810
7243820 19810810
11628453 19810810
7238029 19810810
7018195 19810810
7247283 19810810
7243007 19810810
7016477 19810810
7239561 19810810
6165756 19810810
10251832 19810810
11634991 19810810
6165677 19810810
6972451 19810810
6453627 19810810
6909744 19810810
7240090 19810810
7016186 19810810
7237847 19810810
6263792 19810810
7244125 19810810
6113604 19810810
7245178 19810810
7243875 19810810
11616465 19810810
7236817 19810810
7245549 19810810
7247050 19810810
6263612 19810810
7243384 19810810
7244111 19810810
7238762 19810810
7238248 19810810
6972732 19810810
7245730 19810810
7247910 19810810
11610805 19810810
7247172 19810810
6264110 19810810
7247279 19810810
6113732 19810810
7237673 19810810
7243835 19810810
7247674 19810810
6786929 19810810
7245201 19810810
7247456 19810810
7245011 19810810
6786442 19810810
7245115 19810810
6165588 19810810
7246121 19810810
7017744 19810810
6910147 19810820
6787906 19810820
6941585 19810820
6909380 19810820
6263596 19810820
7017004 19810820
6264318 19810820
7242452 19810820
6787908 19810820
7237096 19810820
7243290 19810820
6910035 19810820
6941374 19810820
6263497 19810820
6263757 19810820
6264778 19810820
7238541 19810820
7237452 19810820
6787235 19810820
6263915 19810820
6264777 19810820
6264428 19810820
7016511 19810820
6940708 19810820
10251863 19810820
6940704 19810820
7246705 19810820
6453821 19810820
7237746 19810820
7239778 19810820
7245655 19810820
233523 19810820
7241132 19810820
6165995 19810820
7238047 19810820
7243857 19810820
7242542 19810820
7245306 19810820
7239310 19810820
7240301 19810820
6454130 19810820
10251808 19810820
7240741 19810820
6263595 19810820
7238008 19810820
7238794 19810820
7017180 19810820
7240222 19810820
6940649 19810820
7240201 19810820
7242719 19810820
6165876 19810820
6454293 19810820
7016386 19810820
7018190 19810820
7017394 19810820
7244095 19810820
6787287 19810820
6113451 19810820
6972328 19810820
7244308 19810820
6165422 19810820
6264918 19810820
7239871 19810820
10304454 19810820
7239580 19810820
6264805 19810827
261877 19810827
7195434 19810827
7245891 19810827
6941414 19810827
6787175 19810827
7242155 19810827
7246795 19810827
7239969 19810827
7236461 19810827
7017967 19810827
6264377 19810827
6113307 19810827
6264789 19810827
6263420 19810827
7238123 19810827
6113085 19810827
7247787 19810827
7246201 19810827
6909196 19810827
7237646 19810827
7241951 19810827
6165744 19810827
7018450 19810827
6909051 19810827
7242616 19810827
7247650 19810827
7240479 19810827
262046 19810827
7247288 19810827
7241238 19810827
6972426 19810827
6910018 19810827
6165689 19810827
7237938 19810827
7239168 19810827
7239920 19810827
6263927 19810827
7244468 19810827
7246529 19810827
11663327 19810901
7250278 19810915
7258478 19810915
7250358 19810915
7256339 19810915
7018959 19810915
7249717 19810915
7019883 19810915
6266198 19810915
7253996 19810915
6266323 19810915
6265644 19810915
6942673 19810915
7251651 19810915
7196111 19810915
7251437 19810915
6789224 19810915
7253958 19810915
7250580 19810915
6973299 19810915
7020178 19810915
6166965 19810915
6942672 19810915
7252103 19810915
6454595 19810915
7020434 19810915
7254467 19810915
7256659 19810915
6789150 19810915
7020016 19810915
7248495 19810915
7249618 19810915
263675 19810915
7257601 19810915
6973341 19810915
7248304 19810915
7248336 19810915
7259095 19810915
7248496 19810915
6114454 19810915
7254946 19810915
6910428 19810915
7252036 19810915
7196023 19810915
7250784 19810915
7196096 19810915
7195749 19810915
6114120 19810915
6973217 19810915
7257482 19810915
7251443 19810915
7255291 19810915
7251582 19810915
7020247 19810915
7019530 19810915
7257221 19810915
7248290 19810915
7258232 19810915
7254582 19810915
7019204 19810915
7255398 19810915
6972945 19810915
7018585 19810915
7258442 19810922
6941827 19810922
7019343 19810922
7256450 19810922
7195958 19810922
7253647 19810922
6166567 19810922
6266346 19810922
7252301 19810922
7248164 19810922
6455045 19810922
7250403 19810922
6166426 19810922
6788131 19810922
6972835 19810922
6114314 19810922
7259506 19810922
7020105 19810922
6973048 19810922
6942252 19810922
6789646 19810922
6166900 19810922
6266401 19810922
7250446 19810922
6113995 19810922
7254477 19810922
6265124 19810922
7253154 19810922
7252448 19810922
7252623 19810922
7258605 19810922
7256845 19810922
6789518 19810922
7251164 19810922
7252972 19810922
6910813 19810922
7196137 19810922
6265057 19810925
6972783 19810925
7257054 19810925
7257010 19810925
7019782 19810925
7255972 19810925
7248455 19810925
7251513 19810925
6942754 19810925
6265488 19810925
6265258 19810925
7253448 19810925
7252434 19810925
6455101 19810925
7248463 19810925
7249734 19810925
7253976 19810925
6454823 19810925
7254942 19810925
6788774 19810925
7258591 19810925
10324150 19810925
7256021 19810925
7257551 19810925
7195973 19810925
6264971 19810925
6265230 19810925
7258989 19810925
6942104 19810925
7259238 19810925
7256351 19810925
6789277 19810925
7258580 19810925
7258427 19810925
7253926 19810925
7258946 19810925
7257116 19810925
7254436 19810925
7258068 19810925
7259699 19810925
6942543 19810925
7259429 19810925
7250547 19810925
10251916 19810925
7253517 19810925
7249451 19810925
7248487 19810925
7018665 19810925
6972952 19810925
7253501 19810925
6114022 19810925
6114352 19810925
6789211 19810925
7249934 19810925
7253188 19810925
6942504 19810925
6454673 19810925
7257058 19810925
7254084 19810925
7195926 19810925
7258988 19810925
7256478 19810925
7253044 19810925
7259697 19810925
6788832 19810925
7253172 19810925
6265800 19810925
299310 19810925
7257393 19810925
7264848 19811014
7262557 19811014
7269585 19811014
7269361 19811014
7268387 19811014
6894951 19811014
6267300 19811014
6911093 19811014
7270291 19811014
7262741 19811014
7271865 19811014
7021975 19811014
7022253 19811014
7020785 19811014
7263403 19811014
7268098 19811014
6267737 19811014
7268500 19811014
7267805 19811014
7268031 19811014
7262274 19811014
7262128 19811014
6456003 19811014
7196397 19811014
7262234 19811014
6973643 19811014
6911828 19811014
6455365 19811014
7270775 19811014
7261996 19811014
6973448 19811014
6911787 19811014
6894883 19811014
7022895 19811014
7265456 19811014
7196248 19811014
6267267 19811014
6167571 19811014
7260932 19811014
6973950 19811014
7267683 19811014
7022005 19811014
7021865 19811014
7262704 19811014
6114823 19811014
6267037 19811014
7261910 19811014
11632924 19811021
7196600 19811025
6167838 19811025
7268949 19811025
6115265 19811025
7262402 19811025
6790343 19811025
7264527 19811025
7264803 19811025
7260898 19811025
6790067 19811025
7264205 19811025
6790857 19811025
6167791 19811025
7022692 19811025
6943489 19811025
7268722 19811025
7266177 19811025
7021730 19811025
6266961 19811025
6790093 19811025
7262548 19811025
7263895 19811025
7265015 19811025
6911898 19811025
6790945 19811025
7262813 19811025
7263370 19811025
7260614 19811025
6790519 19811025
7262521 19811025
7264022 19811025
6455635 19811025
6791648 19811025
7261004 19811025
7267617 19811025
7262814 19811025
6973605 19811025
7266432 19811025
7264823 19811025
6455246 19811025
6455255 19811025
7270431 19811025
6455206 19811025
7271553 19811025
7260895 19811025
7271011 19811025
7265774 19811025
6943691 19811025
7260624 19811025
7023026 19811025
7269776 19811025
6167736 19811025
6267011 19811025
6911506 19811025
6167523 19811025
6267408 19811025
7268069 19811025
6167417 19811025
7267870 19811025
7268406 19811025
7023345 19811025
7265555 19811025
7261208 19811025
6266910 19811025
7270742 19811025
6167898 19811025
6791048 19811025
7261248 19811025
7265146 19811025
6791002 19811025
6266737 19811025
7021968 19811025
6455499 19811025
7271905 19811028
7269493 19811028
7021234 19811029
6167617 19811029
7022403 19811029
6943359 19811029
7020736 19811029
7264835 19811029
7023177 19811029
6455188 19811029
7260751 19811029
6268059 19811029
7269008 19811029
7022450 19811029
7265822 19811029
6944052 19811029
7268307 19811029
7263540 19811029
7260695 19811029
6894993 19811029
7267566 19811029
7261436 19811029
6942931 19811029
6911694 19811029
6943792 19811029
6167368 19811029
7020829 19811029
6911960 19811029
7266200 19811029
6911188 19811029
6911102 19811029
7264594 19811029
7270092 19811029
6790344 19811029
7021678 19811029
7270123 19811029
7271790 19811029
6943422 19811029
12278906 19811109
7276404 19811118
6895160 19811118
6168553 19811118
7025472 19811118
6269484 19811118
7274009 19811118
7277154 19811118
7025578 19811118
7280393 19811118
6792121 19811118
7275595 19811118
7280484 19811118
7275003 19811118
7273228 19811118
6269277 19811118
7276908 19811118
7278795 19811118
7276331 19811118
6268849 19811118
7280316 19811118
6944154 19811118
6116415 19811118
6793012 19811118
7275099 19811118
6168908 19811118
7272944 19811118
7276111 19811118
6945028 19811118
7280254 19811118
7274278 19811118
7281768 19811118
6116349 19811118
7273965 19811118
7274644 19811118
7276774 19811118
7023994 19811118
6944133 19811118
6168364 19811118
7273933 19811118
6944302 19811118
6792481 19811118
7024898 19811118
6456534 19811118
7280324 19811118
7196975 19811118
7279436 19811118
7025075 19811118
6791943 19811118
6268599 19811118
7277520 19811118
6268234 19811118
7277316 19811118
7283208 19811118
6169054 19811118
6269476 19811118
7281103 19811118
6116457 19811118
7197014 19811118
7023949 19811118
6168999 19811118
10252649 19811118
6115698 19811118
6791991 19811118
7273667 19811118
7280757 19811118
6268151 19811118
6168407 19811118
6456483 19811118
7275846 19811118
7278141 19811118
6268654 19811118
7280266 19811118
7280296 19811119
6269134 19811122
7278005 19811122
6116093 19811122
6168978 19811122
7273333 19811122
6169057 19811122
7278288 19811122
7281813 19811122
7025321 19811122
7282756 19811122
7282131 19811122
7277120 19811122
7278791 19811122
7284004 19811122
7275704 19811122
6115704 19811122
7276190 19811122
6269316 19811122
6116144 19811122
7273610 19811122
7276258 19811122
7281818 19811122
6792060 19811122
7025293 19811122
6268858 19811122
7274187 19811122
6456339 19811122
6269246 19811122
7025092 19811122
7023999 19811122
7273361 19811122
7283734 19811122
7276887 19811122
7278123 19811122
6944622 19811122
7283117 19811122
7025060 19811122
7282081 19811122
7024339 19811122
7277118 19811122
7274400 19811122
7276699 19811122
6912599 19811122
7278569 19811122
7276726 19811122
7279464 19811122
7196938 19811122
7197026 19811122
6945092 19811122
6792601 19811122
7024650 19811122
262613 19811122
6912570 19811122
7273830 19811122
6792320 19811122
7282444 19811122
7023745 19811122
7281213 19811122
7275914 19811124
6269191 19811124
7282149 19811124
6792788 19811124
6944120 19811124
7025742 19811124
7276495 19811124
6792386 19811124
7273937 19811124
7278013 19811124
7276747 19811124
7281464 19811124
7277838 19811124
7276806 19811124
6269395 19811124
6269388 19811124
7286036 19811215
7026885 19811215
7289643 19811215
6270696 19811215
6271133 19811215
7290878 19811215
6793125 19811215
7026041 19811215
6974977 19811215
6269746 19811215
6895254 19811215
7292409 19811215
6457511 19811215
7284649 19811215
7026487 19811215
6117176 19811215
7291108 19811215
7292668 19811215
6169994 19811215
6116937 19811215
6945204 19811215
7289990 19811215
6270102 19811215
7285240 19811215
6793393 19811215
6945674 19811215
7291365 19811215
7027041 19811215
6269795 19811215
7289002 19811215
262697 19811215
6457074 19811215
7027422 19811215
6974569 19811215
7291908 19811215
7290756 19811215
7291128 19811215
6116901 19811215
7287665 19811215
7291198 19811215
7292690 19811215
6793862 19811215
6116913 19811215
7290885 19811215
6793637 19811215
7285294 19811215
6794012 19811215
6170172 19811216
6974894 19811216
7287779 19811216
7287373 19811216
6169887 19811219
7290819 19811219
7197199 19811219
7294946 19811219
7288514 19811221
7291744 19811221
7285615 19811221
7294597 19811221
7292374 19811221
6793158 19811221
7290640 19811221
7026073 19811221
7295037 19811221
7292046 19811221
6945110 19811221
6793277 19811221
6945228 19811221
7290644 19811221
6793631 19811221
7286192 19811221
7287987 19811221
7287570 19811221
6170173 19811221
6116610 19811221
262668 19811221
6945301 19811221
7294779 19811221
7285597 19811221
7027135 19811221
6945289 19811221
6794457 19811221
6945129 19811221
6945600 19811221
6117074 19811221
233621 19811221
6793236 19811221
7288420 19811221
7284702 19811221
6169702 19811221
6270485 19811221
6269960 19811221
7026532 19811221
7288537 19811221
7292210 19811221
7289900 19811221
6945700 19811221
7285402 19811221
6116738 19811221
7286048 19811221
7025878 19811221
7285821 19811221
7294445 19811221
6945840 19811221
7026688 19811221
7295363 19811221
6170030 19811221
7294041 19811221
6457578 19811221
7294632 19811221
6457547 19811221
7294404 19811221
7026184 19811221
7288093 19811221
7293051 19811221
6116506 19811221
6116614 19811221
10253214 19811221
6793872 19811221
7027712 19811221
7291255 19811222
7290652 19811222
7288026 19811222
6117181 19811222
7291250 19811222
7291340 19811222
7286675 19811222
7287099 19811222
6793250 19811222
7288104 19811222
6169818 19811222
7026368 19811222
7292261 19811222
7289864 19811222
6271108 19811222
6793402 19811222
7284239 19811222
6116829 19811222
7287277 19811222
7286897 19811222
12083092 19820101
11661993 19820101
11661992 19820101
11639013 19820106
6170502 19820107
6796007 19820109
6271448 19820109
7297588 19820109
6895457 19820109
6795925 19820109
7306131 19820109
7296171 19820109
6271573 19820109
7305460 19820109
7301132 19820109
6171042 19820109
7305355 19820109
7029722 19820109
7305133 19820109
7302490 19820109
7299031 19820109
6458186 19820109
6271640 19820109
7304184 19820109
7197723 19820109
7300201 19820109
6117529 19820109
6272143 19820109
7297546 19820109
6117985 19820109
7305580 19820109
7304906 19820109
6272381 19820109
6271643 19820109
7303653 19820109
6457683 19820109
7301987 19820109
6945901 19820109
7299426 19820109
7303680 19820109
7305208 19820109
7300647 19820109
7029258 19820109
7303628 19820109
6271599 19820109
7305658 19820109
6794986 19820109
7029581 19820109
6271738 19820109
6271356 19820109
7305985 19820109
7028244 19820120
7303769 19820120
6913606 19820120
6794979 19820120
7305895 19820120
6271722 19820120
7029309 19820120
7295706 19820120
7300570 19820120
6271331 19820120
7304441 19820120
7296900 19820120
7300339 19820120
7301168 19820120
7303397 19820120
7297203 19820120
7306174 19820120
6458248 19820120
7296115 19820120
7297826 19820120
7029416 19820120
7296865 19820120
6458188 19820120
7028086 19820120
7303364 19820120
7304005 19820120
7301299 19820120
7302517 19820120
6117548 19820120
7028901 19820120
6271568 19820120
7298173 19820120
7028772 19820128
6170602 19820128
7305670 19820128
6271657 19820128
7305157 19820128
7303292 19820128
7305109 19820128
7303626 19820128
7304784 19820128
7197605 19820128
7303530 19820128
6913762 19820128
6796004 19820128
6272049 19820128
6458150 19820128
6946097 19820128
7297376 19820128
6794913 19820128
7296501 19820128
6170808 19820128
7030356 19820128
7295557 19820128
7303578 19820128
6975326 19820128
7303724 19820128
7028898 19820128
7301330 19820128
10253564 19820128
6272586 19820128
6272247 19820128
7305720 19820128
7305501 19820128
6895335 19820128
6170634 19820128
6794767 19820128
6272035 19820128
10253523 19820128
7028618 19820128
6913463 19820128
6271200 19820128
7300002 19820128
7029539 19820128
6975533 19820128
7303168 19820128
6946479 19820128
7029238 19820128
7029534 19820128
6946306 19820128
7296911 19820128
7297962 19820128
7028469 19820128
6914100 19820128
6796024 19820128
7295453 19820128
6272054 19820128
6914006 19820128
6170597 19820128
7317072 19820212
7308546 19820212
6975827 19820212
7308095 19820212
6274144 19820212
7308342 19820212
6458976 19820212
6172081 19820212
6796675 19820212
6172072 19820212
6458750 19820212
7310610 19820212
7314397 19820212
7315427 19820212
6796568 19820212
7311623 19820212
7313249 19820212
6947182 19820212
6273678 19820212
7314321 19820212
7198088 19820212
6947205 19820212
7310158 19820212
6272956 19820212
6118492 19820212
7198260 19820212
7313925 19820212
7310789 19820212
6273195 19820212
7314500 19820212
7314576 19820212
6947517 19820212
6976082 19820212
7317005 19820212
7031032 19820212
7031930 19820212
7306758 19820212
7311500 19820212
6118445 19820212
7308814 19820212
7316181 19820212
7310735 19820212
7031998 19820212
7308644 19820212
7030563 19820212
7308100 19820212
6273371 19820212
6171888 19820212
7032520 19820212
7032129 19820212
7314254 19820212
7314572 19820212
7307501 19820212
7315199 19820212
6274205 19820212
7053749 19820212
6796141 19820212
7308103 19820212
7315352 19820212
7313245 19820212
7316248 19820212
7311719 19820212
7308704 19820212
7311037 19820212
7316882 19820212
7032081 19820222
7308612 19820222
7312451 19820222
6914746 19820222
6914378 19820222
10254041 19820222
7311448 19820222
10253848 19820222
7031324 19820222
7308680 19820222
7310848 19820222
6914738 19820222
7311447 19820222
6914821 19820222
6118696 19820222
6797016 19820222
6272957 19820222
7316138 19820222
7053556 19820222
7309088 19820222
7307200 19820222
6975797 19820222
6273327 19820222
6118415 19820222
7332706 19820222
6947755 19820222
10278107 19820222
6118682 19820222
6272972 19820222
6947591 19820222
7313690 19820222
7308048 19820222
7312237 19820222
6796249 19820222
7311735 19820222
7310493 19820222
7316559 19820222
7316834 19820222
7313614 19820222
10253801 19820222
7307436 19820222
6171397 19820222
6796780 19820222
6796599 19820222
6458525 19820222
7031784 19820222
6273488 19820225
7313994 19820225
6947139 19820225
10253938 19820225
6976154 19820225
6458538 19820225
7307793 19820225
6947560 19820225
6914521 19820225
7030808 19820225
6947010 19820225
7307583 19820225
7311792 19820225
7053676 19820225
7312403 19820225
7031790 19820225
10254004 19820225
6947072 19820225
7312765 19820225
6796504 19820225
6274182 19820225
6458539 19820225
7314709 19820225
7030470 19820225
6796787 19820225
6458975 19820225
6171986 19820225
262905 19820225
6118908 19820225
7308524 19820225
7032026 19820225
7312958 19820225
7309831 19820225
7310031 19820225
6947438 19820225
7307144 19820225
7307580 19820225
7198009 19820225
7198403 19820225
7031352 19820225
6914536 19820225
7053717 19820225
7316952 19820225
6796268 19820225
6273379 19820225
7031126 19820225
6797204 19820225
7309577 19820225
7053455 19820225
7307779 19820225
7053707 19820225
11662015 19820301
11658259 19820310
12278813 19820311
12279079 19820311
12263851 19820311
12263702 19820311
12310552 19820311
12263722 19820311
12311351 19820311
12337471 19820311
12279056 19820311
12337207 19820311
12263259 19820311
12178250 19820311
[truncated: 1,329,675 more chars]
