# Supplementary material for: MScanner: a classifier for retrieving Medline citations
Source: BMC Bioinformatics. 2008 Feb 19;9:108. doi: 10.1186/1471-2105-9-108 (PMC2263023; doi:10.1186/1471-2105-9-108)
Supplement: Additional file 4 — Sample cross validation corpora. corpora.zip is a ZIP archive containing text files for the PG07, AIDSBio, Radiology, Control and Medline100K sample corpora. Each line contains the PubMed ID and completion date of a Medline record. [file 1471-2105-9-108-S4.zip › pg07.txt]

# PubMed IDs + converted Medline UIs for PG07
# Sample was taken on 5 February 2007
5846992 19660212
4200723 19731214
5163075 19731214
421578 19790523
483225 19791121
7398195 19801024
7191632 19801216
6175317 19820512
6981287 19821029
6519160 19850321
3838480 19850521
4007030 19850812
2931480 19851121
2934259 19860210
2936465 19860403
3956053 19860513
3467886 19870302
3030329 19870330
3816023 19870407
3598909 19870730
3621161 19870930
2826581 19880125
3335642 19880209
2972290 19881109
2844796 19881110
2849209 19890126
2537793 19890407
2854106 19890530
2568832 19890814
2545714 19890818
2104790 19900220
2105932 19900323
2311333 19900418
2327982 19900516
1971708 19900705
2195556 19900813
2380170 19900913
2167725 19901001
2223426 19901204
2233715 19901205
1999275 19910405
2001794 19910415
2007317 19910429
2015731 19910522
2020918 19910528
2022743 19910531
1646158 19910718
1675794 19910719
1828805 19910724
2060250 19910807
1857341 19910829
1867960 19910913
1955133 19920102
1960624 19920108
1370208 19920131
1309946 19920218
1785203 19920313
1782973 19920316
1782973 19920316
1531346 19920318
1312256 19920416
1583762 19920616
1583761 19920616
1586132 19920618
1587064 19920619
1375395 19920619
1505606 19920918
1354642 19920922
1417831 19921026
1493921 19930309
8429822 19930309
8460634 19930423
7682415 19930510
1688245 19930610
8489482 19930610
8513845 19930722
8392192 19930806
8347177 19930909
8351162 19930916
8355805 19930921
8359181 19930928
8368362 19931007
7690693 19931021
8406504 19931028
8213259 19931109
8212073 19931109
7901205 19931129
8248162 19931229
8242617 19940103
8254024 19940112
8275468 19940209
8110777 19940329
8114683 19940331
8143391 19940429
7513996 19940603
8189249 19940621
8004130 19940719
8016146 19940728
8021246 19940729
7915193 19940927
7915137 19940929
7916458 19941014
7924124 19941028
7545954 19941108
7929268 19941117
7927746 19941122
7951238 19941130
7954421 19941202
7979257 19941212
7966354 19941214
7989592 19950106
7998928 19950119
7802704 19950123
7806690 19950201
7809167 19950202
7825587 19950213
7837387 19950302
7862671 19950320
7877685 19950406
7891353 19950414
7891318 19950414
7896817 19950425
7894492 19950426
7717410 19950515
7720070 19950525
7736582 19950602
7603453 19950804
7605354 19950810
7603988 19950810
7611277 19950815
7611288 19950815
7606717 19950817
7619675 19950828
7640149 19950918
7562475 19951025
7550349 19951102
7474246 19951213
7593601 19951221
7586933 19951221
7491709 19960104
7502040 19960116
8521555 19960123
8533757 19960201
8538349 19960208
8542260 19960213
8555090 19960223
8569713 19960301
8571953 19960301
8561894 19960307
8565783 19960307
8591723 19960403
8595887 19960416
8598312 19960423
8605025 19960515
8605869 19960517
8613188 19960605
8618881 19960607
8620056 19960614
8630239 19960702
8640791 19960715
8639453 19960715
8643688 19960717
8644731 19960718
8651293 19960725
8670114 19960805
8685072 19960820
8696957 19960905
8707291 19960912
8793930 19961003
8763337 19961009
8742240 19961016
8742444 19961017
8823236 19961029
8809086 19961104
8819499 19961105
8841191 19961112
8807659 19961120
8866821 19961127
8831489 19961127
14216443 19961201
8898735 19961203
8900282 19961210
8900283 19961210
8882784 19961213
8941024 19961219
8952600 19970107
8857546 19970108
8990122 19970130
8888070 19970305
9042909 19970318
8986921 19970320
8818577 19970331
9010701 19970401
9057653 19970401
9030524 19970403
9103127 19970417
9116013 19970421
9069253 19970423
9096386 19970508
9145676 19970515
9108409 19970519
9156696 19970519
9114822 19970523
9149697 19970602
9150148 19970603
9150149 19970603
9145912 19970605
9157990 19970610
9164836 19970617
9190321 19970619
9164413 19970619
9164419 19970619
9174358 19970624
9182826 19970630
9190925 19970707
9131488 19970715
9069453 19970715
9195934 19970716
9202739 19970717
9190854 19970721
9110356 19970724
9106238 19970730
9152989 19970730
9230185 19970807
9246020 19970814
9194910 19970820
9241661 19970902
9241660 19970902
9211656 19970910
9255563 19970911
9293967 19970925
9224780 19970929
9277043 19971009
9280407 19971016
9316860 19971017
9333265 19971022
9265947 19971023
9270093 19971029
9259381 19971106
9377473 19971110
9377574 19971110
9335086 19971114
9345314 19971124
9363896 19971125
9352571 19971208
9352573 19971208
9349852 19971208
9352569 19971208
9386136 19971212
9312005 19971215
9420339 19980108
9261824 19980108
9407957 19980108
9371735 19980122
9405464 19980122
9399966 19980126
9399960 19980126
9407415 19980205
9433390 19980206
9435432 19980209
9430134 19980212
9473242 19980316
9466980 19980317
9484992 19980319
9476037 19980319
9495342 19980319
9508150 19980319
9441946 19980403
9529250 19980413
9529129 19980416
9537246 19980416
9521254 19980417
9560162 19980504
9510461 19980506
9547362 19980506
9568693 19980507
9569045 19980511
9549641 19980514
9535125 19980514
9545402 19980521
9578183 19980608
9605753 19980610
9632445 19980618
9613951 19980721
9652563 19980723
9598153 19980723
9613858 19980724
9634537 19980813
9670923 19980813
9698079 19980821
9660842 19980824
9631418 19980824
9689128 19980908
9719084 19980910
9685354 19980910
9663918 19980911
9726242 19980916
9736005 19980916
9661139 19980921
9731005 19981005
9663807 19981006
9754649 19981009
9682271 19981014
9690230 19981015
9657439 19981016
9751730 19981022
9702738 19981026
9841604 19981105
9728483 19981110
9769329 19981112
9731720 19981113
9806549 19981116
9789061 19981124
9806758 19981125
9748598 19981204
9777427 19981207
9823305 19981207
9834040 19981209
9831561 19981214
9867757 19981217
9780130 19981218
9822711 19981223
9835022 19981230
9825838 19990114
9825828 19990114
9872059 19990121
9838066 19990201
9802529 19990204
9789606 19990212
9918583 19990222
9857976 19990225
10024094 19990225
9869506 19990305
9950666 19990305
9950665 19990305
9831716 19990311
10029597 19990318
9918138 19990329
9950855 19990330
10073976 19990402
10073515 19990402
10064574 19990407
10190398 19990415
10051705 19990421
10030766 19990421
10197614 19990421
10082212 19990427
10089011 19990507
10100997 19990513
10219239 19990517
10216075 19990518
10212557 19990519
10327068 19990526
10340917 19990527
10208417 19990527
10208650 19990528
10208645 19990528
10203379 19990528
10220571 19990601
10192756 19990618
10228147 19990628
10362356 19990628
10369259 19990629
10363967 19990629
10376603 19990630
10377070 19990708
10373227 19990709
10331074 19990709
10363930 19990722
10406363 19990730
10321840 19990802
10406816 19990802
10413291 19990802
10385213 19990803
10415058 19990812
10430787 19990817
10419459 19990819
10393986 19990826
10379516 19990901
10459572 19990907
10425221 19990908
10426282 19990910
10450735 19990910
10462625 19990914
10470083 19990924
10483967 19990924
10484961 19990927
10464310 19991007
10459407 19991014
10432311 19991020
10477139 19991104
10519398 19991104
10521338 19991108
10535720 19991109
10502563 19991110
10490701 19991117
10490705 19991117
10515402 19991119
10525111 19991124
10547395 19991130
10580070 19991202
10520212 19991208
10489105 19991209
10553725 19991217
10613621 20000104
10331118 20000105
10591539 20000106
10636265 20000124
10636265 20000124
10647091 20000202
10623828 20000210
10646604 20000210
10668853 20000222
10668853 20000222
10656877 20000223
10673738 20000302
10669647 20000303
10620209 20000308
10673766 20000317
10671553 20000321
10704169 20000323
10683765 20000323
10711498 20000323
10691773 20000327
10689270 20000407
10728760 20000407
10652257 20000412
10716719 20000424
10736278 20000426
10700657 20000501
10704624 20000502
10764140 20000504
10764140 20000504
10753155 20000505
10786682 20000511
10739171 20000517
10801254 20000518
10785505 20000530
10790202 20000531
10790202 20000531
10755579 20000601
10855951 20000629
10880412 20000724
10820139 20000731
10840050 20000731
10792337 20000801
10902626 20000803
10860717 20000815
10787417 20000816
10935643 20000817
10882754 20000828
10815927 20000829
10916115 20000907
10945865 20000912
10889531 20000912
10903223 20000913
10889553 20000914
10945315 20000914
10920190 20000919
10962340 20000919
10944550 20000920
10950895 20000928
10988267 20001002
10966243 20001005
10904024 20001006
10984540 20001012
10984545 20001012
10961881 20001018
10868744 20001019
11022078 20001026
10893247 20001027
11034065 20001027
10973248 20001030
11034945 20001031
10997944 20001101
10895986 20001102
10898111 20001109
11054766 20001113
10926288 20001120
11053256 20001207
10974631 20001212
10884039 20001222
10999650 20010102
11062327 20010104
10947209 20010111
11130383 20010111
11101505 20010125
11022984 20010126
11015307 20010215
11156544 20010222
11180734 20010315
11229339 20010315
11159808 20010322
11251009 20010412
11171785 20010419
11185739 20010419
11279519 20010426
11279519 20010426
11279528 20010426
11230366 20010426
11127854 20010426
11313874 20010510
11304783 20010517
11306963 20010517
11304783 20010517
11313304 20010517
11273991 20010524
11298076 20010524
11106261 20010531
11295154 20010607
11306608 20010607
11302935 20010614
11259360 20010614
11259359 20010614
11350797 20010614
11389096 20010621
11297522 20010628
11371409 20010628
11317217 20010628
11381111 20010628
11380441 20010705
11407685 20010705
11371347 20010705
11381268 20010705
11150892 20010705
11439943 20010712
11401913 20010712
11418485 20010726
11400119 20010726
11389485 20010802
11455026 20010809
11466700 20010809
11404167 20010816
11479220 20010816
11486343 20010823
11448152 20010823
11472429 20010906
11516429 20010906
11502797 20010906
11337938 20010913
11337934 20010913
11368292 20010920
11446878 20010927
11531654 20010927
11525735 20010927
11549275 20011004
11586955 20011011
11477318 20011011
11523064 20011011
11526473 20011018
11526468 20011018
11551222 20011018
11585759 20011018
11543872 20011025
11472746 20011025
11580286 20011101
11457466 20011204
11514453 20011204
11600611 20011204
11605698 20011204
11585638 20011204
11706521 20011205
11703370 20011207
11475331 20011207
11704005 20011207
11703959 20011207
11434505 20011214
11434504 20011214
11678778 20011218
11714868 20011220
11719362 20011220
11723248 20011221
11668216 20011226
11668219 20011226
11701642 20020102
11597824 20020103
11602529 20020107
11523725 20020110
11581266 20020110
11668641 20020110
11751380 20020110
11692081 20020128
11717173 20020131
11799244 20020208
11782353 20020212
11809184 20020213
11814344 20020219
11753822 20020226
11836334 20020301
11823761 20020304
11823760 20020304
11854439 20020305
10688272 20020305
11840286 20020307
11791158 20020307
11792620 20020307
11525417 20020307
11695848 20020318
11744748 20020319
11773860 20020325
11773859 20020325
11773862 20020325
11773861 20020325
11773864 20020325
11773867 20020325
11773863 20020325
11773866 20020325
11807178 20020402
11919305 20020404
11910656 20020408
11740338 20020411
11740344 20020411
11740345 20020411
11849819 20020411
11896095 20020417
11854867 20020418
11926893 20020419
11925851 20020423
11907494 20020423
11919084 20020430
11890679 20020430
13401050 20020501
11906176 20020506
11955026 20020506
11934710 20020509
11956513 20020514
11956512 20020514
11840311 20020514
11997281 20020516
11970993 20020517
11952885 20020521
12004990 20020522
11891618 20020523
11810182 20020523
12003786 20020530
11986237 20020610
11994975 20020611
11920848 20020617
11900882 20020618
12006396 20020619
11947894 20020628
12006904 20020701
12010835 20020701
12065767 20020712
12006493 20020712
12087352 20020716
12087351 20020716
12036927 20020716
12086290 20020717
11857587 20020719
11857573 20020719
11840516 20020722
12072547 20020724
11920158 20020730
11920155 20020730
12107857 20020731
12135940 20020807
11991950 20020812
12086872 20020813
12077270 20020813
12133956 20020813
11966680 20020815
12124992 20020816
12105838 20020816
12145682 20020819
11875366 20020820
11875365 20020820
12152005 20020820
12152006 20020820
12083975 20020823
12170773 20020823
12084458 20020823
12130730 20020829
12189228 20020830
11942593 20020903
12031849 20020904
12181418 20020905
12181437 20020905
12181424 20020905
12091877 20020906
12193783 20020909
12167489 20020912
11950782 20020912
11950793 20020912
12194916 20020913
12052139 20020913
12189368 20020916
12202670 20020918
12202283 20020920
12208758 20021003
12237282 20021004
12237281 20021004
12235453 20021008
12235455 20021008
12235454 20021008
11975984 20021009
12374873 20021016
12239098 20021021
12235256 20021021
12359690 20021023
11990382 20021024
11990381 20021024
12200397 20021024
11990384 20021024
12370474 20021028
11966407 20021104
11966400 20021104
11966406 20021104
11966404 20021104
12231519 20021104
12403660 20021104
12042672 20021107
12042667 20021107
12042665 20021107
12042669 20021107
12042666 20021107
12042670 20021107
12042671 20021107
12237170 20021108
12172398 20021112
12386646 20021112
12386645 20021112
12386647 20021112
12359648 20021118
12411794 20021127
12215845 20021202
12399592 20021204
12435799 20021209
12036180 20021209
12106498 20021212
12086014 20021213
12082568 20021213
12049175 20021217
12070183 20021217
12372660 20021220
12107604 20021224
12325023 20030103
12444029 20030108
12082588 20030114
12082591 20030114
12082589 20030114
12190096 20030116
12464928 20030116
12065207 20030117
12490779 20030117
12471611 20030121
12496751 20030121
12490595 20030123
12402217 20030123
12466288 20030124
12467226 20030127
12096056 20030128
12269967 20030129
12505800 20030130
12494465 20030206
12016535 20030207
12196913 20030210
12516103 20030211
12123487 20030212
12069159 20030213
12464260 20030214
12172213 20030220
12172215 20030220
12172219 20030220
12172220 20030220
12172216 20030220
12172218 20030220
12172211 20030220
12172217 20030220
12172212 20030220
12571261 20030221
12571254 20030221
12528125 20030224
12228189 20030226
12171903 20030226
12175731 20030303
12164772 20030303
12511591 20030303
12571597 20030306
12509223 20030307
12411325 20030310
12574107 20030310
12244546 20030311
12351588 20030312
12142729 20030313
12142730 20030313
12142724 20030313
12142726 20030313
12142731 20030313
12142728 20030313
12595863 20030318
12621390 20030320
12465073 20030324
12595695 20030328
12384833 20030331
12624279 20030331
12373648 20030331
12639993 20030402
12451434 20030404
12486126 20030408
12453860 20030411
12367788 20030415
12686700 20030416
12410371 20030417
12642431 20030422
12360106 20030423
12477049 20030429
12424625 20030430
12525504 20030505
12709726 20030507
12359989 20030508
12618085 20030508
12481432 20030512
12619042 20030514
12654170 20030521
12574160 20030522
12704389 20030527
12439220 20030528
12439223 20030528
12608943 20030530
12652295 20030530
12686103 20030605
12415427 20030605
12605306 20030606
12604405 20030610
12781566 20030613
12523655 20030617
12634439 20030619
12775740 20030619
12719534 20030701
12719533 20030701
12811366 20030702
12798882 20030703
12464801 20030707
12781330 20030708
12729939 20030711
12485958 20030714
12843393 20030714
12665971 20030717
12531808 20030718
12634980 20030724
12810652 20030728
12527744 20030730
12818402 20030730
12499391 20030801
12844134 20030801
12890841 20030804
12544509 20030806
12544511 20030806
12799644 20030808
12801479 20030812
12874005 20030813
12869636 20030815
12738608 20030821
12768443 20030822
12730278 20030828
12891229 20030828
12694072 20030904
12795791 20030905
12801315 20030905
12573263 20030905
12540746 20030909
12907235 20030912
12915598 20030915
12630757 20030916
12848784 20030916
12907638 20030923
12764149 20030924
12925702 20030924
12749744 20030926
12973835 20030930
12947061 20031002
12631599 20031003
12829732 20031003
12726862 20031008
12729843 20031009
12913403 20031014
12929139 20031014
12844487 20031021
12605099 20031021
12618594 20031023
12811511 20031023
12938239 20031023
12953268 20031023
14507663 20031029
12943736 20031029
12270762 20031104
12888635 20031106
14522952 20031112
12911615 20031112
12911626 20031112
14576850 20031121
14573319 20031121
12730115 20031124
12952943 20031124
14627790 20031125
14520442 20031125
14520444 20031125
12618863 20031202
12605064 20031202
14586413 20031203
14559799 20031203
12949534 20031208
12695347 20031210
14623117 20031218
14610472 20031219
14583452 20031222
12954634 20031224
14652237 20040105
14607243 20040105
14563684 20040106
14525949 20040106
12746735 20040107
12958057 20040108
14702425 20040112
12738713 20040112
14622112 20040114
14514691 20040115
12756514 20040115
14597182 20040120
14502278 20040121
14511273 20040128
14624853 20040128
14551287 20040129
14520117 20040130
12702164 20040203
14656021 20040206
14628290 20040206
14662327 20040209
12942043 20040209
14740638 20040210
14749694 20040212
14749695 20040212
14597484 20040212
14709765 20040212
12925300 20040212
14734703 20040213
12969965 20040217
12724623 20040219
12724617 20040219
12724621 20040219
12724616 20040219
12724618 20040219
12898345 20040219
12815736 20040219
14765194 20040220
12777962 20040223
14613740 20040223
12785010 20040224
14514655 20040226
12689917 20040226
14642128 20040227
14551190 20040303
12798184 20040304
14735204 20040304
14735199 20040304
12814975 20040310
14962716 20040324
12865761 20040324
12782962 20040330
14728047 20040408
12922923 20040412
12835613 20040414
12835612 20040414
14744749 20040420
12861052 20040420
12975335 20040420
12893986 20040422
12893985 20040422
12893983 20040422
12966525 20040422
15003938 20040426
12959637 20040426
12972952 20040430
12972954 20040430
14985439 20040430
14726986 20040430
14770184 20040503
15007088 20040507
15007084 20040507
14627864 20040510
14736736 20040511
15059157 20040513
12960109 20040514
14735130 20040517
15132136 20040520
15118073 20040525
15116057 20040527
15116054 20040527
15116051 20040527
14578462 20040602
15121641 20040603
14499340 20040608
15172931 20040610
15138478 20040616
15130760 20040618
12966032 20040622
15056512 20040624
14515059 20040628
14515058 20040628
14515060 20040628
14515061 20040628
14515062 20040628
14987319 20040628
15118525 20040629
15197194 20040629
15118125 20040701
15047700 20040701
15126879 20040706
15120748 20040706
12906916 20040706
15118352 20040706
12971802 20040709
14747421 20040712
15158449 20040712
14583681 20040714
15181049 20040719
14623178 20040720
14660172 20040720
14990578 20040721
15172987 20040726
15228154 20040728
15229460 20040729
15229462 20040729
15048614 20040802
15208626 20040803
15205351 20040806
14610521 20040809
15248218 20040813
12920235 20040816
14654939 20040817
15213713 20040819
15289791 20040824
15289789 20040824
15235609 20040827
15173214 20040903
15111773 20040907
15313836 20040907
12668920 20040909
12668921 20040909
12668916 20040909
15284840 20040913
15247916 20040913
15258582 20040913
15235604 20040913
15170927 20040914
15356306 20040915
14647408 20040917
14676821 20040917
14676822 20040917
15337805 20040917
15145939 20040921
15331930 20040922
15146465 20040924
15375267 20040924
14966473 20040927
15313899 20040930
15329413 20040930
15142881 20041004
14586772 20041004
15314640 20041004
15014021 20041005
15184377 20041006
15260906 20041008
15384741 20041014
15358107 20041014
15324695 20041019
15362567 20041021
15167706 20041025
15167709 20041025
15361376 20041025
15457442 20041026
15470328 20041029
15159443 20041101
15500895 20041102
15322258 20041103
14749472 20041104
15221785 20041108
15221786 20041108
15221789 20041108
15221793 20041108
15272913 20041108
15448103 20041116
15319474 20041116
15450354 20041116
15465976 20041116
15466206 20041116
15375219 20041122
15533851 20041122
15354868 20041124
15217961 20041126
15489963 20041201
15492291 20041203
15115912 20041206
15115916 20041206
15298659 20041207
14646693 20041208
15083069 20041208
15098000 20041208
15147425 20041209
15544025 20041210
15303240 20041216
15309690 20041216
15297935 20041216
15338456 20041216
15322986 20041216
15498972 20041216
15184283 20041216
15389246 20041216
15327587 20041217
15135235 20041217
15226279 20041221
15037864 20041222
15037866 20041222
15247625 20041223
15539564 20041223
15007373 20041227
15173075 20041227
15024382 20041227
15530865 20050103
15550624 20050105
15211708 20050107
15364127 20050107
15485693 20050110
15635109 20050110
15161794 20050111
15322947 20050111
15305167 20050111
15215330 20050114
15592324 20050114
15625333 20050114
15455371 20050118
15269138 20050119
15632378 20050121
15194709 20050125
15518608 20050125
15635412 20050128
15522252 20050131
15579801 20050203
15622315 20050203
15579779 20050203
15571266 20050203
15640645 20050203
15492926 20050204
15545743 20050204
15284531 20050210
15284530 20050210
15284538 20050210
15284532 20050210
15284533 20050210
15284534 20050210
15284535 20050210
15284536 20050210
15630442 20050210
15630458 20050210
15630450 20050210
15289797 20050211
15610950 20050215
15358623 20050215
15516850 20050215
15516849 20050215
15124004 20050215
15211642 20050216
15128701 20050216
15530410 20050217
15316930 20050218
15475730 20050225
15475732 20050225
15475733 20050225
15475734 20050225
15475735 20050225
15475736 20050225
15665278 20050302
15454729 20050307
15454730 20050307
15454731 20050307
15454732 20050307
15454733 20050307
15454734 20050307
15454735 20050307
15454736 20050307
15007371 20050307
15148501 20050307
15111987 20050307
15495191 20050308
15745979 20050308
15528295 20050311
15598772 20050315
15637236 20050315
15758023 20050315
15758010 20050315
15365580 20050317
15729180 20050317
15226675 20050321
15269255 20050321
15770010 20050322
15284085 20050324
15558057 20050324
15485505 20050324
15713945 20050328
15713944 20050328
15713943 20050328
15303110 20050329
15488882 20050329
15774758 20050331
15509721 20050405
15731405 20050405
15231719 20050405
15546153 20050411
15564877 20050412
15564878 20050412
15564879 20050412
15564880 20050412
15564881 20050412
15564882 20050412
15564883 20050412
15564885 20050412
15564886 20050412
15695160 20050413
15530894 20050415
15694309 20050415
15756215 20050415
15635597 20050418
15645182 20050418
15496429 20050419
15726019 20050419
15632890 20050421
15750594 20050421
15501534 20050421
15732116 20050425
15761122 20050428
15761121 20050428
15817857 20050503
15817871 20050503
15608557 20050504
15608558 20050504
15608559 20050504
15608560 20050504
15608561 20050504
15608562 20050504
15608563 20050504
15608564 20050504
15606443 20050519
15634941 20050519
15606441 20050519
15254424 20050519
15254414 20050519
15829246 20050525
15754327 20050526
15806605 20050531
15805193 20050603
15821736 20050603
15806102 20050603
15793263 20050603
15821734 20050603
15821733 20050603
15708859 20050607
15930419 20050607
15860357 20050609
15756637 20050616
15755999 20050620
15721024 20050622
15879175 20050630
15621150 20050705
15496457 20050706
15998953 20050708
15861038 20050711
15861039 20050711
15861040 20050711
15861042 20050711
15861043 20050711
15861044 20050711
15772696 20050712
15713801 20050713
15908628 20050715
15861032 20050718
15861030 20050718
15861031 20050718
15861034 20050718
15861035 20050718
15861036 20050718
15864119 20050718
15864121 20050718
15941898 20050718
15941899 20050718
15543619 20050719
15961977 20050719
15961978 20050719
15961980 20050719
15975077 20050721
15517131 20050726
15888141 20050726
15711592 20050728
15823274 20050728
15778421 20050729
15790782 20050801
16009761 20050802
15653570 20050802
15924140 20050802
15978331 20050808
15967990 20050811
15738947 20050812
16003289 20050818
16003291 20050818
16007597 20050822
15837626 20050823
15979045 20050824
15608127 20050825
15927391 20050830
15753080 20050902
15604515 20050907
15864112 20050913
15864113 20050913
15864114 20050913
15864115 20050913
15864116 20050913
15898979 20050913
15857854 20050913
15934099 20050915
16077979 20050915
16103220 20050916
15910869 20050920
16041371 20050921
16025116 20050921
15995705 20050921
16096055 20050922
15932062 20050926
16043121 20050926
15952872 20050929
16116424 20050929
15905191 20050929
15914676 20050930
16189366 20050930
16174854 20050930
15723979 20050930
15809662 20051003
15596575 20051006
15888487 20051011
16021607 20051011
15888480 20051011
16030099 20051012
15728313 20051018
16046317 20051020
16081343 20051020
16098014 20051021
16087880 20051025
16076849 20051027
16103098 20051027
16049933 20051031
16198652 20051102
16198653 20051102
16198654 20051102
16198655 20051102
16198656 20051102
16198657 20051102
16223990 20051104
16116430 20051108
15820397 20051115
15930481 20051125
16166320 20051125
15998707 20051129
16293762 20051130
16216923 20051130
15655291 20051205
16044171 20051212
16043664 20051213
16103266 20051213
16032702 20051213
15900210 20051215
15900212 20051215
15900213 20051215
15900214 20051215
15900215 20051215
16170316 20051220
16186812 20051220
16142231 20051220
16321621 20051220
16130011 20051229
16130010 20051229
16116487 20051229
15864128 20051230
15864131 20051230
15864133 20051230
15864134 20051230
15864135 20051230
15864137 20051230
15864138 20051230
15864130 20051230
16052172 20060104
16220112 20060104
16014702 20060105
16141392 20060105
16051882 20060106
15824077 20060110
16227997 20060110
16046876 20060111
16051899 20060112
16277617 20060120
16007149 20060123
15956988 20060124
16316914 20060125
16322257 20060125
16273109 20060203
16188027 20060203
16325149 20060203
15949900 20060206
16413242 20060208
16413243 20060208
16413244 20060208
16413245 20060208
16413247 20060208
16027248 20060209
16302021 20060213
16314883 20060213
16314884 20060213
16283473 20060216
16239632 20060222
16166621 20060223
16357600 20060224
16445371 20060228
16344717 20060302
16344719 20060302
16344720 20060302
16344721 20060302
16344724 20060302
16051693 20060306
16282974 20060307
16239245 20060307
16377570 20060307
16273542 20060314
15935090 20060317
16415157 20060317
16432220 20060321
16540626 20060322
16453027 20060323
16484614 20060330
16490820 20060331
16293801 20060404
16513453 20060404
16513452 20060404
16513451 20060404
16415886 20060404
16513442 20060404
16513443 20060404
16513444 20060404
16550163 20060404
16331299 20060406
16261187 20060406
16554528 20060407
16510725 20060411
16472587 20060413
16291576 20060413
16549638 20060414
16189508 20060417
16510568 20060418
16567567 20060418
16549640 20060418
16603718 20060420
16338276 20060425
16338275 20060425
16338277 20060425
16338278 20060425
16338280 20060425
16338281 20060425
16537513 20060425
16532385 20060425
16465621 20060425
16465624 20060425
16532399 20060425
16532391 20060425
16532400 20060425
16532398 20060425
16537662 20060426
16515395 20060426
16006998 20060428
16006999 20060428
16007001 20060428
16007002 20060428
16007003 20060428
16402085 20060428
16314882 20060428
16402086 20060428
16314880 20060428
16402076 20060428
16331614 20060428
16611029 20060501
16075413 20060502
16230476 20060502
16580901 20060502
16567594 20060503
16585408 20060503
16618831 20060505
16407288 20060510
16424354 20060512
16567568 20060518
16381672 20060522
16381666 20060522
16339353 20060522
16552189 20060522
16098225 20060525
16333314 20060525
16679330 20060530
16385448 20060530
16385447 20060530
16385460 20060530
16385452 20060530
16385445 20060530
16385453 20060530
16385455 20060530
16385457 20060530
16385458 20060530
16565705 20060531
16331303 20060606
16268464 20060606
16278259 20060607
16645459 20060607
16675353 20060607
16642436 20060609
16642437 20060609
16642440 20060609
16642433 20060609
16642438 20060609
16642441 20060609
16610939 20060612
16636335 20060612
16550169 20060614
16283880 20060615
16199539 20060616
16582078 20060616
16550552 20060616
16619215 20060616
16619244 20060616
16574893 20060616
16614319 20060616
16697742 20060622
16630553 20060622
16652347 20060626
16013960 20060629
16595597 20060629
16183798 20060630
16641093 20060705
16713428 20060712
16607616 20060714
16254601 20060717
16183800 20060717
16706732 20060717
16604088 20060718
16681991 20060724
16538173 20060727
16424819 20060731
16424827 20060731
16424820 20060731
16424824 20060731
16197734 20060731
16495774 20060731
16495778 20060731
16495779 20060731
16495781 20060731
16642019 20060801
16402084 20060801
16402083 20060801
16402077 20060801
16402081 20060801
16415919 20060801
16402080 20060801
16404634 20060801
16596167 20060803
16815318 20060803
16508919 20060804
16786511 20060807
16885549 20060809
16702905 20060810
16864729 20060816
16822847 20060821
16753004 20060825
16753005 20060825
16753003 20060825
16046222 20060829
16046221 20060829
16750224 20060829
16699517 20060830
16648850 20060830
16638819 20060831
16702441 20060831
16690721 20060831
16767104 20060911
16845397 20060911
16957145 20060915
16462814 20060918
16648555 20060919
16005452 20060921
16952495 20061005
16886894 20061010
16835894 20061016
16791839 20061016
16751189 20061016
16289313 20061017
16917910 20061024
16959974 20061025
16638854 20061030
16981842 20061108
16981844 20061108
16981845 20061108
16602826 20061113
17062685 20061114
16568148 20061121
17053108 20061122
16551870 20061127
16551845 20061127
17008408 20061128
16906016 20061130
16906022 20061130
17054409 20061201
16931768 20061204
16737350 20061208
16958828 20061215
17057710 20061219
17057711 20061219
16916659 20061222
16453339 20061226
16450402 20061226
16611750 20070103
17112808 20070110
17112802 20070110
17185998 20070117
17186002 20070117
16983620 20070118
17148776 20070123
16758265 20070131
17108811 20070131
17047487 20070206
16950614 20070209
17184203 20070215
17184205 20070215
17184208 20070215
16417409 20070219
17071051 20070226
17192505 20070301
16962770 20070307
17224709 20070320
17108060 20070322
17203168 20070329
17092739 20070417
17119067 20070612
17206524 20070614
17023870 20070625
17115111 20070626
17124101 20070628
17262810 20070703
17189289 20070716
16734940 20070720
16552397 20070927
16819548 20070927
17082721 20071011
16756688 20071018
17224914 20071101
16358219 20071106
16358214 20071106
16358215 20071106
16385466 20071106
16400610 20071106
16400612 20071106
16400613 20071106
