# Supplementary material for: MScanner: a classifier for retrieving Medline citations
Source: BMC Bioinformatics. 2008 Feb 19;9:108. doi: 10.1186/1471-2105-9-108 (PMC2263023; doi:10.1186/1471-2105-9-108)
Supplement: Additional file 4 — Sample cross validation corpora. corpora.zip is a ZIP archive containing text files for the PG07, AIDSBio, Radiology, Control and Medline100K sample corpora. Each line contains the PubMed ID and completion date of a Medline record. [file 1471-2105-9-108-S4.zip › radiology.txt]

# Radiology (splenic imaging) bibliography supplied by Daniel Rubin
5327041 19660730
5368340 19700316
6783686 19810625
7034554 19820313
6856834 19830715
6497634 19841130
3871147 19850114
4040300 19850801
3840980 19851223
3275982 19880223
3279735 19880408
3416282 19881018
2731700 19890720
2806818 19891221
2406785 19900327
1984330 19910124
1899742 19910320
1928554 19911107
1950868 19911219
1727362 19920116
1592926 19920702
8316667 19930726
8372948 19931012
8190956 19940623
8208972 19940712
7480744 19951221
8615251 19960606
8911169 19961226
8988207 19970129
8988208 19970129
9754100 19981015
9922200 19990303
9922201 19990303
10390570 19990914
10555669 19991207
10587123 19991217
10658726 20000217
10747308 20000531
10702822 20000816
11092485 20001207
11812973 20020222
12438060 20021219
12216754 20030122
12708922 20030508
14510633 20031110
14628859 20031223
14700161 20040205
14752189 20040217
12945936 20040316
12828616 20040330
15405683 20040930
15351243 20041018
15310152 20050106
15256634 20050217
15520901 20050217
15718419 20050713
15717221 20050823
16019460 20050914
16189163 20051115
16272860 20051223
16299797 20060103
16415460 20060207
16344746 20060302
16009818 20060331
16154823 20060331
16488085 20060706
15480032 20060707
